# Supplementary material for: A phylogenomic framework and timescale for comparative studies of tunicates
Source: BMC Biol. 2018 Apr 13;16:39. doi: 10.1186/s12915-018-0499-2 (PMC5899321; doi:10.1186/s12915-018-0499-2)
Supplement: Supplementary file 4 — Supporting data. Transcriptome assemblies, alignments, and trees. (ZIP 38502 kb) [file 12915_2018_499_MOESM4_ESM.zip › 12915_2018_499_MOESM4_ESM/12915_2018_499 (Delsuc) Files Updated 23-03-2018/tribe1013.fasta]

>Pan_troglodytes@XP_001174940
---------------------------------------MAAAAV----Q-----------G-G---RS-----GGSG-----GCSGAGGASNC----G---------------TGSGRSG-------------------LLD-K--------WK-I------DDK---P-V--KI-DKWDGSAVKNSLDDSAKKVL---L---E---K-Y-K--YV----E-NFGLIDGRLTICTISCFFAIVALI-W-----DYMHPFP---ESKPVLALCVIS-Y-----FVMMGILTIYTSYKEKS-IFLVA---HR---KD-PTG----------M-------D------PD-D-------I-----WQLSSSLK-----------------------------------RF------------------------D--DKYT--L-----KL--T--F-----ISGRT--K-Q-Q-R-----------E-AE--------FTKSIAK---FFDHSGTLVMDAYEPEI-S-RLHDSL-A-IE----RK-TK----------------------------------------------------------------------------------------
>Homo_sapiens@EAW74952
---------------------------------------MAAAAV----Q-----------G-G---RS-----GGSG-----GCSGAGGASNC----G---------------TGSGRSG-------------------LLD-K--------WK-I------DDK---P-V--KI-DKWDGSAVKNSLDDSAKKVL---L---E---K-Y-K--YV----E-NFGLIDGRLTICTISCFFAIVALI-W-----DYMHPFP---ESKPVLALCVIS-Y-----FVMMGILTIYTSYKEKS-IFLVA---HR---KD-PTG----------M-------D------PD-D-------I-----WQLSSSLK-----------------------------------RF------------------------D--DKYT--L-----KL--T--F-----ISGRT--K-Q-Q-R-----------E-AE--------FTKSIAK---FFDHSGTLVMDAYEPEI-S-RLHDSL-A-IE----RK-IK----------------------------------------------------------------------------------------
>Mus_musculus@EDL16412
---------------------------------------MAASAS----Q-----------G-G---RS-----GGGG-----GSSGAGGGPSC----G---------------TSSSRSG-------------------LLD-K--------WK-I------DDK---P-V--KI-DKWDGSAVKNSLDDSAKKVL---L---E---K-Y-K--YV----E-NFGLIDGRLTICTISCFFAIVALI-W-----DYMHPFP---ESKPVLALCVIS-Y-----FVMMGILTIYTSYKEKS-IFLVA---HR---KD-PTG----------M-------D------PD-D-------I-----WQLSSSLK-----------------------------------RF------------------------D--DKYT--L-----KL--T--F-----ISGRT--K-Q-Q-R-----------E-AE--------FTKSIAK---FFDHSGTLVMDAYEPEI-S-RLHDSL-A-TE----RK-IK----------------------------------------------------------------------------------------
>Bos_taurus@XP_001254330
--------------------------------------XMAAAAS----Q-----------G-G---RA-----GGGG-----GSSGAGGGSGC----G---------------TGSSRSG-------------------LLD-K--------WK-I------DDK---P-V--KI-DKWDGSAVKNSLDDSAKKVL---L---E---K-Y-K--YV----E-NFGLIDGRLIICTISCFFAIVALI-W-----DYMHPFP---ESKPVLALCVIS-Y-----FVMMGILTIYTSYKEKS-IFLVA---HR---KD-PTG----------M-------D------PD-D-------I-----WQLSSSLK-----------------------------------RF------------------------D--DKYT--L-----KL--T--F-----ISGRT--K-Q-Q-R-----------E-AE--------FTKSIAK---FFDHSGTLVMDAYEPEI-S-RLHDSL-A-TE----RK-IK----------------------------------------------------------------------------------------
>Monodelphis_domestica@XP_001367075
--------------------------------------XMAASTA----A-----------G-G---TT-PPVAAAPS-----GTSFSSPQSLG----R---------------VGSNKSG-------------------LLE-K--------WK-I------DDK---P-V--KI-DKWDGSAVKNSLDDSAKKVL---L---E---K-Y-K--YV----E-NFGLIDGRLIICTISCFFAVVALI-W-----DYLHPFP---ASKPVLALCVIS-Y-----FIMMGILTIYTSYKEKS-IFLVA---HR---KD-PSG----------M-------D------PD-D-------V-----WQLSSSLK-----------------------------------RF------------------------D--DKYT--L-----KL--T--F-----ISGKT--K-Q-Q-R-----------E-AE--------FTKSIAK---FFDNSGMLVMEAYEPEI-S-KLHDSL-A-TE----RK-TK----------------------------------------------------------------------------------------
>Ornithorhynchus_anatinus@XP_001518483
---------------------------------------MNIIRY----P-----------P-A---AI----------------------PVQ----P---------------TMPLKGL-------------------TPV-K--------WK-I------DDK---P-V--KI-DKWDGSAVKNSLDDSAKKIL---L---E---K-Y-K--YV----E-NFCLIDGRLIICTISCLFAMVALV-W-----DYLHPFP---ESKPVLAFCVIS-Y-----FVMMGILTIYTSYKEKS-IFLVA---HR---KD-PAG----------M-------D------PD-D-------I-----WQLSSSLK-----------------------------------RF------------------------D--DKYT--L-----KL--T--F-----ISGKT--W-Q-Q-R-----------E-AE--------FTKSIAA---FFDDSGMLVMETYEPEI-S-KLHDSL-A-TE----RK-IK----------------------------------------------------------------------------------------
>Gallus_gallus@XP_417247
------------------------------------------MAA----K-----------G-G---RN---------------------------------------------------G-------------------LLD-K--------WK-I------DDK---P-V--KI-DKWDGSAVKNSLDDSAKKVL---L---E---K-Y-K--YV----E-NFRLIDGRLIICTISCLFAIVALI-W-----DYLHPFP---ESKPVLAFCVVS-Y-----FVMMGILTIYTSYKEKS-IFLVA---HR---KD-PAG----------M-------D------PD-D-------V-----WQLSSSLK-----------------------------------RF------------------------D--DKYT--L-----KL--T--F-----ISGKT--K-Q-Q-R-----------E-AE--------FTRSIAK---FFDANGTLVMEAYEPEV-S-KLHDSL-A-LE----RK-TKX---------------------------------------------------------------------------------------
>Taeniopygia_guttata@XP_002187525
------------------------------------------MAA----K-----------S-G---RN---------------------------------------------------G-------------------LLD-K--------WK-I------DDK---P-V--KI-DKWDGSAVKNSLDDSAKKVL---L---E---K-Y-K--YV----E-NFHLIDGRLIICTISCLFAVVALI-W-----DYLHPFP---ESKPVLAFCVVS-Y-----FVMMGILTIYTSYKEKS-IFLVA---HR---KD-PAG----------M-------D------PD-D-------V-----WQLSSSLK-----------------------------------RF------------------------D--DKYT--L-----KL--T--F-----ISGKT--K-Q-Q-R-----------E-AE--------FTKSIAK---FFDNNGTLVMEAYEPEV-S-KLHDSL-A-LE----RK-TK----------------------------------------------------------------------------------------
>Ambystoma_mexicanum@CT01080710.H1.1
--------------------------------------------S----R-----------G-G---KN---------------------------------------------------G-------------------LLE-K--------WK-I------DDK---P-V--KI-DKWDGSAIKNSLDDSAKKVL---L---E---K-Y-K--YV----E-NFGLIDGRLAICTISCVFAIVALV-W-----DYLHPFP---ESKTVLTICVVS-Y-----FLMMGVLTIYTSYKEKS-IFLVA---HR---KD-PTG----------M-------D------PD-D-------I-----WQLSSNLK-----------------------------------RF------------------------D--DKYT--L-----KV--T--F-----IGGRN--K-K-Q-R-----------E-AE--------FTKSVAA---FFDENGTLVMDVYEPEV-S-RLHDSL-L-TE----RK-VK----------------------------------------------------------------------------------------
>Xenopus_tropicalis@AAH87786
------------------------------------------MAA----R-----------G-G---KN---------------------------------------------------G-------------------LLE-K--------WK-I------DDK---P-V--KI-DKWDGSAVKNSLDDAAKKVL---L---E---K-Y-R--YV----E-NFCLIDGRLIICTISCVFAIVALV-W-----DYLHPFP---ESKPVLAICVIS-Y-----FLMMGILTIYTSYKEKS-IFLVA---HR---KD-PAG----------M-------D------PD-D-------I-----WHLSSSLK-----------------------------------RF------------------------D--DKYT--L-----KV--T--Y-----ISGKT--K-A-Q-R-----------D-AE--------FTKSIAR---FFDDNGTLVMDLFEPEV-S-KLHDSL-A-ME----KK-TK----------------------------------------------------------------------------------------
>Xenopus_laevis@AAI41734
------------------------------------------MAA----R-----------G-G---KN---------------------------------------------------G-------------------LLE-KV-----SEWK-I------DDK---P-V--KI-DKWDGSAVKNSLDDAAKKVL---L---E---K-Y-R--YV----E-NFCLIDGRLIICTISCVFAIVALV-W-----DYLHPFP---ESKPVLAFCVIS-Y-----FLMMGILTVYTSYKEKS-IFLVA---HR---KD-PAG----------M-------D------PD-D-------I-----WHLSSSLK-----------------------------------RF------------------------D--DKYT--L-----KV--T--Y-----INGKT--R-A-Y-R-----------D-AE--------FTKSIAR---FFDNNGTLVMDLFEPEV-S-KLHDSL-A-ME----KK-TK----------------------------------------------------------------------------------------
>Rana_catesbeiana@ACO51627
------------------------------------------MAT----R-----------G-G---RN---------------------------------------------------G-------------------ILE-K--------WK-I------DDK---P-V--KI-DKWDGSAVKNSLDDAAKKVL---L---E---K-Y-K--YV----E-NFSLIDGRLIICTISCLFAIVALV-W-----DYLHPFP---ESKPVLAFCVIS-Y-----FLMMGVLTVYTSYKEKS-IFLVA---HR---KD-PTG----------M-------D------PD-D-------I-----WHLSSSLK-----------------------------------RF------------------------D--DKYT--L-----KV--T--F-----ISSKS--K-Q-Q-R-----------D-AE--------FTKSIAK---FFDDNGTLVMDLFEPDV-S-KLHDSL-A-VE----KK-TK----------------------------------------------------------------------------------------
>Danio_rerio@AAH91463
------------------------------------------MAA----R-----------N-G---KN---------------------------------------------------S-------------------ILE-K--------WR-I------DEK---P-V--KI-DKWDGAAVKNSLDDAAKKVL---I---E---K-Y-G--YL----E-SFNLVDGRLFICTVSCLFAIVALI-W-----DYLHPFP---ESKPVLACCVVS-Y-----FIMMGILTLYTSYKEKN-IFLVA---MQ---KD-PAG----------M-------D------PD-H-------S-----WCLSSSLK-----------------------------------RF------------------------D--DQYT--L-----RM--S--F-----TDGKT--K-Q-S-R-----------E-TE--------FTKSVSV---FFDENGTLVMDQYEKYV-S-KLHDTL-A-TE----KK-TK----------------------------------------------------------------------------------------
>Callorhinchus_milii@AFM90846
---------------------------------------MAAASA----R-----------G-G---KN---------------------------------------------------G-------------------ILA-K--------WK-I------DDK---V-V--KV-DKWDGAAVKNALDDAAKKVL---L---E---K-Y-C--CE----E-NFGLIDGRLIICTISCLFAIVALV-W-----DYLHPFP---DSKFVLAGCVLS-Y-----FVMMGILTFYTSYKEKS-IFLVA---ID---KD-PAG----------L-------D------PA-D-------V-----WQLSSCLR-----------------------------------RF------------------------D--DQYT--L-----KM--T--F-----IDGRT--N-Q-E-R-----------E-RE--------FTKSVEC---FFDDGGALVMDLYEPEV-S-KLHDSL-G-KK----KK-QK----------------------------------------------------------------------------------------
>Squalus_acanthias@CT01080828.H1.1
------------------------------------------MAA----R-----------G-G---KN---------------------------------------------------G-------------------FLS-K--------WK-I------DDK---P-V--KI-DKWDGAAVKNALDDAAKKVL---L---E---K-Y-G--YE----E-NYGLIDGRLLICTISCVFAIVALI-W-----DYMHPFP---ESKNVLAGCVLS-Y-----FVMMGILTFYTSYKERS-IFLMA---IQ---KD-PAG----------L-------D------PG-D-------I-----WQLSSCLR-----------------------------------RF------------------------D--DQYT--L-----KM--T--F-----IDGRT--S-Q-E-R-----------E-RE--------FTKSLEY---FFDESGTLVMDLFEPEV-S-KLHDSL-G-RK----KK-MK----------------------------------------------------------------------------------------
>Petromyzon_marinus@CT01080828.H2.1
-------------------------------------------SS----R-----------G-AA--RN---------------------------------------------------G-------------------GLE-R---------R-N------DDE---P-V--KV-DKWDGTAVKNALDDAAKKVL---L---D---N-Y-V--YE----E-NFRLIDCRLLICTVSCGFALFALA-W-----DYLHPFP---ESRTILVCCVAS-Y-----FLLMVFLTVYTSYVEQN-TFLVA---KE---KD-RSG----------L-------D------PD-N-------T-----WTLASGIK-----------------------------------RF------------------------D--DNYT--L-----KM--T--F-----RDGKS--G-R-H-R-----------E-SE--------FTKSVAN---FFDENGLLLVDLFEPEV-S-KLHDGL-S-RG----KK-TQ----------------------------------------------------------------------------------------
>Saccoglossus_kowalevskii@XP_002742273
------------------------------------------MSA----N-----------K-K---N----------------------------------------------------G-------------------VLS-K--------WS-L------DGK---P-V--KI-DKWDGSAVKNALDDAAKKVL---V---D---G-Y-G--YK----E-NHVLMDIRLIICTVSCMFAITALI-Y-----DYLHPFP---ESRPILIVCVVS-Y-----FIMMAILTVYTTFKEKN-IFLVA---HK---KD-ATG----------V-------D------PD-D-------V-----YTLASSLK-----------------------------------RF------------------------D--HMYS--L-----TL--T--F-----TDGIS--N-E-M-R-----------H-TT--------MKKSVAT---WVDENGSILFDLYEPDI-R-NLHDSI-T-SE----KK-EK----------------------------------------------------------------------------------------
>Patiria_pectinifera@X14
-----------------------------------------MAAS----D-----------K-E---N----------------------------------------------------------------------------------------A------PNK---P-V--KV-DKWNGSAVKNALDDAVRNIM---T---E---H-F-S--YV----E-NHGMIDRRLAICTISCVFAVTALI-Y-----DYLHPFP---ESRVVLAVCVIS-Y-----FVMMGIGTLYTTLVERN-HFLVV---HQ---KD-PAG----------V-------D------PD-N-------V-----CVLDSYMK-----------------------------------RF------------------------D--DMYT--L-----VM--T--Y-----KDSTS--K-T-E-R-----------E-AS--------VTKSVGS---WFDENGTLLIDLFTNDV-S-SLHNGL-L-NE----KK-QN----------------------------------------------------------------------------------------
>Patiria_miniata@CT01100920.H1.1
-------------------------------------------AS----D-----------K-E---N----------------------------------------------------------------------------------------A------PNK---P-V--KV-DKWNGSAVKNALDDAVRTIM---T---E---H-F-S--YV----E-NHGMIDRRLAICTISCVFAVTALI-Y-----DYLHPFP---ESRVVLAACVIS-Y-----FVMMGIGTLYTTFVERN-HFLVV---HQ---KD-PAG----------V-------D------PD-N-------V-----CILDSYMK-----------------------------------RF------------------------D--DMYT--L-----VM--T--Y-----KDSTS--K-T-E-R-----------E-AS--------VTKSVGS---WFDENGLLLIDLFTNDV-S-SLHNGL-L-NE----KK-QN----------------------------------------------------------------------------------------
>Paracentrotus_lividus@CT01080710.H1.1
-----------------------------------------MPSE----R-----------G-D---S--------------------------------------------------------------------------------------L-A------DEE---P-C--KV-DKWNGTAVKNALDDDVRRIF---T---K---H-F-A--YD----E-NHSLIDNRLKLCSIACLFAIVALI-Y-----DYLRPFP---ESRSVLAICVLA-Y-----FGMMSLLTLYTTMVEKN-HFLVA---NQ---KD-LAG----------I-------D------PS-D-------T-----WCCDSYMK-----------------------------------RF------------------------D--DEYN--L-----VL--Q--F-----EDGIT--K-E-K-K-----------------------------------------------------------------------------------------------------------------------------------------------------------------
>Strongylocentrotus_purpuratus@X13
-----------------------------------------MSSE----R-----------G-E---N--------------------------------------------------------------------------------------V-V------EEE---P-C--KV-DKWNGTAVKNALDDDIRRIF---T---K---V-F-E--YD----E-NHSLIDNRLRLCSVACMFAIVALI-Y-----DYLKPFP---ESRSVLAFCVLA-Y-----FGMMSLLTLYTTMVEKN-HFLVT---NQ---KD-AAG----------I-------D------PS-D-------T-----WCCDSYMK-----------------------------------RF------------------------D--DEYN--L-----VL--Q--F-----EDGKT--K-E-K-R-----------E-SS--------ITKSVGS---WFDENGLLLHELFQNDV-C-KLHSSL-L-AE----KK-DK----------------------------------------------------------------------------------------
>Molgula_tectiformis@CT01080710.H1.1
-------------------------------------------------------------------------------------------------------------------------------------------------------------------EEK---P-I--RV-EKWDPNAVKLALDDAAKKII---L---D---G-L-E--EV----EEDFSLIDIRLGICTTAVLFSLFALL-W-----DFIYPFP---ASRPVLILCVVS-Y-----FTLMGVLTLYSTFKEKN-IFLVA---RE---KD-KAG----------V-------D------PD-T-------V-----WTLSSKMP-----------------------------------RF------------------------M--SDYT--L-----II--N--V-----VDENF--K-----G-----------E-VE--------MTRCVGE---YFDTNGELVMEKYTKSV-M-NLCRSV-T-KG----KK-TQ----------------------------------------------------------------------------------------
>Bostrichobranchus_pilularis@CT01091006.H1.1
-------------------------------------------------------------------------------------------------------------------------------------------------------------------------------------------------KKVF---L---D---T-L-Q--YD----E-DFSLIDTRLFICTAAVLFSLFALL-W-----DFLHPFP---ASRPVLIICVVS-Y-----FVLMGILQLYSTFKEKS-IFLVA---RQ---KD-KAG----------I-------D------PD-I-------V-----WTISSKMP-----------------------------------RF------------------------E--SDYS--I-----KI--E--V-----TGPNF--K-----N-----------V-GE--------TTKSVGN---FFDTNGDLLMEKFEPHV-L-DLHDSL-I-RK----KK-------------------------------------------------------------------------------------------
>Molgula_gulf@CT01091006.H1.1
-------------------------------------------------------------------------------------------------------------------------------------------------------------------------------------------------KKII---L---D---T-D-G--FE----E-DFYLIDARLIICTTAVMFSLFALL-W-----DFLHPFP---KSRPVLIICVVS-Y-----FVLMGVLTLYSTFKEKN-IFLVA---RQ---KD-KAG----------I-------D------PD-I-------I-----WTLSSTMP-----------------------------------RF------------------------S--SDYS--L-----KI--L--V-----ERDGS--R-----R-----------E-AE--------ITKSVGN---YIDTNGELVMATFEPVV-M-ELFKSV-S-GT----KK-KQ----------------------------------------------------------------------------------------
>Molgula_occidentalis@CT01091006.H1.1
-------------------------------------------------------------------------------------------------------------------------------------------------------------------DDK---P-I--KV-EKWDQNAVRIALDDAAKKVV---L---D---N-L-S--YE----E-DFILIDTRLFICTTAVLFSLFALL-W-----DFLFPFP---ASRPVLILCVVS-Y-----FLLMGVLTLYSTFKEKN-IFLVA---RE---KD-KAG----------I-------D------PD-I-------V-----WKLSSTMP-----------------------------------RF------------------------V--SDYT--L-----KM--E--V-----NREGV--H-----N-----------E-AE--------VTKNVGK---FFNTDGELMMENFEPEV-M-NLHRKL-S-SE----KK-RQ----------------------------------------------------------------------------------------
>Styela_plicata@CT01091006.H1.1
-------------------------------------------------------------------------------------------------------------------------------------------------------------------EEK---P-F--KV-EKWDHNAVRIALDDAAKKII---L---D---N-L-G--YQ----E-DFKLIDSRLAICTTAVLFALFALL-W-----DYLHPFP---ASRPVLILCVIS-Y-----FILMGVLTVYANFVEKN-VFLLA---RE---KD-KAG----------I-------D------PD-I-------V-----WKLSSTMP-----------------------------------KY------------------------D--DHYT--L-----QI--V--V-----KDPQG--D-E---R-----------K-AE--------LTKSVGH---YFDENGQLM-----------------------------------------------------------------------------------------------------------------------
>Dendrodoa_grossularia@CT01091006.H1.1
--------------------------------------------------------------------------------------------------------------------------------------------------------------------QK---P-F--KV-EKWDHNAVRIALDDAAKKII---L---D---N-L-G--FH----E-DFKLIDTRLAICTTAVLFALFALL-W-----DYLNPFP---QSKPVLILCVVS-Y-----FVLMVVLTAYATFVEKN-IFLLA---RE---MD-KAG----------V-------D------PD-I-------V-----WTLSSAMP-----------------------------------KF------------------------D--ENYT--L-----RM--T--V-----KKPDS--N-E---H-----------T-AD--------FTKSVEE---FFDQNG-ILTEKFEYRV-M-ELHRSL-T-KS----KK-SQ----------------------------------------------------------------------------------------
>Polyandrocarpa_maxima@CT01091006.H1.1
------------------------------------------------------------------------------------------------------------------------------------------------------------------------------------------------------------------------------------------------------L-W-----DYLHPFP---ESKPVLILCVVS-Y-----FVLMGVLTLYANFIEKN-IFL-------------KSG----------V-------D------PD-I-------I-----WTLSSTMP-----------------------------------KY------------------------D--EHYT--L-----KM--S--V-----KDPEK--G-E---H-----------E-AD--------FTKSVGE---FFDENG-LLTDDFETRV-M-ELHRSL-T-K--------------------------------------------------------------------------------------------------
>Ciona_savignyi@CT01080710.H1.1
-------------------------------------------------------------------------------------------------------------------------------------------------------------------EDK---P-V--KV-EKWDQNAVRIAMDDAAKKAV---L---E---K---G--YE----E-NFFLVDSRLIICTTALLFALFALL-W-----DFLHPFP---ASQTVLIICVGS-Y-----FLLMGVLTLHVNFREKN-IFLVA---HQ---KD-PVG----------T-------E------PD-T-------V-----WSLSSTML-----------------------------------RY------------------------D--KNYT--L-----TI--T--V-----TNNNQ--T-----R-----------S-AS--------FTKCVGD---VFDENGVLLYDKYEPMI-L-ELHDSI-D-SG----KK-KK----------------------------------------------------------------------------------------
>Ciona_intestinalis@XP_002126209
----------------------------------------------------------------MVVELMKAPAALFYC--MKDAYGGIGITIS----R---------------VNTVAWF-------------------GFY-NT-----NSAM-E------EDK---P-V--KI-EKWDQNAVRIAMDDAAKKAV---L---G---K---G--YE----E-NFHLVDSRLMICTIAILFALFALL-W-----DYLHPFP---ASKTVLIICVAS-Y-----FLLMGVLTLHANFKEKN-IFLVA---HQ---KD-PVG----------T-------E------PD-I-------V-----WTVASSML-----------------------------------KY------------------------D--KNYT--I-----TI--T--V-----TNNNE--T-----K-----------S-AS--------ITKCVGE---VFDENGVLLYDKYAPMI-L-GLHDSI-D-GS----KK-KK----------------------------------------------------------------------------------------
>Xenoturbella_bocki@SRA71612.H1.1
--------------------------------------------------------------------------------------------------------------------------------------------------------------------------------------------------------------------------------------------------------------------------------CADT-Y-----FVMMVVITLFALMKEKN-IFMVA---HD---KD-AAG----------V-------D------PD-N-------V-----WTLTSALK-----------------------------------RY-----------------------------------------------------------------------------------------------------------------------------------------------------------------------------------------------------------------------------------
>Branchiostoma_floridae@EEN49256
--------------------------------------------------------------------------------------------------------------------MADSD-------------------KKK-AT-----LPFG-A------DEK---P-I--KV-DKWDGSAVKNALDDVAKKIL---T---DSDCG-Y-G--YV----E-NFVLMDTRLLICTVSVMFALAALV-Y-----DYLRPFP---DSRPVLILCVIS-Y-----FVLMGVLTVYTTFKEKN-VILVA---HQ---KD-QAG----------V-------D------PD-N-------I-----WTVSSSLR-----------------------------------RF------------------------D--DMYT--L-----HI--A--Y-----QDGQT--N-Q-S-R-----------E-AS--------VVKSVAS---WFDEEGTLLMDLFTQEV-K-SIHSSL-L-TE----KK-EK----------------------------------------------------------------------------------------
>Oikopleura_dioica@CBY15392
----------------------------------------------------------------------------------------------------------------------------------------------------------M-S------DFK---V-I--KV-DRFYSKAVKDGFDDIVRQIF---N---N---R-V-E--GK----E-DFRYFDQRLLISTIAVLFSGFGCG-Y-----DYYDPYP---NSKYVLATCSIM-Y-----FILTGLMQLYQWYVEKD-IFLVF---NE---KV-GRK--------------------------D-L-------K-----WEISSTIG-----------------------------------KY------------------------D--NIYK--I-----EF--K--T-----INDQG--A-V---Q-----------E-YK--------AEKCCST---FMDVNGQVLVQFLEEWI-M-KCRSEV-K-PE----KK-SS----------------------------------------------------------------------------------------
>Anolis_carolinensis@XP_003227519
--------------------------------------------X----G-----------A-N---KN---------------------------------------------------G-------------------ILD-K--------WK-I------EDK---P-V--KV-DKWDGSAVKNSLDDSAKKVL---L---E---K-Y-K--YV----E-NFCLIDGRLIICTISCLFAIVALI-W-----DYLHPFP---ESKPVLAVCVVS-Y-----FVMMGILTIYTSYKEKS-IFLVA---HR---KD-PAG----------M-------D------PD-D-------I-----WQLSSSLK-----------------------------------RF------------------------D--DKYT--L-----KM--T--F-----ISGRT--K-Q-Q-R-----------E-AE--------FTKSIAK---FFDDNGTLVMEAFEPEV-S-KLHDSL-L-TE----KK-TK----------------------------------------------------------------------------------------
>Meleagris_gallopavo@XP_003203416
--------------------------------------------------------------------------------------------------------------------------------------------------------------------------------------------------XVL---L---E---K-Y-K--YV----E-NFRLIDGRLIICTISCLFAIVALI-W-----DYLHPFP---ESKPVLAFCVVS-Y-----FVMMGILTIYTSYKEKS-IFLVA---HR---KD-PAG----------M-------D------PD-D-------V-----WQLSSSLK-----------------------------------RF------------------------X----------------------------------------------------------------------------------------------------------------------------------------------------------------------------------------------------------
>Eucidaris_tribuloides@CT01120409.H1.1
------------------------------------------------------------------------------------------------------------------------------------------------------------------------------KV-DKWNGTAVKNALDDAIRMIF---T---E---H-F-K--YE----E-DHSLIDNRLVLCTIACLFAIAALI-Y-----DYLKPFP---ESRTVLAFCVIA-Y-----FVMMSLLTLYTSFVEKN-HFLVL---TQ---KD-PAG----------V-------D------PS-N-------S-----WTCDSYMK-----------------------------------RF------------------------D--DNYT--L-----VL--E--Y-----RDGTT--K-V-T-R-----------D-SS--------VSKSVGA---WFDENGVLLADLFQNDV-R-LLHDSL-L-GE----KK-------------------------------------------------------------------------------------------
>Halocynthia_roretzi@CT01120409.H1.1
---------------------------------------------------------------------------------------------------------------------------------------------------------------------------------------------------II---L---E---N-L-G--YE----E-DFNLIDSRLAICTAAVMFALFALL-W-----DFLYPFP---ASRPVLILCVLS-Y-----FVLMVILTLYSHFKERN-IFLLA---RE---KD-EAG----------V-------D------PD-I-------V-----WSLASTMA-----------------------------------RF------------------------D--HEYS--L-----EM--V--V-----KEPQS--N-----R-----------N-AK--------FTSSVGE---YFDENGILL-----------------------------------------------------------------------------------------------------------------------
>Lytechinus_variegatus@CT01120409.H1.1
-----------------------------------------MSSE----R-----------G-D---T--------------------------------------------------------------------------------------L-M------EEE---P-C--KV-DKWNGTAVKNALDDDIRRIF---T---K---V-F-E--YE----E-NHSLIDNRLVLCSVACMFAIVALI-Y-----DYLNPFP---ESRSVLAFCVLA-Y-----FAMMSLLTLYTTMIEKN-HFLVT---NQ---KD-PAG----------L-------D------PS-D-------T-----WCCDSYMK-----------------------------------RF------------------------D--DEYN--L-----VL--Q--F-----EDGKT--K-E-K-R-----------E-SS--------ITKSVGA---WFDESGLLLHDRFQSDV-C-KLHDSL-L-AE----KK-DK----------------------------------------------------------------------------------------
>Gorilla_gorilla_gorilla@XP_004025334
---------------------------------------MAAAAV----Q-----------G-R---RS-----GGSG-----GCSGAGGASNC----G---------------TGSGRGG-------------------LLD-K--------WK-I------DDK---P-V--KI-DKWDGSAVKNSLDDSAKKVL---L---E---K-Y-K--YV----E-NFGLIDGRLTICTISCFFAIVALI-W-----DYMHPFP---ESKPVLALCVIS-Y-----FVMMGILTIYTSYKEKS-IFLVA---HR---KD-PTG----------M-------D------PD-D-------I-----WQLSSSLK-----------------------------------RF------------------------D--DKYT--L-----KL--T--F-----ISGRT--K-Q-Q-R-----------E-AE--------FTKSIAK---FFDHSGTLVMDAYEPEI-S-RLHDSL-A-IE----RK-IK----------------------------------------------------------------------------------------
>Sarcophilus_harrisii@XP_003764719
------------------------------------------------------------------------------------------------------------------XGSNKSG-------------------LLE-K--------WK-I------DDK---P-V--KI-DKWDGSAVKNSLDDSAKKVL---L---E---K-Y-K--YV----E-NFGLIDGRLIICTISCFFAVVALV-W-----DYLHPFP---ASKPVLALCVIS-Y-----FIMMGILTIYTSYKEKS-IFLVA---HR---KD-PSG----------M-------D------PD-D-------V-----WQLSSSLK-----------------------------------RF------------------------D--DKYT--L-----KL--T--F-----ISGKT--K-Q-Q-R-----------E-AE--------FTKSIAK---FFDNSGMLVMEAYEPEI-S-KLHDSL-A-TE----KK-TK----------------------------------------------------------------------------------------
>Oreochromis_niloticus@XP_003457862
---------------------------------------MAAAAA----G-----------N-R---KS---------------------------------------------------G-------------------LLE-K--------WR-I------DEK---P-V--KI-DKWDGAAVKNSLDDAAKKVL---L---E---K-Y-G--YL----E-NFQLVDGRLLICTVSCLFAMLALV-W-----DYLHPFP---ESRPVLACCVIS-Y-----FIMMGILTLYTSYKEKN-IFLVA---MQ---KD-PAG----------M-------D------PD-H-------I-----WQLSSSLK-----------------------------------RF------------------------D--DQYT--L-----RV--S--F-----TDGKS--K-K-S-R-----------E-AD--------FTKSVSV---FFDEHGTLVMDQFEKSV-S-KLHDTL-A-AD----KK-TK----------------------------------------------------------------------------------------
>Pan_paniscus@XP_003805665
---------------------------------------MAAAAD----Q-----------G-R---RT-----GGSG-----GSSGAGGGSRC----G---------------TGSGHSS-------------------LLD-K--------WK-T------DDK---P-V--KI-DKWDGLAVKNSLDDSAKKLL---L---E---K-Y-K--YV----E-NFGLIDGRLTICTISCFFAIVALI-W-----DYMHPFP---XSKPILALCVIS-Y-----FMMMGILTIYTSYKERS-IFLVA---HR---KD-PIG----------M-------D------PD-D-------S-----WQLSSSLK-----------------------------------RF------------------------D--DKYT--S-----KL--T--F-----ISGRT--K-Q-Q-R-----------E-AE--------FTKSIAK---FFDHSGTLVMDAHEPEI-S-KLHDSL-A-VE----RK-IRP---GTS---VLDK--------------------------------------------------------------------------
>Clavelina_lepadiformis@Clep138412.H1.1
-------------------------------------------------------------------------------------------------------------------------------------------------------------------------------------------------------------------------------NFHLIDTRLVICTTAVLVALVALL-W-----DFLYPFP---ESRPVLILCVVS-Y-----FLLMGLLTLYANFCEKN-IFLVA---HQ---KD-PVG----------T-------E------PD-I-------V-----WTLASTMI-----------------------------------RF------------------------D--KNYT--L-----TV--T--V-----KDNSE--Q-----R-----------T-AS--------FTKCVGE---VFDENGVLLFEKFQPMV-M-GLHNSI-V-SG----KK-------------------------------------------------------------------------------------------
>Salpa_fusiformis@Sfus3961.H1.1
------------------------------------------------------------------------------------------------------------------------------------------------DT-----HYKM-E------LEE---P-I--KV-DKWDQNSVRIALDDAAKKVL---L---N---L---G--YE----E-NFRLIDKRLAICTLAVVAAGFALV-Y-----DWLYPFP---ASRNVIIFCVVS-Y-----AFLMGVLTIYMNYCEKS-IFLIA---HE---KD-PIG----------T-------E------PD-V-------V-----WTLSSSML-----------------------------------KY------------------------D--QYYT--L-----NI--E--R-----SSANE--S-V---R-----------L-SS--------VRKSVGE---FFDENGELHFEAFQPVV-L-NLHKTL-Q-SD----KK-SQ----------------------------------------------------------------------------------------
>Ophionotus_victoriae@CT01130610.H1.1
------------------------------------------------------------------------------------------------------------------------------------------------------------V------DEK---P-V--KI-DKWNCTAVKNALDDAVRKVM---T---E---C-Y-P--YE----E-NHTLIDNRLIICTLSCAFAIAALI-Y-----DFMHPFP---ESRSVLMICVIS-Y-----FVMMTVLTLYTSFVECN-HFLVV---HQ---KD-QAG----------V-------D------PD-N-------V-----WTIDSCMK-----------------------------------RF------------------------D--ADYT--L-----VI--Q--Y-----LDGQT--G-L-K-R-----------E-NS--------FGKSVGQ---WFDENGLLLIDDFKNDI-C-ALHDSL-L-TE----KK-DK----------------------------------------------------------------------------------------
>Anas_platyrhynchos@EOA95632
------------------------------------------------------------------------------------------------------------------------------------------------Q--------WK-I------DDK---P-V--KI-DKWDGSAVKNSLDDSAKKVL---L---E---K-Y-K--YV----E-NFRLIDGRLIICTISCLFAIVALI-W-----DYLHPFP---ESKPVLAFCVVS-Y-----FVMMGILTIYTSYKEKS-IFLVA---HR---KD-PAG----------M-------D------PD-D-------V-----WQLSSSLK-----------------------------------RF------------------------D--DKYT--L-----KL--T--F-----ISGKT--K-Q-Q-R-----------E-AE--------FTKSIAK---FFDANGTLVMEAYEPEV-S-KLHDSL-A-LE----RK-TK----------------------------------------------------------------------------------------
>Chelonia_mydas@EMP27773
----------------------------------------------------------------------------------------------------------------------------------------------------------------------------------------------------------------------------------------------------------------------------------------------MGILTIYTSYKEKS-IFLVA---HR---KD-PAG----------M-------D------PD-D-------I-----WQLSSSLK-----------------------------------RF------------------------D--DKYT--L-----KL--T--F-----ISGKT--K-Q-P-R-----------E-AE--------FTKSIAK---FFDNNGTLVMEAYEPEI-S-KLHDSL-A-TE----RK-TK----------------------------------------------------------------------------------------
>Columba_livia@EMC90648
------------------------------------------------------------------------------------------------------------------------------------------------Q--------WK-I------DDK---P-V--KI-DKWDGSAVKNSLDDSAKKVL---L---E---K-Y-K--YV----E-NFRLIDGRLIICTISCLFAIVALI-W-----DYLHPFP---ESKPVLAFCVVS-Y-----FVMMGILTIYTSYKEKS-IFLVA---HR---KD-PAG----------M-------D------PD-D-------V-----WQLSSSLK-----------------------------------RX-----------------------------------------------------------------------------------------------------------------------------------------------------------------------------------------------------------------------------------
>Botryllus_schlosseri@CT01131028.H1.1
-------------------------------------------------------------------------------------------------------------------------------------------------------------------EEK---P-L--KV-EKWDHNAVRIALDDAAKKIV---L---D---N-L-G--YV----E-DFKLIDGRLLICTAAVGFALFALL-W-----DFLHPFP---ESKTVLITCVLS-Y-----FALMGVLTVYANFIEKT-TFLLA---RE---KD-KAG----------V-------D------PD-I-------V-----WKFSSKMP-----------------------------------KY------------------------D--DNYT--L-----TI--A--T-----TPPEG--S-E---R-----------S-AD--------FTRSVGE---FFDEDG-LLTEKFEAKV-M-ELHKS-------------------------------------------------------------------------------------------------------
>Alligator_sinensis@XM_006028053.H1.1
------------------------------------------MAA----R-----------G-G---RN---------------------------------------------------G-------------------LLD-K--------WK-I------DDK---P-V--KI-DKWDGSAVKNSLDDSAKKVL---L---E---K-Y-K--YV----E-NFHLIDGRLLICTISCLFAIVALI-W-----DYLHPFP---ESKPVLAVCVVS-Y-----FVMMGILTIYTSYKEKS-IFLVA---HR---RD-PTG----------M-------D------PD-D-------I-----WQLSSSLK-----------------------------------RF------------------------D--DKYT--L-----KL--T--F-----ISGKT--K-Q-Q-R-----------E-AE--------FTKSIAK---FFDNNGTLVMEAYEPEV-S-KLHDGL-A-TE----RK-IK----------------------------------------------------------------------------------------
>Caiman_crocodilus@Contig1491.H1.1
------------------------------------------MAA----R-----------G-G---RN---------------------------------------------------G-------------------LLD-K--------WK-I------DDK---P-V--KI-DKWDGSAVKNSLDDSAKKVL---L---E---K-Y-K--YV----E-NFHLIDGRLLICTISCLFAIVALI-W-----DYLHPFP---ESKPVLAVCVVS-Y-----FVMMGILTIYTSYKEKS-IFLVA---HR---RD-PTG----------M-------D------PD-D-------I-----WQLSSSLK-----------------------------------RF------------------------D--DKYT--L-----KL--T--F-----ISGKT--K-Q-Q-R-----------E-AE--------FTKSIAK---FFDNNG--------------------------------------------------------------------------------------------------------------------------
>Caretta_caretta@Contig19777.H1.1
------------------------------------------MAA----K-----------G-G---KN---------------------------------------------------G-------------------LLE-K--------WR-I------DDK---P-V--KI-DKWDGSAVKNSLDDSAKK----------------------------------------------------------------------------------Y-----FVMMGILTIYTSYKEKS-IFLVA---HR---KD-PAG----------M-------D------PD-D-------I-----WQLSSSLK-----------------------------------RF------------------------D--DKYT--L-----KL--T--F-----ISGKT--K-Q-P-R-----------E-AE--------FTKSIAK---FFDNNGTLVMEAYEPEI-S-KLHDSL-A-TE----RK-TK----------------------------------------------------------------------------------------
>Chelonoidis_nigra@Contig17353.H1.1
------------------------------------------MAA----K-----------G-G---KN---------------------------------------------------G-------------------LLD-K--------WR-I------DDK---P-V--KI-DKWDGSAVKNSLDDSAKKVL---L---E---K-Y-K--YV----E-NFCLIDGRLIICTVSCLFAIVALI-W-----DYLHPFP---ESKPVLAFCVVS-Y-----FVMMGILTIYTSYKEKS-IFLVA---HR---KD-PAG----------M-------D------PD-D-------I-----WQLSSSLK-----------------------------------RF------------------------D--DKYT--L-----KL--T--F-----ISGKT--K-Q-S-R-----------E-AE--------FTKSIAK---FFDDNGTLVMEAYEPEI-S-KLHDSL-A-TE----RK-TK----------------------------------------------------------------------------------------
>Chrysemys_picta_bellii@CT01131213.H1.1
------------------------------------------MAA----K-----------G-G---KN---------------------------------------------------G-------------------LLAXK--------WR-I------DDK---P-V--KI-DKWDGSAVKNSLDDSAKKVL---L---E---K-Y-K--YV----E-NFCLIDGRLIICTVSCLFAVVALI-W-----DYLHPFP---ESKPVLAFCVVS-Y-----FVMMGILTIYTSYKEKS-IFLVA---HR---KD-PAG----------M-------D------PD-D-------I-----WQLSSSLK-----------------------------------RF------------------------D--DKYT--L-----KL--T--F-----ISGKT--K-Q-P-R-----------E-AE--------FTKSIAK---FFDDNGTLVMEVYEPEI-S-KLHDSL-A-TE----KK-------------------------------------------------------------------------------------------
>Crocodylus_niloticus@CT01131213.H1.1
------------------------------------------MAA----R-----------G-G---RN---------------------------------------------------G-------------------LLD-K--------WK-I------DDK---P-V--KI-DKWDGSAVKNSLDDSAKKVL---L---E---K-Y-K--YV----E-NFHLIDGRLLICTISCLFAIVALI-W-----DYLHPFP---ESKPVLAICVVS-Y-----FVMMGILTIYTSYKEKS-IFLVA---HR---RD-PTG----------M-------D------PD-D-------I-----WQLSSNLK-----------------------------------RF------------------------D--DKYT--L-----KL--T--F-----ISGKT--K-Q-Q-R-----------E-AE--------FTKSIAK---FFDNNGTLVMEAYEPEV-S-KLHDGL-A-TE----RK-IK----------------------------------------------------------------------------------------
>Crotalus_adamanteus@CT01131213.H1.1
---------------------------------------------------------------------------------------------------------------------------------------------------------WK-I------DDK---P-V--KV-DKWDGSAVKNSLDDSAKKVL---L---E---K-Y-K--YV----E-NFCLIDGRLIICTISCLFAIVALI-W-----DYLHPFP---ESKPVLAVCVIS-Y-----FVMMGILTIYTSYKEKS-IFLVA---HR---KD-PTG----------M-------D------PD-D-------I-----WQLSSSLK-----------------------------------RF------------------------D--DKYS--L-----KM--T--F-----ISGRS--K-Q-Q-R-----------E-AE--------FTRSIAK---FFDGNGTLVMDSFEPEV-S-KLHDSL-L-TE----KK-LK----------------------------------------------------------------------------------------
>Cyclorana_alboguttata@Calb3420.H1.1
------------------------------------------MAA----R-----------G-G---KN---------------------------------------------------G-------------------LLE-K--------WK-I------DDK---P-V--KV-DKWDGSAVKNSLDDAAKKVL---L---E---K-Y-K--YV----E-NFCLIDGRLIICTISCLFAIVALV-W-----DYLHPFP---ESKPVLAFCVIS-Y-----FLMMGVLTVYTSYKEKS-IFLVA---HR---KD-PAG----------M-------D------PD-D-------I-----WHLSSSLK-----------------------------------RF------------------------D--DKYT--L-----KV--T--F-----ISGKS--K-Q-Q-R-----------D-AE--------FTRSIAR---FFDENGTLVMDMFEPEV-S-KLHDSL-A-SE----KK-MK----------------------------------------------------------------------------------------
>Cynops_pyrrhogaster@CT01131213.H1.1
--------------------------------------------S----R-----------S-G---KN---------------------------------------------------G-------------------LLE-K--------WK-I------DDK---P-V--KI-DKWDGSAVKNSLDDSAKKVL---L---E---K-Y-R--YV----E-NFGLIDGRLAICTISCIFAIVALV-W-----DYLHPFP---ESKTVLTICVVS-Y-----FLMMGVLTIYTSYKEES-IFLVA---HR---MD-PTG----------M-------D------PD-D-------V-----WQLSSNLK-----------------------------------RF------------------------D--DXYT--L-----KV--T--F-----IXGKN--X-K-Q-R-----------E-AX--------FTKSVAA---FFDXNGTLXMDVYEPEV-S-RLHDSL-L-TE----RK-XK----------------------------------------------------------------------------------------
>Elaphe_guttata@CT01131213.H2.1
--------------M-----A----AKGGGGGGA--------GGG----G-----------A-N---KN---------------------------------------------------G-------------------ILD-K--------WK-I------DDK---P-V--KV-DKWDGSAVKNSLDDSAKKVL---L---E---K-Y-K--YV----E-NFCLIDGRLIICTISCLFAIVALI-W-----DYLHPFP---ESKPVLAVCVVS-Y-----FVMMGILTIXTSYKEKS-IFLVA---HR---KD-PTG----------M-------D------PD-D-------I-----WQLSSSLK-----------------------------------RF------------------------D--DKYS--L-----KM--T--F-----ISGRS--K-Q-Q-R-----------E-AE--------FTRSIAK---FFDGNGTLVMETFEPEV-S-KLHDSL-M-TE----KK-LK----------------------------------------------------------------------------------------
>Emys_orbicularis@Contig26167.H1.1
-------------------------------------------AA----K-----------G-G---KN---------------------------------------------------G-------------------LLE-K--------WR-I------DDK---P-V--KI-DKWDGSAVKNSLDDSAKKVL---L---E---K-Y-K--YV----E-NFCLIDGRLIICTVSCLFAVVALI-W-----DYLHPFP---ESKPVLAFCVVS-Y-----FVMMGILTIYTSYKEKS-IFLVA---HR---KD-PAG----------M-------D------PD-D-------I-----WQLSSSLK-----------------------------------RF------------------------D--DKYT--L-----KL--T--F-----ISGKT--K-Q-P-R-----------E-AE--------FTKSIAK---FFDDNGTLVME------------------TE----KK-T-----------------------------------------------------------------------------------------
>Eublepharis_macularius@Emac6180.H1.1
-------------------------------------------------G-----------A-S---RN---------------------------------------------------G-------------------ILD-K--------WK-I------DDK---P-V--KV-DKWDGSAVKNSLDDSAKKVL---L---E---K-Y-K--YV----E-NFCLIDGRLIICTISCLFAIVALI-W-----DYLHPFP---ESKPVLAVCVIS-Y-----FVMMGILTIYTSYKEKS-IFLVA---HR---KD-PAG----------M-------D------PD-D-------I-----WQLSSSLK-----------------------------------RF------------------------D--DKYT--L-----KM--T--F-----ISGRT--K-Q-Q-R-----------E-AE--------FTRSIAK---FLDCNGTLVMEAFEPEV-S-KLHDSL-L-SE----RK-TK----------------------------------------------------------------------------------------
>Lampropholis_coggeri@Lcog60129.H1.1
-------------------------------------------GG----G-----------G-G---KS---------------------------------------------------G-------------------ILD-K--------WT-I------QDK---P-V--KV-DKWDGSAVKNSLDDAAKRVL---L---E---K-Y-K--YV----E-NFCLIDGRLFICTISCLFAIVALI-W-----DYLHPFP---ESKPVLAVCVIS-Y-----FVMMGILTVYTSYKEKS-IFLVA---HR---RD-PSG----------M-------D------PD-D-------I-----WQLSSSLK-----------------------------------RF------------------------D--DRYS--L-----KI--T--Y-----IHGRS--R-L-T-R-----------E-AE--------FTRSIAQ---FFDGNGTLCIDIFDLEV-C-KLHDGL-L-SD----KK-TK----------------------------------------------------------------------------------------
>Latimeria_chalumnae@CT01131213.H1.1
--------------------------------------------------------------------------------------------------------------------------------------------------------------------------------------------------QVL---L---E---K-Y-H--YV----E-NFSLID------TVSCLFAVIALV-W-----DYLHPFP---ESKPVLAFCVIS-Y-----FVMMGILTLYTSYKEKS-IFLVV---HQ---KD-PAG----------M-------D------PD-N-------I-----WQLSSFLK-----------------------------------RL------------------------D--DRYT--L-----RL--A--F-----IDGRT--K-H-Q-R-----------E-IK--------FTKSVAK---FYDVTGTLIMDLYEPEV-S-RLHDSL-A-NE----KK-YK----------------------------------------------------------------------------------------
>Latimeria_menadoensis@CT01131213.H1.1
------------------------------------------MAA----K-----------S-G---KN---------------------------------------------------G-------------------LLE-K--------WK-I------DDK---P-V--KI-DKWDGAAVKNSLDDAAKKVL---L---E---K-Y-R--YV----E-NFSLIDGRLGICTVSCLFAVIALV-W-----DYLHPFP---ESKPVLAFCVIS-Y-----FVMMGILTLYTSYKEKS-IFLMV---HQ---KD-PAG----------M-------D------PD-N-------I-----WQLSSFLK-----------------------------------RF------------------------D--DRYT--L-----RL--A--F-----IDGRT--K-H-Q-R-----------E-IE--------FTKSVAK---FFDENGTLIMDLYEPEV-S-RLHDSL-A-NE----KK-YK----------------------------------------------------------------------------------------
>Leucoraja_erinacea@toto63307.H1.1
------------------------------------------MAS----R-----------A-T---KN---------------------------------------------------G-------------------FLS-K--------WK-I------DDK---P-I--KI-DKWDGAAVKNALDDAAKKVL---L---E---K-Y-G--YE----E-NYGLIDGRLLICTISCLFAIVALI-W-----DYMHPFP---ESKNVLAGCVLS-Y-----FVMMGILTFYTSYKERS-IFLIA---IQ---KD-PAG----------L-------D------PG-D-------T-----WQLSSSLR-----------------------------------RF------------------------D--DQYT--L-----RM--T--F-----IDGRT--N-Q-E-R-----------E-RE--------FTKSLEY---FFDDSGTMVMDLFEPEV-S-KLHDSL-G-KK----KK-MK----------------------------------------------------------------------------------------
>Notophthalmus_viridescens@Nvir264.H1.1
--------------------------------------------S----R-----------G-G---KN---------------------------------------------------G-------------------LLE-K--------WK-I------DDK---P-V--KX-XKWDGSAVKNSLDDSAKKVL---L---E---K-Y-R--YV----E-NFGLIDGRLAICTISCIFAIVALV-W-----DYLHPFP---ESKTVLTICVVS-Y-----FLMMGVLTIYTSYKEKS-IFLVA---HR---KD-PTG----------M-------D------PD-D-------I-----WXLSSNLK-----------------------------------RF------------------------D--DKYT--L-----KV--T--F-----ISGKN--K-K-Q-R-----------E-AE--------FTKSVAA---FFDENGTLVMDVYEPEV-S-RLHDSL-L-TE----RK-VK----------------------------------------------------------------------------------------
>Pelodiscus_sinensis@toto15598.H1.1
----------------------------------------------------------------------------------------------------------------------------------------------------------------------------------------------------------------------------------------------------------------------------------------------MGILTVYTSYKEKS-IFLVA---HR---KD-PAG----------M-------D------PD-D-------I-----WQLSSSLK-----------------------------------RF------------------------D--DKYT--L-----KL--T--F-----ISGKT--K-Q-Q-R-----------E-AE--------FTKSIAK---FFDNNGTLVMEAFEPEI-S-KLHDSL-A-TE----RK-TK----------------------------------------------------------------------------------------
>Phrynops_hilarii@Contig8354.H1.1
------------------------------------------MAA----K-----------G-G---KN---------------------------------------------------G-------------------LLE-K--------WK-I------DDK---P-V--KI-DKWDGSAVKNSLDDSAKKIL---L---E---K-Y-K--YV----E-NFCLIDGRLVICTVSCLFAIVALI-W-----DYLHPFP---ESKPVLAFCVVS-Y-----FVMMGILTIYTSYKEKS-IFLVA---HR---KD-PAG----------M-------D------PD-D-------I-----WQLSSSLK-----------------------------------RF------------------------D--DKYT--L-----KL--T--F-----ISGKT--K-Q-Q-R-----------E-AE--------FTKSIAK---FFDNNGTLVMEAYEPEI-S-KLHDSL-A-TE----RK-TK----------------------------------------------------------------------------------------
>Podarcis_sp.@Contig1118.H1.1
--------------MA----A----KGGGAGGGG--------GGG----G-----------A-N---KN---------------------------------------------------G-------------------ILD-K--------WK-I------DDK---P-V--KV-DKWDGSAVKNSLDDSAKKVL---L---E---K-Y-K--YV----E-NFCLIDGRLVICTISCLFAIVALI-W-----DYLHPFP---ESKPVLAVCVVS-Y-----FVMMGILTIYTSYKEKS-IFLVA---HR---KD-PAG----------M-------D------PD-D-------I-----WQLSSSLK-----------------------------------RF------------------------D--DKYT--L-----KM--T--F-----ISGRT--R-Q-Q-R-----------E-AE--------FTMSIAK---FFDCNGTLVMEAFEPEV-S-KLHDSL-L-TE----RK-IK----------------------------------------------------------------------------------------
>Pogona_vitticeps@toto13945.H1.2
-------------------------------------------------G-----------S-N---RN---------------------------------------------------G-------------------ILD-K--------WK-I------EDK---P-V--KV-DKWDGSAVKNSLDDSAKR-------------K-Y-K--YV----E-NFCLIDGRLIICTISCLFAIVALI-W-----DYLHPFP---ESKPVLAVCVVS-Y-----FVMMGILTIYTSYKEKS-IFLVA---HR---KD-PAG----------M-------D------PD-D-------I-----WQLSSSLK-----------------------------------RF------------------------D--DKYT--L-----KM--T--F-----ISGRT--K-Q-Q-R-----------E-AE--------FTKSVAK---FFDGNGTLVMEAFEPEV-S-KLHDSL-L-SE----RK-MK----------------------------------------------------------------------------------------
>Protopterus_annectens@CT01131213.H1.1
------------------------------------------MAM----K-----------G-G---KN---------------------------------------------------G-------------------LLG-K---------K-I------DEK---P-V--KI-DKWDGAAVKNSLDDAAKKVL---L---E---K-Y-N--YT----E-NFGLIDGRLLICTVSCLFAIVALV-W-----DYIHPFP---ESKPVLAFCVIS-Y-----FVMMGILTLYTSYKEKS-IFLVA---HQ---KD-PAG----------M-------D------PD-D-------I-----WQLSSSLK-----------------------------------RF------------------------D--DQYT--L-----RM--T--F-----ISGSS--K-H-Q-R-----------E-IE--------FTKSVAH---FFDENGTLVMDLYETDV-S-KLHDSL-S-SE----KK-LK----------------------------------------------------------------------------------------
>Ptychodera_flava@Pfla128566.H1.1
------------------------------------------MSA----N-----------K-K---D----------------------------------------------------G-------------------VLS-K--------WS-L------DGA---P-I--KI-DKWDGSAVKNALDDAAKKVL---C---E---G-Y-G--YK----E-NHNLMDIRLFICTVSCMCAIIALI-Y-----DYLHPFP---DSRPVLIACVVS-Y-----FILMGVITAYTSLKEKN-IFMVA---HK---KD-PCG----------V-------D------PD-D-------V-----YEFSSTLK-----------------------------------RF------------------------D--DLYT--L-----TL--A--F-----TDGKS--S-D-R-R-----------Q-AQ--------IQKSVAT---WFDENGLLLADKFEPEV-R-ALHDGI-S-GE----KK-DK----------------------------------------------------------------------------------------
>Python_regius@CT01131213.H1.1
-------------------------------------------------------------A-S---RN---------------------------------------------------G-------------------ILD-K--------WK-I------DDK---P-V--KV-DKWDGSAVKNSLDDSAKKVL---L---E---K-Y-K--YV----E-DFCLIDGRLIICTISCLFAIVALI-W-----DYLHPFP---ESKPVLAVCVVS-Y-----FVMMGILTIYTSYKEKS-IFLVA---HR---RD-PTG----------M-------D------PD-D-------I-----WQLSSSLK-----------------------------------RF------------------------D--DKYS--L-----KM--T--F-----ISGRS--K-Q-Q-R-----------E-AE--------FTKSIAK---FFDSNGTLVMEAFEPEV-S-KLHDSL-L-TE----RK-IK----------------------------------------------------------------------------------------
>Rana_chensinensis@Rche23223.H1.1
---------------------------------------------------------------------------------------------------------------------------------------------------------WK-I------DDK---P-V--KI-DKWDGSAVKNSLDDAAKKVL---L---E---K-Y-K--YV----E-NFSLIDGRLIICTISCLFAIVALV-W-----DYLHPFP---ESKPVLAFCVIS-Y-----FLMMGVLTVYTSYKEKS-IFLVA---HR---KD-PTG----------M-------D------PD-D-------I-----WHLSSSLK-----------------------------------RF------------------------D--DKYX--L-----KV--T--F-----ISSKS--K-Q-Q-R-----------D-AE--------FTKSIAK---FFDDNGTLVMDLFEPDV-S-KLHDSL-A-AE----KK-MK----------------------------------------------------------------------------------------
>Scyliorhinus_canicula@toto24152.H1.1
------------------------------------------MAA----K-----------N-D---KN---------------------------------------------------G-------------------FLS-K--------WK-I------DDK---P-V--KI-DKWDGAAVKNALDDAAKKVL---L---E---K-Y-G--YE----E-NYGLIDGRLLICTISCVFAIVALI-W-----DYMHPFP---ESKSVLAGCVLS-Y-----FVMMGILTFYTSYKERS-IFLIA---IQ---KD-PAG----------L-------D------PG-D-------I-----WQLSSSLR-----------------------------------RF------------------------D--DQYT--L-----KM--S--F-----IDGRT--N-Q-E-R-----------E-RE--------FTKCLEY---FFDECGILVMDLFESEV-S-KLHDSL-G-KK----KK-MK----------------------------------------------------------------------------------------
>Sphenodon_punctatus@toto18954.H1.1
------------------------------------------MAA----K-----------G-GG--KN---------------------------------------------------G-------------------LLE-K--------WK-I------DDK---P-V--KV-DKWDGSAVKNSLDDSAKKVL---L---E---K-Y-K--YV----E-NFCLIDGRLVICTISCLFAIVALI-W-----DYLHPFP---ESKPVLAVCVIS-Y-----FVMMGILTVYTSYKEKS-IFLVA---HR---KD-PSG----------M-------D------PD-D-------I-----WQLSSSLK-----------------------------------RF------------------------D--DKYT--L-----KL--T--F-----ISGKT--K-Q-Q-R-----------D-AE--------FTKSIAK---FFDNNGTLVMETYEPEV-S-KLHDGL-A-TE----RK-TK----------------------------------------------------------------------------------------
>Trachemys_scripta@toto3534.H1.1
------------------------------------------MAA----K-----------G-G---KN---------------------------------------------------G-------------------LLE-K--------WR-I------DDK---P-V--KI-DKWDGSAVKNSLDDSAKKVL---L---E---K-Y-K--YV----E-NFCLIDGRLIICTVSCLFAVVALI-W-----DYLHPFP----------------------------LTIYTSYKEKS-IFLVA---HR---KD-PAG----------M-------D------PD-D-------I-----WQLSSSLK-----------------------------------RF------------------------D--DKYT--L-----KL--T--F-----XSGKT--K-Q-P-R-----------E-AE--------FTKSIAK---FFDDNGTLVMEVYEPEI-S-KLHD--------------------------------------------------------------------------------------------------------
