# Supplementary material for: A phylogenomic framework and timescale for comparative studies of tunicates
Source: BMC Biol. 2018 Apr 13;16:39. doi: 10.1186/s12915-018-0499-2 (PMC5899321; doi:10.1186/s12915-018-0499-2)
Supplement: Supplementary file 4 — Supporting data. Transcriptome assemblies, alignments, and trees. (ZIP 38502 kb) [file 12915_2018_499_MOESM4_ESM.zip › 12915_2018_499_MOESM4_ESM/12915_2018_499 (Delsuc) Files Updated 23-03-2018/tribe1015.fasta]

>Molgula_tectiformis@CT01080710.H1.1
--------------------------------------------------------------------------------------------------------------------------------------------------------------------------------------E-E--G-----------G--L-----------D-------------------------------D------------------------D----L-PP-------S----S--SK---IE-------------G--D---KKIVT-E---Y-----KF--N-K---E--G---------------------------------------------Q---K--V-K--V--I-RT--FK--I-E--R--K--RTSKSV---AKRK-L-W--KKFGLS---E--NE-PAGP-Q-K-----A---T--TIIS-ET--VNLT--FVN---S----R---D------E-E-I--------------N----EQ---E--D---P---M----------I---S-K---F----K------------------------------------------------------------------------------------------------NQLQ-YF--MF----F---------N----------N-F----------K--K---------ENK---L------D----------K---------D-------P-----A-S----------S--------D------D-----------------------------------------------------------K--K-----E--------E-----S----------T-----D--------T---P---------------T----A---------E--------------S--G-----P------------N---------------------K------------YVPP----SRR------AG---------A----S-----------S--------------H--G--H--T---L--------T----------------------T--S------R--G----S---R------------------D---E--Q-A--TIRVTNL--SEETK--EQD--LQ-DLFRP------CG---PIQRIFLA--KD---------KH-T-Q--QSK-GFAFINFYKREDAAKAIKSISGFGYDHLILNVEWA-K----P-STNS-----------------------------------------------------------------------------
>Molgula_gulf@CT01091006.H1.1
--------------------------------------------------------------------------------------------------------------------------------------------------------------------------------------E-E--H-----------G--L-----------D-------------------------------D------------------------A----L-PA-------A----T--TK---IE-------------G--D---KKIVT-E---Y-----KI--N-E---D--G---------------------------------------------N---K--V-K--V--I-RT--YK--I-E--R--K--KTSKSV---ARRK-L-W--KKFGLS---E--ND-ASGP-I-K-----A---T--TIIS-ED--VNMT--FVN---S----R---D------E-E-I-----N--------N----EQ---E--D---P---M----------I---S-K---F----K------------------------------------------------------------------------------------------------NQLQ-YF--MF----F---------N----------N-F----------K--K---------ENK---Q------E----------R---------D---------------T----------N--------E------D-----------------------------------------------------------K--R-----N--------D-----A----------Q-----D--------S---A---------------A----G---------E--------------GSGG-----P------------S---------------------K------------YVPP----SMR------GG---------A----S-----------A--G-----------R--G--S--S---M--------P----------------------L--S------R--Q----S---R------------------D---E--Q-A--TIRVTNL--SEETK--EQD--LQ-ELFRP------CG---PIQRIFLA--KD---------KH-T-Q--QSK-GFAFINFYKREDAAKAIHTISGYGYDHLILNVEWA-K----P-STNS-----------------------------------------------------------------------------
>Bostrichobranchus_pilularis@CT01091006.H1.2
--------------------------------------------------------------------------------------------------------------------------------------------------------------------------------------------------------------------------------------------------------------------------------------------------------------------------------------------------QL--N-E---D--G---------------------------------------------Q---K--V-K--V--I-RT--YK--I-E--R--R--KTSKSV---AKTQDL-G--KKFGNS---A--DD-PSGP-N-K-----A---T--TIIS-ED--VNMQ--FIN---S----R---D------E-E-I--------------N----EQ---E--D---P---M----------I---S-K---F---------------------------------------------------------------------------------------------------------------------------------------------------------------------K---G------N----------K---------D-------P-----N-A----------E--------D------K-----------------------------------------------------------N--E-----D--------E-----K----------T-----E--------S---T---------------TN---A---------E--------------S--A-----P------------N---------------------R------------YVPP----SMR------AG---------A----T-----------A--------------R--G--S--S---M--------P----------------------T--G------R--G----T---R------------------D---E--Q-A--TIRVTNL--SEETK--EQD--LQ-DLFRP------CG---PIQRIFLA--KD---------KH-T-Q--QSK-GFAFINFYKKEDAEKAIRSISGFGYDHLILNVEWA-K----P-STN------------------------------------------------------------------------------
>Molgula_occidentalis@CT01091006.H1.1
------------------------------------------------------------------------------------------------------------------------------------------------------------------------------------------------------------------------------------------------------------------------------------------------------------------------------------------------------------------------------------------------------------------------------------------------------------------------------------------K-----T---T--TIIS-ED--VNMV--FVN---S----R---D------E-E-I--------------T----EQ---E--D---P---M----------I---S-K---F----K------------------------------------------------------------------------------------------------NQLQ-YF--MF----F---------N----------N-F----------K--K---------ENK---Q------E----------K---------D-------P------------------S--------D------E-----------------------------------------------------------K--K-----E--------D-----G----------E-----A--------P---A---------------N----T---------E--------------N--A-----T------------N---------------------R------------YVPP----SMR------AG---------A----A-----------S--------------RI-G--S--S---M--------P----------------------S--A------R--G----S---R------------------D---E--Q-A--TIRVTNL--SEETK--EQD--LQ-ELFRP------CG---PIQRIFLA--KD---------KH-T-Q--QSK-GFAFINFYKREDAAKAIKSISGFGYDHLILNVEWA-K----P-SNTS-----------------------------------------------------------------------------
>Dendrodoa_grossularia@CT02091006.H1.1
--------------------------------------------------------------------------------MPSEDSVK-VNWAD-ATE----------------P------------SS-W----A-------------------------D------------QVE-----E-A--E-----------V--Q-----------E------FG-----------------------S------------------------DSSR-L-PQ-------P----T--VK---ID-------------G--N---TKVVT-E---Y-----KI--N-E---D--G---------------------------------------------K---K--V-K--V--A-RT--YR--I-E--V--Q--RTSKSV---ARRK-L-L--PKFGLS---R--DD-PDGP-N-R-----A---T--TMV--------------------------------------------------------------------------------------------------------------------------------------------------------------------------------------------------------Q-YY--MF----F---------K----------N-F----------K--P---------V-----N------RG---------T---------E-------K-----E-E----------V--------T------E-----------------------------------------------------------E--S-----N--------P-----S----------A-----A--------A---A---------------A----A---------P--------------GT-TG---------------------------------------K------------YVPP----SLR------AG---------G----N-----------A--------------K--G--S--E---M--------P----------------------T---------R--G----A---R------------------D---E--Q-A--TIRVTNI--SEETQ--ESD--LQ-DLFRP------FG---PIQRIYLA--KD---------KH-T-Q--QSK-GFAFINFYN-------------------------------------------------------------------------------------------------------------------
>Ciona_intestinalis@XP_002131706
--------------------------------------------------------------------------------MPSEDS-G-INWAD-AAD----------------A--A--------KSS-W----A-------------------------D------------QVE-----E-E--E-----------T--V-----------N-------------------------------G------------------------D----L-PP-------L----S--QS---VV-------------G--D---IKTVV-E---Y-----KY--N-E---D--D---------------------------------------------K---K--V-K--V--V-RK--YR--I-E--T--Q--KTSKSV---AHRK-L-L--KKFGKS---S--ND-LSGP-N-R-----A---T--TIIS-ED--VQMQ--FVS---T----R---E------E-E-M-----M--------Q----EQ---E--D---P---T----------L---S-K---F----K------------------------------------------------------------------------------------------------HQLQ-YY--MF----F---------K----------N-F----------K--A---------T-----A------P----------K---------D-------K-----T-T----------E--------E------E-----------------------------------------------------------R--K-----P--------E-----E----------E-----N--------A---S---------------N----A---------P--------------S-------------------------------------------K------------YVPP----SMR------SG---------G----N-----------T--------------V--G--S--S---M--------P----------------------S--G------R--G----N---R------------------D---E--Q-A--TIRVTNL--SEETK--ESD--LQ-ELFKP------FG---PLQRIYLA--KD---------KH-T-Q--QSK-GFAFINFYNRDDAAKAIKSVCGFGYDHLILNVEWA-K----P-STPSTS---------------------------------------------------------------------------
>Ciona_savignyi@CH003204.H1.1
--------------------------------------------------------------------------------------------------------------------------------------------------------------------------------E-----E-E--E-----------T--D-----------N-------------------------------G------------------------E----L-PP-------S----S--QS---VV-------------G--D---IRTVV-E---Y-----KF--N-K---D--D---------------------------------------------K---K--V-K--V--V-RK--YK--I-E--T--Q--KTSKSV---AHRK-L-L--KKFGKS---T--ND-GSGP-N-R-----A---T--TIIS-ED--VQMQ--FVS---T----R---E------E-E-M-----L--------Q----EQ---E--D---P---T----------L---S-K---F----K------------------------------------------------------------------------------------------------HQLQ-YY--MF----F---------K----------N-F----------K--P---------T-----S------SQ---------R---------E-------K-----P-E----------E--------E------E-----------------------------------------------------------T--K-----E--------T-----E----------E-----N--------A---S---------------S----G---------P--------------V-------------------------------------------K------------YIPP----SMR------SG---------G----N-----------T--------------V--G--S--S---M--------P----------------------S--G------R--G----N---R------------------D---E--Q-A--TIRVTNL--SEETK--ESD--LQ-ELFKP------FG---PIQRIYLA--KD---------KH-T-Q--QSK-GFAFINFYNKDDAAKAIKNVCGYGYDHLILNVEWA-K----P-STPTTT---------------------------------------------------------------------------
>Clavelina_lepadiformis@CT01091006.H1.1
-----------------------------------------------------------------------------------------VSWAD-ASE----------------N--E--------KTS-W----A-------------------------D------------QVE-----E-E--E-----------T--V-----------E------F------------------------S------------------------KEGD-L-PP-------S----S--QK---IV-------------G--N---IKTVI-E---Y-----KY--N-D---D--D---------------------------------------------K---K--V-K--V--I-RK--YK--I-E--T--K--KTSKSV---ARRK-L-L--KKFGLS---V--ND-SSGP-Q-R-----A---T--TMVS-ED--VQMQ--FVT---N----R---E------E-E-M-----L--------Q----EQ---E--D---P---T----------L---S-K---F----K------------------------------------------------------------------------------------------------HQLQ-YY--MF----F---------K----------N-F----------K--G---------T-----A------Q----------K---------D-------R-----A-D----------E--------G------D--------------------------------------------------------------K-----P--------E-----T----------D-----DTTT-T---A---P---------------A----A---------P--------------G-------------------------------------------K------------YVPP----SMR------SG---------G----N-----------T--------------A--G--S--S---M--------P----------------------T--G------R--G----S---R------------------D---E--Q-A--TIRVTNL--SEETK--ESD--LQ-ELFKP------FG---PIQRIYLA--KD---------KH-T-Q--QSK-GFAFINFYNRDDAAKAIKSVCGFGYDHLILNVEWA-K----P-STPA-----------------------------------------------------------------------------
>Oikopleura_dioica@CBY08698
------------------------------------------------------------------------------------------------------------------------------MTD-W----A-------------------------D------------DSI-----D-L--G-----------S--P-----------S------A------------------------P------------------------TEDV-L-PA-------P----K--VI---EK-------------G--D---QIIKI-F---Y-----KW--R-E---N--ETTNK--K--------------------------------------E---L--V-K--V--T-RT--FV--Q-E--R--V--KTSKRV---AARK-T-W--KKFGLA---A--DD-GPGP-Q-E-----A---T--TMYG-EE--VMMR--FIA---A----D---Q------T-E-E-----E--------A----EE---E--D---E---Q----------M---N-K---F----K------------------------------------------------------------------------------------------------RQFE-YF--NF----F---------Q----------G-F----------G--GA--------T-----S------T----------R---------P-------S-----A-T----------N--------M------D--------------------------------------------------------------I-----P--------------------------------SVS-I---K---D---------------A----T---------G--------------G-------------------------------------------K------------YVPP----RRG------LA---------G-----------------------------------------------------------------------------------------G----F---T------------------D---E--V-P--AIRVSNL--SPAAT--QDD--VQ-TLFAK------FG---KIARIHLG--RD---------RR-T-N--ESR-GFAFINFHHRDDAQRAIDTMNRYGYDNLILSVEWS-ENRK-KENATEASKP----D----FLKRQR----------------------------------------------------------
>Mus_musculus@EDL25138
------------------MPTGDFDSKP---SWADQVE--EEG-EDDK------------------CV-TSELLKGIP---------------L-P------------------T--G----------D-T----S-------------------------P------------EPE-----L-L--P-----------G----------------------------------------------D------------------------P----L-PP-------P----K--EV---IN-------------G--N---IKTVT-E---Y-----KI--E-E---D--G---------------------------------------------K---K--F-K--I--V-RT--FR--I-E--T--R--KASKAV---ARRK-N-W--KKFGNS---E--FD-PPGP-N-V-----A---T--TTVS-DD--VSMT--FIT---S----K---E------D-L-N-----C--------Q----E----E--E---D---P----------M---N-K---L----K---------G---------Q--K-----------------------------------------------I----V-----SCRIC--KG--DHWTTRCP-YK--DT----L---------G----------P-M----------Q--K---------E-----L------A----------E---------Q-------L-----G-L----------S----T---G------E---------K---------EK------------L-------P-----------------G--------E--------L-----E----------P-----V--------Q---A---------------A----Q---------S--------------K--------T------------G---------------------K------------YVPP----SLR------DG---------A----S-----------R--------------R--G--E--S---M--------Q----------------------P--N------R--R----A----------------------D---D--N-A--TIRVTNL--SEDTR--ETD--LQ-ELFRP------FG---SISRIYLA--KD---------KT-T-G--QSK-GFAFISFHRREDAARAIAGVSGFGYDHLILNVEWA-K----P-STN------------------------------------------------------------------------------
>Monodelphis_domestica@XP_001363619
------------------MPTGDFDSKP---SWADQVE--EEG-DDDK------------------CV-TSELLKGIP---------------L-A------------------T--G----------E-P----N-------------------------N------------EPE-----L-L--P-----------G----------------------------------------------A------------------------P----L-PA-------P----K--EV---IN-------------G--N---IKTIT-E---Y-----KV--E-D---D--G---------------------------------------------K---K--F-K--I--V-RT--FR--I-E--T--R--KASKAV---ARRK-N-W--KKFGNS---E--FD-PPGP-N-V-----A---T--TTVS-DD--VSMT--FIT---S----K---E------D-L-N-----C--------Q----E----E--E---D---P----------M---N-K---L----K---------G---------Q--K-----------------------------------------------I----V-----SCRIC--KG--DHWTTRCP-YK--DT----L---------G----------P-M----------Q--K---------E-----L------A----------E---------Q-------L-----G-L----------S----T---G------E---------K---------EK------------I-------P-----------------G--------E--------L-----E----------P-----V--------Q---A---------------A----Q---------S--------------K--------T------------G---------------------K------------YVPP----SLR------DG---------A----S-----------R--------------R--G--E--S---M--------Q----------------------P--N------R--R----A----------------------D---D--N-A--TIRVTNL--SEDTR--ETD--LQ-ELFRP------FG---SISRIYLA--KD---------KT-T-G--QSK-GFAFISFHRREDAARAIAGVSGFGYDHLILNVEWA-K----P-STN------------------------------------------------------------------------------
>Ornithorhynchus_anatinus@XP_001511404
--------------------------------------------------------------------------QGIP---------------L-A------------------N--G--------P-D-L----S-------------------------L------------EPE-----L-L--P-----------G----------------------------------------------A------------------------P----L-PA-------P----K--EV---IN-------------G--N---IKTIT-E---Y-----KV--E-E---D--G---------------------------------------------K---K--F-K--I--V-RT--FK--I-E--T--R--KASKAV---ARRK-N-W--KKFGNS---E--FD-APGP-N-V-----A---T--TTVS-DD--VSMT--FIT---S----K---E------D-L-N-----C--------Q----E----E--E---D---P----------M---N-K---L----K---------G---------Q--K-----------------------------------------------I----V-----SCRIC--KG--DHWTTRCP-YK--DT----L---------G----------P-M----------Q--K---------S-----W------L----------S---------S-------L-----G-L----------S----T---G------E---------K---------EK------------W-------P-----------------G-------------------------------------------------------------------------------------------------------------------------------------------------------------------------------------------------------------------------------------------------------------------------------------------------------------------------------------------------------------------------------------------------------------------------------------------------------------------------------------------------------------------------------
>Homo_sapiens@CAG33415
------------------MPTGDFDSKP---SWADQVE--EEG-EDDK------------------CV-TSELLKGIP---------------L-A------------------T--G----------D-T----S-------------------------P------------EPE-----L-L--P-----------G----------------------------------------------A------------------------P----L-PP-------P----K--EV---IN-------------G--N---IKTVT-E---Y-----KI--D-E---D--G---------------------------------------------K---K--F-K--I--V-RT--FR--I-E--T--R--KASKAV---ARRK-N-W--KKFGNS---E--FD-PPGP-N-V-----A---T--TTVS-DD--VSMT--FIT---S----K---E------D-L-N-----C--------Q----E----E--E---D---P----------M---N-K---L----K---------G---------Q--K-----------------------------------------------I----V-----SCRIC--KG--DHWTTRCP-YK--DT----L---------G----------P-M----------Q--K---------E-----L------A----------E---------Q-------L-----G-L----------S----T---G------E---------K---------EK------------L-------P-----------------G--------E--------L-----E----------P-----V--------Q---A---------------T----Q---------N--------------K--------T------------G---------------------K------------YVPP----SLR------DG---------A----S-----------R--------------R--G--E--S---M--------Q----------------------P--N------R--R----A----------------------D---D--N-A--TIRVTNL--SEDTR--ETD--LQ-ELFRP------FG---SISRIYLA--KD---------KT-T-G--QSK-GFAFISFHRREDAARAIAGVSGFGYDHLILNVEWA-K----P-STN------------------------------------------------------------------------------
>Pan_troglodytes@XP_001162623
------------------MPTGDFDSKP---SWADQVE--EEG-EDDK------------------CV-TSELLKGIP---------------L-A------------------T--G----------D-T----S-------------------------P------------EPE-----L-L--P-----------G----------------------------------------------A------------------------P----L-PP-------P----K--EV---IN-------------G--N---IKTVT-E---Y-----KI--D-E---D--G---------------------------------------------K---K--F-K--I--V-RT--FR--I-E--T--R--KASKAV---ARRK-N-W--KKFGNS---E--FD-PPGP-N-V-----A---T--TTVS-DD--VSMT--FIT---S----K---E------D-L-N-----C--------Q----E----E--E---D---P----------M---N-K---L----K---------G---------Q--K-----------------------------------------------I----V-----SCRIC--KG--DHWTTRCP-YK--DT----L---------G----------P-M----------Q--K---------E-----L------A----------E---------Q-------L-----G-L----------S----T---G------E---------K---------EK------------L-------P-----------------G--A-----E--------L-----E----------P-----V--------Q---A---------------T----Q---------N--------------K--------T------------G---------------------K------------YVPP----SLR------DG---------A----S-----------R--------------R--G--E--S---M--------Q----------------------P--N------R--R----A----------------------D---D--N-A--TIRVTNL--SEDTR--ETD--LQ-ELFRP------FG---SISRIYLA--KD---------KT-T-G--QSK-GFAFISFHRREDAARAIAGVSGFGYDHLILNVEWA-K----P-STN------------------------------------------------------------------------------
>Bos_taurus@AAI02985
------------------MPTGDFDSKP---SWADQVE--EEG-EDDK------------------CV-TSELLKGIP---------------L-A------------------T--G----------D-T----S-------------------------L------------EPE-----L-L--P-----------G----------------------------------------------A------------------------P----L-PP-------P----K--EV---IN-------------G--N---IKTVT-E---Y-----RI--D-E---D--G---------------------------------------------K---K--F-K--I--V-RT--FR--I-E--T--R--KASKAV---ARRK-N-W--KKFGNS---E--FD-PPGP-N-V-----A---T--TTVS-DD--VSMT--FIT---S----K---E------D-L-N-----C--------Q----E----E--E---D---P----------M---N-K---L----K---------G---------Q--K-----------------------------------------------I----V-----SCRIC--KG--DHWTTRCP-YK--DT----L---------G----------P-M----------Q--K---------E-----L------A----------E---------Q-------L-----G-L----------S----T---G------E---------K---------EK------------L-------P-----------------G--------E--------L-----E----------P-----V--------Q---A---------------T----Q---------N--------------K--------T------------G---------------------K------------YVPP----SLR------DG---------A----S-----------R--------------R--G--E--S---M--------Q----------------------P--N------R--R----A----------------------D---D--N-A--TIRVTNL--SEDTR--ETD--LQ-ELFRP------FG---SISRIYLA--KD---------KT-T-G--QSK-GFAFISFHRREDAARAIAGVSGFGYDHLILNVEWA-K----P-STN------------------------------------------------------------------------------
>Ambystoma_mexicanum@CT01080710.H1.1
------------------MPTGDYDSKP---SWADQVE--EEG-EDGE------------------SV-ALPLLA---------------------------------------------------------------------------------------------------PTE-----L-L--S-----------S----------------------------------------------P------------------------A----L-EA-------P----K--LI---LD-------------E--N---HKVVI-D---Y-----KT--D-E---D--G---------------------------------------------K---K--F-K--M--I-RT--FR--I-E--T--R--KASKSV---ARRK-N-W--KKFGNS---E--FD-APGP-N-V-----A---T--TTVS-DD--VLFT--FIS---S----K---E------D-L-N-----P--------Q----E----D--E---D---P----------M---N-K---L----K---------G---------Q--K-----------------------------------------------I----V-----SCRIC--KG--DHWTTRCP-YK--DT----L---------G----------P-M----------Q--K---------E-----L------A----------D---------Q-------L-----G-L----------T----T---G------D---------K---------EK------------V-------P-----------------G--G-----E--------P-----D----------A-----A--------Q---A---------------A----K---------S--------------S--T-----T------------G---------------------K------------YVPP----SLR------DG---------A----T-----------R--------------R--G--E--S---M--------Q----------------------P--N------R--R----A----------------------D---D--N-A--TIRVTNL--SEDTR--ETD--LQ-ELFRP------FG---SISRIYLA--KD---------KT-T-G--QSK-GFAFISFHRREDAARAIAGVSG------------------------------------------------------------------------------------------------------
>Squalus_acanthias@DV499724.H1.1
--------------------------------------------------------------------------------------------------------------------------------------------------------------------------------------D-E--D-----------G--SRQ---------K-------------------------------G------------------------P----L-PS-------P----K--EL---IK-------------G--N---IKTII-E---Y-----KI--D-E---D--G---------------------------------------------K---K--L-K--I--V-RT--FR--I-E--N--R--KASKAV---ARRK-N-W--KKFGTS---E--YD-PPGP-N-V-----A---T--TTVS-DD--VYMT--FIT-----------------------------------------------------------------------------------------------------------------------------------------------------------------------------------------------------------------------------------------------------------------------------------------------------------------------------------------------------------------------------------------------------------------------------------------------------------------------------------------------------------------------------------------------------------------------------------------------------------------------------------------------------------------------------------------------------------------------------------------------------------------------------------------------------------------------------------------------------------------------------------------------------------------------------
>Danio_rerio@AAT68153
-------------------------------------------------------------------------MPSIE---------------F-D------------------D--S--------K-P-S----W-------------------------A------------DQV-----E-E--E-----------G--D-----------E-------------------------------G------------------------S----L-PS-------P----K--ET---VK-------------G--N---IKTVT-E---Y-----KI--D-D---D--G---------------------------------------------Q---K--F-K--I--I-RT--FK--I-E--T--R--KASKAV---ARRK-N-W--KKFGNS---E--YD-APGP-N-V-----A---T--TTVS-DD--VFMT--FIS---S----K---E------D-L-N-----A--------Q----DQ---D--E---D---P----------M---N-K---L----K---------G---------Q--K-----------------------------------------------I----V-----SCRIC--KG--DHWTTRCP-YK--DT----L---------G----------P-M----------Q--K---------E-----L------A----------E---------Q-------L-----G-L----------S----T---G------E---------K---------EK--------------------------------------A--A-----E--------P-----E----------P-----A--------Q---P---------------V----Q---------N--------------K--------T------------G---------------------K------------YVPP----SLR------DG---------G----T-----------R--------------R--G--E--S---M--------Q----------------------P--N------R--R----A----------------------D---D--N-A--TIRVTNL--SEDTR--ETD--LQ-ELFRP------FG---SISRIYLA--KD---------KN-T-G--QSK-GFAFISFHRREDAARAIAGVSGFGYDHLILNVEWA-K----P-SNN------------------------------------------------------------------------------
>Xenopus_laevis@AAH75190
------------------MPTGDYDSKP---SWADQVE--E---------------------------------EGID---------------A-E------------------P--L--------S-P-Q----I-------------------------R------------K-------P-D--P-----------V--S-------------------------------------------F------------------------V----L-DT-------P----R--EV---IN-------------G--N---IKTIT-E---Y-----KL--N-D---D--D---------------------------------------------K---T--V-K--I--V-RT--FK--I-E--T--V--KASKVV---AQRK-N-W--KKFGNS---E--YD-PPGP-N-V-----A---T--TTVS-DD--VLMT--FIT---N----K---E------D-L-N-----N--------Q----E----E--E---D---P----------M---N-K---L----K---------G---------Q--K-----------------------------------------------I----V-----SCRIC--KG--DHWTTRCP-YK--DT----L---------G----------P-M----------Q--K---------E-----L------A----------E---------Q-------L-----G-L----------S----T---G------D---------K---------EK------------A-------P-----------------G--A-----E--------P-----E----------P-----A--------Q---A---------------P----V---------S--------------K--------T------------G---------------------K------------YVPP----SLR------DG---------G----S-----------R--------------R--G--E--S---M--------Q----------------------P--N------R--R----A----------------------D---D--N-A--TIRVTNL--SEDTR--ETD--LQ-ELFRP------FG---SISRIYLA--KD---------KT-T-G--QSK-GFAFISFHRREDAARAIAGVSGFGYDHLILNVEWA-K----P-STN------------------------------------------------------------------------------
>Xenopus_laevis@AAH82427
------------------MPTGDYDSKP---SWADQVE--E---------------------------------EGID---------------V-E------------------P--L--------S-P-Q----I-------------------------K------------K-------Q-D--P-----------A--S-------------------------------------------F------------------------V----L-DT-------P----R--EV---IN-------------G--N---IKTIT-E---Y-----KL--N-D---K--D---------------------------------------------K---K--I-K--I--V-RT--FK--I-E--T--L--KASKVV---AHRK-N-W--KKFGNS---E--YD-PPGP-N-V-----A---T--TTVS-DD--VLMT--FIT---N----K---E------D-L-N-----N--------Q----E----E--E---D---P----------M---N-K---L----K---------G---------Q--K-----------------------------------------------I----V-----SCRIC--KG--DHWTTRCP-YK--DT----L---------G----------P-M----------Q--K---------E-----L------A----------E---------Q-------L-----G-L----------S----T---A------D---------K---------EK------------A-------P-----------------G--A-----E--------P-----E----------P-----A--------Q---A---------------P----V---------S--------------K--------T------------G---------------------K------------YVPP----SLR------DG---------G----S-----------R--------------R--G--E--S---M--------Q----------------------P--N------R--R----A----------------------D---D--N-A--TIRVTNL--SEDTR--ETD--LQ-ELFRP------FG---SISRIYLA--KD---------KT-T-G--QSK-GFAFISFHRREDAARAIAGVSGFGYDHLILNVEWA-K----P-STN------------------------------------------------------------------------------
>Xenopus_tropicalis@AAI58151
------------------MPTEDYDSKP---SWADQVE--E---------------------------------EGID---------------P-E------------------P--I--------S-P-P----V-------------------------T------------KVQ-----Q-D--P-----------A--S-------------------------------------------F------------------------V----L-DT-------P----Q--EV---IN-------------G--K---IKTIT-E---Y-----KL--N-D---E--G---------------------------------------------K---K--I-K--I--V-RT--FK--I-E--T--L--KASKVV---AHRK-N-W--KKFGNS---E--YD-PPGP-N-V-----A---T--TTVS-DD--VLMT--FIT---S----K---E------D-L-N-----N--------Q----E----E--E---D---P----------M---N-K---L----K---------G---------Q--K-----------------------------------------------I----V-----SCRIC--KG--DHWTTRCP-YK--DT----L---------G----------P-M----------Q--K---------E-----L------A----------E---------Q-------L-----G-L----------S----T---G------D---------K---------EK------------A-------P-----------------G--A-----E--------P-----E----------P-----A--------Q---A---------------P----V---------S--------------K--------T------------G---------------------K------------YVPP----SLR------DG---------G----S-----------R--------------R--G--E--S---M--------Q----------------------P--N------R--R----A----------------------D---D--N-A--TIRVTNL--SEDTR--ETD--LQ-ELFRP------FG---SISRIYLA--KD---------KT-T-G--QSK-GFAFISFHRREDAARAIAGVSGFGYDHLILNVEWA-K----P-STN------------------------------------------------------------------------------
>Petromyzon_marinus@CT01080710.H1.2
----------------------DFDAKP---SWADQVE--E---------------------------------EGED---------------G---------------------------------------------------------------------------------------------------------------------------------------------------------------------------------V----L-PS-------P----K--EQ---ID-------------G--C---VKTLT-E---Y-----KL--N-E---D--D---------------------------------------------K---K--V-K--I--V-RT--FK--I-E--T--R--KASKVV---AHRK-N-W--KKFGNS---E--FD-AVGP-N-V-----M---T--TMVS-DD--VFMT--FVT---N----K---E------D-L-D-----T--------Q----Q----E--E---D---P----------M---A-K---L----R---------G---------Q--K-----------------------------------------------M----V-----SCRIC--KG--DHWTTKCP-YK--DT----L---------G----------P-M----------Q--K---------E-----L------A----------E---------Q-------L-----G-L----------S----T---G------E---------K---------EK------------V-------E-----------------G-----------------------E----------P-----A--------Q---A---G-----------P----A---------A--------------K--------T------------G---------------------K------------YVPP----VLR------DG---------G-G--N-----------R--------------R--G--E--S---M--------Q----------------------S--S------R--R----G------D-T-------------D---D--N-A--TIRVTNL--SEDTR--ESD--LQ-ELFRP------FG---SIARIYLA--KD---------KV-T-G--QSK-GFAFISFHRREDAARAIAGVSGFGYDHLILNVEWA-K----P-ST-------------------------------------------------------------------------------
>Lethenteron_japonicum@DC611626.H1.1
----------------------DFDAKP---SWADQVE--E---------------------------------EGED---------------G---------------------------------------------------------------------------------------------------------------------------------------------------------------------------------V----L-PS-------P----K--EQ---ID-------------G--C---VKTLT-E---Y-----KL--N-E---D--D---------------------------------------------K---K--I-K--I--V-RT--FK--I-E--T--R--KASKVV---AHRK-N-W--KKFGNS---E--FD-AVGP-N-V-----M---T--TMVS-DD--VFMT--FIT---N----K---E------D-L-D-----T--------Q----Q----E--E---D---P----------M---A-K---L----R---------G---------Q--K-----------------------------------------------M----V-----SCRIC--KG--DHWTTKCP-YK--DT----L---------G----------P-M----------Q--K---------E-----L------A----------E---------Q-------L-----G-L----------S----T---G------E---------K---------EK------------V-------E-----------------G-----------------------E----------P-----A--------Q---A---G-----------A----A---------A--------------K--------T------------G---------------------K------------YVPP----VLR------DG---------G-G--N-----------R--------------R--G--E--S---M--------Q----------------------S--S------R--R----G------D-T-------------D---D--N-A--TIRVTNL--SEDTR--ESD--LQ-ELFRP------FG---SIARIYLA--KD---------KV-T-G--QSK-GFAFISFHRREDAARAIAGVSGFGYDHLILNVEWA-K----X-ST-------------------------------------------------------------------------------
>Eptatretus_burgeri@BJ652995.H1.1
------------------MPSLDYESKP---SWADLVE--L---------------------------------EGNE---------------V-----------------------V--------T-P-K----V-------------------------R------------P-------A-P--P-----------A--T-------------------------------------------------------------------------A-PR-------K----D--VV---KD-------------G--T---LKKVV-E---F-----VE--S-E---D--G---------------------------------------------K---K--M-K--I--T-RT--YK--I-E--K--R--KASKAV---ARRK-N-W--KKFGNA---E--FD-APGP-N-V-----A---T--TTVS-DD--VLMT--FIT---N----K---E------D-V-E-----S--------Q----Q----E--E---D---P----------M---A-K---L----R---------G---------Q--K-----------------------------------------------M----V-----QCRIC--KG--DHWTTKCP-YK--DT----L---------G----------P-M----------Q--K---------E-----L------A----------D---------Q-------L-----G-L----------T----S---V------D---------N---------EG------------D-------A-----------------T--S-----S--------P-----A----------A-----A--------A---A---------------------------------------------------------------------------------------------------------P----VLR------DG---------G----T-----------R--------------R--G--E--S---M--------A----------------------T--S------R--R---------------------------D---D--N-A--TIRVTNL--SEDTR--ESD--LQ-ELFRP------FG---SIARIYLA--KD---------KI-T-G--QSK-GFAFISFHRREDAARAIAGVSGFGYDHLILNVEWA-K----P-STN------------------------------------------------------------------------------
>Saccoglossus_kowalevskii@CT01080710.H1.1
------------------MPSADTDTKP---SWADQVE--E---------------------------------EVPG---------------E-D------------------D------------------------------------------------------------------------------------------------------------------------------------------------------------T----L-PP-------S----T--EE---IN-------------G--D---TKIVT-D---Y-----KL--N-E---D--G---------------------------------------------K---K--V-K--C--V-RT--FK--I-E--K--L--KASRTV---AARK-N-W--PKFGQS---Q--ND-KPGP-N-P-----A---T--TAIA-ED--VFMA--FST---T----K---E------E-T-L-----N--------Q----T----E--E---D---P----------L---K-K---L----G---------Q---------Q--R-----------------------------------------------I----V-----QCRVC--KG--DHWTTKCP-YK--DT----L---------E----------P-L----------Q--K---------E----------------------------------------------------------------------------E---------E---------DK------------T-------K-----------------A--A-----K--------P-----E----------P-----P--------K-------------------P----D---------G--------------K--------T------------G---------------------K------------YVPP----SMR------DG---------A----G-----------R--G-----------R--G--E--S---M--------Q----------------------P--R------R------------------------------D---E--G-A--TIRVTNL--SEDTR--ESD--LQ-ELFRP------FG---TISRIYLA--KD---------KV-T-G--QSK-GFAFINFHRREDAARAIQGVSGFGYDHLILNVEWA-K----P-SGT------------------------------------------------------------------------------
>Branchiostoma_floridae@EEN51295
------------------MPSVEPDNKP---SWADQVE--DLD-DDVD--------------------------DVPTTSGSSKVD-A-HITLS-D------------------E------------------------------------------------------------------------------------------------------------------------------------------------------------E----L-PP-------P----E--EV---ID-------------G--D---TKVIT-E---Y-----SI--N-D---E--G---------------------------------------------K---K--V-K--I--I-RT--YR--V-E--T--R--KASKTI---ARRK-A-W--PKFGDS---E--YD-GPGP-N-P-----S---T--TAIC-DD--IFMT--FVT---N----K---E------E-A-L-----N--------D----K----E--E---D---P----------M---A-K---L----K---------G---------T--R-----------------------------------------------I----V-----QCRIC--KG--DHWTTKCP-YK--DT----L---------G----------P-I----------Q--E---------E----------------------------------------------------------------------------L---------E---------KS------------D-------K-----------------P--G-----E--------P-----G----------A-----A--------G-------------------A----K---------G--------------A--------EQ---AAPARAAGG---------------------K------------YVPP----SLR-------G---------A----N-----------R--G-----------P--G--E--S---M--------A----------------------Q--R------R------------------------------D---D--Q-A--TIRVTNL--SEDTR--ESD--LQ-ELFRP------FG---AISRIYLA--KD---------KV-T-H--QSK-GFAFINFHRREDAARAITGVNGFGYDNLILNVEWA-R----P-SNQQ-----------------------------------------------------------------------------
>Patiria_pectinifera@X24
---------------------------------------------------------------------------MPI---------------A-D------------------T--N--------K-P-I----S-------------------------W------------ADQ-----V-E--A-----------G--E-----------Q------------------------------GH------------------------H----V-PD-------G----E--VI---HD-------------G--N---IKKII-D---Y-----KR--N-D---D--G---------------------------------------------K---L--L-K--V--V-RT--FK--I-E--K--R--KTSKTI---ALRK-S-W--TKFGQA---S--ED-GAGP-S-V-----T---T--TGIA-DD--VFMQ--FVS---A----K---D------D-G-T-----N--------Q----Q----E--D---D---A----------L---K-K---L----Q---------S---------Q--R-----------------------------------------------L----V-----MCRVC--KG--DHWTTKCP-YK--DS----L---------E----------P-L----------Q--E---------K-----L------L----------Q---------G-------G-----G-A----------D----G---A------D---------------------------------G-------A-----------------D--E-----S--------A-----D----------A-----A--------K---K---------------A----A---------G--------------A--G-----G------------G---------------------K------------YVPP----SAR------DA---------S-------------------------------G--Q--R--K---V--------T----------------------P--M------D--S----K---R------------------D---Q--G-T--TIRVTNL--S-------------------------------------------------------------------------------------------------------------------------------------------------------------------------------------------
>Patiria_miniata@CT01100920.H2.1
---------------------------------------------------------------------------MPI---------------A-D------------------T--N--------K-P-I----S-------------------------W------------ADQ-----V-E--A-----------G--E-----------Q------G------------------------H------------------------H----V-PD-------G----E--VI---HD-------------G--N---IKKII-D---Y-----KR--N-D---D--G---------------------------------------------K---L--L-K--V--V-RT--FK--I-E--K--R--KTSKTI---ALRK-S-W--TKFGQA---S--DD-GDGP-S-V-----T---T--TGIA-DD--VFMQ--FVS---A----K---D------D-G-T-----N--------Q----Q----E--D---D---A----------L---K-K---L----Q---------S---------Q--R-----------------------------------------------L----V-----MCRVC--KG--DHWTTKCP-YK--DS----L---------E----------P-L----------Q--E---------K-----L------L----------Q---------G-------G-----G-A----------D----G---A------E--G------A---------DE------------N-------A-----------------D--A-----A--------K-----K----------A-----A--------G---A---------------G----G---------G----------------------------------------------------------K------------YVPP----SAR------DAS--------G----Q-----------R--------------K--V--T--P---M--------D----------------------S------------K----R----------------------D---Q--G-T--TIRVTNL--SEDTR--EAD--LQ-DLFHS------FG---PIQRIYLA--MD---------KN-T-G--RSK-GFAFINFHGKDSAANAIRGVSGFGYDHLILKVEWA-K----P-SG-------------------------------------------------------------------------------
>Strongylocentrotus_purpuratus@XP_001178361
---------------------------------------------------------------------------MPS---------------A-D------------------T--S--------K-P-I----S-------------------------W------------ADQ-----V-E--E-----------G--D-----------L-------------------------------R------------------------S----I-PP-------P----E--EL---LE-------------G--D---FKKLI-E---Y-----KR--D-E---D--N---N-----------------------------------------K---L--I-Q--I--T-RT--FK--I-E--K--R--KASKSV---AHRK-Q-W--AKYGKS---A--SD-PPGP-NPG-----T---T--AIVH-DE--VFMS--FIS---S----K---D------N-E-N-----Q--------P----S----T--E---D---Q----------L---E-K---L----K---------A---------K--R-----------------------------------------------I----M-----VCRVC--KG--DHWTTKCP-YK--ES----L---------E----------P-L----------Q--R---------E-----L------L----------G---------T-------G-----E-T----------A----G---A------T--D------G---------DT------G-----S-------A-----------------N--P-----E--------E-----S----------N-----P--------G---P---------------G----G---------G--------------S--S-----V------------G---------------------K------------YIPP----GAR------DG---------G----K-----------R--------------R--G--E--T---M--------A----------------------A------------R----R----------------------D---E--A-A--TIRVTNL--SEDTR--ESD--LQ-DLFRP------FG---AIQRIYLA--QD---------KI-T-G--HSK-GFAFINFYLRESAAKAIQCLSGFGYDHLILKVEWA-K----P-SGHTT----------------------------------------------------------------------------
>Paracentrotus_lividus@CT01080710.H1.1
---------------------------------------------------------------------------MPS---------------A-D------------------T--S--------Q-P-I----S-------------------------W------------ADQ-----V-E--E-----------G--D-----------I-------------------------------R------------------------S----I-PP-------P----E--EL---FE-------------G--D---FKKLI-E---Y-----KR--D-E---D--G---------------------------------------------K---L--L-K--I--T-RT--FK--I-E--K--R--KASKSV---AHRK-Q-W--AKYGRS---A--SD-PPGP-NPG-----T---T--AIVQ-DE--VFMN--FIS---S----K---D------T-E-N-----K--------E----S----T--E---N---T----------L---E-K---L----K---------A---------K--R-----------------------------------------------I----M-----VCRVC--KG--DHWTTKCP-YK--ES----L---------E----------P-L----------Q--R---------E-----L------LQ---------S---------E-------G-----V-T----------P----P---T------Q--E------G---------DT------G-----S-------T-----------------D--P-----D--------A-----S----------K-----P--------A---P---------------G----G---------------------------T-----V------------G---------------------K------------YIPP----GAR------DG---------G----K-----------R--------------R--G--E--T---M--------T----------------------A------------R----R----------------------D---E--A-A--TIRVTNL--SEDTR--ETD--LQ-DLFRG------LG---AIQRIYLA--QD---------KV-T-G--HSK-GFAFINFYSR------------------------------------------------------------------------------------------------------------------
>Xenoturbella_bocki@X3
------------------------------------------------------------------------------------------------------------------T--D----------D-I----D-------------------------D------------DPD-----L----H-----------R----------------------------------------------A------------------------K----L-PA-------A----A--EK---IN-------------K--N---VKTLT-E---Y-----RY--N-D---D--G---------------------------------------------K---I--E-K--V--V-RT--YS--I-E--R--V--KVSKTI---AARK-M-W--KKFGES---E--SD-KPGP-N-Q-----S---T--TFVA-EE--VKMV--FTS---K----G---E------E-I-Q-----T--------I----P----G--D---D---A----------L---S-K---L----K---------G---------T--K-----------------------------------------------S----L-----VCRVC--KG--DHWTTRCP-YK--DT----L---------S----------E-L----------Q--Q---------Q-----L------Q----------Q---------K-------E-----A-T----------L----A---A------M--D------G---------KP------G-----A-------V-----------------G--S-----D--------G-----Q----------K-----A--------P---S---------------A----G---------G--------------L--------A------------G---------------------K------------FVPP----SLR------DG---------I----A-----------K--------------R--G--E--S---M--------A----------------------N---------S--R----S----------------------D---D--N-A--TVRVTNL--SENVT--ETD--LQ-ELFKP------FG---SVSRIFLA--KD---------KY-T-Q--QPK-GFAFITYRRREDAQRAIQKVSGLGYDHLILNVEWA-K----P-TAQPL----------------------------------------------------------------------------
>Apostichopus_japonicus@CT01110419.H1.1
----------------------------------------------------------------------------------------------------------------------------------------------------------------------------------------------------------------------------------------------------------------------------------------------------------------------------------------------------------------------------------------------------------------------------------------------------KTV---AMRK-A-W--KKFGAA---D--SD-GPGP-N-P-----A---T--TTVN-DE--IFMN--FVT---N----K---E------E-L-N-----N--------Q----P----E--E---D---P----------L---Q-K---L----K---------T---------T--K-----------------------------------------------M----G-----MCRVC---------------------------------------------------------------------------------------------------------------------------------------------------------------------------------G-----G-------E-----------------S--P-----E--------G-----P----------K-----P----------------------------------------------------------P--S-----T------------G---------------------K------------YIPP----AAR------EG---------G----K-----------R--------------R--G--E--S---M--------F----------------------T------------R--------K------------------D---E--G-A--TIRVTNL--SEDTR--ESD--LK-DLFQP------FG---SIQRIFLA--MD---------RN-T-Q--TSK-GFAFITFFSRESAARAIQSVSGFGYDHLILNVEWA-K----P-SG-------------------------------------------------------------------------------
>Anolis_carolinensis@XP_003226833
------------------MPTGDYDSKP---SWADQVE--EEG-DDDK------------------CI-TSDLLKDIP---------------L-TGVLSG---SGGGTGTGTGT--G----------S-G----SGSSGESGTGSGGGSAP-TVV-----V------------EPE-----L-V--K-----------G----------------------------------------------G------------------------P----L-PS-------P----K--EV---VN-------------G--N---IKTVT-E---Y-----RE--E-E---D--G---------------------------------------------H---K--V-K--I--I-RT--FR--I-E--T--R--KASKAV---ARRK-N-W--KKFGNS---E--FD-APGP-N-V-----A---T--TTVS-DD--VFMT--FIT---S----K---E------D-L-N-----C--------Q----E----E--E---D---P----------M---N-K---L----K---------G---------Q--K-----------------------------------------------I----V-----SCRIC--KG--DHWTTRCP-YK--DT----L---------G----------P-M----------Q--K---------E-----L------A----------E---------Q-------L-----G-L----------S----T---G------E---------K---------EK------------L-------P-----------------G--------E--------P-----E----------P-----V--------A---S---------------Q----Q---------N--------------K--------T------------G---------------------K------------YVPP----SLR------DG---------A----S-----------R--------------R--G--E--S---M--------Q----------------------P--N------R--R----A----------------------D---D--N-A--TIRVTNL--SEDTR--ETD--LQ-ELFRP------FG---SISRIYLA--KD---------KT-T-G--QSK-GFAFISFHRREDAARAIAGVSGFGYDHLILNVEWA-K----P-STN------------------------------------------------------------------------------
>Eucidaris_tribuloides@CT01120409.H1.1
-----------------------------------------------------------------------------------------------------------------------------------------------------------------------------------------------------------------------------------------------------------------------------------------------------------------------------------KKLI-E---Y-----KR--D-D---D--G---------------------------------------------K---L--S-K--I--T-RT--FK--I-E--K--R--KASKSI---AHRK-Q-W--AKFGQS---A--SD-GVGP-NPA-----T---T--AIVQ-ED--VFMN--FVS---S----K---D------D-G-N-----N--------Q----N----A--D---D---Q----------L---E-K---L----K---------A---------K--R-----------------------------------------------I----V-----VCRVC--KG--DHWTTKCP-YK--ES----L---------E----------P-L----------Q--R---------E-----L------L----------Q---------S-------Q-----G-D----------T----T---Q------T--E------G---------AA------G-----A-------A-----------------K--T-----E--------A-----G----------K-----A--------V---P---------------------------------------------S--T-----V------------G---------------------K------------YIPP----GAR------ES---------G----K-----------R--------------R--G--E--T---M--------Q----------------------T------------K--------R------------------D---E--A-A--TIRVTNL--SEDAQ--ESD--LQ-ELFRP------FG---ALQRIYLA--QD---------KF-T-G--ASK-GFAFINFFNRESAAKAISTVSGLGYDHLILKVEWA-K----P-SG-------------------------------------------------------------------------------
>Halocynthia_roretzi@CT01120409.H1.1
---------------------------------------------------------------------------------------------------------------------------------------------------------------------------------------------------------------------------------------------------------------------------------------------------------------------------G--N---TKIVT-E---Y-----KI--N-E---D--G---------------------------------------------K---K--V-K--I--V-RT--YK--V-E--K--Q--KTSKLV---ARRK-L-L--PKFGMS---K--DD-SPGP-N-R-----A---T--TIIS-ED--VNMQ--FID---S----R---Q------E-E-I--------------H----DQ---E--D---P---M----------I---S-K---F----R------------------------------------------------------------------------------------------------NQLQ-YY--MF----F---------K----------N-F----------K--T---------I-----S------K----------G---------S-------D-----K-E----------E--------D------D-----------------------------------------------------------K--K-----E--------E-----G----------E-----A--------A---A---------------P----L---------Q--------------S--T-----N------------G---------------------K------------YVPP----SLR------GG---------G----N-----------T--------------R--G--S--S---M--------P----------------------T--G------R--G----A---R------------------D---E--Q-A--TIRVTNL--SEETK--ESD--LQ-ELFRP------FG---PIQRIYLA--KD---------KH-T-Q--QSK-GFAFINFYKREDAAKAIKAISGFGYDHLILNVEWA-K----P-STP------------------------------------------------------------------------------
>Lytechinus_variegatus@JI435010.H1.1
---------------------------------------------------------------------------MPS---------------A-D------------------T--S--------K-P-I----S-------------------------W------------ADQ-----V-E--E-----------G--D-----------L-------------------------------R------------------------S----I-PP-------P----E--EL---FE-------------G--D---FKKLI-E---Y-----KR--D-E---D--G---------------------------------------------K---L--M-K--I--T-RT--FK--I-E--K--R--KASKSV---AQRK-Q-W--AKYGNS---A--SD-PPGP-NPS-----T---T--AIVH-DE--VFMN--FVS---N----K---D------N-E-K-----Q--------Q----S----T--E---D---Q----------L---E-K---L----K---------A---------K--R-----------------------------------------------I----M-----VCRVC--KG--EHWTTKCP-YK--ES----L---------E----------P-L----------Q--Q---------Q-----L------L----------N---------SG------G-----D-S----------T----G---A------Q--D------G---------ET------G-----N-------T-----------------G--T-----E--------G-----S----------K-----V--------G---S---------------G----T---------G-----------------S-----V------------G---------------------K------------YIPP----GAR------DG---------G----K-----------R--------------R--G--E--S---M--------A----------------------G------------N----K---R------------------D---E--A-A--TIRVTNL--SEDTQ--ESD--LQ-TLFKP------FG---AIQRIFLA--QC---------KV-T-G--QSK-GFAFINYFFRESAAKAIECLSGYGYDHLILKVEWA-K----P-SGH------------------------------------------------------------------------------
>Callorhinchus_milii@AFK11246
----------------------------------------------------------------------------MD---------------Y-D---------------------S--------K-P-S----W-------------------------A------------DQV-----E-E--E-----------V--D-----------E-------------------------------G------------------------P----L-PS-------P----K--EQ---IK-------------G--N---IKILT-E---Y-----KV--D-E---D--G---------------------------------------------K---K--V-K--I--V-RT--FR--I-E--T--R--KASKAV---ARRK-N-W--KKIGNS---E--YD-QAGP-N-V-----A---T--TTVS-DD--VYMT--FIT---N----K---E------D-L-I-----N--------Q----E----D--D---D---P----------M---S-K---L----K---------G---------Q--K-----------------------------------------------I----V-----SCRIC--KG--DHWTTRCP-YK--DT----L---------G----------P-M----------Q--K---------E-----L------A----------E---------Q-------L-----G-L----------S----T----------D---------K---------EK--------------------------------------VP-G-----E--------A-----E----------P-----V--------Q---P---------------A----Q---------S--------------K--------T------------G---------------------K------------YVPP----SLR------DG---------A----N-----------R--------------R--G--E--S---M--------Q----------------------T--N------R--R----A----------------------D---D--N-A--TIRVTNL--SEDTR--ETD--LQ-ELFRP------FG---SISRIYLA--KD---------KN-T-G--QSK-GFAFISFHRREDAARAIAGVSGFGYDHLILNVEWA-K----P-STN------------------------------------------------------------------------------
>Crotalus_adamanteus@AFJ51705
------------------MPTGDYDSKP---SWADQVE--EEG-DDDK------------------CI-TSDLLKDIP---------------L-TGVLSE---NGG--------------------------------------------V-SVT-----I------------EPE-----L-V--K-----------G----------------------------------------------E------------------------P----L-PP-------P----K--EV---VN-------------G--N---IKTVT-E---Y-----RE--E-E---D--G---------------------------------------------R---K--V-K--I--I-RT--FR--I-E--T--R--KASKAV---ARRK-N-W--KKFGNS---E--FD-APGP-N-V-----A---T--TTVS-DD--VFMT--FIT---S----K---E------D-L-N-----C--------Q----E----E--E---D---P----------M---N-K---L----K---------G---------Q--K-----------------------------------------------I----V-----SCRIC--KG--DHWTTRCP-YK--DT----L---------G----------P-M----------Q--K---------E-----L------A----------E---------Q-------L-----G-L----------S----T---G------E---------K---------EK------------L-------P-----------------G--------E--------P-----E----------P-----V--------Q---A---------------Q----Q---------N--------------K--------T------------G---------------------K------------YVPP----SLR------DG---------A----S-----------R--------------R--G--E--S---M--------Q----------------------P--N------R--R----A----------------------D---D--N-A--TIRVTNL--SEDTR--ETD--LQ-ELFRP------FG---SISRIYLA--KD---------KT-T-G--QSK-GFAFISFHRREDAARAIAGVSGFGYDHLILNVEWA-K----P-STN------------------------------------------------------------------------------
>Sarcophilus_harrisii@XP_003760541
----------------------------------------------XK------------------CV-TSELLKGIP---------------L-S------------------T--G----------E-P----T-------------------------N------------EPE-----L-L--P-----------G----------------------------------------------A------------------------P----L-PA-------P----K--EV---IN-------------G--N---IKTIT-E---Y-----KV--E-E---D--G---------------------------------------------K---K--F-K--I--V-RT--FR--I-E--T--R--KASKAV---ARRK-N-W--KKFGNS---Q--FD-PPGP-N-V-----A---T--TTVS-DD--VSMT--FIT---S----K---E------D-L-N-----C--------Q----E----E--E---D---P----------M---N-K---L----K---------G---------Q--K-----------------------------------------------I----V-----SCRIC--KG--DHWTTRCP-YK--DT----L---------G----------P-M----------Q--K---------E-----L------A----------E---------Q-------L-----G-L----------S----T---G------E---------K---------EK------------M-------P-----------------G--------E--------L-----E----------P-----V--------Q---A---------------A----Q---------S--------------K--------T------------G---------------------K------------YVPP----SLR------DG---------A----S-----------R--------------R--G--E--S---M--------Q----------------------P--N------R--R----A----------------------D---D--N-A--TIRVTNL--SEDTR--ETD--LQ-ELFRP------FG---SISRIYLA--KD---------KT-T-G--QSK-GFAFISFHRREDAARAIAGVSGFGYDHLILNVEWA-K---------------------------------------------------------------------------------------
>Oreochromis_niloticus@XP_003442257
-------------------------------------------------------------------------MPSIE---------------Y-D------------------D--S--------K-P-S----W-------------------------A------------DQV-----E-E--E-----------G--D-----------E-------------------------------G------------------------T----L-PS-------P----K--ET---IK-------------G--N---IKTVT-E---Y-----KI--D-D---D--G---------------------------------------------K---K--Y-K--I--V-RT--FK--I-E--T--R--KASKAV---ARRK-N-W--KKFGNS---E--YD-APGP-N-V-----A---T--TTVS-DD--VFMT--FIS---S----K---E------D-L-N-----A--------Q----DQ---D--E---D---P----------M---N-K---L----K---------G---------Q--K-----------------------------------------------I----V-----SCRIC--KG--DHWTTRCP-YK--DT----L---------G----------P-M----------Q--K---------E-----L------A----------E---------Q-------L-----G-L----------S----T---G------D---------K---------EK------A-----A-------G-----------------S--A-----E--------P-----E----------P-----A--------Q---P---------------A----Q---------S--------------K--------T------------G---------------------K------------YVPP----SLR------DG---------G----T-----------R--------------R--G--E--S---M--------Q----------------------P--N------R--R----A----------------------D---D--N-A--TIRVTNL--SEDTR--ETD--LQ-ELFRP------FG---SISRIYLA--KD---------KN-T-G--QSK-GFAFISFHRREDAARAIAGVSGFGYDHLILNVEWA-K----P-SNN------------------------------------------------------------------------------
>Clavelina_lepadiformis@CT01130511.H1.1
-----------------------------------------------------------------------------------------VSWAD-ASE----------------N--E--------KTS-W----A-------------------------D------------QVE-----E-E--E-----------T--V-----------E------F------------------------S------------------------KEGD-L-PP-------S----S--QK---IV-------------G--N---IKTVI-E---Y-----KY--N-D---D--D---------------------------------------------K---K--V-K--V--I-RK--YK--I-E--T--K--KTSKSV---ARRK-L-L--KKFGLS---V--ND-SSGP-Q-R-----A---T--TMVS-ED--VQMQ--FVT---N----R---E------E-E-M-----L--------Q----EQ---E--D---P---T----------L---S-K---F----K------------------------------------------------------------------------------------------------HQLQ-YY--MF----F---------K----------N-F----------K--G---------T-----A------Q----------K---------D-------R-----A-D----------E--------G------D--------------------------------------------------------------K-----P--------E-----T----------D-----DTTT-T---A---P---------------A----A---------P--------------G-------------------------------------------K------------YVPP----SMR------SG---------G----N-----------T--------------A--G--S--S---M--------P----------------------M--G------R--G----N---R------------------D---E--Q-A--TIRVTNL--SEETK--ESD--LQ-ELFKP------FG---PIQRIYLA--KD---------KH-T-Q--QSK-GFAFINFYNRDDAAKAIKSVCGFGYDHLILNVEWA-K----P-STPA-----------------------------------------------------------------------------
>Doliolum_nationalis@Dnat5553.H1.1
-----------------------------------------------------------------------------------------------------------------------------------------------------------------------------------------------------------------------------------------------------------------------------------------------------------------------------------------------------------------------------------------------------------------------------------------------------------------------------------------------------------------------------------------------------------------------------------------------------------------------------------------------------------------------------------------------------------------------------------------------------------------------------------------------------------------------------------------------------------------------------------------------------------------------------------------------------------------------------------------------------------------------------------------------------------------------------------------------------------------------------------------------------------------------------------------------------------------------------------------------------------------------------P------FG---PIQRIYLA--KD---------KH-T-Q--QSK-GFAFINFYNRDDAARAIQGVCGYGYDHLILNVEWA-K----P-STPSAS---------------------------------------------------------------------------
>Salpa_fusiformis@Sfus19096.H1.1
--------------------------------------------------------------------------------MPELTS-G-MNWAD-AAD----------------Q--E--------RPS-W----A-------------------------D------------QVE-----E-E--E-----------EE-T-----------E-------------------------------T------------------------G----L-PP-------A----Q--IT---ID-------------G--D---IKTVV-E---Y-----KI--N-D---D--G---------------------------------------------E---K--V-K--T--T-RK--FK--I-E--T--K--RFSKAA---ARRK-Q-L--KKFGLS---E--ND-GPGP-N-R-----A---T--TFVS-ED--IYMQ--FLN---V----R---Q------D-E-I-----I--------Q----EQ---E--D---P---T----------L---S-K---L----R------------------------------------------------------------------------------------------------QQLQ-YV--NF----F---------K----------A-L----------N--G---------P-----S------T----------N---------S-------R-----S-T----------D--------D------S--------------------------------------------------------------K-----P--------D-----V----------V-----A--------P---P---------------S----G---------D--------------G-------------------------------------------K------------YVPP----SRR------SG---------A----T-----------S--------------V--G--Q--S---M--------T----------------------S--R------N--P----R---E------------------N---E--Q-S--TIRVTNL--SEETK--ESD--LQ-DLFKP------FG---PVQRIFLA--KD---------KH-T-Q--QSK-GFAFITFYHKDDAAKAIKHLCGYGYDHLILNVEWA-K----P-STTS-----------------------------------------------------------------------------
>Ophionotus_victoriae@SRA137061.H1.1
------------------------------------------------------------------------------------------------------------------------------------------------------------------------------------------------------------------------------------------------------------------------------------V-PP-------P----E--EI---IE-------------G--N---TKKLI-E---F-----KR--E-D---D--G---------------------------------------------K---L--F-K--V--V-RT--FK--V-E--K--R--KASKTV---ARRK-I-W--TKFGLA---S--KD-GSGP-N-P-----S---T--TIIS-DD--VFMQ--FLT---N----K---E------E-S-T-----G--------Q----Q----E--E---D---P----------L---A-K---I----K---------Q---------Q--R-----------------------------------------------I----V-----MCRVC--KG--DHWTTKCP-YK--DS----L---------E----------P-L----------Q--K---------E-----L------L----------Q---------G-------G------------------------------------------------------------------------------------------------------------------------------------------------------------------------------------------------------------------------------------------------------------------------------------------------------------------------------------------------------------------------------------------------------------------------------------------------------------------------------------------------------------------------------------------------------------------------------------------------------------------------------
>Chelonia_mydas@EMP24993
-------------------------------------X---EE-ATDK------------------CI-TSELLKDLP---------------L-SGGLKDTALSGG--------------------------------------------L-KDT-----ALSGDLSA-----DVE-----L-L--K-----------A----------------------------------------------G------------------------P----L-PS-------P----K--EL---IN-------------G--N---IKTIT-E---Y-----RE--E-E---D--G---------------------------------------------R---K--V-K--I--I-RT--FR--I-E--T--R--KASKAV---ARRK-N-W--KKFGNS---E--FD-APGP-N-V-----A---T--TTVS-DD--VFMT--FIT---S----K---E------D-L-N-----C--------Q----E----E--E---D---P----------M---N-K---L----K---------G---------Q--K-----------------------------------------------I----V-----SCRIC--KG--DHWTTRCP-YK--DT----L---------G----------P-M----------Q--K---------E-----L------A----------E---------Q-------L-----G-L----------S----T---G------E---------K---------EK------------L-------P-----------------G--------E--------P-----E----------P-----V--------Q---A---------------Q----Q---------S--------------K--------T------------G---------------------K------------YVPP----SLR------DG---------A----S-----------R--------------R--G--E--S---M--------Q----------------------P--N------R--R----A----------------------D---D--N-A--TIRVTNL--SEDTR--ETD--LQ-ELFRP------FG---SISRIYLA--KD---------KT-T-G--QSK-GFAFISFHRREDAARAIAGVSGFGYDHLILNVEWA-X---------------------------------------------------------------------------------------
>Gallus_gallus@XP_004950534
-----------------------------------------------------------------------------------------------------------------------------------------------------------------------------------------------------------------------------------------------------------------------------------------------------------------------------------------------------------------------------------------------------------------------------------------------------------------------------------------------------------------------------------------------------------------------------------------------M---N-K---L----K---------G---------Q--K-----------------------------------------------I----V-----SCRIC--KG--DHWTTRCP-YK--DT----L---------G----------P-M----------Q--K---------E-----L------A----------E---------Q-------L-----G-L----------S----T---G------E---------K---------EK------------L-------P-----------------G--------E--------P-----E----------P-----V--------Q---A---------------Q----Q---------S--------------K--------T------------G---------------------K------------YVPP----SLR------DG---------G----S-----------R--------------R--G--E--S---M--------Q----------------------P--N------R--R----X---------------------------------------------------------------------------------------------------------------------------------------------------------------------------------------------------------------------------------------
>Botryllus_schlosseri@CT01131028.H2.1
--------------------------------------------------------------------------------MPSEES-TKVNWAD-AAE----------------P------------SS-W----A-------------------------D------------EVE-----E-A--E-----------E--Y-----------A-------------------------------S------------------------EKSR-L-PP-------R----S--ER---LD-------------G--N---IKTVV-E---Y-----KF--N-E---D--G---------------------------------------------K---K--V-K--V--V-RT--YR--I-E--N--K--KTSKSV---ARRK-L-L--PKFGAS---K--DD-LPGP-N-R-----A---T--TIIS-ED--VAMQ--FMN---S----R---Q------D-D-V--------------Q----DA---E--D---P---L----------I---S-K---F----K------------------------------------------------------------------------------------------------NQIQ-YF--MF----F---------K----------N-F----------K--T---------ANR---G------P----------G---------G-------D-----T-K----------D--------E------E-----------------------------------------------------------E--KKTDADP--------Q-----P----------A-----S--------G---S---------------G----T---------G--------------G-------------------------------------------K------------YVPP----SLR------AG---------A----S-----------G--------------K--G--S--S---M--------P----------------------T---------R--S----T---R------------------D---E--Q-A--TIRVTNL--SEETK--ESD--LQ-DLFRP------FG---PIQRIYLA--KD---------KH-T-Q--QSK-GFAFINFYNREDAAKAIKAISGYGYDHLILNVEWA-K----P-STPA-----------------------------------------------------------------------------
>Alligator_sinensis@XM_006023511.H1.1
------------------MPTGDYDSKP---SWAD------------K------------------CI-TSELLKDIP---------------L-TAVLGG---DLG--------------------------------------------A-SVAEAEAKA------------ESE-----L-L--K-----------D----------------------------------------------G------------------------P----L-PS-------P----K--EL---IN-------------G--N---IKTIT-E---Y-----RE--E-E---D--G---------------------------------------------R---K--V-K--I--I-RT--FR--I-E--T--R--KASKAV---ARRK-N-W--KKFGNS---E--FD-APGP-S-I-----A---T--TTVS-DD--VFMT--FIT---S----K---E------D-L-N-----C--------Q----E----E--E---D---P----------M---N-K---L----K---------G---------Q--K-----------------------------------------------I----V-----SCRIC--KG--DHWTTRCP-YK--DT----L---------G----------P-M----------Q--K---------E-----L------A----------E---------Q-------L-----G-L----------S----T---G------E---------K---------EK------------L-------P-----------------G--------E--------P-----E----------P-----V--------Q---A---------------A----Q---------S--------------K--------T------------G---------------------K------------YVPP----SLR------DG---------A----C-----------R--------------R--G--E--S---M--------Q----------------------P--N------R--R----A----------------------D---D--N-A--TIRVTNL--SEDTR--ETD--LQ-ELFRP------FG---SISRIYLA--KD---------KA-T-G--QSK-GFAFISFHRREDAARAIAGVSGFGYDHLILNVEWA-K----P-STN------------------------------------------------------------------------------
>Caiman_crocodilus@Contig477.H1.1
------------------MPTGDYDSKP---SWADQVE--EEGGDDDK------------------CI-TSELLKDIP---------------L-TAVLGG---DLG--------------------------------------------A-SVSEAEAKA------------ESE-----L-L--K-----------D----------------------------------------------G------------------------P----L-PS-------P----K--EL---IN-------------G--N---IKTIT-E---Y-----RE--E-E---D--G---------------------------------------------R---K--V-K--I--I-RT--FR--I-E--T--R--KASKAV---ARRK-N-W--KKFGNS---E--FD-APGP-S-I-----A---T--TTVS-DD--VFMT--FIT---S----K---E------D-L-N-----C--------Q----E----E--E---D---P----------M---N-K---L----K---------G---------Q--K-----------------------------------------------I----V-----SCRIC--KG--DHWTTRCP-YK--DT----L---------G----------P-M----------Q--K---------E-----L------A----------E---------Q-------L-----G-L----------S----T---G------E---------K---------EK------------L-------P-----------------G--------E--------P-----E----------P-----V--------Q---A---------------A----Q---------S--------------K--------T------------G---------------------K------------YVPP----SLR------DG---------A----C-----------R--------------R--G--E--S---M--------Q----------------------P--N------R--R----A----------------------D---D--N-A--TIRVTNL--SEDTR--ETD--LQ-ELFRP------FG---SISRIYLA--KD---------KA-T-G--QSK-GFAFISFHRREDAARAIAGVSGFGYDHLILNVEWA-K----P-STN------------------------------------------------------------------------------
>Caretta_caretta@Contig7329.H1.1
------------------------------------------------------------------------------------------------------------------------------------------------------------------------------------------------------------------------------------------------------------------------------------L-PS-------P----K--EL---IN-------------G--N---IKTIT-E---Y-----RE--E-E---D--G---------------------------------------------R---K--V-K--I--I-RT--FR--I-E--T--R--KASKAV---ARRK-N-W--KKFGNS---E--FD-APGP-N-V-----A---T--TTVS-DD--VFMT--FIT---S----K---E------D-L-N-----C--------Q----E----E--E---D---P----------M---N-K---L----K---------G---------Q--K-----------------------------------------------I----V-----SCRIC--KG--DHWTTRCP-YK--DT----L---------G----------P-M----------Q--K---------E-----L------A----------E---------Q-------L-----G-L----------S----T---G------E---------K---------EK------------L-------P-----------------G--------E--------P-----E----------P-----V--------Q---A-------------------------------------------------------------------------------------------------------------------------------------------------------------------------------------------------------------------------------------------------------------------------------------------------------------------------------------------------------------------------------------------------------------------------------------------------------------------------
>Chelonoidis_nigra@Contig4819.H1.1
------------------MPTGDYDSKP---SWADQVE--EEG-DDDK------------------CI-TSELLKDLP---------------L-SGGLKDTPSNGG--------------------------------------------L-KDT-----VLSGDLST-----DVE-----L-L--K-----------G----------------------------------------------G------------------------P----L-PS-------P----K--EL---IN-------------G--N---IKTIT-E---Y-----RE--E-E---D--G---------------------------------------------R---K--V-K--I--I-RT--FR--I-E--T--R--KASKAV---ARRK-N-W--KKFGNS---E--FD-APGP-N-V-----A---T--TTVS-DD--VFMT--FIT---S----K---E------D-L-N-----C--------Q----E----E--E---D---P----------M---N-K---L----K---------G---------Q--K-----------------------------------------------I----V-----SCRIC--KG--DHWTTRCP-YK--DT----L---------G----------P-M----------Q--K---------E-----L------A----------E---------Q-------L-----G-L----------S----T---G------E---------K---------EK------------L-------P-----------------G--------E--------P-----E----------P-----V--------Q---A---------------Q----Q---------S--------------K--------T------------G---------------------K------------YVPP----SLR------DG---------A----S-----------R--------------R--G--E--S---M--------Q----------------------P--N------R--R----A----------------------D---D--N-A--TIRVTNL--SEDTR--ETD--LQ-ELFRP------FG---SISRIYLA--KD---------KT-T-G--QSK-GFAFISFHRREDAARAIAGVSGFGYDHLILNVEWA-K----P-STN------------------------------------------------------------------------------
>Chrysemys_picta_bellii@toto35657.H1.1
----------------------------------------------DK------------------CI-TSELLKDLP---------------L-----------------------------------------------------------KDL-----PLS----------ASP-----L-P--S-----------A----------------------------------------------G------------------------P----L-PS-------P----K--EL---IN-------------G--N---IKTIT-E---Y-----RE--E-E---D--G---------------------------------------------R---K--V-K--I--I-RT--FR--I-E--T--R--KASKAV---ARRK-N-W--KKFGNS---E--FD-APGP-N-V-----A---T--TTVS-DD--VFMT--FIT---S----K---E------D-L-N-----C--------Q----E----E--E---D---P----------M---N-K---L----K---------G---------Q--K-----------------------------------------------I----V-----SCRIC--KG--DHWTTRCP-YK--DT----L---------G----------P-M----------Q--K---------E-----L------A----------E---------Q-------L-----G-L----------S----T---G------E---------K---------EK------------L-------P-----------------G--------E--------P-----E----------P-----V--------Q---A---------------Q----Q---------S--------------K--------T------------G---------------------K------------YVPP----SLR------DG---------A----S-----------R--------------R--G--E--S---M--------Q----------------------P--N------R--R----A----------------------D---D--N-A--TIRVTNL--SEDTR--ETD--LQ-ELFRP------FG---SISRIYLA--KD---------KT-T-G--QSK-GFAFISFHRREDAARAIAGVSGFGYDHLILNVEWA-----------------------------------------------------------------------------------------
>Crocodylus_niloticus@CT01131213.H1.2
------------------MPTGDYDSKP---SWADQVE--EEGGDDDK------------------CI-TSELLKDIP---------------L-TAVLGG---DLS--------------------------------------------A-SVAEAEAKA------------ESE-----L-L--K-----------D----------------------------------------------G------------------------P----L-PS-------P----K--EL---IN-------------G--N---IKTIT-E---Y-----RE--E-E---D--G---------------------------------------------R---K--V-K--I--I-RT--FR--I-E--T--R--KASKAV---ARRK-N-W--KKFGNS---E--FD-APGP-S-I-----A---T--TTVS-DD--VFMT---IT---S----K---E------D---N-----C--------Q----E----E--E---D---P----------M---N-K---L----K---------G---------Q--K-----------------------------------------------I----V-----SCRIC--KG--DHWTTRCP-YK--DT----L---------G----------P-M----------Q--K---------E-----L------A----------E---------Q-------L-----G-L----------S----T---G------E---------K---------EK------------L-------P-----------------G--------E--------P-----E----------P-----V--------Q---A---------------A----Q---------S--------------K--------T------------G---------------------K------------YVPP----SLR------DG---------A----C-----------R--------------R--G--E--S---M--------Q----------------------P--N------R--R----A----------------------D---D--N-A--TIRVTNL--SEDTR--ETD--LQ-ELFRP------FG---SISRIYLA--KD---------KA-T-G--QSK-GFAFISFHRREDAARAIAGVSGFGYDHLILNVEWA-K----P-STN------------------------------------------------------------------------------
>Cyclorana_alboguttata@CT01131213.H1.1
------------------MPTGDYDSKP---SWADQVE--E---------------------------------EGED---------------V-E------------------P--L--------S-P-V----V-------------------------E------------K-------K-G--K-----------E--KDHD----------------------------------------F------------------------V----L-DT-------P----R--EV---IN-------------G--N---IKTIT-E---F-----KL--D-E---N--D---------------------------------------------K---K--I-K--I--V-RT--FK--V-E--T--R--KASKVV---ARRK-N-W--KKFGNS---E--FD-PPGP-N-V-----A---T--TTVS-DD--VLMT--FIT---S----K---E------D-L-N-----N--------Q----E----E--E---D---P----------M---N-K---L----K---------G---------A--K-----------------------------------------------I----V-----SCRIC--KG--DHWTTRCP-YK--DT----L---------G----------P-M----------Q--K---------E-----L------A----------E---------Q-------L-----G-L----------S----T---A------D---------K---------EK------------V-------P-----------------G--A-----E--------P-----E----------P-----A--------Q---A---------------P----V---------S--------------K--------T------------G---------------------K------------YVPP----SLR------DG---------A----T-----------R--------------R--G--E--S---M--------Q----------------------P--N------R--R----A----------------------D---D--N-A--TIRVTNL--SEDTR--ETD--LQ-ELFRP------FG---SISRIYLA--KD---------KT-T-G--QSK-GFAFISFHRREDAARAIAGVSGFGYDHLILNVEWA-K----P-STN------------------------------------------------------------------------------
>Cynops_pyrrhogaster@CT01131213.H3.1
------------------MPTGDYDSKP---SWADQVE--EEG-EDGE------------------SG-SLPLLASTE---------------L-P------------------S--S---------------------------------------------------------------------P-----------G----------------------------------------------------------------------------V-DA-------P----K--LV---LD-------------E--N---HKVVV-D---Y-----KT--D-E---D--G---------------------------------------------K---K--Y-K--I--I-RT--FR--I-E--T--R--KASKSV---ARRK-N-W--KKFGNS---E--FD-PPGP-N-V-----A---T--TTVS-DD--VLMT--FIS---S----K---E------D-L-N-----P--------Q----E----D--E---D---P----------M---N-K---L----K---------G---------Q--K-----------------------------------------------I----V-----SCRIC--KG--DHWTTRCP-YK--DT----L---------G----------P-M----------Q--K---------E-----L------A----------D---------Q-------L-----G-L----------T----T---G------D---------K---------EK------------V-------P-----------------G--G-----E--------P-----D----------A-----A--------Q---A---------------A----K---------S--------------S--T-----T------------G---------------------K------------YVPP----SLR------DG---------A----T-----------R--------------R--G--E--S---M--------Q----------------------P--N------R--R----A----------------------D---D--N-A--TIRVTNL--SEDTR--ETD--LQ-ELFRP------FG---SISRIYLA--KD---------KT-T-G--QSK-GFAFISFHRREDAARAIAGVSGFGYDHLILNVEWA-K----P-SNN------------------------------------------------------------------------------
>Elaphe_guttata@toto770.H1.1
------------------MPTGDYDSKP---SWADQVE--EEG-DDDK------------------CI-TSDLLKDIP---------------L-TDVLSE---NAA--------------------------------------------V-SVI-----V------------EPE-----L-I--K-----------G----------------------------------------------E------------------------P----L-PP-------P----K--EV---VN-------------G--N---IKTVT-E---Y-----RE--E-E---D--G---------------------------------------------R---K--V-K--I--I-RT--FR--I-E--T--R--KASKAV---ARRK-N-W--KKFGNS---E--FD-APGP-N-V-----A---T--TTVS-DD--VFMT--FIT---S----K---E------D-L-N-----C--------Q----E----E--E---D---P----------M---N-K---L----K---------G---------Q--K-----------------------------------------------I----V-----SCRIC--KG--DHWTTRCP-YK--DT----L---------G----------P-M----------Q--K---------E-----L------A----------E---------Q-------L-----G-L----------S----T---G------E---------K---------EK------------L-------P-----------------G--------E--------P-----E----------P-----V--------------------------------------------------------------------------------------------------------------------------------------------------------------------------------------------------------------------------------------------------------------------------------------------------------------------------------------------------------------------------------------------------------------------------------------------------------------------------------------
>Emys_orbicularis@Contig32531.H1.1
----------------------------------------------------------------------------------------------------------------------------------------------------------------------------------------------------------------------------------------------------------------------------------------------------K--EL---IN-------------G--N---IKTIT-E---Y-----RE--E-E---D--G---------------------------------------------R---K--V-K--I--I-RT--FR--I-E--T--R--KASKAV---ARRK-N-W--KKFGNS---E--FD-APGP-N-V-----A---T--TTVS-DD--VFMT--FIT---S----K---E------D-L-N-----C--------Q----E----E--E---D---P----------M---N-K---L----K---------G---------Q--K-----------------------------------------------I----V-----SCRIC--KG--DHWTTRCP-YK--DT----L---------G----------P-M----------Q--K---------E-----L------A----------E---------Q-------L-----G-L----------S----T---G------E---------K---------EK------------L-------P-----------------G--------E--------P-----E----------P-----V--------Q---A---------------Q----Q---------S--------------K--------T------------G---------------------K------------YVPP----SLR------DG---------A----S-----------R--------------R--G--E--S---M--------Q----------------------P--N------R--R----A----------------------D---D--N-A--TIRVTNL--SEDTR--ETD--LQ-ELFRP------FG---SISRIYLA--KD---------KT-T-G--QSK-GFAFISFHRREDAARAIAGVSGFGYDHLILNVEWA-K----P-STN------------------------------------------------------------------------------
>Eublepharis_macularius@Emac14523.H1.1
------------------MPTGDYDSKP---SWADQVE--EEGGDDDK------------------CI-TSELLKDIP---------------L-TEVLS-----GG--------------------------------------------L-SA-------------------EPE-----L-V--K-----------G----------------------------------------------E------------------------P----L-PS-------P----K--EL---IN-------------G--N---IKTVT-E---Y-----RE--E-E---D--G---------------------------------------------R---K--V-K--I--I-RT--FR--I-E--T--R--KASKAV---ARRK-N-W--KKFGNS---E--FD-APGP-N-V-----A---T--TTVS-DD--VFMT--FIT---S----K---E------D-L-N-----C--------Q----E----E--E---D---P----------M---N-K---L----K---------G---------G--K-----------------------------------------------I----V-----SCRIC--KG--DHWTTRCP-YK--DT----L---------G----------P-M----------Q--K---------E-----L------A----------E---------Q-------L-----G-L----------S----T---G------E---------K---------EK------------L-------P-----------------G--------E--------P-----E----------P-----V--------Q---A---------------Q----Q---------S--------------K--------T------------G---------------------K------------YVPP----SLR------DG---------A----V-----------R--------------R--G--E--S---M--------Q----------------------L--N------R--R----A----------------------D---D--N-A--TIRVTNL--SEDTR--ETD--LQ-ELFRP------FG---SISRIYLA--KD---------KA-T-G--QSK-GFAFISFHRREDAARAIQGVSGFGYDHLILNVEWA-K----P-STN------------------------------------------------------------------------------
>Lampropholis_coggeri@CT01131213.H1.1
---------------------------------------------------------------------------------------------------------------------------------------------------------------------------------------------------------------------------------------------------------------------------------------S-------P----K--EL---VN-------------G--N---IKTVT-E---Y-----RE--E-E---D--G---------------------------------------------R---K--V-K--I--I-RT--FR--I-E--T--R--KASKAV---ARRK-N-W--KKFGNS---E--FD-APGP-N-V-----A---T--TTVS-DD--VFMT--FIT---S----K---E------D-L-N-----C--------Q----E----E--E---D---P----------M---N-K---L----K---------G---------Q--K-----------------------------------------------I----V-----SCRIC--KG--DHWTTRCP-YK--DT----L---------G----------P-M----------Q--K---------E-----L------A----------E---------Q-------L-----G-L----------S----T---G------E---------K---------EK------------L-------P-----------------G--------E--------P-----E----------P-----V--------Q---A---------------Q----T---------S--------------K--------T------------G---------------------K------------YVPP----SLR------DG---------A----S-----------R--------------R--G--E--S---M--------Q----------------------P--N------R--R----A----------------------D---D--N-A--TIRVTNL--SEDTR--ETD--LQ-ELFRP------FG---SISRIYLA--KD---------KT-T-G--QSK-GFAFISFHRREDAARAIAGVSGFGYDHLILNVEWA-----------------------------------------------------------------------------------------
>Latimeria_chalumnae@CT01131213.H1.1
------------------------------------------------------------------------------------------------------------------------------------------------------------------------------------------------------------------------------------------------------G------------------------P----L-PS-------P----K--EV---IK-------------G--N---IKTIT-E---Y-----KI--E-D------G---------------------------------------------K---K--F-K--I--V-RT--YR--I-E--T--R--KASKAV---ARRK-N-W--KKFGNS---E--YD-APGP-N-V-----A---T--TTVS-DD--VFMT--FIT---S----K---E------D-L-N-----N--------Q----EE------E---D---P----------M---N-K---L----K---------G---------Q--K-----------------------------------------------I----V-----SCRIC--KG--DHWTTRCP-YK--DT----L---------G----------P-M----------Q--K---------E-----L------A----------E---------Q-------L-----G-L----------S----T---G------E---------K---------EK--------------------------------------T--A-----E--------P-----E----------P-----V--------Q---A---------------P----Q---------S--------------K--------T------------G---------------------K------------YVPP----SLR------DG---------G----S-----------R--------------R--G--E--S---M--------Q----------------------P--N------R--RES--A----------------------D---D--N-A--TIRVTNL--SEDTR--ETD--LQ-ELFRP------FG---SISRIYLA--KD---------KN-T-G--QSK-GFAFISFHRREDAARAIAGVSGFGYDHLILNVEWA-K----P-SNN------------------------------------------------------------------------------
>Latimeria_menadoensis@GAPS01029086.H1.1
------------------MPSGEYDSKP---SWADQVE--EEG-DE--------------------VL-TEDSM-------------------------------GGGEGYSTRA--A----------A-R----GKQAGQAT-------------------------------------------------------------------------------------------------------G------------------------P----L-PS-------P----K--EV---IK-------------G--N---IKTIT-E---Y-----KI--E-----D--G---------------------------------------------K---K--F-K--I--V-RT--YR--I-E--T--R--KASKAV---ARRK-N-W--KKFGNS---E--YD-APGP-N-V-----A---T--TTVS-DD--VFMT--FIT---S----K---E------D-L-N-----N--------Q----E----E--E---D---P----------M---N-K---L----K---------G---------Q--K-----------------------------------------------I----V-----SCRIC--KG--DHWTTRCP-YK--DT----L---------G----------P-M----------Q--K---------E-----L------A----------E---------Q-------L-----G-L----------S----T---G------E---------K---------EK--------------------T-----------------A--------E--------P-----E----------P-----V--------Q---A---------------P----Q---------S--------------K--------T------------G---------------------K------------YVPP----SLR------DG---------G----S-----------R--------------R--G--E--S---M--------Q----------------------P--N------R--R----A----------------------D---D--N-A--TIRVTNL--SEDTR--ETD--LQ-ELFRP------FG---SISRIYLA--KD---------KN-T-G--QSK-GFAFISFHRREDAARAIAGVSGFGYDHLILNVEWA-K----P-SNN------------------------------------------------------------------------------
>Leucoraja_erinacea@toto71211.H1.1
------------------------------------------------------------------------------------------------------------------------------------------------------------------------------------------------------------------------------------------------------------------------------------------------------------------------------N---LKTVI-D---Y-----KV--D-E---D--G---------------------------------------------K---K--F-K--I--I-RT--FR--V-E--T--R--KASKAV---ARRK-N-W--KKFGTS---E--YD-STGP-N-V-----A---T--TTVS-DD--VYMT--FIT---S----K---E------D-L-C-----C--------T----E----E--E---D---P----------M---A-K---L----K---------G---------Q--K-----------------------------------------------I----V-----SCRIC--KG--DHWTTRCP-YK--DT----L---------G----------P-M----------Q--K---------E-----L------A----------E---------Q-------L-----G-L----------T----T---A------D---------K---------EK--------------------------------------G--S-----D--------P-----E----------P-----V--------Q---P---------------A----Q---------S--------------K--------T------------G---------------------K------------YVPP----SLR------DG---------A----N-----------R--------------R--G--E--S---M--------Q----------------------T--N------R--R----A----------------------D---D--N-A--TIRVTNL--SEDTR--ETD--LQ-ELFRP------FG---SISRIYLA--KD---------KN-T-G--QSK-GFAFISFHRREDAARAIAGVSGFGYDHLILNVEWA-K----P-STN------------------------------------------------------------------------------
>Notophthalmus_viridescens@Nvir1520.H1.1
---------------------GDYDSKP---SWADQVE--EEG-EDGE------------------SG-SLPLLA---------------------------------------------------------------------------------------------------STE-----L-P--S-----------S----------------------------------------------P------------------------G----V-DA-------P----K--QI---LD-------------E--N---HKVVV-D---Y-----KT--D-E---D--G---------------------------------------------K---K--Y-K--I--I-RX--FR--I-E--T--R--KASKSV---ARRK-N-W--KKXGNS---E--XD-SPGP-N-V-----A---T--TTVS-DD--XLFT--FIS---S----K---E------D-L-N-----P--------Q----E----D--E---D---P----------M---N-K---L----K---------G---------Q--K-----------------------------------------------I----V-----SCRIC--KG--DHWTTRCP-YK--DT----L---------G----------P-M----------Q--K---------E-----L------A----------D---------Q-------L-----G-L----------T----T---G------D---------K---------EK------------V-------P-----------------G--G-----E--------P-----D----------A-----X--------Q---A---------------A----K---------S--------------S--T-----T------------G---------------------K------------YVPP----SLR------DG---------A----T-----------R--------------R--G--E--S---M--------Q----------------------P--N------R--R----A----------------------D---D--N-A--TIRVTNL--SEDTR--ETD--LQ-XLFRP------FG---SISRIYLA--KD---------KT-T-G--QSK-GFAFISFHRREDAARAIAGVSG------------------------------------------------------------------------------------------------------
>Pelodiscus_sinensis@toto39269.H1.1
----------------------------------------------DK------------------CV-TSELLKDLP---------------L-SGGLSVTPTV--------------------------------------------------T-----PQSVDLSA-----DAE-----L-L--K-----------G----------------------------------------------G------------------------P----L-PS-------P----K--EL---IN-------------G--N---IKTIT-E---Y-----RE--E-E---D--G---------------------------------------------R---K--V-K--I--I-RT--FR--I-E--T--R--KASKAV---ARRK-N-W--KKFGNS---E--FD-APGP-N-V-----A---T--TTVS-DD--VFMT--FIT---S----K---E------D-L-N-----C--------Q----E----E--E---D---P----------M---N-K---L----K---------G---------Q--K-----------------------------------------------I----V-----SCRIC--KG--DHWTTRCP-YK--DT----L---------G----------P-M----------Q--K---------E-----L------A----------E---------Q-------L-----G-L----------S----T---G------E---------K---------EK------------L-------P-----------------G---------------------------------------------------------------------------------------------------------------------------------------------------------------------------------------------------------------------------------------------------------------------------------------A----------------------D---D--N-A--TIRVTNL--SEDTR--ETD--LQ-ELFRP------FG---SISRIYLA--KD---------KT-T-G--QSK-GFAFISFHRREDAARAIAGVSGFGYDHLILSVEWA-----------------------------------------------------------------------------------------
>Phrynops_hilarii@Contig7218.H1.1
------------------MPTGDYDSKP---SWADQVE--EEG-DDDK------------------CI-TSELLKDLP---------------L-SGGLKE---TPP--------------------------------------------APDLS-----A------------DVE-----L-L--K-----------A----------------------------------------------G------------------------P----L-PP-------P----K--EL---IN-------------G--N---IKTIT-E---Y-----RE--E-E---D--G---------------------------------------------R---K--V-K--I--I-RT--FR--I-E--T--R--KASKAV---ARRK-N-W--KKFGNS---E--FD-APGP-N-V-----A---T--TTVS-DD--VFMT--FIT---S----K---E------D-L-N-----C--------Q----E----E--E---D---P----------M---N-K---L----K---------G---------Q--K-----------------------------------------------I----V-----SCRIC--KG--DHWTTRCP-YK--DT----L---------G----------P-M----------Q--K---------E-----L------A----------E---------Q-------L-----G-L----------S----T---G------E---------K---------EK------------L-------P-----------------G--------E--------P-----E----------P-----V--------Q---A---------------Q----Q---------S--------------K-------------------------------------------K------------YVPP----SLR------DG---------A----S-----------R--------------R--G--E--S---M--------Q----------------------P--N------R--R----A----------------------D---D--N-A--TIRVTNL--SEDTR--ETD--LQ-ELFRP------FG---SISRIYLA--KD---------KA-T------------------------------------------------------------------------------------------------------------------------------------
>Podarcis_sp.@Contig4022.H1.1
---------------------------------------------------------------------------------------------------------------------------------------------------------------------------------------------------------------------------------------------------------------------------------------S-------P----K--EL---VN-------------G--N---IKTVT-E---Y-----RE--E-E---D--G---------------------------------------------R---K--V-K--I--I-RT--FR--I-E--T--R--KASKAV---ARRK-N-W--KKFGNS---E--FD-APGP-N-V-----A---T--TTVS-DD--VFMT--FIT---S----K---E------D-L-N-----C--------Q----E----E--E---D---P----------M---N-K---L----K---------G---------Q--K-----------------------------------------------I----V-----SCRIC--KG--DHWTTRCP-YK--DT----L---------G----------P-M----------Q--K---------E-----L------A----------E---------Q-------L-----G-L----------S----T---G------E---------K---------DK------------L-------P-----------------G--------E--------P-----E----------P-----V--------Q---A---------------Q----Q---------N------------------------------------------------------------------------------------------------------------------------------------------------------------------------------------------------------------------------------------------------------------------------------------------------------------------------------------------------------------------------------------------------------------------------------------------
>Pogona_vitticeps@toto2855.H1.1
------------------MPTGDYDSKP---SWADQVE--EEG-DDDK------------------CI-TSDLLKDIP---------------L-TGVLSG---RESGSGSGNGS--A----------S-A----SGSVVGS------------VT-----V------------EPE-----L-V--K-----------G----------------------------------------------E------------------------P----L-PP-------P----K--EV---IN-------------G--N---IKTLT-E---Y-----RE--E-E---D--G---------------------------------------------R---K--V-K--I--I-RT--FR--I-E--T--R--KASKAV---ARRK-N-W--KKFGNS---E--FD-APGP-N-V-----A---T--TTVS-DD--VFMT--FIT---S----K---E------D-L-N-----C--------P----E----E--E---D---P----------M---N-K---L----K---------G---------Q--K-----------------------------------------------I----V-----SCRIC--KG--DHWTTRCP-YK--DT----L---------G----------P-M----------Q--K---------E-----L------A----------E---------Q-------L-----G-L----------S----T---G------E---------K---------DK------------L-------P-----------------G--------E--------P-----E----------P-----V--------Q---A---------------Q----Q---------N--------------K--------T------------G---------------------K------------YVPP----SLR------DG---------A----S-----------R--------------R--G--E--S---M--------Q----------------------P--N------R--R----A----------------------D---D--N-A--TIRVTNL--SEDTR--ETD--LQ-ELFRP------FG---SISRIYLA--KD---------KT-T-G--QSK-GFAFISFHRREDAARAIAGVSGFGYDHLILNVEWA-K----P-STN------------------------------------------------------------------------------
>Protopterus_annectens@CT01131213.H1.1
------------------MPTGDYDSKP---SWADQVE--EEG-DEDL----------------------------------------------------E---SPG--------------------------------------------V----------------------EGD-----L-I--L-----------S----------------------------------------------E------------------------G----LLPS-------P----K--EI---LK-------------G--N---TKTII-E---Y-----RE--E-E---D--G---------------------------------------------R---K--V-K--I--I-RT--YK--I-E--T--R--KASKAV---ARRK-N-W--KKFGNS---E--YD-PPGP-N-V-----A---T--TTVS-DD--VLMT--FIT---S----K---E------D-L-N-----N--------Q----E----D--E---D---P----------M---N-K---L----K---------G---------Q--K-----------------------------------------------I----V-----SCRIC--KG--DHWTTRCP-YK--DT----L---------G----------P-M----------Q--K---------E-----L------A----------E---------Q-------L-----G-L----------S----T---G------E---------K---------EK------------T-------T--------------------------E--------P-----E----------P-----A--------A---A---------------P----Q---------S--------------K--------T------------G---------------------K------------YVPP----SLR------DG---------A----T-----------R--------------R--G--E--S---M--------Q----------------------P--N------R--R----A----------------------D---D--N-A--TIRVTNL--SEDTR--ETD--LQ-ELFRP------FG---AISRIYLA--KD---------KN-T-G--QSK-GFAFISFHRREDAARAIAGVSGFGYDHLILNVEWA-K----P-SNN------------------------------------------------------------------------------
>Ptychodera_flava@CT01131213.H1.1
---------------------------------------------------------------------------------------------------------------------------------------------------------------------------------------------------------------------------------------------------------------------------------------------------------------------------G--D---LKIVT-E---Y-----RL--N-D---D--G---------------------------------------------K---K--I-K--V--V-RT--FK--I-E--R--R--KASKSV---AQRK-K-W--IKFGAA---E--GD-KPGP-N-P-----A---T--TAIC-DD--VFMQ--FST---S----K---E------D-A-L-----N--------Q----V----D--D---D---P----------L---K-K---L----T---------Q---------Q--K-----------------------------------------------I----V-----QCRVC--KG--DHWTTKCP-YK--DT----L---------E----------P-L----------Q--M---------E----------------------------------------------------------------------------E---------D---------KN------------K-------P-----------------K--P-----G--------A-----E----------P-----P--------K-------------------P----E---------N--------------K--------S------------G---------------------K------------YVPP----SMR------DG---------A----N-----------R-----------------G--E--S---M--------A----------------------S--R------R------------------------------D---E--G-A--TIRVTNL--SEDTR--ESD--LQ-ELFRP------FG---TISRIYLA--KD---------KA-T-G--QSK-GFAFINFHRRDDAARAIKGVSGFGYDHLILNVEWA-K----P-SGS------------------------------------------------------------------------------
>Python_regius@CT01131213.H1.1
------------------MPTGDYDSKP---SWADQVE--EEG-DDDK------------------CI-TSDLLKDIP---------------L-TGVLSG---NGG--------------------------------------------V-SVT-----T------------EPE-----L-V--K-----------G----------------------------------------------E------------------------P----L-PP-------P----K--EV---VN-------------G--N---IKTVT-E---Y-----RE--E-D---D--G---------------------------------------------R---K--V-K--I--I-RT--FR--I-E--T--R--KASKAV---ARRK-N-W--KKFGNS---E--FD-APGP-N-V-----A---T--TTVS-DD--VFMT--FIT---S----K---E------D-L-N-----C--------Q----E----E--E---D---P----------M---N-K---L----K---------G---------Q--K-----------------------------------------------I----V-----SCRIC--KG--DHWTTRCP-YK--DT----L---------G----------P-M----------Q--K---------E-----L------A----------E---------Q-------L-----G-L----------S----T---G------E---------K---------EK------------L-------P-----------------G--------E--------P-----E----------P-----V--------Q---A---------------Q----Q---------S--------------K--------T------------G---------------------K------------YVPP----SLR------DG---------A----S-----------R--------------R--G--E--S---M--------Q----------------------P--N------R--R----A----------------------D---D--N-A--TIRVTNL--SEDTR--ETD--LQ-ELFRP------FG---SISRIYLA--KD---------KT-T-G--QSK-GFAFISFHRREDAARAIAGVSGFGYDHLILNVEWA-K----P-STN------------------------------------------------------------------------------
>Rana_chensinensis@Rche48725.H1.1
------------------MPTGDYDSKP---SWADQVE--E---------------------------------EGED---------------V-E------------------P--L--------S-P-A----I-------------------------SQPISHAKAPVVVK-------E-P--L-----------G--D-------------------------------------------I------------------------V----L-DT-------P----R--EV---IN-------------G--N---LKIVT-E---Y-----KL--D-E---N--D---------------------------------------------K---K--I-K--I--V-RT--FK--V-E--T--L--KASKVV---ARRK-N-L--KKFGNS---E--FD-PPGP-N-V-----A---T--TTVS-DD--VLMT--FIT---N----K---E------D-L-N-----N--------E----A----E--E---D---P----------M---N-K---L----K---------G---------X--K-----------------------------------------------I----V-----SCRIX--KX--DHWTTRCP-YK--DT----L---------G----------P-M----------Q--K---------E-----L------A----------E---------Q-------L-----G-L----------S----T---A------D---------K---------EK------------V-------P-----------------GT-G-----E--------P-----E----------P-----A--------Q---A---------------P----V---------S--------------K--------T------------G---------------------K------------YVPP----SLR------DG---------A----T-----------R--------------R--G--E--S---M--------Q----------------------P--N------R--R------------------------------------------------------------------RP------FG---SISRIYLA--KD---------KT-T-G--QSK-GFAFISFHRREDAARAIAGVSGFGYDHLILNVEWA-K----P-XTN------------------------------------------------------------------------------
>Scyliorhinus_canicula@CT01131213.H1.1
----------------------DFDSKP---SWADQVE--EEG-DEGK------------------EE-GDEDKSTEN---------------A-F------------------E--R----------D-V----D-------------------------V------------S---------V--P-----------K----------------------------------------------G------------------------P----L-PS-------P----K--EQ---MK-------------G--N---IKTII-E---Y-----KI--D-E---D--G---------------------------------------------K---K--L-K--I--I-RT--FR--I-E--T--R--KASKAV---ARRK-N-W--KKFGTS---E--YD-PPGP-N-V-----A---T--TTVS-DD--VYMT--FIT---N----K---E------D-L-N-----N--------T----E----E--D---D---P----------M---S-K---L----K---------G---------Q--K-----------------------------------------------I----V-----SCR---------------------------------------------------------------------------------------------------------------------------------------------------------------------------------------------------------------------------------------------------------------------------------------------------------------------------------------------------------------------------------------------------------------------------------------------------------------------------------------------------------------------------------------------------------------------------------------------------------------------------------------------------------------------------------------------------------------------------------------------------
>Sphenodon_punctatus@toto27438.H1.1
------------------MPTGDYDSKP---SWADQVE--EEGGDDDK------------------CV-TSELLKDIP---------------L-SGVIGG---DGGGGVVVAPPV-----------------------------------V-SVT-----T------------DPE-----L-V--K-----------G----------------------------------------------G------------------------P----L-PS-------P----K--EI---IN-------------G--N---IKTLT-E---Y-----RE--E-E---D--G---------------------------------------------H---K--V-K--I--I-RT--FR--I-E--I--R--KASKAV---ARRK-N-W--KKFGNS---E--FD-APGP-N-V-----A---T--TTVS-DD--VFMT--FIT---N----K---E------D-L-N-----C--------Q----E----E--E---D---P----------M---N-K---L----K---------G---------Q--K-----------------------------------------------I----V-----SCRIC--KG--DHWTTRCP-YK--DT----L---------G----------P-M----------Q--K---------E-----L------A----------E---------Q-------L-----G-L----------S----T---G------E---------K---------DK------------L-------P-----------------G--------E--------P-----E----------P-----A--------Q---A---------------Q----Q---------S--------------K--------T------------G---------------------K------------YVPP----SLR------DG---------A----S-----------R--------------R--G--E--S---M--------Q----------------------P--N------R--R----A----------------------D---D--N-A--TIRVTNL--SEDTR--ETD--LQ-ELFRP------FG---SISRIYLA--KD---------KT-T-G--QSK-GFAFISFHRREDAARAIAGVSGFGYDHLILNVEWA-K----P-STN------------------------------------------------------------------------------
>Trachemys_scripta@toto17460.H1.1
------------------MPTGDYDSKP---SWADQVE--EEG-DDDK------------------CI-TSELLKDLP---------------L-AGGVKDTPSSGG--------------------------------------------L-KDT-----PLSGDLSA-----DVE-----L-L--K-----------G----------------------------------------------G------------------------P----L-PS-------P----K--EL---IN-------------G--N---IKTIT-E---Y-----RE--E-E---D--G---------------------------------------------R---K--V-K--I--I-RT--FR--I-E--T--R--KASKAV---ARRK-N-W--KKFGNS---E--FD-APGP-N-V-----A---T--TTVS-DD--VFMT--FIT---S----K---E------D-L-N-----C--------Q----E----E--E---D---P----------M---N-K---L----K---------G---------Q--K-----------------------------------------------I----V-----SCRIC--KG--DHWTTRCP-YK--DT----L---------G----------P-M----------Q--K---------E-----L------A----------E---------Q-------L-----G-L----------S----T---G------E---------K---------EK------------L-------P-----------------G--------E--------P-----E----------P-----V----------------------------------------------------------------------------------------------------------------------------------------------------------------------------------------------------------------------------------------------------------------------------------------------------------------------------------------------------------GFAFISFHRREDAARAIAGVSGFGYDHLILNVEWA-K----P-STN------------------------------------------------------------------------------
