# Supplementary material for: A phylogenomic framework and timescale for comparative studies of tunicates
Source: BMC Biol. 2018 Apr 13;16:39. doi: 10.1186/s12915-018-0499-2 (PMC5899321; doi:10.1186/s12915-018-0499-2)
Supplement: Supplementary file 4 — Supporting data. Transcriptome assemblies, alignments, and trees. (ZIP 38502 kb) [file 12915_2018_499_MOESM4_ESM.zip › 12915_2018_499_MOESM4_ESM/12915_2018_499 (Delsuc) Files Updated 23-03-2018/tribe1020.fasta]

>Xenoturbella_bocki@X16
----------------------------MG-K-R-FG-EL-GVK--Q-RHIVTTTLSPFEQKLFHNFFKDGIPN-MWRR-FRGKVLF-VAPPFIGYYLLVEWSKKENARL-QRKVPEHYVNDV---------
>Strongylocentrotus_purpuratus@X4
----------------------------MG-M-K-FG-NL-A-K--F-RGVITYTLSPHEQKAFAGAFSRGLPN-IFRR-FRSKVFI-VTPPFVVAYLIYSWGNAENAKS-KRKNLADYENES---------
>Ciona_intestinalis@X15
----------------------MRLSA-IRQH-G-FG-HL-GVK--V-NKQIIYTMSAFEQNPIKGVLRKGVPN-MIRR-TRESFFV-IAIPALLAYMAYDWGVTAQAKL-DRKDPKMYENDV---------
>Diplosoma_listerianum@CN499585.H1.1
----------------------MRLTN-NLSH-G-FG-HL-GVR--I-KNQVTYTLSTFEQNPTQGILKNGIPN-IIRR-FKTKFLI-IAIPGIIYYEAYRWGVETQAKL-DRKNPKDYEND----------
>Botryllus_schlosseri@HO068760.H1.1
----------------------MKLTSVNNGA-A-FG-KM-GAR--V-NNQVQYTLSAFEQKPFKGFFYNGFFN-VIRH-TREKFLY-FAVPGLVAYQIYLWGEANNAEL-KRKNPKDYENE----------
>Patiria_pectinifera@X3
----------------------------MGHL-K-FG-VL-A-K--Y-RNVITYSLSPYEQNPFAGYFKKGVPN-MWRR-FKGQVFR-VTPPFIMAYLVYSYGVTENARL-KRKDTSLYANDE---------
>Patiria_miniata@CT01100920.H1.1
----------------------------MGHL-K-FG-VL-A-K--Y-RNVITYSLSPYEQNPFAGYFKKGIPN-MWRR-FKGQVFR-VTPPFIMAYLVYSYGVTENTRI-KRKDTSLYANDE---------
>Holothuria_glaberrima@ES727106.H2.1
----------------------------MG-K-H-FG-NL-S-K--Y-SNVITYTLSPFEQKAFAGYFKTGLPN-IWRR-FRAKVFI-VTPPFI--------------------------------------
>Apostichopus_japonicus@CT01090721.H1.1
----------------------------MG-K-H-FG-NI-G-R--Y-SNIITYSLSPFEQKAFAGYFRNGAPN-LWRR-FRAKVFI-VTPPFILAYLVYSWGNKENKRL-NRKQPGQFDNE----------
>Ptychodera_flava@X25
----------------------------MG-R-S-FG-NL-T-K--A-RGIISYSLSPFEQKAFAGVISDGVPN-VWRR-FRSRAFR-VLPPFIITYMVYRWAKDENTRL-KRKDPSLYANDE---------
>Saccoglossus_kowalevskii@CT01080710.H1.1
----------------------------MG-R-S-FG-NL-T-K--V-RGIISYSLSPFEQRAFAGFFKDGLPN-VWRR-FHSRIFR-IAPPFIIYYMVYRWGTDANKKS-KRKDPSLYVND----------
>Balanoglossus_clavigerus@FN988289.H1.1
----------------------------MG-H-G-FG-DS-V-R--A-RGIFSYSLSPFEQKAFAGFISEGLPN-VWRR-FHSRAFR-VVPPFIVTYLVYKWAKDENTKL-KRKDPSLYANDE---------
>Bos_taurus@AAI03111
----------------------------MG-R-Q-FG-HL-T-R--V-RHVITYSLSPFEQRAFPHYFSKGIPN-VLRR-TRACILR-VAPPFVAFYLVYTWGTQEFEKS-KRKNPAAYENDR---------
>Ornithorhynchus_anatinus@XP_001511431
----------------------GKSVK-MG-R-E-FG-NL-I-K--V-RHIISYSLSPFEQRAFPNFFIKGIPN-VLRR-TRESILK-VAPPFVAFYMLYTWGNEEFEKS-KRKNPADYENDK---------
>Monodelphis_domestica@XP_001366246
----------------------------MG-R-E-FG-NL-I-R--I-RHIISYSLSPFEQRAFPNYFSKGIPN-MIRR-VQDSILR-VAPPFIGFYLLYTWGNQEFENS-KKKKPDAFEEDK---------
>Mus_musculus@EDL33595
-------------RAKAGSELWRAAVT-MG-R-E-FG-NL-A-R--I-RHVISYSLSPFEQRAFPSYFSKGIPN-VLRR-TRERILR-VAPPFVVVYLIYTWGNQEFEQS-KRKNPAMYENDK---------
>Homo_sapiens@XP_001126945
----------------------------------------------M-QHVISYSLSPFEQRASPYYFRKGIPN-VLRR-TRQSFLR-VMPPFVVFYLIYTWGTQEFERS-KGKNPAAHENDK---------
>Homo_sapiens@AAH90048
----------------------------MG-R-E-FG-NL-T-R--M-RHVISYSLSPFEQRAYPHVFTKGIPN-VLRR-IRESFFR-VVPQFVVFYLIYTWGTEEFERS-KRKNPAAYENDK---------
>Branchiostoma_floridae@X2
----------------------------MG-K-H-FG-EL-Y-K--M-RHIITYSISPLEQRAFAGYFSKGFPN-MLRR-AKNRIFR-IFPQFVVGYIIYSWGNSENARS-IRKGFEGTTE-----------
>Rana_catesbeiana@ACO51641
----------------------------MG-V-H-FG-DL-A-K--V-RHVITFTLSPFEQRAFAQVFLKGIPN-VFRR-CASSFLT-VVPPFALAYITYNWGTREHERL-KKKDPALYENDQ---------
>Xenopus_laevis@AAI33229
----------------------------MG-R-H-FG-DL-A-K--V-RHIISYSLSPFEQRAFPHFFSKGIPN-VWRR-FRAKVFQ-VVPPFVLSYVVYTWGTQVHADL-KKKDPSLYEKDQ---------
>Xenopus_tropicalis@AAI70793
----------------------------MG-R-H-FG-DL-A-K--V-RHIISYSLSPFEQRAFPHYFSKGIPN-VWRR-FRGQVFK-VVPPFVLSYIVYSWGTQVHSDL-KKKDLSLYENDQ---------
>Danio_rerio@AAI65521
----------------------------MG-L-H-FG-NL-A-K--V-RHVITYSISPFEQKAFANYFSKGVPN-LWRR-FRSSVFK-IAPPLALTYLTYTWGNHVHEEC-KKRNPADFENDE---------
>Danio_rerio@NP_001002495
----------------------------MG-L-H-FG-NL-A-K--V-RHVITYSISPFEQKAFANYFSKGVPN-LWRR-FRSSVFK-IAPPLALTYLTYTWGNHVHEEC-KKKNPADFENDD---------
>Gallus_gallus@XP_414651
--------------------------X-MG-I-H-FG-NL-A-R--V-RHIITYSLSPFEQRAIPNIFSDALPN-VWRR-FSSQVFK-VAPPFLGAYLLYSWGTQEFERL-KRKNPADYENDQ---------
>Taeniopygia_guttata@XP_002193913
----------------------------MG-K-H-FG-NL-A-R--V-RHVISYSLSPFEQQAFPNAVSHGVPN-VARR-FASQVLR-VVPPLALGYLIYSWGTQEFERL-KRKNPADYEHNQ---------
>Eptatretus_burgeri@CT01080710.H1.1
----------------------------MG-K-T-FG-QL-A-Y--I-RHIITFSLSPFEQRAFPNFFSNGFPN-LVRR-FRGQIFR-IGPPFALLYIAFDWTTKTHQAL-LRKNPADYINDE---------
>Petromyzon_marinus@CT01080710.H1.1
---------------------------------E-FG-RL-A-R--V-RHVVTFSLSPFEQRAFANFFTQALPN-TLRR-ISAQALR-VGPPFMLLYFIYDYGSKEFTRS-RRKDSSLYSDDK---------
>Anolis_carolinensis@XP_003227772
----------------------------MG-G-H-FG-NL-E-R--I-RHVITYSLSPFEQRAFPNYFSKGILN-VWRR-FSTQVLR-VAPPFVIAYVVYSWGTQEFERL-KRKNPADYENDE---------
>Meleagris_gallopavo@XP_003210533
----------------------------MG-I-H-FG-NL-A-R--V-RHIITYSLSPFEQRAIPNVFSDGLPN-VWRR-FSSQVFK-VAPPFAGAYLLYSWGTQEFERL-KRKNPADYENDQ---------
>Eucidaris_tribuloides@CT01120409.H1.1
----------------------------MG-F-K-FG-NL-A-K--F-SGVITYTLSPHEQKAFAGAFSRGLPN-MFRR-FRSKVFI-VTPPFVVAYLVYSWGMNENARS-KRKDVAAFASD----------
>Halocynthia_roretzi@CT01120409.H1.1
----------------------MKLTT-SLRH-S-FG-HL-GVK--I-NSQIRYQLSPLEQPMFKGVLSKGLPN-FMRR-TREKFLY-FAVPFFIGYLIYDWGEKKNAQL-KRKNPADYETN----------
>Lytechinus_variegatus@CT01120409.H1.1
----------------------------MG-F-K-FG-NL-A-K--F-SGVITYTLSPHEQKAFAGAFSRGLPN-FFRR-FRSKVFI-VTPPFVVAYLIYSWGNAENARS-KRKNLAEFANDS---------
>Callorhinchus_milii@AFM87711
----------------------------MG-R-Q-FG-NL-I-R--M-RHIITYTISPFEQRAFANYFSKGIPN-VWRR-FRAQVFK-VAPPFVLTYLVYTWANQENERL-KRKNPADFANDE---------
>Crotalus_adamanteus@AFJ49812
----------------------------MG-K-E-FG-NL-M-K--T-RHIVTYYLSPFEQKLFPN-ISHRILN-TWRR-FSSSIFR-VVPQFVIGYMIYSWANDYNKKL-KRKNPADYENDV---------
>Sarcophilus_harrisii@XP_003756532
----------------------------MG-R-E-FG-NL-I-R--V-RHIISYSLSPFEQRAFPSYFTKGIPN-VIRR-TQDSILR-VAPPFIGLYFLYTWGTQEFEKS-KRKKPADFEENK---------
>Oreochromis_niloticus@XP_003455213
----------------------------MG-R-H-FG-NL-A-K--V-RHIITYSLSPFEQRAFPNYFSKGIPN-VWRR-VTSSFFK-VAPPMILMYLTYSWGNSVHQQG-KRKNPADYENNQ---------
>Doliolum_nationalis@Dnat721.H1.1
----------------------MRVTSLLRSH-G-FG-HS-GNN--I-KNQVWFTLSPFEQNPTKNFLGKGIPN-LFRR-IKEQIVV-ISIPVVIGYWTYNWANEAQHKM-DRKNPKDFEND----------
>Salpa_fusiformis@Sfus26273.H1.1
-----------------------------G-L-Q-FE-NL-YLK--P-KGIILFTTSPFEQHVLKGQVVSRLPN-FGRR-VRDKLFA-VV-PFIGAYWLYDWMLNENERL-KRKNPADYENDE---------
>Columba_livia@EMC79989
----------------------------MG-I-H-FG-NL-A-R--V-RHIITYSLSPFEQRAFPNVFSDALPN-VWRR-FSSQVFK-VVPPFVAAYLLYSWGTQEFERL-KRKNPADYEHDQ---------
>Bos_grunniens_mutus@ELR60226
----------------------------MG-R-Q-FG-HL-T-R--V-RHVIIYSLSPFEQRAFPHYFSKGIPN-VLRR-TRACILR-VAPPFVAFYLVYTWGTQEFEKS-KRKNPAAYENDK---------
>Alligator_sinensis@XM_006023554.H1.1
----------------------------MG-P-E-FG-RL-A-Y--V-RHIITYTLSPFEQRPFAKYFSVGLPN-LWRR-FRGQVFR-VAPLFLAGYAVYSWAIEEEQRL-KRKNPADYVNDE---------
>Ambystoma_mexicanum@CT01131213.H1.1
----------------------------MG-G-H-FG-DL-A-K--I-RHIITYTLSPFEQKAFPNYFSKGIPN-TWRR-FRGQVFR-VVPPFIVMYLTYSWGMQEFAKS-RRKDISKYENDQ---------
>Caiman_crocodilus@CT01131213.H1.1
----------------------------MA-P-E-FG-RL-A-Y--V-RHIITYTLSPFEQRPFAQYFSVGLPN-LWRR-FRGQVFR-VAPPFVLGYALYLWAIEEEQRL-KRKNPADYVNDE---------
>Caretta_caretta@Contig17034.H1.1
----------------------------MG-G-H-FG-NL-E-R--V-RHVITYSLSPFEQRAFPNYFTKGIPN-VWRR-FRARVFR-VAPPFVVAYVVYTWGNQEFERL-KRKNSADFENDE---------
>Chelonoidis_nigra@Contig17673.H1.1
----------------------------MG-R-H-FG-NL-E-R--V-RHVITYSLSPFEQKAFPNYFTKGIPN-LWRR-FRSQVFR-VAPPFVVAYVVYTWGNQEFERL-KRKNPAHFENDE---------
>Chrysemys_picta_bellii@CT01131213.H1.1
----------------------------MG-G-H-FG-NL-E-R--V-RHVITYSLSPFEQRAFPNYFTKGIPN-VWRR-FRSQVFR-VAPPFVLAYVVYIWGNEEFERL-KRKNAADFENDE---------
>Crocodylus_niloticus@CT01131213.H1.1
----------------------------MG-P-E-FG-RL-A-Y--V-RHVITYTLSPFEQRPFANYFRVGLPN-TWRR-FRSSVFR-VTPPFVVAY-----------------------------------
>Cyclorana_alboguttata@Calb5978.H1.1
----------------------------MG-L-H-FG-DL-A-K--V-RHVITFTLSPFEQRAFANAFSKGIPN-VWRR-FSSNVLT-IVPPFALAYFIYNWGTHEHERL-KRKDPSLYENDQ---------
>Elaphe_guttata@CT01131213.H1.1
----------------------------MG-K-Q-FG-NL-M-K--T-RHVVSYYLSPFEQKMFPN-ISHRMVN-TWRR-FSSSFFR-VTPQFVIAYMVYSWGNSYNKKL-KRKNPADYENDV---------
>Emys_orbicularis@Contig36214.H1.1
----------------------------MG-G-L-FG-NL-E-R--V-RHVITYSLSPFEQRAFPNYFTKGIPN-VWRR-FRSQVFR-VAPPFVVAYVVYTWGNEEFERL-KRR------------------
>Eublepharis_macularius@Emac9979.H1.1
----------------------------MG-I-H-FG-NL-E-K--V-RHVITYSLSPFEQRAFPNYFSNGLPN-LWRR-FSSQFFR-VAPPFMLAYMVYSWGTEEFERL-KRKNPADYENDE---------
>Lampropholis_coggeri@CT01131213.H1.1
----------------------------MG-I-H-FG-NL-E-R--M-RHVITFTLSPFEQRAFPHYFSRGILN-VWRR-FSTQFFR-VAP-----------------------------------------
>Latimeria_chalumnae@CT01131213.H1.1
----------------------------MG-R-H-FG-NL-I-K--V-RHIITYSLSPFEQKAFPNYFSKGIPN-VWRR-FRGQVFR-VAPPFVIMYLTYTWGNQEYELG-QRKNPARYENDE---------
>Latimeria_menadoensis@GAPS01004844.H1.1
----------------------------MG-R-H-FG-NL-I-K--V-RHIITYSLSPFEQKAFPNYFSKGIPN-VWRR-FRGQVFR-VAPPFVIMYLTYTWGNQEYELG-QRKNPARYENDE---------
>Leucoraja_erinacea@toto95364.H1.1
----------------------------MG-H-G-FG-DL-A-R--V-RHIITYTLSPFEQRAFANYFSKGIPN-SWRR-FREHVFR-VVPPFVISYMIYTWGNRQHELS-MKKNPADYAND----------
>Notophthalmus_viridescens@Nvir9723.H1.1
----------------------------MG-H-H-FG-DL-A-K--I-RHVVTYTLSPFEQKAFPHYFSKGIPN-TWRR-FKGQVFR-VVPPFILMYLTYSWGNQEFAKS-KRKDLALYEKEE---------
>Pelodiscus_sinensis@toto13379.H1.1
----------------------------MG-I-H-FG-NL-E-R--V-RHVITYSLSPFEQRAFPNYFSKGIPN-MWRR-VHSRIYR-VAPPFVLAYVVYTWGNEEFERL-KRKNPADFANDE---------
>Phrynops_hilarii@CT01131213.H1.1
----------------------------MG-L-K-FG-NL-A-K--V-RHVITYSLSPFEQKAFPNYFSKGSLN-VWRR-FRSQVFR-VAPPFVVAYTIYVWGNQEFERL-KRKNPADFENDE---------
>Podarcis_sp.@Contig1923.H1.1
----------------------------MG-I-H-FG-NL-E-R--V-RHVITYSLSPFEQRAFPHFFSKGILN-VWRR-FSTQVFR-VVPPFVAAYVIYSWGTEEFERL-KRKNPADYENDE---------
>Pogona_vitticeps@CT01131213.H1.1
------------------------------------------------------------------------LN-FWRR-FSSQALR-VAPPFIVWYLVCSWGTEEYERS-VRKNPADYANDK---------
>Protopterus_annectens@CT01131213.H1.1
----------------------------MG-L-H-FG-NL-A-R--V-RHIITYSLSPFEQKAFANFFSKGVPN-VWRR-FRGQVFR-VSPPFILAYLVYSWGTHEHELG-KRKNPALYEND----------
>Python_regius@CT01131213.H1.1
----------------------------MG-K-H-FG-NL-M-K--T-RHIVSYYLSPFEQKLYPS-YSRKILN-TWRR-FTSSIFR-VAPPLLVGYLVYSWGNEYNRQL-KRKNPADYEND----------
>Rana_chensinensis@Rche153168.H1.1
----------------------------MG-V-H-FG-DL-A-K--V-RHVITFTLSPFEQRAFAHVISKXFPN-VLRR-XASSFLX-XXPPFALAXITYXXGTREHERL-KKKDSALYENDQ---------
>Scyliorhinus_canicula@toto100195.H1.1
----------------------------MG-L-H-FG-NL-I-K--V-RHIITYTISPFEQKAFANYLSKGIPN-TWRR-FRGQVLR-VVPPFVFAYLIYTWANHEHELS-LRKNPADYANDK---------
>Sphenodon_punctatus@toto30737.H1.1
----------------------------MG-L-K-FG-NL-E-R--M-RHVITYSLSPFEQRAFPNYFSKGLPN-VWRR-FRAQVFI-VAPPLLVGYLIYDWGTDEFERL-KRKNPADYENDE---------
>Trachemys_scripta@toto884.H1.1
----------------------------MG-G-H-FG-NL-A-R--V-RHVITYSLSPFEQKAFPNYFTKGIPN-VWRR-FRSQVFR-VAPPFVLAYIVYTWGNEEFERL-KRKNAADFENDE---------
