# Supplementary material for: A phylogenomic framework and timescale for comparative studies of tunicates
Source: BMC Biol. 2018 Apr 13;16:39. doi: 10.1186/s12915-018-0499-2 (PMC5899321; doi:10.1186/s12915-018-0499-2)
Supplement: Supplementary file 4 — Supporting data. Transcriptome assemblies, alignments, and trees. (ZIP 38502 kb) [file 12915_2018_499_MOESM4_ESM.zip › 12915_2018_499_MOESM4_ESM/12915_2018_499 (Delsuc) Files Updated 23-03-2018/tribe1026.fasta]

>Oikopleura_dioica@CBY33090
---------------------------------------------------------MA---QEVS--SN----KSFGGIQKV----------------------------------YLHESKVL-G-CTMK-FSVYTP----------------P-------G-------------------------------E----------G-------------------------P-------F----P-VLWFLSGLTCTEANCVQK-GS--FQ-QSA-SSQGVVVICPDTSPR---G-----I-----D-----I--E---GD-------ND--SWD-F-GTGAGFY-VNA-TEKKWKP-YRMYEYVTEELPSVCAV---L----L-G----D--K-------------G-NMAK------Q-SITGHSMGGHGALIC--AMK----------N------PS----K--------------YQSVSAFSPICAP--M--N--C-PWG-----Q----KAFA------GYL---G---D-------D----------K---S----------------T----WEA---YD-A-----S--KL---A---E-----K----Y----S-------------------G-------P---K---L----K--V-L-IDQGSLDDF-L-I---KG----Q---LLPEQF--V-A-A-AL-K-N--E---K--------LD-VEYRLQ--D---GYDHSY-FFISSFMKDHIE---FHAKFF---------------------------
>Strongylocentrotus_purpuratus@XP_001198332
-----------------------------------------------------XXXMSG-L-TEVS--CN----KSFGGLQKV----------------------------------FSHDSSEC-K-CKMT-FSVYLP----------------S-------Q----S----------E---------------S----------G-------------------------P-------C----P-TLIYLSGLTCTDQNVTNK-GG--FQ-RVA-AQYGMVVVCPDTSPR---G-----C-----S-----I--E---GE-------DE--SYD-F-GSGAGFY-LDA-TEEKWKTNYRMSSYVTKELFDL--I---V----N-S----F--P-------------V-NPDK------V-AITGHSMGGHGALTL--GLK----------N------PH----L--------------FKSISAFAPICNP--I--S--C-PWG-----Q----KAFK------GYL---G---P-------D----------E---N----------------T----WKE---YD-A-----C--EL---V---S-----C----Y----D-------------------G-------P---P---R----E--I-L-IDQGKGDNF-Y-N---QK----Q---LLPENF--V-T-S-C--Q-V--S---R--------TG-CIMNLR--E---GYDHSY-YFISTFMEDHIK---FHSQHL---------------------------
>Saccoglossus_kowalevskii@CT01080710.H1.1
--------------------------------------------------------MAA-I-REST--RN----KMFGGVQKV----------------------------------YTHESSEC-K-CKMT-FGIYLP----------------P-------Q----A----------E---------------T----------G-------------------------K-------C----P-VVYWLSGLTCTEQNFVTK-AG--AQ-RAA-AEHGLIVVAPDTSPR---G-----C-----G-----I--E---GE-------DD--SYD-F-GSGAGFY-VDS-TEDKWKSNYRMYSYVTKELPEI--I---N----S-N----F--P-------------V-LTDQ------C-SIFGHSMGGHGALIC--ALK----------N------PG----K--------------YKSVSAFSPICNP--V--A--C-PWG-----Q----KAFT------GYI---G---S-------D----------Q---D----------------T----WKD---YD-A-----T--HL---V---K-----K----Y----N-------------------G-------P---P---L----D--F-L-IDQGKEDNF-L-A---QG----Q---LLPDHF--V-S-A-C--A-E--S---K--------VP-VVLRMQ--E---GYDHSY-YFIATFVEDHIK---HHAKYLKS-------------------------
>Ptychodera_flava@1987364513.H2.1
--------------------------------------------------------MAA-I-TQVS--SN----KMFGGLQKV----------------------------------YSHESAEC-K-CKMT-FGVYLP----------------P-------A----A----------E---------------T----------D-------------------------K-------C----P-VLYWLSGLTCTEQNFVTK-AG--AQ-RVA-AELGIIVVAPDTSPR---G-----C-----N-----I--E---GE-------DE--SYD-F-GSGAGFY-VDA-TEEKWKTNYRMYSYVTKELPEI--I---N----K-N----F--P-------------T-KPES------A-SIFGHSMGGHGALIC--AFK----------N------PG----K--------------YKSVSAFAPICNP--V--V--C-PWG-----Q----KAFT------GYL---G---S-------N----------Q---E----------------T----WKE---HD-A-----T--HL---V---A-----K----Y----N-------------------G-------P---I---L----D--I-L-IDQGKDDNF-L-A----G----Q---LFPENF--V-S-A-C--R-E--N---K--------VP-VVLRMQ--E---GYDHSY-FFIATFVEDHIR---HHAKYLKA-------------------------
>Xenoturbella_bocki@CT01100920.H1.1
------------------------------------------------------------I-TEIS--SV----KLFGGYQKC----------------------------------FTHESKET-K-CKMT-FAVYVP----------------P-------Q----A----------E---------------T----------D-------------------------N-------V----P-VLYWLSGLTCTEQNFITK-AG--AQ-R-------------------------------------------------------------------------------------------------------------------------------------------------------------------------------------------------------------------------------------------------------------------------------------------------------------------------------------------------------------------------------------------------------------------------------------------------------------------------------------------------------------------------------------------------
>Patiria_pectinifera@X4
---------------------------------------------------M----ATA-I-TEVS--ST----KSFGGWQKT----------------------------------FKHDSEEV-K-CSMN-FGIYVP----------------A-------E----A----------E---------------T----------D-------------------------K-------L----P-VLYWLSGLTCTESNFAMK-AG--AQ-SLA-AENKVIIVMPDTSPR---G-----C-----N-----I--E---GE-------ED--GWD-F-GTGAGFY-INA-TEDKWKTNYRMYSYVTEELPNV--I---N----A-N----F--N-------------T-IPDA------M-SIFGHSMGGHGALIC--AL--------------------------------------------------------------------------------------------------------------------------------------------------------------------------------------------------------------------------------------------------------------------------------------------------------------------------------------------------------------------------
>Patiria_miniata@CT01100920.H1.1
---------------------------------------------------------TA-I-TEVS--ST----KSFGGWQKT----------------------------------FKHDSEEV-K-CSMN-FGIYLP----------------A-------E----A----------E---------------T----------D-------------------------K-------L----P-VLYWLSGLTCTESNFAMK-AG--AQ-SLA-AENKVIIVMPDTSPR---G-----C-----N-----I--E---GE-------ED--GWD-F-GTGAGFY-INA-TEDKWKTNYRMYSYVTEELPNL--I---N----A-N----F--N-------------T-IPDA------M-SIFGHSMGGHGALIC--ALK----------N------PG----K--------------YRSVSAFAPICNP--M--Q--C-PWG-----Q----KAFN------GYL---G---S-------D----------Q---E----------------K----WKE---YD-A-----C--EL---V---K-----A----Y----Q-------------------G-------T---P---L----E--I-L-VDQGKADNF-L-K---QS----Q---LLPDNL--V-A-A-C--A-A--N---K--------TA-ITLRMQ--E---GYDHSY-YFIATFLKDHIK---HHMRYLNA-------------------------
>Branchiostoma_floridae@EEN59518
---------------------------------------------------------MA-V-SEVS--CN----KMFGGFQKV----------------------------------FSHESTQL-K-CKMN-FGVYLP----------------P-------Q----A----------E---------------S----------G-------------------------K-------C----P-VLYWLSGLTCTEQNFVTK-AC--AQ-RAA-AEHGIIIIAPDTSPR---G-----C-----N-----I--E---GE-------ED--GWD-F-GTGAGFY-VNA-TEDKWKTNYRMYSYVTEELPSV--V---N----S-S----F--P-------------V-DSDR------Q-SIFGHSMGGHGALIC--YLK----------N------PG----K--------------YRSVSAFAPICNP--I--N--C-PWG-----Q----KAFS------GYL---G---S-------N----------K---E----------------T----WKE---YD-A-----S--EL---V---K-----K----Y----Q-------------------G-------P---P---V----D--I-L-IDQGKADNF-L-P---AG----Q---LLPDNF--V-A-A-C--K-E--S---K--------VP-VVLRMQ--E---GYDHSY-YFMASFMDDHIK---HHAKHLKA-------------------------
>Branchiostoma_floridae@XP_002249631
---------------------------------------------------------MA-V-SEVS--CN----KMFGGFQKV----------------------------------FSHESTQL-K-CKMN-FGVYLP----------------P-------Q----A----------E---------------S----------G-------------------------K-------C----P-VLYWLSGLTCTEQNFVTK-AC--AQ-RAA-AKHGIIIIAPDTSPR---G-----C-----N-----I--E---GE-------ED--GWD-F-GTGAGFY-VNA-TEDKWKTNYRMYSYVTEELPSV--V---N----S-S----F--P-------------V-DSDR------Q-SIFGHSMGGHGALIC--YLK----------N------PG----K--------------YRSVSAFAPICNP--I--N--C-PWG-----Q----KAFS------GYL---G---S-------N----------K---D----------------T----WKE---YD-A-----S--EL---V---K-----K----Y----Q-------------------G-------P---P---V----D--I-L-IDQGKADNF-L-P---AG----Q---LLPDNF--V-A-A-C--K-E--S---K--------VP-VVLRMQ--E---GYDHSY-YFMASFMDDHIK---HHAKHLKA-------------------------
>Homo_sapiens@X15
---------------------------------------------------------MA-L-KQIS--SN----KCFGGLQKV----------------------------------FEHDSVEL-N-CKMK-FAVYLP----------------P-------K----A----------E---------------T----------G-------------------------K-------C----P-ALYWLSGLTCTEQNFISK-SG--YH-QSA-SEHGLVVIAPDTSPR---G-----C-----N-----I--K---GE-------DE--SWD-F-GTGAGFY-VDA-TEDPWKTNYRMYSYVTEELPQL--I---N----A-N----F--P-------------V-DPQR------M-SIFGHSMGGHGALIC--ALK----------N------PG----K--------------YKSVSAFAPICNP--V--L--C-PWG-----K----KAFS------GYL---G---T-------D----------Q---S----------------K----WKA---YD-A-----T--HL---V---K-----S----Y----P-------------------G-------S---Q---L----D--I-L-IDQGKDDQF-L-L---DG----Q---LLPDNF--I-A-A-C--T-E--K---K--------IP-VVFRLQ--E---GYDHSY-YFIATFITDHIR---HHAKYLNA-------------------------
>Bos_taurus@AAI23462
---------------------------------------------------------MA-L-KQVS--SS----KCFGGLQKV----------------------------------FEHDSVEL-K-CKMK-FAVYLP----------------P-------K----A----------E---------------T----------G-------------------------K-------C----P-VLYWLSGLTCTEQNFISK-SG--YH-QAA-SEHGLVVIAPDTSPR---G-----C-----N-----I--K---GE-------ED--SWD-F-GTGAGFY-VDA-TEDLWKTNYRMYSYVTKELPQL--V---N----D-N----F--P-------------V-DPQR------M-SVFGHSMGGHGALIC--ALK----------N------PG----K--------------YKSVSAFAPLCNP--V--L--C-RWG-----K----KAFT------GYL---G---T-------D----------Q---S----------------K----WEA---YD-A-----T--YL---V---K-----S----Y----P-------------------G-------P---Q---L----D--I-L-IDQGKEDEF-L-S---DG----Q---LLPDNF--I-A-A-C--T-E--K---K--------IP-VVFRLQ--E---GYDHSY-YFIATFIADHIR---HHAKYLNA-------------------------
>Mus_musculus@EDL35844
------------------------------------------------------XXXMA-L-KQIS--SN----RCFGGLQKV----------------------------------FEHSSVEL-K-CKMR-FAVYLP----------------P-------Q----A----------E---------------S----------G-------------------------K-------C----P-ALYWLSGLTCTEQNFISK-SG--YQ-QAA-SEHGLVVIAPDTSPR---G-----C-----N-----I--K---GE-------DD--SWD-F-GTGAGFY-VNA-TEDPWKANYRMYSYVTEELPQL--I---N----A-N----F--P-------------V-DPQR------M-SIFGHSMGGHGALIC--ALK----------N------PG----K--------------YRSVSAFAPICNP--V--L--C-SWG-----K----KAFS------GYL---G---P-------D----------E---S----------------K----WKA---YD-A-----T--CL---V---K-----A----Y----S-------------------G-------S---Q---I----D--I-L-IDQGKDDEF-L-S---NG----Q---LLPDNF--I-A-A-C--T-E--K---K--------IP-VVFRLQ--E---GYDHSY-YFIATFIADHIR---HHAKYLNA-------------------------
>Monodelphis_domestica@XP_001368895
---------------------------------------------------------MA-L-KQIS--SN----KCFEGFQKV----------------------------------YEHDSVEL-K-CKMK-FGIYLP----------------P-------K----A----------E---------------T----------G-------------------------K-------C----P-VLYWLSGLTCTEQNFITK-AG--YH-QAA-AEYGLIVVAPDTSPR---G-----C-----N-----I--K---GE-------DD--SWD-F-GTGAGFY-VNA-TEEPWKTNYRMYSYITDELPKL--I---N----A-N----F--P-------------A-DPKK------M-SIFGHSMGGHGALIC--ALK----------N------PG----K--------------YKSVSAFSPICNP--M--L--C-PWG-----K----KAFS------GYL---G---S-------D----------Q---S----------------K----WEA---YD-A-----T--HL---V---K-----S----Y----P-------------------D-------S---Q---L----D--V-L-IDQGKDDQF-L-K---DG----Q---LLPDNF--I-A-A-C--A-E--R---K--------IP-VVFRLQ--E---GYDHNY-YFITTFINDHIR---HHAKYLNA-------------------------
>Ornithorhynchus_anatinus@XP_001513718
---------------------------------------------------------MA-L-KQIS--SN----KCFEGFQKV----------------------------------FEHDSAEL-K-CKMK-FGIYLP----------------P-------K----A----------E---------------T----------G-------------------------K-------C----P-VLYWLSGLTCTEQNFITK-SG--YH-QAA-AEHGLIVVAPDTSPR---G-----C-----N-----I--K---GE-------DE--SWD-F-GSGAGFY-VDA-TEEPWKTNYRMYSYIRDELPQL--I---N----A-N----F--P-------------T-DPER------V-SIFGHSMGGHGALIC--ALK----------N------PG----K--------------YKSVSAFAPICNP--M--L--C-PWG-----K----KAFA------GYL---G---S-------D----------Q---G----------------K----WEA---YD-A-----T--HL---V---K-----S----C----P-------------------G-------S---H---L----D--I-L-IDQGKDDQF-L-S---AG----Q---LLPDNF--I-A-A-C--T-E--R---K--------IP-VVFRLQ--E---GYDHSY-FFIATFVNDHIR---HHAKYLNA-------------------------
>Taeniopygia_guttata@XP_002198475
---------------------------------------------------------MA-L-KQVS--SN----KCFEGFQKV----------------------------------FEHDSAEL-K-CKMK-FGIYLP----------------P-------K----A----------E---------------T----------G-------------------------K-------C----P-VLYWLSGLTCTEQNFITK-AA--FQ-QAA-AEHGLIVVAPDTSPR---G-----C-----N-----I--E---GE-------DE--SWD-F-GTGAGFY-VDA-TEEPWKTNYRMYSYIKDELPKL--I---N----A-N----F--P-------------T-DPER------M-SIFGHSMGGHGALIL--ALK----------N------PG----K--------------YKSVSAFAPICNP--I--Q--C-QWG-----K----KALG------GYL---G---P-------D----------A---S----------------K----WEA---YD-A-----T--QL---V---K-----S----Y----S-------------------G-------S---R---L----D--I-L-IDQGKDDQF-L-S---AG----Q---LLPDNF--I-A-A-C--T-E--R---K--------IP-VVFRLQ--Q---GYDHSY-FFIASFINDHIK---HHAKYLNA-------------------------
>Xenopus_tropicalis@AAH87823
---------------------------------------------------------MA-L-KEIS--SN----KCFEGFQKV----------------------------------FEHDSTEL-K-CKMK-FGIYLP----------------L-------K----S----------E---------------S----------A-------------------------K-------C----P-VVYWLSGLTCTEQNVITK-AA--FH-QAA-SEHGLIIVAPDTSPR---G-----C-----N-----I--D---GE-------ED--SWD-F-GTGAGFY-VNA-TEDPWKTNYRMYSYIVDELPHL--I---N----G-N----F--P-------------T-DPDR------V-SIFGHSMGGHGALIC--ALK----------N------PG----K--------------YKTVSAFAPICNP--I--Q--C-PWG-----Q----KAFS------GYL---G---P-------D----------T---S----------------K----WEA---YD-A-----T--QL---V---K-----S----Y----S-------------------G-------P---K---L----D--I-L-IDQGKDDQF-L-A---AG----Q---LLPDNF--I-A-A-C--T-E--R---N--------IP-VVFRLQ--E---GYDHSY-FFITTFINDHIK---HHGKYLHA-------------------------
>Xenopus_laevis@AAH81180
---------------------------------------------------------MA-L-KEIS--SN----KCFEGFQKV----------------------------------FEHDSTEL-K-CKMK-FGIYLP----------------Q-------K----A----------E---------------S----------T-------------------------K-------C----P-VVYWLSGLTCTEQNFITK-AA--FH-QAA-SEHGLIIVAPDTSPR---G-----C-----N-----I--D---GE-------EE--SWD-F-GTGAGFY-VNA-TEDIWKTNYRMYSYVVDELPHL--I---N----G-N----F--P-------------A-DPDR------A-SIFGHSMGGHGALIC--ALK----------N------PG----K--------------YKTVSAFAPICNP--I--Q--C-PWG-----Q----KAFS------GYL---G---P-------D----------T---G----------------K----WEA---YD-A-----T--QL---V---K-----N----Y----S-------------------G-------P---K---L----D--I-L-IDQGKDDQF-L-A---AG----Q---LLPDNF--I-A-A-C--T-E--R---K--------IP-VVFRLQ--E---GYDHSY-FFITTFINDHIK---HHVKYLHA-------------------------
>Xenopus_laevis@AAH78560
---------------------------------------------------------MA-L-KEIS--SN----KCFEGFQKV----------------------------------FEHDSTEL-K-CKMK-FGIYLP----------------Q-------K----A----------E---------------S----------I-------------------------K-------C----P-VIYWLSGLTCTEQNFITK-AA--FH-QAA-SEHGLIIVAPDTSPR---G-----C-----N-----I--D---GE-------EE--SWD-F-GTGAGFY-VNA-TEDLWKTNYRMYSYIVDELPHL--I---N----G-N----F--P-------------T-DPDR------V-SIFGHSMGGHGALIC--ALK----------N------PG----K--------------YKTVSAFAPICNP--T--Q--C-PWG-----Q----KAFN------GYL---G---P-------D----------T---S----------------K----WEA---YD-A-----T--QL---V---K-----N----Y----S-------------------G-------P---K---L----D--I-L-IDQGKDDQF-L-A---AG----Q---LLPDNF--I-A-A-C--T-E--R---N--------IP-VVFRLQ--E---GYDHSY-FFITTFINDHIK---HHVKYLHV-------------------------
>Squalus_acanthias@CT01080829.H1.1
---------------------------------------------------------MA-L-TQVS--ST----KCFEGYQKV----------------------------------YEHESSEL-K-CKMR-FGIYLP----------------R-------K----A----------E---------------S----------V-------------------------K-------C----P-VLYWLSGLTCTEQNFITK-AA--SQ-QAA-AEHGIVIVAPDTSPR---G-----C-----N-----I--Q---GE-------ED--SWD-F-GTGAGFY-VNA-TEEPWKMNYRMHAYITEELPRL--I---G----A-N----F--S-------------V-NPEK------M-SIFGHSMGGHGALIC--ALK----------N------PG----K--------------YKSVSALSPICNP--V--Q--C-PWG-----Q----KAFT------GYL---G---S-------D----------Q---S----------------K----WEP---YD-A-----T--CL---V---G-----A----Y----S-------------------G-------P---L---L----D--I-L-IDQGKDDQF-L-A---AG----Q---LLPDNF--I-A-A-C--T-D--K---K--------MP-VVFRLQ--E---GYDHSY-YFIATFIGDH--------------------------------------
>Danio_rerio@AAI65876
---------------------------------------------------------MA-L-TQVS--SN----KCSGGYQKV----------------------------------FEHDSSEL-K-CKMK-FAIYLP----------------P-------K----A----------E---------------S----------S-------------------------K-------C----P-VLYWLSGLTCTEQNFITK-AG--SQ-QAA-SENGIIIVAPDTSPR---G-----C-----N-----I--E---GE-------EE--SWD-F-GTGAGFY-VNA-TQDPWKTNYRMYSYVTEELPRL--I---N----S-N----F--P-------------A-DPEK------M-SISGHSMGGHGALIC--ALK----------N------PG----K--------------YKSVSAFAPICNP--V--Q--C-AWG-----Q----KAFS------GYL---G---S-------D----------K---S----------------T----WEA---YD-A-----T--VL---A---E-----S----Y----S-------------------G-------P---E---L----D--I-L-IDQGRDDQF-L-S---AS----Q---LLPDNL--I-A-A-C--S-K--K---K--------IP-VVFRLQ--Q---GYDHSY-YFIFSFINDHIK---HHAKYLNA-------------------------
>Petromyzon_marinus@DW019484.H1.1
------------------------------------------------------------------------------GYQRV----------------------------------FEHESSEL-K-CKMR-FGIYLP----------------P-------K----A----------E---------------T----------H-------------------------K-------C----P-VLYWLSGLTCTEQNFVTK-AG--VQ-RLA-SEHGLIVVAPDTSPR---G-----C-----N-----V--E---GE-------DE--SWD-F-GSGAGFY-VDA-TRDPWSQHYRMYSYVTRELPKL--V---K----E-S----F--S-------------A-DAEK------Q-SIFGHSMGG---------------------------------------------------SVSAFAPICNP--V--E--C-PWG-----Q----KAFA------GYL---G---E-------D----------R---E----------------A----WKA---YD-A-----T--LL---V---S-----A----Y----S-------------------G-------P---P---L----D--I-L-VDQGKDDQF-L-S---AG----Q---LLPDNF--L-A-A-C--T-Q--A---K--------VP-AVFRLQ--E----------------------------------------------------------
>Molgula_tectiformis@CT01080710.H1.1
---------------------------------------------------------MS-V-KQVA--CN----HSWGGEQKV----------------------------------FQHESEVL-K-CSMK-FGVYFP----------------P-------Q----Y----------N---------------N----------Q-------------------------K-------C----P-ALFYLSGLTCTEQNVVTK-GC--YQ-HAA-SKHGIVVVAPDTSPR---G-----C-----N-----I--P---GE-------DD--SYD-F-GSGAGFY-VDA-TEDPWKNNYNMFSYVTSELHNV--L---K----D-N----F--K------------NI-DLSR------S-GVFGHSMGGHGALVC--GLR----------L------PG----T--------------FKSVSAFSPIVNP--I--N--C-PWG-----Q----KALK------GYL---G---D-------N----------V---S----------------T----HKK---YD-A-----C--CL---V---K-----D----Y----N-------------------G-------P---A---L----N--V-L-IDQGTSDQF-L-E---K-----E---LLTNNF--I-E-A-C--K-G--T---N--------VT-VNARMQ--D---GYDHSY-FFISTFMSDHIN---HHAKSL---------------------------
>Molgula_gulf@CT01091006.H1.2
----------------------------------------------------------------------------------------------------------------------------------------------------------------------------------------------------------------------------------------------------------------------VTK-GG--FQ-QAA-SQHGIVVVAPDTSPR---G-----C-----N-----I--S---GE-------DD--SYD-F-GSGAGFY-VDA-TEET-----KMFSYVTSELPNL--L---S----S-E----L--T------------NI-DISR------C-SIFGHSMGGHGALVC--ALK----------Q------PG----K--------------YK---------------------------------------------------------------------------------------------------------------------------------------------------------------------------------------------------------------------------------------------------------------------------------------------------------------------------------
>Molgula_occidentalis@CT01091006.H1.1
------------------------------------------------------------------------------GDQKV----------------------------------FRHDSSVL-K-CSMK-FGVYFP----------------P-------Q----Y----------K---------------D----------K-------------------------K-------C----P-ALYYLSGLTCTEQNVVTK-GA--YQ-RSA-AKHGLVIVAPDTSPR---E-----C-----N-----I--Q---GE-------DD--AYD-F-GSGAGFY-VDA-TQEPWKNNYQMYSYVTSELPKV--L---S----E-N----F--P------------NI-DITK------S-GIFGHSMGGHGALIC--ALK----------Q------PG----S--------------YKSVSAFSPIVNP--T--K--C-PWG-----Q----KAFN------GYL---G---A-------D----------V---S----------------T----YVK---YD-A-----C--CL---V---S-----E----Y----K-------------------G-------P---A---L----D--I-L-IDQGLSDQF-Y-K---E-----Q---LLTNNF--V-E-S-C--K-G--S---N--------VT-ANVRLQ--E---GYDHSY-FFISTFMEDHIN---HHAKFL---------------------------
>Bostrichobranchus_pilularis@CT01091006.H1.2
---------------------------------------------------------MS-L-KEVA--CN----KSFGGEQKV----------------------------------FEHDSNVL-K-CHMK-FGVYLP----------------P-------K----Y----------A---------------T----------Q-------------------------K-------C----A-VLYYLSGLTCTEQNVVTK-GF--YQ-RAA-SQHGIVVVAPDTSPR---G---------------------------------DE--SYD-F-GSGAGFY-VDA-TESPWNENYQMYSYVTKELPSL--L---S----A-N----F--G------------NI-DTEK------S-GVFGHSMGGHGALVC--GLK----------N------PN----M--------------YKSVSAFSPIVNP--I--K--C-PWG-----Q----KAFK------GYL---G---N-------D----------S---S----------------Q----YEQ---YD-A-----C--CL---V------------------------------------------------------------------------------------------------------------------------------------------------------------------------------------------------------
>Dendrodoa_grossularia@CT01091006.H1.1
----------------------------------------------------------------------------WGAYKRY----------------------------------LSNESTEV-K-CTMK-LGVFLP----------------P-------Q----I----------E---------------T----------K-------------------------K-------C----P-VLYFLSGLTCSEQNVVTK-GG--FQ-RAA-AKHGIVVVAPDTSPR---G-----L-----N-----I--D---GE-------DD--AYD-F-GSGAGFY-IDA-TEEKWKENYRMYSYVTKELPKV--I---S----G-N----F---------------NV-S-EK------T-AITGHSMGGYGALAC--GLL----------N------PD----K--------------YGSISAFSPIVNP--I--N--C-PWG-----Q----KAFK------GYL---G---L-------K----------A---D----------------V----YPN---YD-P-----C--HI---V---K-----K----Y----A-------------------G-------S---V---S----G--I-L-IDQGTSDQF-L-K---E-----Q---LKPENF--V-E-A-C--K-G--T---K--------VT-PKVRMQ--E---GYDHSY-FFISTFMDDHID---FHAKYL---------------------------
>Ciona_intestinalis@X21
---------------------------------------------------------MS-V-KEVA--SN----RSFGGWQKV----------------------------------YEHESEEC-K-CTMR-FGVYFP----------------P-------Q----A----------E---------------S----------K-------------------------K-------C----P-ALYYLSGLTCTEQNVVTK-GG--TQ-GPA-AKQGLVIITPDTSPR---G-----C-----N-----I--E---GE-------DD--GYD-F-GSGAGFY-VNA-TEEKWKTNYRMYAYVTKELPQV--I---S----A-N----F--G-D----------KV-DGDK------M-SIFGHSMGGHGALVC--ALK----------E------PG----K--------------YKSVSAFAPIVNP--M--Q--C-PWG-----Q----KALG------GYL---G---S-------D----------K---E----------------A----HKE---YD-A-----C--EL---G---K-----K----Y----K-------------------G-------P---A---L----D--I-L-IDQGTSDQF-L-Q---R-----E---LLPDHF--K-I-V-C--A-D--A---G--------IK-LNLRFQ--E---GYDHSY-FLMSTFMEDHIN---HHAKYLNA-------------------------
>Ciona_savignyi@CH002883.H1.3
---------------------------------------------------------MS-I-KEVA--SN----RSFGGWQKV----------------------------------YQHESEEC-K-CTMR-FGVFFP----------------P-------Q----A----------E---------------T----------K-------------------------K-------C----P-ALYYLSGLTCTEQNVVTK-GG--TQ-GPA-AKNGIVVITPDTSPG---G-----C-----N-----I--E---GE-------ND--SYD-F-GSGAGFY-VNA-TEDKWKTNYRMFAYVTKELPQV--I---R----A-N----F--G-D----------KV-DGDK------M-SIFGHSMGGHGALVC--ALK----------E------PG----K--------------YKSVSAFAPITNP--I--Q--C-PWG-----Q----KALN------GYL---G---D-------N----------I---E----------------D----HKE---YD-S-----C--EL---V---K-----K----Y----K-------------------G-------P---V---L----D--I-L-IDQGTNDEF-L-K---R-----E---LFPDHF--Q-T-A-C--A-D--A---G--------VK-LNLRLQ--D---GYDHSY-YFMSSFMEDHIN---HHAKYLNA-------------------------
>Clavelina_lepadiformis@CT01091006.H1.2
---------------------------------------------------------MG-V-KEVA--SN----KSFGGYQKV----------------------------------YEHESEEC-K-CTMR-FGVYFP----------------P-------Q----A----------E---------------T----------K-------------------------K-------C----P-VLYYLSGLTCTEQNVVTK-GG--TQ-GPA-AKNGIIIVTPDTSPR---G-----C-----K-----I--D---GE-------DD--SYD-F-GSGAGFY-VDA-TEPKWKTNYRMYSYVTKELVQV--I---N----S-N----F--T-S----------KV-DADK------M-SVFGHSMGGHGALVL--ALK----------Q------PG----K--------------YKSVSAFAPITNP--T--Q--C-GWG-----Q----KALG------GYL---G---T-------N----------K---S----------------T----HEE---YD-S-----C--HL---V---R-----K----Y----K-------------------G-------P---K---L----E--I-L-VDQGSSDQF-L-Q---E-----Q---LLPDHF--V-T-A-C--A-D--A---G--------MP-LQLRIQ--E---GYDHSY-FLMSSFMEDHIN---HHAKFLNA-------------------------
>Cystodytes_dellechiajei@CT01091006.H1.1
---------------------------------------------------------------------------------------------------------------------------------------------------------------------------------------------------------------------------------------------------------------------------------GPA-SKHGIVIVTPDTSPR---G-----C-----N-----I--E---GE-------DD--SYD-F-GSGAGFY-VDA-TEPK-----------------------------------------------------------------------------------------------------------------------------------------------------------------------------------------------------------------------------------QE---YD-S-----C--EL---V---R-----K----Y----K-------------------G-------P---K---L----D--I-L-VDQGSGDEF-L-E---R-----E---LLPDHF--V-R-A-C--G-D--A---G--------VP-LNLRMQ--K---DYDHSY-FFIATFMEDHIN---HHAKYLNA-------------------------
>Phallusia_mammilata@CT01091006.H1.1
-----------------------------------------------------------------------------------------------------------------------------------------FP----------------P-------Q----A----------E---------------V----------K-------------------------K-------C----P-VVYYLSGLTCTEQNFISK-SG--VQ-RSA-AKHGLIIVAPDTSPR---G-----C-----N-----I--E---GE-------DD--SYD-F-GSGAGFY-VDA-TEEKWKTNYRMYSYVTKELPNV--I---N----K-E----F--E-S----------QV-EPNK------M-SVFGHSMGGHGALVC--ALK----------N------PG----K--------------YKSVSAFAPITNP--S--Q--C-PWG-----Q----KALS------GYL---G---K-------G----------S---D----------------S----HKE---YD-S-----C--LL---I---K-----K----Y----Q-------------------G-------P---K---L----D--I-L-VDQGTKDQF-L-----H-----E---LLPEHL--V-R-A-C--G-D--A---G--------MT-LNLRNQ--E---GYDHSY-YFISTFMDDHIA---HHAKYLN--------------------------
>Anolis_carolinensis@XP_003215311
---------------------------------------------------------MA-L-KEIS--NN----KCFDGFQKV----------------------------------YEHDSTEL-K-CKMK-FGIYLP----------------P-------K----A----------V---------------T----------E-------------------------K-------C----P-VLYWLSGLTCTEQNFITK-AA--FH-QAA-AEHGLIVVAPDTSPR---G-----C-----N-----I--K---GE-------DD--SWD-F-GTGAGFY-VNA-TEEPWKTNYRMYSYIKDELPKL--I---N----A-N----F--P-------------A-DSGR------M-SISGHSMGGHGALIL--ALK----------N------PG----K--------------YKSVSAFAPICNP--V--Q--C-PWG-----K----KAFS------GYL---G---S-------S----------V---K----------------D----WEA---YD-A-----T--HI---V---K-----S----Y----E-------------------G-------P---P---L----D--I-L-IDQGKDDQF-L-S---AG----Q---LLPDNF--I-A-A-C--T-E--R---K--------VP-VVFRMQ--Q---GYDHSY-YFITTFINDHIR---HHAKYLNA-------------------------
>Meleagris_gallopavo@XP_003203382
---------------------------------------------------------MA-L-KQVS--SN----KCFEGFQKV----------------------------------FEHDSTEL-K-CKMK-FGIYLP----------------P-------K----A----------E---------------T----------G-------------------------K-------C----P-VLYWLSGLTCTEQNFITK-AG--FQ-QAA-AEHGLIVVAPDTSPR---G-----C-----N-----I--E---GE-------DE--SWD-F-GTGAGFY-VDA-TEEPWKTNYRMYSYVRDELPKL--I---N----A-N----F--P-------------T-DPER------M-SVFGHSMGGHGALIL--ALK----------N------PG----K--------------YKSVSAFSPICNP--M--Q--C-QWG-----K----KALG------GYL---G---S-------D----------V---S----------------K----WEA---YD-A-----T--QL---V---K-----S----Y----P-------------------D-------S---H---L----D--I-L-IDQGKEDQF-L-S---AG----Q---LLPDNF--I-A-A-C--T-E--R---K--------IP-VVFRLQ--Q---GYDHSY-FFIATFINDHIK---HHAKFLNA-------------------------
>Eucidaris_tribuloides@CT02120409.H1.1
--------------------------------------------------------MSG-L-TEVS--SN----KSFDGVQKV----------------------------------YSHESVEC-K-CKMT-FSVYLP----------------R-------A----S----------E---------------D----------G-------------------------P-------C----P-VLFYLSGLTCTDQNVTTK-GG--FQ-SLA-AEMGIIVVCPDTSPR---G-----C-----N-----I--E---GE-------DD--SYD-F-GSGAGFY-VDA-TEEKWKTNYRMYSYVSGELFDL--V---V----K-S----F--P-------------V-KADR------V-GITGHSM----------------------------------------------------------------------------------------------------------------------------------N----------------T----WKE---YD-A-----C--EL---V---R-----N----Y----D-------------------G-------P---P---R----E--I-L-IDQGKADNF-Y-G---QK----Q---LLPENF--L-Q-A-C--Q-A--S---K--------TA-CILNLR--E---GYDHSY-YFISTFMKDHFK---FHNHHL---------------------------
>Halocynthia_roretzi@CT02120409.H2.1
----------------------------------------------------------------------------YGGFQKV----------------------------------FQHESKEV-K-CSMK-FGIYLP----------------P-------Q----I----------E---------------T----------K-------------------------K-------C----P-VLYYLSGLTCTEQNVISK-GG--FQ-RLA-AKHGIVVVAPDTSPR---G-----L-----Q-----I--E---GE-------DD--SYD-F-GSGAGFY-VDA-TEDKWKNNYRMYSYVTKELPSI--I---A----E-N----F---------------NV-IPDR------M-SITGHSMGGLGALLC--GLK----------N------PN----Q--------------YKSISAFAPITNP--V--D--C-PWG-----Q----KAFK------GYL---G---N-------K----------N-------------------------VEE---HD-P-----C--CL---V---K-----K----Y----T-------------------G-------P---D---M----N--V-L-VDQGTSDQF-L-V---E-----Q---LKPERL--V-D-A-C--K-G--T---K--------IN-LNLRMQ--E---GYDHSY-YFISTFMGDHVD---FHAKYL---------------------------
>Lytechinus_variegatus@JH432694.H1.1
-------------------------------------------------------------------------------------------------------------------------------------------------------------------------------------------------------------------------------------------------------------GLTCTDQNVTTK-GG--FQ-RYA-AQHGMIVVCPDTSPR---G-----C-----N-----I--E---GE-------DD--SYD-F-GSGAGFY-LDA-TEEKWKKNYRMYSYITKEV---------------------------------------------------------------------------------------------------------------------------------------------------------------------------------------------------------------------E---YD-A-----C--EL---V---R-----S----Y----D-------------------G-------P---P---R----E--I-L-IDQGKGDNF-Y-T---QK----Q---LLPENF--V-T-A-C--Q-A--S---N--------TA-CIMNLR--E----------------------------------------------------------
>Callorhinchus_milii@AFK11533
----------------------------------------------------------------------------------------------------------------------------------MR-FGIYLP----------------P-------K----A----------E---------------N----------G-------------------------K-------C----P-VLYWLSGLTCTEQNFITK-SA--GQ-QVA-AEHGIIIVVPDTSPR---G-----C-----C-----I--E---GE-------DD--SWD-F-GTGAGFY-VDA-TEEPWKRNYRMYSYITDELPRL--I---S----A-S----F--P-------------V-IPEK------M-SIFGHSMGGHGALIC--ALK----------N------PG----K--------------YKTVSAFSPICNP--M--Q--C-PWG-----Q----KAFI------GYL---G---S-------D----------Q---S----------------K----WES---YD-A-----T--CL---A---A-----A----Y----S-------------------G-------P---T---L----D--I-L-IDQGKDDQF-L-A---AG----Q---LLPDNL--I-A-A-C--T-E--K---K--------IP-VVFRLQ--Q---GYDHSY-FFISTFIGDHIK---HHAKYLNA-------------------------
>Crotalus_adamanteus@AFJ50121
---------------------------------------------------------MA-L-KEVS--TN----KCFGGFQKV----------------------------------FEHDSVEL-K-CKMK-FGIYLP----------------P-------K----A----------V---------------T----------E-------------------------K-------C----P-VLYWLSGLTCTEQNFISK-AG--FH-QAA-AEHGLIVVAPDTSPR---G-----C-----N-----I--Q---GE-------DE--SWD-F-GTGAGFY-VDA-TEELWKTNYRMYSYIKDELPDL--V---N----A-N----F--P-------------V-DSGR------M-SISGHSMGGHGALIL--ALK----------N------PG----K--------------YKSVSAFAPICNP--V--Q--C-PWG-----K----KAFS------GYL---G---S-------N----------T---T----------------N----WEA---YD-A-----T--HI---A---K-----T----Y----Q-------------------G-------S---P---L----D--I-L-IDQGKDDQF-L-T---AG----Q---LLPDNF--I-A-A-C--T-E--Q---K--------IP-VVFRLQ--Q---GYDHSY-YFIATFINDHIR---HHAKYLNA-------------------------
>Sarcophilus_harrisii@XP_003764634
---------------------------------------------------------MA-L-KQIS--SN----KCFEGFQKV----------------------------------YEHDSVEL-K-CKMK-FGIYLP----------------P-------K----A----------E---------------T----------G-------------------------K-------C----P-VLYWLSGLTCTEQNFITK-AG--YH-QAA-AEHGLIVVAPDTSPR---G-----C-----N-----I--K---GE-------DD--SWD-F-GTGAGFY-VNA-TEEPWKTNYRMYSYITDELPKL--I---N----A-N----F--P-------------A-DPEK------I-SIFGHSMGGHGALIC--TLK----------N------PG----K--------------YKSVSAFSPICNP--I--L--C-PWG-----K----KAFS------GYL---G---S-------D----------K---S----------------K----WEA---YD-A-----T--HL---V---K-----S----Y----P-------------------D-------S---K---L----D--I-L-IDQGKDDQF-L-K---DG----Q---LLPDNF--I-A-A-C--A-E--R---K--------IP-VVFRLQ--E---GYDHNY-YFIATFVNDHIR---HHAKYLNA-------------------------
>Gallus_gallus@NP_001264722
---------------------------------------------------------MA-L-KQVS--SN----KCFEGFQKV----------------------------------FEHDSTEL-K-CKMR-FGIYLP----------------P-------K----A----------E---------------T----------A-------------------------K-------C----P-VLYWLSGLTCTEQNFITK-AG--FQ-QAA-AEHGLIVVAPDTSPR---G-----C-----N-----I--E---GE-------DE--SWD-F-GTGAGFY-VDA-TEDPWKTNYRMYSYVRDELPKL--I---N----A-N----F--P-------------T-NPER------M-SVFGHSMGGHGALIL--ALK----------N------PG----K--------------YKSVSAFSPICNP--I--Q--C-QWG-----K----KALG------GYL---G---S-------D----------V---S----------------K----WEA---YD-A-----T--QL---V---K-----S----Y----P-------------------D-------S---H---L----D--I-L-IDQGKDDQF-L-S---AG----Q---LLPDNF--I-A-A-C--T-E--R---K--------IP-VVFRLQ--Q---GYDHSY-FFIATFINDHIK---HHAKFLNA-------------------------
>Oreochromis_niloticus@XP_003449550
---------------------------------------------------------MA-L-TLVS--SN----KCAGGFQKV----------------------------------FEHESTEL-K-CKMK-FAVYLP----------------P-------K----A----------E---------------T----------D-------------------------K-------C----P-VMYWLSGLTCTEQNFITK-AG--SQ-LGA-AEHGIIVVAPDTSPR---G-----C-----N-----I--E---GE-------DE--SWD-F-GTGAGFY-VNA-TQDPWKTNYRMYAYVTEELPKL--I---N----A-N----F--P-------------T-DPEK------M-SISGHSMGGHGAIIC--ALK----------N------PG----K--------------YKAVSAFAPICNP--M--Q--C-PWG-----Q----KAFS------GYL---G---P-------D----------R---S----------------T----WEA---YD-A-----T--VL---A---A-----S----Y----S-------------------G-------P---Q---L----D--I-L-IDQGRDDQF-L-S---AS----Q---LLPDNL--I-A-V-C--S-E--K---K--------IP-VVFRLQ--P---GYDHSY-FFIYSFMNDHIK---HHAKYLNA-------------------------
>Clavelina_lepadiformis@CT01130511.H1.1
---------------------------------------------------------MG-V-KEVA--SN----KSFGGYQKV----------------------------------YEHESEEC-K-CMMR-FGVYFP----------------P-------Q----A----------E---------------T----------K-------------------------K-------C----P-VLYYLSGLTCTEQNVVTK-GG--TQ-GPA-AKNGIIIVTPDTSPR---G-----C-----K-----I--D---GE-------DD--SYD-F-GSGAGFY-VDA-TEPKWKTNYRMYSYVTKELVQV--I---N----S-N----F--T-S----------KV-DADK------M-SVFGHSMGGHGALVV--ALK----------Q------PG----K--------------YKSVSAFAPITNP--T--Q--C-GWG-----Q----KALG------GYL---G---T-------N----------K---S----------------T----HEE---YD-S-----C--HL---V---R-----K----Y----K-------------------G-------P---K---L----E--I-L-VDQGSSDQF-L-Q---E-----Q---LLPDHF--V-T-A-C--A-D--A---G--------MP-LQLRIQ--E---GYDHSY-FLMSSFMEDHIN---HHAKFLNA-------------------------
>Salpa_fusiformis@Sfus19788.H1.1
---------------------------------------------------------MA-V-NQTA--SN----KSFGGHQHV----------------------------------YEHVSAEC-N-CKMT-FGVYFP----------------P-------Q----A----------E---------------T----------K-------------------------K-------C----P-VLYYLSGLTCTEQNVVTK-GN--TQ-MHA-AKHGIIIVTPDTSPR---G-----S-----N-----I--E---GE-------HD--SYD-F-GSGAGFY-VDA-TEEKWKWNYRMYSYVTKELPNV--V---N----T-A----F--A-D----------KV-DADR------M-SVFGHSMGGHGALVC--ALK----------N------PG----K--------------YKSVSAFAPITNP--M--N--C-DWG-----R----KAFQ------GYL---G---A-------D----------E---E----------------S----HKA---YD-S-----C--EL---A---R-----A----Y----K-------------------G-------P---N---P----N--I-M-IDQGTKDQF-L-Y---------Q---LLPENM--E-A-A-C--K-E--G---A--------IP-LKLRLQ--E---GYDHSY-FFMATFMEDHLA---HHAEFL---------------------------
>Ophionotus_victoriae@CT01130610.H1.1
------------------------------------------------------------L-KEES--AT----KCFGGVQKV----------------------------------FSHQSKEV-K-CSMK-FAVYLP----------------P-------L----AG---------E---------------N----------H-------------------------K-------C----P-VIYWLSGLTCTEQNFISK-AG--SQ-RLA-ALHDVIVVAPDTSPR---G-----C-----N-----I--E---GE-------DE--AYD-F-GSGAGFY-VDA-TEEKWKTNYRMYSYITEELPAL--I---N----D-N----F--P-------------V-DPSR------K-SIFGHSSG-------------------------------------------------------------------------------------------------------------------------------------------------------------------------------------------------------------------------------------------------------------------------------------------------------------------------------------------------------------------------------------
>Chelonia_mydas@EMP36739
---------------------------------------------------------MA-L-KQIS--SN----KCFEGFQKV----------------------------------FEHDSIEL-K-CKMR-FGIYLP----------------P-------K----A----------E---------------I----------G-------------------------K-------C----P-VLYWLSGLTCTEQNFITK-SG--FH-QAA-AEHGLIVVAPDTSPR---G-----C-----N-----I--E---GE-------DE--SWD-F-GTGAGFY-VDA-TEEPWKTNYRMYSYIKDELPKL--I---K----A-N----F--P-------------A-DSER------M-SIFGHSMGGHGALIL--ALK----------N------PG----K--------------YKSVSAFAPICNP--V--Q--C-PWG-----K----KAFG------GYL---G---S-------D----------L---T----------------K----WEA---YD-A-----T--HL---V---K-----S----Y----P-------------------D-------S---H---L----D--I-L-IDQGKDDQF-L-S---AG----Q---LLPDNF--I-A-A-C--T-E--R---K--------IP-VVFRLQ--Q---ASTKNY-FFIATFVNDHIR---HHAKYLNA-------------------------
>Botryllus_schlosseri@CT01131028.H1.1
----------------------------------------------------------------------------FGGLQKV----------------------------------FEHVSAEL-K-CTMK-FGVYLP----------------P-------Q----A----------E---------------K----------K-------------------------K-------C----P-VLYYLSGLTCTEQNVVTK-GG--FQ-RAA-AKHGIVVVCPDTSPR---G-----V-----N-----I--E---GE-------DD--SYD-F-GSGAGFY-LDA-TEDKWKTHYRMYSYVTKELPNV--I---R----D-N----F---------------NV-T-DK------A-GVTGHSMGGMGALVV--GFR----------N------PD----L--------------YGSISAFSPIVNP--I--N--V-PWG-----Q----KAFK------GYL---G---N-------D----------A---E----------------S----YLK---QD-P-----C--HL---V---K-----S----Y----S-------------------G-------S---V---A----E--V-L-IDQGLGDQF-L-A---D-----Q---LKTESF--R-E-A-C--K-G--T---K--------VT-PTIRMQ--E---GYDHSY-FFISTFMEDHMD---FHSRYL---------------------------
>Alligator_sinensis@CT01131213.H1.1
---------------------------------------------------------MA-L-KQIS--SN----KCFNGFQKV----------------------------------FEHDSVEL-K-CKMK-FGIYLP----------------P-------K----A----------E---------------S----------G-------------------------K-------C----A-VLYWLSGLTCTEQNFITK-AG--FH-QAA-AEHGLIIVAPDTSPR---G-----C-----N-----I--E---GE-------DE--SWD-F-GTGAGFY-VDA-TEEPWKTNYRMYSYIKDELPKL--I---N----T-N----F--P-------------T-DPER------M-SIFGHSMGGHGALIL--ALK----------N------PG----K--------------YKSVSAFAPICNP--I--Q--C-PWG-----K----KAFG------GYL---G---S-------D----------L---S----------------K----WEA---YD-A-----T--HL---V---K-----S----Y----P-------------------D-------S---H---L----D--I-L-IDQGKDDQF-L-S---AG----Q---LLPDNF--I-A-A-C--T-E--Q---K--------IP-VVFRLQ--Q---GYDHSY-FFIATFVNDHIR---HHAKYLNA-------------------------
>Ambystoma_mexicanum@CT01131213.H1.1
---------------------------------------------------------MT-L-KQIS--SN----KCCEGLQKV----------------------------------IEHESTEL-K-CKMK-FGIYLP----------------P-------K----A----------E---------------S----------S-------------------------R-------C----P-VFYWLSGLTCTEQNFITK-GG--YQ-QAA-AEHGIIVVAPDTSPR---G-----C-----N-----I--D---GE-------DE--SWD-F-GTGAGFY-VNA-TEEPWKANYRMYSYVTEELPRL--I---N----A-N----F--P-------------T-DPER------I-SISGHSMGGHGALIC--ALK----------N------PG----K--------------YKTVSAFAPICNP--V--Q--C-PWG-----K----KAFS------GYL---G---P-------D----------Q---T----------------K----WEA---YD-A-----T--LL---V---K-----S----Y----S-------------------G-------A---P---L----D--I-L-IDQGNEDQF-L-A---AG----Q---LLPDNF--I-A-A-C--T-E--Q---K--------IP-VVFRLQ--Q---GYDHSY-FFVLTFINDHVK---HHAKYLNA-------------------------
>Caiman_crocodilus@Contig2538.H1.1
--------------------------------------------------------------------------------------------------------------------------------------------------------------------------------------------------------------------------------------------------------------------------------------------------------------------------------------------------------------------------------------------------------------------------DPER------M-SIFGHSMGGHGALIL--ALK----------N------PG----K--------------YKSVSAFAPICNP--I--Q--C-PWG-----K----KAFG------GYL---G---S-------E----------L---S----------------K----WEV---YD-A-----T--HL---V---K-----S----Y----P-------------------D-------S---H---L----D--I-L-IDQGKDDQF-L-S---AG----Q---LLPDNF--I-A-A-C--T-E--Q---K--------IP-VVFRLQ--Q---GYDHSY-FFIATFVNDHIR---HHAKYLN--------------------------
>Caretta_caretta@Contig1968.H1.1
---------------------------------------------------------MA-L-KQIS--SN----KCFEGFQKV----------------------------------FEHDSIEL-K-CKMR-FGIYLP----------------P-------K----A----------E---------------I----------G-------------------------K-------C----P-VLYWLSGLTCTEQNFITK-SG--FH-QAA-AEHGLIVVAPDTSPR---G-----C-----N-----I--E---GE-------DE--SWD-F-GTGAGFY-VDA-TEEPWKTNYRMYSYIKDELPKL--I---K----A-N----F--P-------------A-DSER------M-SIFGHSMGGHGALIL--ALK----------N------PG----K--------------YKSVSAFAPICNP--V--Q--C-PWG-----K----KAFG------GYL---G---S-------D----------L---T----------------K----WEA---YD-A-----T--HL---V---K-----S----Y----P-------------------D-------S---H---L----D--I-L-IDQGKDDQF-L-S---AG----Q---LLPDNF--I-A-A-C--T-E--R---K--------IP-VVFRLQ--Q---GYDHSY-FFIATFVNDHIR---HHAKYLNA-------------------------
>Chelonoidis_nigra@Contig14538.H1.1
---------------------------------------------------------MA-L-KQIS--SN----KCFEGFQKV----------------------------------FEHDSIEL-K-CKMR-FGIYLP----------------P-------K----A----------E---------------I----------G-------------------------K-------C----P-VLYWLSGLTCTEQNFITK-SG--FH-QAA-AEHGLIVVAPDTSPR---G-----C-----N-----I--E---GE-------DE--SWD-F-GTGAGFY-VDA-TEEPWKTNYRMYSYIKDELPKL--I---K----A-N----F--P-------------A-DSER------M-SIFGHSMGGHGALIL--ALK----------N------PG----K--------------YKSVSAFAPICNP--V--Q--C-PWG-----K----KAFG------GYL---G---S-------D----------L---T----------------K----WEA---YD-A-----T--HL---V---K-----S----Y----P-------------------D-------S---H---L----D--I-L-IDQGKDDQF-L-S---AG----Q---LLPDNF--I-A-A-C--T-E--R---K--------IP-VVFRLQ--Q---GYDHSY-FFIATFVNDHIR---HHAKYLNA-------------------------
>Crocodylus_niloticus@CT01131213.H1.3
---------------------------------------------------------MA-L-KQIS--SN----KCFNGFQKV----------------------------------FEHDSVEL-K-CKMK-FGIYLP----------------P-------K----A----------E---------------S----------G-------------------------K-------C----A-VLYWLSGLTCTEQNFITK-AG--FH-QAA-AEHGLIIVAPDTSPR---G-----C-----N-----I--E---GE-------DE--SWD-F-GTGAGFY-VDA-TEEPWKTNYRMYSYIKDELPKL--I---N----A-N----F--P-------------T-DPER------M-SIFGHSMGGHGALIL--AL-----------N------PG----K--------------YKSVSAFAPICNP--I--Q--C-PWG-----K----KAFG------GYL---G-----------D----------L---S----------------K----WEA---YD-A-----T--HL---V---K-----S----Y----P-------------------D-------S---H---L----D--I-L-IDQGKDDQF-L-S---AG----Q---LLPDNF--I-A-A-C--T-E--Q---K--------IP-VVFRLQ--Q---GYDHSY-FFIATFVNDHIR---HHAKYLNA-------------------------
>Cyclorana_alboguttata@Calb1476.H1.1
---------------------------------------------------------MA-L-KQIS--SN----KCSEGFQKV----------------------------------FEHDSTEL-K-CKMK-FGIYLP----------------P-------K----A----------E---------------S----------G-------------------------K-------C----P-VLYWLSGLTCTEQNFITK-AA--YH-QAA-SELGIIVVAPDTSPR---G-----C-----N-----I--D---GE-------ED--SWD-F-GTGAGFY-VNA-TEDAWKTNYRMYSYIVEELPQL--I---N----G-N----F--P-------------T-DPDR------I-SIFGHSMGGHGALIC--ALK----------N------PG----K--------------YKSVSAFAPICNP--I--Q--C-PWG-----Q----KAFS------GYL---G---S-------D----------T---S----------------K----WEA---YD-A-----T--HL---V---K-----T----Y----S-------------------G-------S---Q---L----D--I-L-IDQGKDDQF-L-S---AG----Q---LLPDNF--I-A-A-C--T-E--R---K--------IP-VVFRLQ--E---GYDHSY-FFITTFINDHMK---HHAKYLNA-------------------------
>Cynops_pyrrhogaster@CT01131213.H1.1
-----------------------------------------------------------------S--SN----KCCEGLQKV----------------------------------IEHDSTEL-K-CKMK-FGIYLP----------------P-------K----A----------D---------------N----------S-------------------------R-------C----P-VFYWLSGLTCTEQNFITK-GG--YQ-QAA-ADHGIIVVAPDTSPR---G-----C-----N-----I--D---GE-------DE--SWD-F-GTGAGFY-VNA-TEDPWKTNYRMYSYIIEELPRL--I---N----A-N----F--P-------------T-DPEK------I-SISGHSMGGHGALIC--ALK----------N------PG----K--------------YKAVSAFAPICNP--M--Q--C-PWG-----K----KAF----------------------------------------------------------------------------------------------------------------------------------------------------------DQGNEDQF-L-A---AG----Q---LLPDNF--I-A-A-C--T-E--R---K--------IP-VVFRLQ--Q---GYDHSY-FFVLTFINDHIK---HHAKYLNA-------------------------
>Elaphe_guttata@toto945.H1.1
---------------------------------------------------------MA-M-KEVS--SN----KCFGGFQKV----------------------------------FEHDSVEL-K-CKMK-FGIYLP----------------P-------K----A----------V---------------T----------E-------------------------K-------C----P-VLYWLSGLTCTEQNFITK-AG--FH-QAA-AEHGLVVVVPDTSPR---G-----C-----N-----I--Q---GE-------EE--SWD-F-GTGAGFY-VDA-TEELWKTNYRMYSYIKDELPNL--I---N----A-N----F--P-------------V-DSGR------M-SISGHSMGGHGALIL--ALK----------N------PG----K--------------YKSVSAFAPICNP--I--Q--C-PWG-----K----KAFS------GYL---G---S-------N----------T---T----------------N----WEA---YD-A-----T--HI---A---K-----S----Y----Q-------------------G-------S---P---L----D--I-L-IDQGKDDQF-L-T---AG----Q---LLPDNF--I-A-A-C--T-E--R---K--------IP-VVFRLQ--Q---GYDHSY-YFIATFINDHIR---HHAKYLNA-------------------------
>Emys_orbicularis@CT01131213.H1.1
---------------------------------------------------------MA-L-KQIS--SN----KCFEGFQKV----------------------------------FEHDSIEL-K-CKMR-FGIYLP----------------P-------K----A----------E---------------I----------G-------------------------K-------C----P-VLYWLSGLTCTEQNFITK-SG--FH-QAA-AEHGLIVVAPDTSPR---G-----C-----N-----I--E---GE-------DE--SWD-F-GTGAGFY-VDA-TEEPWKTNYRMYSYIKDELPKL--I---K----A-N----F--P-------------A-DSER------M-SILGHSMGGHGALIL--ALK----------N------PG----K--------------YKSVSAFAPICNP--V--Q--C-PWG-----K----KAFG------GYL---G---S-------D----------L---T----------------K----WEA---YD-A-----T--HL---V---K-----S----Y----P-------------------D-------T---H---L----D--I-L-IEQGKDDQF-L-S---AG----Q---LLPDNF--I-A-A-C--T-E--R---K--------IP-VVFRLQ--Q---GYDHSY-FFIATFVNDHIR---HHAKYLNA-------------------------
>Eublepharis_macularius@Emac11700.H1.1
---------------------------------------------------------MA-L-KEVS--SN----KCFEGFQKV----------------------------------FEHDSVEL-K-CKMK-FGVYLP----------------P-------K----A----------E---------------T----------E-------------------------K-------C----P-VLYWLSGLTCTEQNFVTK-AA--FH-QAA-AEHGLIVVAPDTSPR---G-----C-----N-----I--K---GE-------DE--SWD-F-GTGAGFY-VDA-TEEPWKTNYRMYSYIKNELPNL--I---N----A-N----F--P-------------V-DSGR------M-SISGHSMGGHGALIL--ALK----------N------PG----K--------------YKSVSAFAPICNP--I--Q--C-PWG-----K----KAFG------GYL---G---S-------D----------V---T----------------A----WEA---YD-A-----T--HI---V---K-----S----Y----Q-------------------G-------P---P---L----D--I-L-IDQGKDDQF-L-S---AG----Q---LLPDNF--L-A-A-C--T-E--C---K--------IP-VVFRMQ--Q---GYDHSY-YFVTTFINDHIR---HHAKYLNA-------------------------
>Lampropholis_coggeri@CT01131213.H1.1
---------------------------------------------------------MA-L-KEIS--SN----KCFGGFQKV----------------------------------FEHDSVEL-K-CKMK-FXIYLP----------------P-------K----A----------E---------------T----------E-------------------------K-------C----P-VLFWLSGLTCTEQNFITK-SG--FH-QAA-SEHGIVLVAPDTSPR---G-----C-----S-----I--K---GE-------DE--SWD-F-GTGAGFY-VDA-TEDPWKTNYRMYSYIKDELPNL--I---K----A-N----F--S-------------V-DSER------V-SISGHSMGGHGALIL--SLK----------N------PG----K--------------YKSVSAFAPICNP--V--Q--C-AWG-----K----KAFS------GYL---G---S-------N----------V---K----------------N----WEA---YD-A-----T--HL---A---K-----S----Y----Q-------------------G-------S---P---L----D--I-L-IDQGKSDQF-L-T---EG----Q---LLPDNF--I-A-A-C--T-E--R---K--------IP-VVFRMQ--P---GYDHSY-YFIASFIGDHIR---HHAKYLNA-------------------------
>Latimeria_chalumnae@CT01131213.H1.1
---------------------------------------------------------MA-L-TQVS--SN----KCFEGFQKV----------------------------------FEHDSTEL-K-CKMK-FGIYLP----------------P-------K----A----------E---------------T----------G-------------------------K-------C----P-VLYWLSGLTCTEQNFITK-AG--CQ-QAA-AEHGLIVVAPDTSPR---G-----C-----N-----I--D---GE-------DE--SWD-F-GTGAGFY-VNA-TDDPWKTNYRMYSYVTEELPRL--I---N----A-N----F--P-------------A-DSER------M-SILGHSMGGHGALIC--ALK----------N------PG----K--------------YKSVSAFAPICNP--M--Q--C-PWG-----K----KALS------GYL---G---T-------D----------Q---S----------------K----WET---YD-A-----T--CL---A---K-----T----Y----S-------------------G-------P---Q---L----D--I-L-IDQGKDDQF-L-A---AG----Q---LLPDNF--I-A-A-C--T-G--K---K--------IP-VVFRLQ--Q---GYDHSY-FFIATFINDHIK---HHAKYLNA-------------------------
>Latimeria_menadoensis@GAPS01031670.H1.1
---------------------------------------------------------MA-L-TQVS--SN----KCFEGFQKV----------------------------------FEHDSTEL-K-CKMK-FGIYLP----------------P-------K----A----------E---------------T----------G-------------------------K-------C----P-VLYWLSGLTCTEQNFITK-AG--CQ-QAA-AEHGLIVVAPDTSPR---G-----C-----N-----I--D---GE-------DE--SWD-F-GTGAGFY-VNA-TDDPWKTNYRMYSYVTEELPRL--I---N----A-N----F--P-------------A-DSER------M-SILGHSMGGHGALIC--ALK----------N------PG----K--------------YKSVSAFAPICNP--M--Q--C-PWG-----K----KALS------GYL---G---T-------D----------Q---S----------------K----WET---YD-A-----T--CL---A---K-----T----Y----S-------------------G-------P---Q---L----D--I-L-IDQGKDDQF-L-A---AG----Q---LLPDNF--I-A-A-C--T-G--K---K--------IP-VVFRLQ--Q---GYDHSY-FFIATFINDHIK---HHAKYLNA-------------------------
>Leucoraja_erinacea@toto19743.H1.1
---------------------------------------------------------MA-L-TQLS--ST----KCFGGYQKV----------------------------------YEHDSSEL-K-CKMR-FGIYLP----------------P-------K----S----------E---------------S----------A-------------------------K-------C----P-VLYWLSGLTCTEQNFITK-AS--SQ-QAA-AEHGLVVVVPDTSPR---G-----C-----N-----I--P---GE-------DE--NWD-F-GTGAGFY-VNA-SEEPWKTNYRMYAYVTEELPRL--V---D----A-N----F--S-------------V-ISGK------M-SIFGHSMGGHGALVC--ALK----------N------PG----K--------------YKSVSALAPICNP--V--M--C-PWG-----Q----KAFT------GYL---G---P-------D----------K---T----------------K----WET---YD-A-----T--SL---V---G-----S----Y----S-------------------G-------P---H---L----D--I-L-VDQGKDDQF-L-V---AG----Q---LLPDNF--I-K-A-C--T-E--K---K--------IP-VVLRLQ--E---GYDHSY-YFIASFIGDH--------------------------------------
>Notophthalmus_viridescens@CT01131213.H1.1
---------------------------------------------------------MT-L-KQIS--SN----KCCEGXQXV----------------------------------IEHDXTEL-K-CKMK-FGIYLP----------------P-------K----A----------E---------------N----------S-------------------------R-------C----P-VFYWLSGLTCTEQNFITK-GG--YQ-QAA-ADHGIIVVAPDTSPR---G-----C-----N-----I--D---GE-------DE--SWD-F-GTGAXXX-XNA-TEDPWKTNYRMYSYIIEELPRL--I---N----A-N----X--P-------------T-DPXR------I-SISGHSMGGHGXLIC--ALK----------N------PG----K--------------YKAVSAFAPICNP--M--Q--C-PWG-----K----KAFG------GYL---G---H-------D----------Q---S----------------T----WXA---YD-A-----T--QL---V---K-----S----Y----S-------------------G-------Y---H---L----D--I-L-IDQGNEDQF-L-A---AG----Q---LLPDNF--I-A-A-C--T-X--R-----------------FRLQ--Q---GYDHSY-FFVLTFITDHIK---HHAKYLNA-------------------------
>Pelodiscus_sinensis@toto47076.H1.1
---------------------------------------------------------MA-L-KQIS--SN----KCFEGFQKV----------------------------------FEHDSVEL-K-CKMR-FGIYLP----------------P-------K----A----------E---------------I----------G-------------------------K-------C----P-VLYWLSGLTCTEQNFITK-SG--FH-QAA-SEHGLIVVAPDTSPR---G-----C-----N-----I--E---GE-------DE--SWD-F-GTGAGFY-VDA-TEEPWKTNYRMYSYIKDELPKL--I---K----A-N----F--P-------------A-DSER------M-SIFGHSMGGHGALIL--ALK----------N------PG----K--------------YKSVSAFAPICNP--V--Q--C-PWG-----K----KAFG------GYL---G---S-------D----------L---T----------------Q----WEA---YD-A-----T--HL---V---K-----S----Y----P-------------------D-------S---H---L----D--I-L-IDQGKDDQF-L-S---AG----Q---LLPDNF--I-A-A-C--T-E--R---K--------IP-VVFRLQ--Q---ASTK---------------------------------------------------
>Phrynops_hilarii@CT01131213.H1.1
---------------------------------------------------------MA-L-KQIS--SN----KCFEGFQKV----------------------------------FEHDSTEL-K-CKMR-FGIYLP----------------P-------K----A----------E---------------T----------G-------------------------K-------C----P-VLYWLSGLTCTEQNFITK-SG--FH-QAA-AEHGLIIVAPDTSPR---G-----C-----N-----I--E---GE-------DE--SWD-F-GTGAGFY-VDA-TEEPWKTNYRMYSYIKDELPKL--I---N----A-N----F--P-------------V-DSER------M-SVFGHSMGGHGALIL--ALK----------N------PG----K--------------YKSVSAFAPICNP--V--Q--C-PWG-----K----KAFG------GYL---G---S-------D----------L---T----------------K----WEA---YD-A-----T--HL---V---K-----S----Y----P-------------------D-------S---H---L----D--I-L-IDQGKDDQF-L-S---AG----Q---LLPDNF--I-A-A-C--T-E--R---K--------IP-VVFRLQ--Q---GYDHSY-FFIATFVNDHIR---HHAKFLNA-------------------------
>Podarcis_sp.@CT01131213.H1.1
----------------------------------------------------------------------------------------------------------------------------------------------------------------------------------------------------------------------------------------------------------------------------------------------PDTSPR---G-----C-----N-----I--K---GE-------DE--SWD-F-GTGAGFY-VDA-TEDPWKTNYRMYSYIKDELPNL--I---N----A-N----F--P-------------V-DSGR------I-SISGHSMGGHGALIL--ALK----------N------PG----K--------------YKSVSAFAPICNP--I--Q--C-PWG-----K----KAFS------GYL---G---S-------D----------V---T----------------K----WEA---YD-A-----T--HI---V---K-----S----Y----K-------------------G-------P---S---L----D--I-L-IDQGKDDQF-L-T---AG----Q---LLPDNF--I-A-A-C--T-E--R---K--------IP-VVFRMQ--Q---GYDHSY-YFIATFINDHIR---HHAKYLNA-------------------------
>Pogona_vitticeps@CT01131213.H1.1
---------------------------------------------------------MA-L-KEIS--TN----KCFEGFQKV----------------------------------YEHDSAEL-K-CKMK-FGIYLP----------------P-------K----A----------Q---------------T----------E-------------------------K-------C----P-VLYWLSGLTCTEQNFITK-AG--FH-QAA-AEHGLVVVAPDTSPR---G-----C-----N-----I--K---GE-------DE--SWD-F-GSGAGFY-VDA-TEEPWKTNYRMYSYIKDELPNL--I---N----A-N----F--P-------------V-DSGR------M-SISGHSMGGHGALIL--ALK----------N------PG----R--------------YKSVSAFAPICNP--V--Q--C-PWG-----K----KAFG------GYL---G---S-------N----------A---K----------------D----WEA---YD-A-----T--HI---V---K-----S----Y----E-------------------G-------A---P---L----D--I-L-IDQGKDDQF-L-S---AG----Q---LLPDNF--I-A-A-C--T-E--R---K--------VP-VVFRMQ--Q---GY-----------------------------------------------------
>Protopterus_annectens@CT01131213.H1.1
---------------------------------------------------------MA-L-TEVS--SN----KCFEGFQKV----------------------------------FEHDSNEL-K-CKMR-FAIYLP----------------P-------K----V----------E---------------V----------G-------------------------K-------C----P-VLYWLSGLTCTEQNFITK-AG--FQ-QAA-SEHGIIVVAPDTSPR---G-----C-----N-----I--E---GE-------DD--SWD-F-GTGAGFY-VDA-TEENWRINYRMYSYVTEELPRL--I---N----A-N----F--P-------------A-DSER------A-SIFGHSMGGHGALIC--ALR----------N------PG----K--------------YKSVSAFAPICNP--V--Q--C-PWG-----K----KAFS------GYL---G---P-------D----------Q---T----------------K----WEA---YD-A-----T--CL---V---K-----K----Y----S-------------------G-------P---Q---L----D--I-L-IDQGKDDQF-L-A---AG----Q---LLPDNF--I-A-A-C--T-E--K---K--------IS-VVFRLQ--E---GYDHSY-YFIVTFINDHMK---HHAKYLNA-------------------------
>Python_regius@CT01131213.H1.1
---------------------------------------------------------MA-L-KEIS--SN----KCFGGFQKV----------------------------------FEHDSVEL-K-CKMK-FGIYLP----------------P-------K----A----------E---------------T----------E-------------------------K-------C----P-VLYWLSGLTCTEQNFITK-AG--FH-QAA-AEHGLIVVAPDTSPR---G-----C-----N-----I--Q---GE-------DD--SWD-F-GTGAGFY-VDA-TEELWKTNYRMYSYIKDELPNL--I---N----A-N----F--P-------------V-DSGR------M-SISGHSMGGHGALIL--ALK----------N------PG----K--------------YKSVSAFAPICNP--I--Q--C-PWG-----K----KAFS------GYL---G---S-------N----------T---A----------------N----WEA---YD-A-----T--HI---A---K-----S----Y----Q-------------------G-------S---A---L----D--I-L-VDQGKDDQF-L-T---AG----Q---LLPDNF--I-A-A-C--T-E--R---K--------IP-VVFRLQ--Q---GYDHSY-YFITTFINDHIK---HHAKYLNA-------------------------
>Rana_chensinensis@Rche6497.H1.1
---------------------------------------------------------MA-L-KQIS--SN----KCFEGYQKV----------------------------------FEHDSTEL-K-CKIR-FGIYLP----------------P-------K----A----------E---------------T----------S-------------------------K-------C----P-VVYWLSGLTCNEQNFITK-AA--FH-QAA-SEHGLIIVAPDTSPR---G-----C-----N-----I--D---GE-------EE--SWD-F-GTGAGFY-VNA-TEEPWKTNYRMYSYVVEELPQL--I---N----G-N----F--P-------------T-DPDR------I-SVFGHSMGGHGALIC--ALK----------N------PG----K--------------YKTVSAFAPICNP--V--Q--C-PWG-----Q----KAFS------GYL---G---S-------D----------T---N----------------K----WEA---YD-A-----T--HL---V---K-----T----Y----S-------------------G-------S---Q---L----D--I-L-XDQGKDDQF-L-S---AG----Q---LLPDNF--I-A-A-C--T-E--R---K--------IP-VVFRLQ--E---GYDHSY-FFITXFINDHIK---HXAKYLNA-------------------------
>Scyliorhinus_canicula@toto23448.H1.1
---------------------------------------------------------MA-L-TQVS--SA----KCFEGYQKV----------------------------------YEHESSEL-K-CKMR-FGIYLP----------------P-------K----A----------E---------------R----------V-------------------------K-------C----P-VLYWLSGLTCTEQNFITK-AA--SQ-QAG-AEHGIVIVAPDTSPR---G-----C-----N-----I--P---GE-------DD--NWD-F-GTGAGFY-INA-TKDPWKTNYRMHAYITEELPRL--I---N----A-N----F--S-------------V-NPEK------M-SIFGHSMGGHGALIC--ALG----------N------PG----K--------------YKSASALAPICNP--V--Q--C-PWG-----Q----KAFT------GYL---G---S-------D----------T---S----------------K----WEA---YD-A-----T--CL---A---R-----T----Y----S-------------------G-------P---L---L----D--I-L-IDQGKDDQF-L-A---AG----Q---LLPDNF--I-A-A-C--T-D--K---K--------IP-VVFRLQ--E---GYDHSY-YFIATFVGDH--------------------------------------
>Sphenodon_punctatus@toto18344.H1.1
---------------------------------------------------------MA-L-KQIS--SN----KCFEGYQKV----------------------------------FEHDSTEL-K-CKMK-FGIYLP----------------P-------K----A----------E---------------T----------G-------------------------K-------S----P-VLYWLSGLTCTEQNFITK-SG--FH-QAA-AEHGLIVVTPDTSPR---G-----C-----S-----I--E---GE-------DD--SWD-F-GSGAGFY-VDA-TEEPWKTNYRMYSYIKDELPKL--I---V----A-N----F--P-------------A-DPER------M-SISGHSMGGHGALIL--ALK----------N------PG----K--------------YKSVSAFSPICNP--V--Q--C-PWG-----K----KAFG------GYL---G---S-------D----------Q---T----------------K----WKA---YD-A-----T--HL---V---K-----S----Y----P-------------------D-------S---N---L----D--I-L-IDQGKDDQF-L-T---EG----Q---LLPDNF--I-A-A-C--T-E--Q---K--------IP-VVFRLQ--Q---GYDHSY-FFIGTFIGDHIR---HHAKYLDA-------------------------
>Trachemys_scripta@toto5173.H1.1
---------------------------------------------------------MA-L-KQIS--SN----KCFEGFQKV----------------------------------FEHDSIEL-K-CKMR-FGIYLP----------------P-------K----A----------E---------------I----------G-------------------------K-------C----P-VLYWLSGLTCTEQNFITK-SG--FH-QAA-AEHGLIVVAPDTSPR---G-----C-----N-----I--E---GE-------DE--SWD-F-GTGAGFY-VDA-TEEPWKTNYRMYSYIKDELPKL--I---K----A-N----F--P-------------A-DSDR------M-SVFGHSMGGHGALIL--ALK----------N------PG----K--------------YKSVSAFAPICNP--V--Q--C-PWG-----K----KAFG------GYL---G---S-------D----------L---T----------------K----WEA---YD-A-----T--HL---V---K-----S----Y----P-------------------D-------S---H---L----D--I-L-IDQGKDDQF-L-S---AG----Q---LLPDNF--I-A-A-C--T-E--R---K--------IP-VVFRLQ--Q---GYDHSY-FFIATFVNDHIR---HHAKYLNA-------------------------
