# Supplementary material for: A phylogenomic framework and timescale for comparative studies of tunicates
Source: BMC Biol. 2018 Apr 13;16:39. doi: 10.1186/s12915-018-0499-2 (PMC5899321; doi:10.1186/s12915-018-0499-2)
Supplement: Supplementary file 4 — Supporting data. Transcriptome assemblies, alignments, and trees. (ZIP 38502 kb) [file 12915_2018_499_MOESM4_ESM.zip › 12915_2018_499_MOESM4_ESM/12915_2018_499 (Delsuc) Files Updated 23-03-2018/tribe1041.fasta]

>Bostrichobranchus_pilularis@Bpil26360.H1.1
--------------------------------RLHL--CQTSH-SSQG-TR-NFIENNYVQIK-KQNPDLKILIRECS-NVEPRVFARFN-FGLEKNIL-----------------------------------------------------------------------------
>Branchiostoma_floridae@X21
-------MAAN-LVRAMS-P---FPKH-LKELRLHL--CQRSA-ASQG-VR-DFVENHYVDLK-KSNPQFPFLIRECS-GVEPKVWARYE-FGRERNLPLS-NMS-SDQVAKALQMLAEQ-K------------------------------------------------------
>Patiria_pectinifera@CT01080710.H1.1
----------M-ASAAAR-R---LPQH-LKELRIHL--CQRSP-SSQG-VR-EWVETHYVDMK-KANPKFPFLIRECS-GIQPKVYARYE-YGREVSTPVA-NFS-SGQVMDTLNTMADTPPQ-----------------------------------------------------
>Patiria_miniata@CT01100920.H1.1
----------M-ASAAAR-R---LPQH-LKELRIHL--CQRSP-SSQG-VR-EWVETHYVDMK-KANPKFPFLIRECS-GIQPKVYARYE-YGREVSTPVA-NFS-SGQVMDTLNTMADTPPQ-----------------------------------------------------
>Paracentrotus_lividus@AM545865.H1.1
-------------ATAAR-R---FPQH-LKELRIHL--CQRSP-ASEG-VR-DWVKTQYVDIK-KANPRFPILIRECS-GVQPKVYARYD-FGREASADMT-GFN-TKQVTEAIQSLVAQQPK-----------------------------------------------------
>Strongylocentrotus_purpuratus@CT01080710.H1.1
-------------ASVAR-R---FPQH-LKELRIHL--CQRSP-ASEG-AR-DWVKTQYVDIK-KANPRFPILIRECS-GVQPKVYARYE-FGQEASADMT-GFT-TKQVSETIQSLVAQQPK-----------------------------------------------------
>Ptychodera_flava@X20
-------------SAVAR-R---FPEF-VRELRIHL--CQRSG-ASQG-VR-NFIEQNYVPIK-KQNPKFPILIRECS-GIEPKMYARYE-RGREAQVSLS-NMS-SEQVAKALESLLKKS-------------------------------------------------------
>Saccoglossus_kowalevskii@XP_002732035
------------MAASAR-RI--FPAF-VKEVRITL--CQRSP-SSQG-TR-DFIEKNYVSIK-KQNPKFPVMIRECS-GVQPKMFARYD-FGREKQVSLA-NMS-SDEVGKAMESLLTNA-------------------------------------------------------
>Ciona_intestinalis@X24
----------M-AAKQLV-N---LSKH-MRELRLHL--CQKSP-SSQG-VR-DFVEQHYVSVK-TANPKFPIMIRECS-QVEPKIYARYG-KGIEKSVGVS-NKS-ADEVISVIQQLNTA--------------------------------------------------------
>Polyandrocarpa_maxima@CT01091006.H1.1
----------M-AARQVT-N---LAKH-IKELRIHL--CQTSP-SSQG-VR-DFITARYVPIK-KQNLRFPILIRECS-SIEPKVYARFD-FGVEQSASLS-NQS-AAEVEATIAEL-----------------------------------------------------------
>Dendrodoa_grossularia@Dvar110501.H1.1
----------M-AARQLS-N---LSKH-IKELRIHL--CQTSS-SSQG-VR-DFIENRYVPIK-KQNLQFPILIRECG-NVEPKAYARFD-FGVEQSSILG-DQS-AHEVEELLPLL-----------------------------------------------------------
>Styela_plicata@CT01091006.H1.1
----------M-AARQLS-N---LSKH-IRELRIHL--CQKSS-SSQG-VR-DFVENRYVAIK-KENPGFPILIRECS-NIEPKVYARHP-FGIEYSASLA-NQS-SKDVENTIASL-----------------------------------------------------------
>Xenopus_tropicalis@AAI35401
------MAAAV-VRSVGS-K---LSRN-VREIRIHL--CQSSA-ASQG-VR-DFIEQHYVELK-KANPEFPILIRECS-GVQPKLWARYD-FGKETNVSLN-NLN-VDQVARALESVVTR-KP-----------------------------------------------------
>Danio_rerio@AAI65480
-----MAAAAV-VRGIGS-N---LSKN-LREIRLHL--CQISA-ASQG-TR-DFIEQHYVTLK-KANPQFPILIRECS-GVQPVLWARYG-FGKEHSVSLD-NMS-AEQVAKALETVVNA-KP-----------------------------------------------------
>Petromyzon_marinus@EE742922.H1.1
-----MAARS--SLRF-A-S---PA---LRELRLHL--SQSSE-ASRG-VR-EFIEARFVTLK-TENPNLPVLVRECR-DVPARLWARYA-YGQERSVLLD-NLS-AEQVTKEVEALANA-K------------------------------------------------------
>Pan_troglodytes@XP_001140839
-----MTAAAA-SRGIGA-K---LG---LREIRIHL--CQRSP-GSQG-VR-DFIEKRYVELK-KANPDLPILIRECS-DVQPKLWARYA-X------------------------------------------------------------------------------------
>Homo_sapiens@EAW62031
-----MAAAAA-SRGVGA-K---LG---LREIRIHL--CQRSP-GSQG-VR-DFIEKRYVELK-KANPDLPILIRECS-DVQPKLWARYA-FGQETNVPLN-NFS-ADQVTRALENVLSG-KA-----------------------------------------------------
>Gorilla_gorilla@ABH12251
-----MAAAAA-SRGIGA-K---LG---LREIRIHL--CQRSP-GSRG-VR-DFIEKRYVELK-KANSDLPILIRECS-DVQPKLWARYA-FGQETNVPLN-NFS-ADQVTRALENVLSG-KA-----------------------------------------------------
>Bos_taurus@ELR53187
-----MAAAAA-IRGVRG-K---LG---LREIRIHL--CQRSP-GSQG-VR-DFIEKRYVELK-KANPDLPILIRECS-DVQPKLWARYA-FGQEKNVSLN-NFS-ADQVTRALENVLSS-KA-----------------------------------------------------
>Mus_musculus@EDK97174
-----MAAAAA-SRAVGA-K---LG---LREIRVHL--CQRSP-GSQG-VR-DFIVQRYVELK-KAHPNLPILIRECS-EVQPKLWARYA-FGQEKTVSLN-NLS-ADEVTRAMQNVLSG-KA-----------------------------------------------------
>Ornithorhynchus_anatinus@XP_003429887
--------MAA-ALGAKA-R---LGPA-LRELRIHL--CQRSA-ESRG-VR-DFIEKHYVALK-KANPTFPVLIRECS-AVQPKLWARYA-FGEEKSVSLN-NFS-ADQVAKAVENVLSSSKA-----------------------------------------------------
>Monodelphis_domestica@XP_001377022
------MAAAA-VRGIAS-K---VGKN-LREIRIHL--CQRSA-SSQG-VR-DFIEKHYVELK-KANPDFPILIRECS-EVQPKLWVRYA-FGQEKNVSLN-NFS-SEQVATAIANVMNG-KA-----------------------------------------------------
>Gallus_gallus@XP_001232016
------MAAAV-VRGIGG-G---LGRS-LRELRVHL--CQRSA-GSRG-AR-EFIEQHYVTLK-QANPDFPILIRECS-GVQPRLWARYE-FGKEKSVSLH-NLS-VDEVAKALENIVKG-KV-----------------------------------------------------
>Taeniopygia_guttata@ACH44484
------MAAGA-VQRIGG-G---LGQA-LRELRIHL--CQRSA-GSRG-VR-EFIEKHYVTLK-KANPDFPILIRECS-GIQPKLWARYE-FGKEKSIPLN-NLS-VDEVGKALESAVKG-HV-----------------------------------------------------
>Taeniopygia_guttata@ACH44483
------MAAGS-VQRIGG-G---LGQA-LRELRIHL--CQRSA-GSRG-VR-EFIEKHYVTLK-KANPDFPILIRECS-GIQAKLWARYE-FGKEKSIPLN-NLS-VDEVGKALESAVKG-HV-----------------------------------------------------
>Oikopleura_dioica@CBY32558
-------------MSAAR-Q---LSRH-LKELRIHL--CQTSS-ASKG-AR-EFIQANYTTLK-SANPEFPILIRECS-GIQPRVIGRYA-FGREEKIILS-DMS-SNEVDQAINSLAAG-PSTN---------------------------------------------------
>Apostichopus_japonicus@CT01110419.H1.1
------------AANAIR-R---LPQH-LKELRIHL--CQRSP-SSQG-TR-DWVEKHYVDMK-KSNPKFPFLIRECS-NINPVVYARYE-FGRELSAPLS-NMS-SQQVDQAIQDLSNKP-------------------------------------------------------
>Anolis_carolinensis@XP_003219940
------MAAAS-VRVIGN-T---LGRN-LKEIRIHL--CQRSP-ASQG-VR-DFIEQHYVSLK-KANPEFPILIRECS-DVQPKLWARYA-FGRERSVPLN-NLN-VDQVAKALENVVIA-KA-----------------------------------------------------
>Eucidaris_tribuloides@CT01120409.H1.1
-------------AAAAR-R---LPQH-LKELRIHL--CQRSS-ASKG-VR-EWVETHYVDLK-KANPRFPILIRECS-GVQPKVYARYE-FGRESSVVMT-GFN-SKQVNEAIHSLATQE-------------------------------------------------------
>Lytechinus_variegatus@CT01120409.H1.1
-------------ASVAR-R---FPQH-LKELRIHL--CQRSN-ASEG-VR-EWVKTQYVEVK-KANPRFPILIRECS-GVQPTVYARYE-FGREASTDVT-GFN-SKQVNETIQSLVAQQPK-----------------------------------------------------
>Crotalus_adamanteus@AFJ51926
-----MAAAAV-VRTVGG-S---LGQN-LKEIRIHL--CQHSA-ASQG-VR-DFIEQHYVTLK-KANPNFPILIRECS-NVHPMLWGRYA-FGLEKNVSLN-NLN-VDQVAKALENAVNS-KI-----------------------------------------------------
>Pan_paniscus@XP_003829224
-----MAAAAA-SRGIGA-K---LG---LREIRIHL--CQRSP-GSQG-VR-DFIEKRYVELK-KANPDLPILIRECS-DVQPKLWARYA-FGQETNVPLN-NFS-AEQITRALENVLSG-KA-----------------------------------------------------
>Sarcophilus_harrisii@XP_003756663
------MAAAA-ARGIGS-K---VGQN-LREIRIHL--CQRSA-SSQG-VR-DFIEKHYVELK-KANPDFPILIRECS-KVQPKLWVRYA-FGQEKNVSLN-NLS-SEQVATALVNVMNS-KA-----------------------------------------------------
>Oreochromis_niloticus@XP_003457060
------MAAAV-VRSLGS-T---LGKN-LREIRLHL--CQTSA-ASKG-AR-DFVEQSYVTLK-RSNPEFPILIRECS-GVQAQLWARYD-FGKETSVSVE-NMS-ADQVAKALQTLAQS-KP-----------------------------------------------------
>Clavelina_lepadiformis@Clep29927.H1.1
----------M-ATKQLV-N---LSKH-FRELRFHL--CQRSA-TSQG-LR-DFIENHYVTVK-QENPTFPILIRECS-GVEPKIYARYG-KGAERSISVA-NQT-PKQIISSIQSL-----------------------------------------------------------
>Doliolum_nationalis@Dnat4373.H1.1
----------M-ATRQAL-N---LSRN-LKELRLHL--CQKSA-SSQG-MR-EFIEGSYVGLK-QANPKFPILIRECS-LVEPKIYARYA-FGVEKSVQVS-NQS-ADDIFAAIETL-----------------------------------------------------------
>Salpa_fusiformis@CT01130511.H1.1
----------M-SAKNIT-K---LGSR-LKELRIHL--CQTSP-SSAG-VR-SFIENNYVTLK-QENPGFPILIRECS-GVEPKITARYS-KGVESSIQLS-GAD-STKVSTSIEAL-----------------------------------------------------------
>Chelonia_mydas@EMP36341
-----MAAAAV-VRSIGS-S---LGRS-LKELRIHL--CQRSP-GSQG-TR-DFIEQHYVTLK-KANPDFPILIRECS-DVQPRLWARYE-FGRESCVPLN-NLN-VDQVAKALENVVHS-KT-----------------------------------------------------
>Anas_platyrhynchos@EOB08334
--------------------------------------------------R-EFIEQHYVALK-QANPGFPILIRECS-GVRPRLWARYE-FGKEKSVSLD-NLS-VDEVAKALENIVKG-K------------------------------------------------------
>Botryllus_schlosseri@CT01131028.H1.1
----------M-AARQVG-N---LSKY-IKELRIHL--CQTSP-SSQG-VR-QFIETRYVPIK-KQNLRFPILVRECS-NIEPKVYARFD-FGVEKSVALS-NLS-AKDVEEKIASL-----------------------------------------------------------
>Alligator_sinensis@XM_006034150.H1.1
------AAAAA-VRGIGG-S---LGRS-LKEIRIHL--CQRSP-GSQG-AR-DFIDQHYVTLK-KANPDFPILIRECL-EVKPKLWARYE-FGREKCVPLN-NLN-VDQVAQALENIVKS-K------------------------------------------------------
>Ambystoma_mexicanum@CT01131213.H1.1
-------AAAV-VRTLGS-K---LSKN-LKEIRIHL--CQKSA-GSQG-TR-DFIEQHYVELK-KANPEFPILIRECS-GVQPQLWARYE-FGREKTVLLN-NQT-ADQVAKALDSLVNS-K------------------------------------------------------
>Caiman_crocodilus@Contig21318.H1.1
-----MAGAAVAVRGIVG-S---LGRS-LKEIRLHL--CQRSP-GSQG-VR-DFIEQHYVTLK-KANPDFPILIRECS-EVQPKLWARYE-FGRERCVPLN-NLN-VDQVAQALENIVKS-K------------------------------------------------------
>Caretta_caretta@Contig32169.H1.1
--------------SVGS-G---LGRR-LKELRIHL--CQRSP-GSQG-TR-DFIEQHYVTLK-KANPDFPILIRECS-DVQPRLWARYE-FGRESCVPLN-NLN-VDQVAKALENVVHS-KT-----------------------------------------------------
>Chelonoidis_nigra@CT01131213.H1.1
-----MAAAAA-VRSIGS-G---LGQS-LRELRIHL--CQRSP-GSQG-TR-DFIEQHYVTLK-KANPDFPILIRECS-GVQPKLWARYE-FGRESCVPLN-DLN-VDQVAKALENVVHS-KT-----------------------------------------------------
>Chrysemys_picta_bellii@CT01131213.H1.1
-------AAAA-VRSIGS-G---LGRS-LKELRIHL--CQRSP-GSQG-TR-DFIEQHYVTLK-KANPDFPILIRECS-DVQPKLWARYE-FGRESCVPLN-NLN-VDQVAKALENVVHS-K------------------------------------------------------
>Crocodylus_niloticus@CT01131213.H1.1
-----MAAAAA-IRGIGG-S---LGRS-LKEIRIHL--CQRSP-SSQG-VR-DFIEQHYVTLK-KANPDFPILIRECS-EVQPKLWARYE-FGRERCVPLN-NLN-----------------------------------------------------------------------
>Cyclorana_alboguttata@CT01131213.H1.1
------MAATI-VRNIGS-K---LSRN-VREIRIHL--CQKSP-GSQG-VR-DFIEQNYVTLK-KANPEFPLLIRECS-EVQPKLWARYD-FGKEVSVPLH-NQS-ADQVAKALESVVNS-KP-----------------------------------------------------
>Elaphe_guttata@toto77534.H1.1
-----MAAAAI-VRAVGG-S---LAQN-LKEIRIHL--CQHSA-ASQG-VR-DFIEQHYVTLK-KANPNFPILIRECS-NVHPM--------------------------------------------------------------------------------------------
>Emys_orbicularis@CT01131213.H1.1
--------------------------------------------------R-DFIEQHYVTLK-KANPDFPILIRECS-DVQPKLWARYE-FGRESCVPLN-NLN-VDQVAKALENVVHS-KT-----------------------------------------------------
>Eublepharis_macularius@Emac6364.H1.1
-----MAATSA-VRLVGS-R---L-----KEIRIHL--CQRSP-GSQG-VR-DFIEKQYVTLK-KANPDFPILIRECS-DVQPKLWARYE-FGREKSVPLN-NLT-MDQVARALETVVKS-K------------------------------------------------------
>Lampropholis_coggeri@CT01131213.H1.1
------MAASG-ARA--------LGKH-LKEIRLHL--CQRSP-ASQG-VR-DFIEQHYVTLK-KANPDFPILIRECS-DVQPKLWARYD-LG-----------------------------------------------------------------------------------
>Latimeria_chalumnae@CT01131213.H1.1
------MATAV-VRKIGS--------N-LRELRIHL--CQRSQ-SSQG-VR-EFIEQQYVTLK-QANPDFPILIRECS-GIQPKLWARYE-FGKEKSVPLH-NLN-SEQVAKALESVIKS-KV-----------------------------------------------------
>Latimeria_menadoensis@GAPS01045806.H1.1
------MATAV-VRKIGS--------N-LRELRIHL--CQRSQ-SSQG-VR-EFIEQQYVTLK-QANPDFPILIRECS-GIQPKLWARYE-FGKEKSVSLH-NLN-SEQVAKALESVIKS-KV-----------------------------------------------------
>Leucoraja_erinacea@toto70289.H1.1
-------AAAV-VRGIGS-K---LSHN-LRELRIHL--CQSSA-GSQG-VR-DFIEQHYVTMK-KANPEFPILIRECA-GVQPKAWARYE-FGRERNVVLD-NLN-SEQVAKALESLITK--------------------------------------------------------
>Notophthalmus_viridescens@Nvir13663.H1.1
-------ASAT-VRTLGS-K---LGKN-LREIRIHM--CQKSA-GSQG-TR-DFXEKHYVELK-KANPEFPILIRECS-GVQPQLWARYE-FGREKNVPLN-NLN-ADQVAKALESLANT-K------------------------------------------------------
>Phrynops_hilarii@Contig26856.H1.1
-----MAAAAA-VRSVGN-G---LGRS-LKELRIHL--CQRSP-GSQG-TR-DFIEQHYVTLK-KANPDFPILIRECS-DVQPKLWARYE-FGRETCVPLN-NLN-VDQVAKALENIVHS-K------------------------------------------------------
>Podarcis_sp.@Contig20630.H1.1
-------ASSA-ARVVQG-G---LSRN-LKELRIHL--CQRSP-ASQG-VR-DFIKQHYVALK-KANPDFPILVRECS-DVQPKLWARYA-FGREKSVPLN-N-------------------------------------------------------------------------
>Pogona_vitticeps@CT01131213.H1.1
------MAAAS-VRAIGS-S---LGRN-LKEIRIHL--CQRSP-SSQG-VR-DFIEQHYVTLK-KANPEFPVLIRECS-NVQPKLWARYA-FGVERSLPLN-NLN-VDQVAKALEN------------------------------------------------------------
>Protopterus_annectens@CT01131213.H1.1
------MAATV-LRSIGS-N---LSKN-LREIRIHL--CQKSQ-GSQG-VR-DFIEQHYVTLK-KANPEFPILVRECS-GIQPKLWVRYE-FGKEKSMPLN-NLN-SNQVAKVLESLVNN-K------------------------------------------------------
>Python_regius@Preg430.H1.1
-----MAAASV-VRAIGS-N---LGQN-LKEIRIHL--CQHSA-ASQG-TR-DFIEQHYVTLK-KANPNFPILIRECS-NVHPMLWARYA-FGLEKSMSLN-NLN-VEQVAKALENAVNS-KI-----------------------------------------------------
>Rana_chensinensis@CT01131213.H1.1
------MAATI-VRNIGX-X---LGKN-XREVRIHL--CQRSP-ESQG-VR-DFIEQNYVELK-KAXXXXXIXIRECS-EVQPKLWARYE-FGKEASVSLN-NLK-AEQVAKALESVANX-KP-----------------------------------------------------
>Scyliorhinus_canicula@toto75376.H1.1
-------AGAV-VRGIGS-K---LSQN-LREVRIHL--CQSSA-ASQG-TR-DFIEQHYVALK-KANPEFPILIRECA-GVQSKAWARYE-FGRERNVPLD-NLN-PEQVAKALESLITK--------------------------------------------------------
>Sphenodon_punctatus@toto27705.H1.1
-------AAAA-VRNLGG-G---LGRSSLKEIRFHL--CQRSP-ESQG-VR-DFIEQHYVILK-KANPDFPILIRECS-NVQPKLWARYA-FGRETCVPLS-KLN-ADQVAKALETVVSS-K------------------------------------------------------
>Trachemys_scripta@CT01131213.H1.1
-----MAAAAA-VRSIGS-G---LGRS-LKELRIHL--CQRSP-GSQG-TR-DFIEQHYVTLK-KANPDFPILIRECS-DVQPKLWARYE-FGRESCVPLN-NLN-VDQVAKALENVVHS-KT-----------------------------------------------------
