# Supplementary material for: A phylogenomic framework and timescale for comparative studies of tunicates
Source: BMC Biol. 2018 Apr 13;16:39. doi: 10.1186/s12915-018-0499-2 (PMC5899321; doi:10.1186/s12915-018-0499-2)
Supplement: Supplementary file 4 — Supporting data. Transcriptome assemblies, alignments, and trees. (ZIP 38502 kb) [file 12915_2018_499_MOESM4_ESM.zip › 12915_2018_499_MOESM4_ESM/12915_2018_499 (Delsuc) Files Updated 23-03-2018/tribe1047.fasta]

>Homo_sapiens@NP_001092046
----------------------------------------------------------------------------------------------------------------X-M-NI-F-D-----R-K---------------------I-------NFDALLKF----SHITPSTQQHLKKVYASFALCMFVA----AAGAYVH--M-----------V---TH---F--I-----Q--A--------G-LL-----SALGSLIL--MIW-LM-----AT--PH-------S--H---E--T-E-----Q-KRLGLLAGFAFLTGVGLGPALEFCIA-V--NP----------S--ILPTAFMGTAMIFTCFTLSALY-A--RR-RSYLFLGGILMSALS-LLLLSSLGN-VF-F-----GS--I--W-----L--FQ----ANLYVGLV-VMCGFVLFDTQLIIEK-AE---H---GDQ-----DYIWHCIDLFLDFITVFRKLMMI---L-AMN--E-K-----------------D--KK--KEKK----------------------
>Pan_troglodytes@XP_509049
----------------------------------------------------------------------------------------------------------------X-M-NI-F-D-----R-K---------------------I-------NFDALLKF----SHITPSTQQHLKKVYASFALCMFVA----AAGAYVH--M-----------V---TH---F--I-----Q--A--------G-LL-----SALGSLIL--MIW-LM-----AT--PH-------S--H---E--T-E-----Q-KRLGLLAGFAFLTGVGLGPALEFCIA-V--NP----------S--ILPTAFMGTAMIFTCFTLSALY-A--RR-RSYLFLGGILMSALS-LLLLSSLGN-VF-F-----GS--I--W-----L--FQ----ANLYVGLV-VMCGFVLFDTQLIIEK-AE---H---GDQ-----DYIWHCIDLFLDFITLFRKLMMI---L-AMN--E-K-----------------D--KK--KEKK----------------------
>Bos_taurus@AAI49996
------------------------------------------------------------------------------------------------------------------M-NI-F-D-----R-K---------------------I-------NFDALFKF----SHITPSTQQHLKKVYASFALCMFVA----AAGAYIH--V-----------V---TH---F--I-----Q--A--------G-LL-----SALGSLGL--MIW-LM-----AT--PH-------S--H---E--T-E-----Q-KRLGLLAGFAFLTGVGLGPALDLCIA-I--NP----------S--ILPTAFMGTAMIFTCFTLSALY-A--RR-RSYLFLGGILMSAMS-LMLLSSLGN-LF-F-----GS--V--W-----L--FQ----ANLYMGLV-VMCGFVLFDTQLIIEK-AE---N---GDK-----DYIWHCVDLFLDFVTLFRKLMMI---L-AMN--E-K-----------------D--KK--KKK-----------------------
>Mus_musculus@EDL04132
------------------------------------------------------------------------------------------------------------TDFGA-M-NI-F-D-----R-K---------------------I-------NFDALLKF----SHITPSTQQHLKKVYASFALCMFVA----AAGAYVH--V-----------V---TH---F--I-----Q--A--------G-LL-----SALGSLAL--MIW-LM-----AT--PH-------S--H---E--T-E-----Q-KRLGLLAGFAFLTGVGLGPALELCIA-V--NP----------S--ILPTAFMGTAMIFTCFSLSALY-A--RR-RSYLFLGGILMSAMS-LMLLSSLGN-LF-F-----GS--I--W-----L--FQ----ANLYLGLL-VMCGFVLFDTQLIIEK-AE---H---GDK-----DYIWHCVDLFLDFVTLFRKLMLI---L-AFN--E-K-----------------D--KK--KEKK----------------------
>Monodelphis_domestica@XP_001364529
------------------------------------------------------------------------------------------------------------------M-NM-F-D-----R-K---------------------I-------NLDALLKF----SHITPSTQQHLKKVYASFALCMFVA----AAGAYVH--V-----------V---TH---F--I-----Q--V--------G-LL-----SGLGSLGL--MIW-LM-----AT--PH-------S--H---E--T-E-----K-KRLGLLTGFAFLTGVGLGPALELCIA-I--NP----------S--IIPTSFLGTAMIFSCFTLSALY-A--RR-RSYLFLGGILMSAMS-LMLFSSLGN-LF-F-----GS--I--W-----L--FQ----ANLYVGLV-VMCGFVLFDTQLIIEK-AE---N---GDK-----DYIWHCVDLFLDFVTLFRKLMMI---L-AMN--E-K-----------------D--KK--KEKK----------------------
>Ornithorhynchus_anatinus@XP_001514584
------------------------------------------------------------------------------------------------------------------M-NV-F-D-----R-K---------------------I-------NFDALLKF----SHISPSTQQHLKKVYASFALCMFVA----AAGAYVH--V-----------V---TR---F--V-----Q--V--------S-X----------------------------------------------------------------------------------------------------------------------------------------------------------------------------------------------------------------------------------------------HCVDLFLDFITLFRKLMMI---L-AMN--E-K--------------------------------------------------
>Xenopus_laevis@AAH79707
------------------------------------------------------------------------------------------------------------------M-DF-L-D-----R-N---------------------I-------NFNALLKF----SHISSSTQQHLKRVYSSFAICMLVA----AAGAYVN--V-----------V---LK---F--L-----Q--G--------S-FL-----SFAGSFGM--MIW-LL-----AT--PH-------T--F---Q--N-E-----K-KRLGILAGFAFFSGVGLGPTLNLCIA-I--NP----------S--IIPTAFLGTAMIFICFSLSALY-A--QR-RSFLFLGGILMSAIS-LLLLSSLVN-LL-V-----GS--V--L-----L--FK----MHMYIGLL-VMCGFVLFDTQLIIEK-AE---Q---GDK-----DYIWHCVDLFLDFITIFRKLMII---L-AMN--E-K-----------------E--KR--KERK----------------------
>Xenopus_tropicalis@CAJ83702
------------------------------------------------------------------------------------------------------------------M-DF-L-D-----R-N---------------------I-------NFNALLKF----SHISSSTQQHLKRVYSSFAICMLVA----AAGAYVN--V-----------V---LK---F--L-----Q--G--------S-FL-----SFAGSLGM--MIW-LM-----ST--PH-------T--Y---E--S-E-----K-KRLGILAGFAFFSGIGLGPALNLCIA-I--NP----------S--IIPTAFLGTAMIFICFSLSALY-A--QR-RSFLFLGGILMSALS-LLLLSSLVN-LL-V-----GS--V--L-----L--FK----MHMYIGLL-VMCGFVLFDTQLIIEK-AE---Q---GDK-----DYVWHCVDLFLDFITIFRKLMVI---L-AMN--E-K-----------------E--KR--KERK----------------------
>Xenopus_laevis@AAH47131
------------------------------------------------------------------------------------------------------------------M-DF-M-D-----R-N---------------------I-------NFNALLKF----SHISSSTQQHLKRVYSCFAICLLVA----AAGAYVN--V-----------V---LK---F--L-----Q--G--------S-FI-----SFAGSLGM--MIW-LM-----ST--PH-------T--F---E--N-E-----K-KRLGILAGFAFFSGVGLGPALNMCIA-I--NP----------S--IIPTAFLGTAMIFMCFSLSALY-A--QR-RSFLFLGGILMSVLS-LLLISSLVN-LL-V-----GS--V--L-----L--FK----MHMYIGLL-VMCGFVLFDTQLIIEK-AE---Q---GDK-----DYVWHCVDLFLDFITIFRKLMVI---M-AMN--E-K-----------------E--KK--KERK----------------------
>Danio_rerio@XP_002663718
------------------------------------------------------------------------------------------------------------------M-NV-F-D-----R-N---------------------I-------NFDALFKF----SQISRSTQQHLKNVYASLAVCMLVA----TAGSYIY--V-----------V---TR---I--F-----Q--G--------G--L-----TMLGSLAM--MAW-LA-----MT--PH-------S--P---Q--T-E-----K-KRLAILAAFAFFTGLGLGPLMDYAIS-I--DP----------S--IIVTAFLGTSIIFSCFTLSALY-A--QR-RSYLFLGGTLMTGLT-VLLLVSILN-MF-F-----GS--V--L-----I--FK----AHLYLGLL-VMCGFVLFDTQLIIEK-AE---M---GDK-----DYIWHCVDLFLDFVTIFRKLVIL---L-SMN--E-K-----------------E--KK--KEKK----------------------
>Callorhinchus_milii@1573512282.H1.1
--------------------------------------------------------------------------------------------------------------------------------------------------------------------------------------------------------------------------------------------------------------------------------------------------------------------------------------------------------------------------------------------------------------------------------------------------------Q----AQLYIGLV-VFCGFILFDTQMIIEK-AE---N---GDK-----DYIW----------------------------------------------------------------------------------
>Leucoraja_erinacea@CT01080829.H1.1
---------------------------------------------------------------------------------------------------------------AN-M-NT-F-D-----R-N---------------------L-------NLDGLFKF----SQISYSTQQHLKKVYSSLAICMLLA----AAGAYVH--V-----------V---TR---I--F-----Q--G--------G-LV-----STLISLGL--IVW-LA-----ST--PH-------S--P---E--T-E-----R-RRLCILSGFAFFTGTGLGPLMDFVIS-I--NP----------S--IIPTAFLASALVFLCFTLSALY-A--QR-RSYLFLGGTLMSVLT-VLCFVPLVN-LF-F-----GS--V--L-----L--FK----AQLYVGLV-VFCGFILFDTQLIIEK-AE---H---GDK-----DYIWHCVDLFMDFIAI----------------------------------------------------------------------
>Squalus_acanthias@CT01080829.H1.1
-------------------------------------------------------------------------------------------------------------PKSK-M-NA-F-D-----R-N---------------------L-------NVDGLFKF----SQISCSTQQHLKKVYSSLAICMFVA----AAGAYVH--V-----------V---TR---V--F-----Q--G--------G-LM-----SMLLSLGL--ILW-LS-----FT--PH-------T--P---E--N-E-----K-KRLCILIGFAFFTGTGLGPLMDFVIS-I--NP----------T--IIPTAFLSSALIFCCFSLSALY-A--KR-RSYLFLGGILMSLLT-VLCLLPLVN-LM-F-----GS--V--L-----L--VK----AQLYIGLL-VFCGFILVDTQLIIEK-AE---N---GDK-----DYIWHCVDLFMDFIAVFRKLMLL---L-AMN--E-K-----------------D--KK--R-------------------------
>Eptatretus_burgeri@CT01080710.H1.1
-------------------------------------------------------------------------------------------------------------------------E-----R-S---------------------F-------NIRTLMDF----SHIDMSTREHLKNVYACLCICMLSA----AAGAILQ--F-----------H---SA---F----------------------------------LGL--FFW-LM-----AT--PR-------N--G---R--N-D-----L-KRLGILAAFALNIGLGLGPLLSTVIA-I--NP----------S--IIVTAFLGTSAIFLCFTLSALY-S--RN-RTFLYLGGTLSSALC-LLCLASLFN-MF-F-----QS--V--I-----L--FK----IHVYLGLI-VMCGFVLFDTQLIVEK-CR---H---GDK-----DYVWHSVELFLDFVNIFRKLMII---L-AMN--E-K-----------------Q--DK--KRK-----------------------
>Petromyzon_marinus@CT01080721.H2.1
-------------------------------------------------------------------------------------------------------------------------D-----R-R---------------------F-------NARTIFDF----SCLEPDTRQHLKNVYATLAICMLVA----AAGAYVH--L-----------Y---TA---F--L-----Q--G--------N-FL-----MTLVSMGL--LMW-LM-----FT--PR-------N--G---Q--N-D-----A-KRLGILCGFAFTVGLGLGPLLDFVIA-I--NP----------S--IIATAFMGTSLIFGCFTLSALY-A--RR-RSYLYLGGTLMSGLS-FLLMMSLFN-MF-Y-----GS--A--L-----L--FK----AQMYLGLV-VMCGFVLFDTQLIVEK-CR---A---GDK-----DFIWHSVDLFLDFIHIFRKLMII---L-TMN--E-K-----------------D--KR--KEKK----------------------
>Lethenteron_japonicum@CT01080928.H1.1
-------------------------------------------------------------------------------------------------------------------------D-----R-R---------------------F-------NARTLFDF----SCLEPDTRQHLKNVYATLAICMLVA----SAGAYVH--P-----------Y---TA---I--L-----Q--G--------N-FL-----MTLVSMGL--LMW-LM-----FT--PR-------N--G---Q--N-D-----A-KRLGILCGFAFTVGLGLGPLLDFVIA-I--NP----------S--IIATAFMGTSLIFGCFTLSALY-A--RR-RSYLYLGGTLMSGLS-FLLMMSLFN-MF-Y-----GS--A--L-----L--FK----AQMYLGLL-VMCGFVLFDTQLIVEK-CR---A---GDK-----DFIWHSVDLFLDFIHIFRKLMII---L-----------------------------------------------------------
>Strongylocentrotus_purpuratus@XP_001184937
---------------------------------------------------------------------------------------------------------------MD-L-LG-G-N-----R-K---------------------I-------EWNSMFQF----SQLTKDCQSHLKKVYSCLAMCMMAA----AVGSYVN--A-----------V---LH---I--L-----Q--G--------Q-FL-----TTIATLGL--FFW-LR-----SI--PQ-------T--V---E--N-Q-----G-KRLSILLGFAFCVGVSTGPLLKVVAE-I--DP----------T--IITTAFMATTVVFVCFSLAALM-S--QQ-RTMLFLAGPLMSGLS-MMFIMSIVN-IF-F-----RS--A--M-----V--FQ----FGLYLGVV-IFSAFILFDTQLIVEK-HL---R---GDR-----DFIMHSVDLFLDFVNLFRHILIL---L-AQN--N-E---------------KKD--RR--NRRK----------------------
>Paracentrotus_lividus@CT01080710.H2.1
---------------------------------------------------------------------------------------------------------------MD-F-LS-G-N-----R-K---------------------V-------EWNSLFQF----SQLTKDCQSHLKRVYSCLAMCMMAA----AVGSYVN--A-----------V---LH---I--L-----Q--G--------Q-FL-----TSIATLGL--FFW-LR-----SI--PH-------T--P---A--N-Q-----G-KRLSILLGFAFTVGVNTGPLLSVVAE-I--DP----------S--IITTAFMSTTVVFVCFSLAALM-S--QQ-RTMLFLAGPLMSGLS-MMLIMSLVN-IF-F-----RS--A--M-----V--FQ----FGLYLGVV-IFSAFILFDTQLIVEK-HL---R---GDR-----DFIMHSVDLFLDFVNLFRHILIL---L-AQN--N-E---------------NKN--K-----------------------------
>Apostichopus_japonicus@CT01090721.H1.1
---------------------------------------------------------------------------------------------------------------MD-A-LF-G-E-----R-K---------------------V-------NWKSLGDF----SQLEKTTQMHLKNVYSCLAIAMFAA----AAGSYVH--I-----------F---TG---F--I-----Q--A--------G-FL-----TSLAGIGL--LIW-LG-----MT--PH-------T--Q---E--N-T-----P-KRMGLLSGFAFMTGLSLGPLMMIVAD-I--DV----------T--IIPTAFLGTVVVFTSFTLAALF-A--QR-RSFLYLGAPLMSGLS-FLLLLSFAN-IF-F-----GS--T--M-----V--FK----LELYVGLL-IFCGLVLFDTQLIVEK-CR---N---GDK-----DYIWHCVDLFLDFVNIFRRLMVI---L-ASN--K-Q-----------------E--KR--RK------------------------
>Patiria_miniata@CT01100920.H1.1
---------------------------------------------------------------------------------------------------------------------------------------------------------------------DF----SQLNKSTRSHLKNVYSCLAIAMLAA----AAGAYVH--L-----------F---TG---I--L-----Q--A--------G-FL-----TSIAGLGL--LIW-LA-----LT--KD-------D--G---T--N-Q-----G-KRLGLLSGFAFFTGLSLGPLMQVVAK-I--DI----------Q--IIPTAFLGTCVIFGCFTLAALW-S--ER-RSFLFLGGTLMSGLS-ILMLMSLLN-IF-M-----GS--T--V-----I--FR----VEMYLCLA-VFMGFVLFDTQLIVEK-CN---N---GDK-----DYIWHSVDLFLDFINIFRQLMII---M-AMN--S-N---------------NKD--KR--KK------------------------
>Branchiostoma_floridae@CT01080710.H2.1
---------------------------------------------------------------------------------------------------------------MD-A-LF-G-Q-----R-K---------------------I-------NLQALTDF----SQLEKPVKEHLKKVYSSLAIAMLAA----AAGAYVH--L-----------M---TG---F--I-----Q--G--------G-FL-----SAIASIGL--LIW-LG-----VT--EN-------A--P---A--N-Q-----L-KRLGIMGGFAFCVGLGLGPLMDQVIQ-I--DP----------S--IIPTAFIATTVVFVSFTLSALW-A--QN-RYYLFLGGMLMSGLQ-MLMLGGLLN-LF-F-----RS--Y--I-----L--FQ----AQLYVGLA-IFCAFVLYDTQLIVEK-RR---R---GDT-----DYIWHCVDLFLDFVNIFRRIMII---L-AQR--Q-Q-----------------E--KK--SRK-----------------------
>Saccoglossus_kowalevskii@CT01080721.H1.1
---------------------------------------------------------------------------------------------------------------ME-S-LF-G-N-----R-K---------------------I-------KLSALTDF----SSLNKATRYHLKNVYSSLAICMIAA----AVGSYVH--V-----------F---TG---I--I-----Q--G--------G-IL-----ATVAAIGL--LIL-LG-----IT--PH-------T--R---E--N-Q-----M-KRLGFLIGFAFFIGVGLGPLLDVVID-V--DP----------S--IIPTAFMATTIIFVCFSLSALW-A--EQ-RSYLYLGGTLFSGLS-LILMLSLLN-IF-L-----GS--V--L-----I--LK----VNLYLGLA-IMCFFVLYDTQLIVEK-FR---L---GDD-----DYIWHSVDLFLDFVNIFRKLLII---L-AMN--K-E-----------------D--KK--K-------------------------
>Xenoturbella_bocki@CT01100920.H1.1
---------------------------------------------------------------------------------------------------------------ME-S-IF-G-Q-----R-R---------------------I-------RLGALKDF----SQLNKPTTVHLKKVYATLCIAMFAA----AAGAYVH--F-----------L---IN---L-----------G--------G-LL-----SLVASVGF--MIW-LS-----VT--PH-------S--P------------------------------------------------------------------------------------------------------------------------------------------------------------------------------------------------------------------------------------------------------------------------------------
>Ciona_intestinalis@X11
---------------------------------------------------------------------------------------------------------------MD-A-LF-G-N-----R-K---------------------I-------RLATLTDF----SQISVSTKNHLKNVYTCLILCMLSA----SAGAFLH--L-----------K---GI---F--A-----Q--S--------G-FL-----SIIVSIGL--MLW-LA-----AT--SH-------S--K---E--N-Q-----T-KRLCILTAFGGAMGLGLGPTLDFAVE-V--NP----------Q--IIMTAFLATTVIFICFSLSALY-A--QR-RSYLYLGGMLMSCLT-LLMVTSLLN-LF-M-----RS--F--A-----V--FQ----FGLYVGTF-VFCGFVVYDTQLIVEK-HQ---N---GDN-----DYIWHSVDLFLDFINIFRRLIII---L-GLN--E-K-----------------K--NK--RNN-----------------------
>Ciona_savignyi@CT01080710.H1.1
---------------------------------------------------------------------------------------------------------------MD-S-LF-R-N-----R-Q---------------------V-------KMSTLTDF----SQLSVSTKNHLKNVYTCLTLCMLSA----SVGAFLH--L-----------K---AG---W--N-----Q--G--------G-LL-----SSLVSIGL--MMW-LA-----AT--SH-------S--K---E--N-Q-----T-KRLCILAAFGGTMGLGLGPLLDFAIA-V--NP----------Q--IIMTALISTAIIFVCFSVSALY-A--QR-RSYLYLGGFLGSALT-ILLVTSLLN-IF-M-----QS--F--A-----V--FQ----FGLYAGVA-IFCGFVVYDTQLIVEK-HN---N---GDN-----DYIWHSVDLFIDFINIFRRLVII---L-GLN--E-K-----------------K--KK--RNN-----------------------
>Phallusia_mammilata@CT01091006.H1.1
---------------------------------------------------------------------------------------------------------------MD-S-LF-G-N-----R-R---------------------I-------SMAALTDF----SQLTTSTKNHLRNVYTCLTLTMLSA----SAGAFLH--L-----------K---GG---F--I-----Q--G--------G-LL-----STLVAIGL--MVW-LA-----AT--SH-------T--K---E--N-Q-----T-KRVGILAAFGGAMGLGLGPVLDFAIQ-I--NP----------Q--IIVTAFIATSIIFVCFSVSALY-A--QR-RSYLYLGGFLGSALT-IMLVTSILN-MF-F-----KS--F--A-----L--FQ----FHLYAGVA-IFCAFVLYDTQLIVER-HM---N---GDN-----DYIWHSVDLFLDFINIFRRLIII---L-GLN--E-N-----------------K--NK--KKN-----------------------
>Diplosoma_listerianum@CT01080710.H1.1
---------------------------------------------------------------------------------------------------------------MD-S-LF-G-N-----R-N---------------------I-------KMSTLTDF----SQLSVATKKHLQNVYTCLTLCMLSA----SAGSFLY--L-----------K----T---Q--S-----Q--S--------G-FL-----ATLASIGL--MIW-LA-----AT--AH-------T--K---E--N-Q-----F-KRLCILAGFGACSGFGLGPTLDFAFA-I--NP----------Q--IIVT-------------------------------------------------------------------------------------------------------------------------------------------------------------------------------------------------------------------
>Cystodytes_dellechiajei@CT03091006.H1.1
-----------------------------------------------------------------------------------------------------------------------------------------------------------------------------------NHLRNVXTCLTMSMLSA----SLGSFLY--L-----------K----T---E--A-----Q--S--------G-FL-----ASLVSVGL--MLW-LA-----MT--AH-------S--K---E--N-Q-----T-KRLCIMAAFGASMGYGLGPTLDFAIA-I--NP----------Q--IIVTAFLATSLIFICFSVSALY-A--QR-RTYLYLGGTLSSCLS-MLFLASIFN-IF-F-----RS--F--A-----L--FQ----FNLYAGTA-LFCAFILYDTQLIVEK-HN---N---GDN-----DYIWHSVGLFLDFIDVFRRIIII---L-GLN--E-K-----------------K--NK--KKN-----------------------
>Clavelina_lepadiformis@CT02091006.H1.1
---------------------------------------------------------------------------------------------------------------MN-R-VG-S-R-----Q-E---------------------F-------KWSTLTNF----SQLSTATKDHLRNVYTCLTLCMLGA----AAGAFLH--L-----------K---TQ---F--------Q--G--------G-LL-----SALASIGL--MLW-LA-----AT--AH-------S--K---E--N-Q-----T-KRVCILTAFGVTSGLGLGPTLDFAIA-I--NP----------Q--IIVTAFLMTTLIFISFSLSALF-A--QR-RSYLYLGGILGSGLS-VLLFASFMN-IF-V-----QS--F--A-----V--FQ----FQLYAGAA-LFCAFVLYDTQLIVEK-HI---N---GDN-----DYIWHSVDLFIDFIAIFRRLIII---L-GLN--E-K-----------------K--NK--KNN-----------------------
>Halocynthia_roretzi@CT01080710.H1.1
----------------------------------------------------------------------------------------------------------------------------------------------------------------------F----SQLSVATKNHLKNVYTCLMISMLSA----AGGAFFH--L-----------K---MN---L--G-----Q--G--------G-LL-----TGLISIGL--MLW-LA-----AT--AH-------T--K---E--N-Q-----T-KRLVILSAFGATCGMGLGPLLNLTIK-L--NP----------Q--LIVTAFMTTTVIFASFSISALY-A--QR-RSLLYLGGFLGSGLT-MLLVASLVN-IF-F-----QS--Q--L-----L--FE----ANIYLGII-IFSGFILYDTQLIVEK-QI---N---GDN-----DYIWHSVDLFLDFINLFRRILIL---L-ASN--D-S-----------------K--NK--RKN-----------------------
>Dendrodoa_grossularia@CT01091006.H1.1
---------------------------------------------------------------------------------------------------------------------------------------------------------------------------STLSIQRKATXKNVYTCLMICMFSA----GCGAFLN--L-----------K---MA---F--G-----Q--G--------G-FL-----TAIVSIGL--MIW-LA-----TT--AH-------T--K---E--N-Q-----T-KRLGILAAFGGTCGISMGPLIDMTIR-I--NP----------Q--IVVTAFMTTSVIFASFSLAALY-A--QR-RSLLYLGGICGSGLT-MLLLASLAN-IF-I-----GS--A--A-----L--FN----VNLYLGIA-IFSGFILYDTQLIVEK-HV---N---GDQ-----DYIWHSVDLFLDFINLFRRILIL---L-ANK--E-K-----------------N--NK--RR------------------------
>Dendrodoa_grossularia@CT02091006.H1.1
--------------------------------------------------------------------------------------------------------------------------------------------------------------------------------------KNVYVCLMICMLSA----GAGAFLN--L-----------N---MA---F--G-----Q--G--------G-LL-----TAIVSIGL--MMW-LK-----ST--AH-------T--K---E--N-Q-----T-KRLGILAAFGATCGISLGPLIELTIR-I--DP----------Q--IVVTAFMTTSVIFASFSLAALY-A--QR-RSMLFLGGICGSGLT-MILIASLMN-IF-I-----GS--A--L-----L--FN----VNLYLGIA-VFSGFILFDTQLIVEK-HV---N---GDH-----DYIWHSVDLFLDFINLFRRILIL---L-ASK--E-N-----------------N--KR--RKN-----------------------
>Styela_plicata@CT01091006.H1.1
-------------------------------------------------------------------------------------------------------------------------------------------------------------------------------------LKNVYTCLMICMASS----GVGAYMN--L-----------K---MQ---F--G-----Q--G--------G-LL-----TGLLSIGL--MLW-LA-----AT--AH-------N--K---E--N-Q-----M-KRLGILSAFGFTTGIGIGPLINLTIR-I--NP----------Q--IVVTAFMTTSVIFACFTLSALY-A--QR-RSLLYLGGICGSGLT-MLLFASLLN-IF-I-----GS--T--I-----L--FQ----ANLYIGIA-IFSGFILYDTQLIVEK-HA---N---GDN-----DYIWHSVDLFLDFINLFRRVI-----------------------------------------------------------------
>Molgula_tectiformis@CT01080710.H1.1
---------------------------------------------------------------------------------------------------------------MD-R-IFKS-G-----S-P---------------------V-------SLKTLTDF----SQLSVATKKHLQNVYTCLTLCTLAS----AGGAFVH--V-----------K---LG---I--L-----Q--G--------G-FL-----SAIASIGL--MIW-LA-----AT--PH-------I--K---E--N-Q-----T-KRLSILAGFGATVGLGLGPLLDLVIA-I--NP----------Q--IVLTSLLMTTVIFASFSLCALY-A--QR-RTMLFLGGPLMSALN-ILILTSLIN-IF-I-----GS--V--V-----V--SK----VMLIMGIG-VFSLFILYDTQLIVEK-HV---R---GDH-----DYIWHSVDLFLDFINLFRRIMIL---L-ASN--E-K-----------------K--RK----------------------------
>Molgula_gulf@CT01091006.H1.1
----------------------------------------------------------------------------------------------------------------------------------------------------------------------------------KNHLKNVYTCLVLCTLSS----AGGAFAH--V-----------K---LG---I--G-----Q--G--------G-FL-----SVLVSIGL--MMW-LA-----ST--SH-------I--K---E--N-Q-----Q-KRLLILSAFGASMGVGLGPLLNLVIA-I--NP----------Q--IVLTSLLMSSMIFVCFTLCALY-S--QQ-RSFLFLGGPLMSIMS-IMLVTSILN-MF-M-----GS--I--V-----I--SK----FMLFCGIG-VFSAFILYDTQLIVEK-HK---Q---GDH-----DYIWHSVDLFLDFINLFRRIMIL---L-ASN--E-K-----------------K--R-----------------------------
>Molgula_occidentalis@CT01091006.H1.1
---------------------------------------------------------------------------------------------------------------MD-R-IFGK-R-----P-Q---------------------V-------SLKTLTDF----SQLSTSTKNHLRNVYTCLTLCTLSA----AGGAFVH--V-----------K---LG---W--A-----Q--G--------G-FL-----SALASIGL--MIW-LA-----AT--PH-------D--K---E--N-Q-----L-KRLSILSGFGATVGLGLGPLLDVVIA-I--NP----------Q--IVLTSLLMTTVIFACFSLCALY-S--QR-RSFLFLGGPLMSMLS-LMLLTSLIN-IF-L-----GS--F--M-----I--SR----FMLFAGIA-VFSAFILYDTQLIVEK-HM---H---GDH-----DYIWHSVDLFLDFINLFRRIMIL---L-ASN--E-K-----------------K--RK----------------------------
>Bostrichobranchus_pilularis@CT01091006.H1.1
---------------------------------------------------------------------------------------------------------------MD-R-IFGS-R-----R-P---------------------L-------SMKTLTDF----SQLSNHTKNHLRNVYACLTLCGLSA----AGGAFVH--V-----------K---SG---W--M-----Q--G--------G-FL-----SAIVSLGL--MVW-LA-----AT--PH-------V--K---E--N-Q-----T-KRLAILSGFGGFMGLGLGPLLDIVIQ-I--NP----------Q--IVMTSLLMSTVIFASFSLCALY-A--QR-RSMLYLGGPLMSCLN-LVFFTSILN-YFVV-----GS--F--T-----I--NY----GLLIFGIG-IFSAFILYDTQLIVEK-NI---A---GDN-----DYIWHSVDLFLDFINLFRRVMVL---L-ATN--E-K-----------------K--RK----------------------------
>Oikopleura_dioica@CBY23517
----------------------------------------------------------------------------------------------------------------M-M-DF-M-N-----RAQ---------------------P-------SMEKIFTM----SHLRSDTRQHLKKVYSALTLTLLAA----AGGSILA--H-----------M---IP---I--L-----A--N--------V-WI-----NMLGSM-F--LIY-NI-----AT--NK-------T---------S-Q-----K-ERLVKLIAFGVLTGAGLRPLLEFSTR-I--NP----------A--LVPTALSLTASVFVAFSLCALM-T--QQ-RSMLYLGSMLSSCLL-SMAVMSLMN-LF-I-----GS--T--G-----V--QN----MLLYGGVC-VMSGFVCYDTQLIVAR-YE---A---GDR-----DFIHHSLDLFLDFVSLFRKILII---L-SKK--E-N-----------------E--KE--RKRRRD--------------------
>Oikopleura_dioica@CBY33909
----------------------------------------------------------------------------------------------------------------M-M-DF-M-N-----RAQ---------------------P-------SMEKIFTM----SHLRSDTRQHLKKVYSALTLTLLAA----AGGSILA--H-----------M---IP---I--L-----A--N--------V-WI-----NMLGSM-F--LIY-NI-----AT--NK-------T---------S-Q-----K-ERLVKLIAFGVLTGAGLRPLLEFSTR-I--NP----------A--LVPTALSLTASVFVAFSLCALM-T--QQ-RSMLYLGSMLSSCLL-SMAVMSLMN-MF-I-----GS--T--G-----V--QN----MLLYGGVC-VMSGFVCYDTQLIVAR-YE---A---GDR-----DFIHHSLDLFLDFVSLFRKILII---L-SKK--E-N-----------------E--KE--RKRRRD--------------------
>Oikopleura_dioica@CBY39509
----------------------------------------------------------------------------------------------------------------M-M-DF-M-N-----RAQ---------------------P-------SMEKIFTM----SHLRSDTRQHLKKVYSALTLTLVAA----AGGSILA--H-----------M---IP---I--L-----A--N--------V-WI-----NMLGSM-F--LIY-NI-----AT--NK-------T---------S-Q-----K-ERLVKLIAFGVLTGAGLRPLLEFSTR-I--NP----------A--LVPTALSLTASVFVAFSLCALM-T--KQ-RSMLYLGSMLSSCLL-SMAVMSLMN-LF-I-----GS--T--G-----V--QN----MLLYGGVC-VISGFVCYDTQLIVAR-YE---A---GDR-----NFIHHSLDLFLDFVSLFRKILII---L-SKK--E-N-----------------E--KE--RKRRRD--------------------
>Oikopleura_dioica@CBY10907
----------------------------------------------------------------------------------------------------------------M-M-DF-M-N-----RAQ---------------------P-------SMEKIFTM----SHLRSDTRQHLKKVYSALTLTLVAA----AGGSILA--H-----------M---IP---I--L-----A--N--------V-WI-----NMLGSM-F--LIY-NI-----AT--NK-------T---------S-Q-----K-ERLVKLIAFGVLTGAGLRPLLEFSTR-I--NP----------A--LVPTALSLTASVFVAFSLCALM-T--KQ-RSMLYLGSMLSSCLL-SMAVMSLMN-LF-I-----GS--T--G-----V--QN----MLLYGGVC-VISGFVCYDTQLIVAR-YE---A---GDR-----DFIHHSLDLFLDFVSFFRKILII---L-SKK--E-N-----------------E--KE--RKRRRD--------------------
>Anolis_carolinensis@XP_003217006
------------------------------------------------------------------------------------------------------------------M-DV-F-N-----R-N---------------------I-------NFDALFKF----SHISASTQQHLKKVYASFALCMFLA----AAGAYIN--V-----------V---TQ---L--V-----Q--F--------G-LL-----TGLGALGL--MIW-LM-----AT--PH-------S--R---E--T-E-----E-KRLGMLAGFAFLTGVNLGPLLEMCIA-I--NP----------S--IIPTAFMGTAVIFSCFSLSALY-A--KR-RAYLYLGGVLFSGLF-LMLFFSLIN-IF-A-----GS--T--W-----L--FT----VNLYIGLM-VMCGFVLFDTQLIIEK-AE---N---GDK-----DYIWHCVDLFLDFVNIFRELMVI---L-GMN--E-N-----------------K--KK--KEK-----------------------
>Amphiura_filiformis@JG391204.H1.1
-----------------------------------------------------------------------------------------------------------------------------------------------------------------------------------------------------------------------------------------------------------------------------------------------------------------------------------------------------------------------------------------------------------------------------------------------------------------LGLF-IFCGFVLVDTQLIVEK-CN---N---GDK-----DYIWHCVDLFLDFINIFRRLMII---L--GQ--K-E-----------------E--KR--RK------------------------
>Eucidaris_tribuloides@CT01120409.H1.1
---------------------------------------------------------------------------------------------------------------MD-I-LN-G-N-----R-K---------------------I-------EWSALFQF----SQLTKDCQSHLKRVYTCLTICMMAA----AAGSYLN--V-----------V---LR---V--M-----Q--G--------Q-FL-----TSIISLGL--LLW-LH-----SV--PN-------A--P---D--N-Q-----G-KRLSILIGFALCMGISTGPLISFVAE-I--DP----------A--IVTTAFMATVVIFVCFSLAALM-S--RQ-RSMLFLAGPLMSGLS-IMFFMSLAN-IF-L-----GS--T--K-----I--FQ----LGLYLGVV-IFSAFILFDTQLIVEK-HT---R---GDK-----DFILHSVDLFLDFINLFRHLLII---L-AQM--N-E---------------NKN--RR--NKR-----------------------
>Lytechinus_variegatus@CT01120409.H1.1
---------------------------------------------------------------------------------------------------------------MD-F-LS-G-N-----R-K---------------------I-------EWNALFQF----SQLTKDCQSHLKRVYSCLAMCMMAA----AVGSYVN--A-----------V---LH---I--L-----Q--G--------Q-FL-----TTIATLGL--FFW-LR-----SI--PQ-------T--A---E--N-Q-----G-KRLSILLGFAFCVGVSTGPLLTVVAE-I--DP----------S--IITTAFMATTVVFVCFSLAALM-S--QQ-RTMLFLAGPLMSGLS-MMMIMSLVN-IF-F-----RS--A--M-----V--FQ----FGLYIGVV-IFSGFILFDTQLIVE---------------------------------------------------------------------------------------------------------
>Gorilla_gorilla_gorilla@XP_004053144
---------------------------------------------------------------------------------------------------------------XXXM-NI-F-D-----R-K---------------------I-------NFDALLKF----SHITPSTQQHLKKVYASFALCMFVA----AAGAYVH--M-----------V---TH---F--I-----Q--A--------G-LL-----SALGSLIL--MIW-LM-----AT--PH-------S--H---E--T-E-----Q-KRLGLLAGFAFLTGVGLGPALEFCIA-V--NP----------S--ILPTAFMGTAMIFTCFTLSALY-A--RR-RSYLFLGGILMSALS-LLLLSSLGN-VF-F-----GS--I--W-----L--FQ----ANLYVGLV-VMCGFVLFDTQLIIEK-AE---H---GDQ-----DYIWHCIDLFLDFITLFRKLMMI---L-AMN--E-K-----------------D--KK--KEKK----------------------
>Crotalus_adamanteus@AFJ49493
------------------------------------------------------------------------------------------------------------------M-DV-F-N-----R-N---------------------I-------NFDALFKF----SHISASTQQHLKKVYASFALCMFLA----AAGAYLN--V-----------V---TQ---L--V-----Q--F--------G-LL-----TGLGALGL--MIW-LM-----AT--PH-------S--R---E--T-E-----E-KRLAILAGFALLTGVNLGPLLEMCIA-I--NP----------S--IIPTAFLGTAVIFSCFSLSALF-A--KR-RAYLYLGGVLFSGLF-LMLLFSLIN-IF-L-----GS--T--W-----L--FT----ANLYIGLM-VMCGFVLFDTQLIIEK-AE---N---GDK-----DYIWHCVDLFLDFVNIFRELMVI---L-GMN--E-N-----------------K--KK--KEK-----------------------
>Sarcophilus_harrisii@XP_003770911
------------------------------------------------------------------------------------------------------------------M-NM-F-D-----R-K---------------------I-------NFDALLKF----SHITPSTQQHLKKVYASFALCMFVA----AAGAYVH--V-----------V---TH---F--I-----Q--A--------G-LL-----SALGSLGL--MIW-LM-----AT--PH-------S--H---E--T-E-----Q-KRLGLLAGFAFLTGVGLGPALDLCIA-I--NP----------S--IIPTSFLGTAMIFSCFTLSALY-A--RR-RSYLFLGGILMSAMS-LMLFSSLGN-LF-F-----GS--Y--W-----L--FQ----ANLYVGLV-VMCGFVLFDTQLIIEK-AE---N---GDK-----DYIWHCVDLFLDFVTLFRKLMMI---L-AMN--E-K-----------------D--KK--KEKK----------------------
>Oreochromis_niloticus@XP_003460433
------------------------------------------------------------------------------------------------------------------M-NA-F-D-----H-S-----------------------------KTDALFRF----SHISHSTQEHLKKVYSSLAICMCLA----AVGSYVY--IYLVACLVTVSAA---SP---L--A-----V--L--------G-LLICLSVATLTSLGL--FIW-FA-----VT--PH-------N--P---E--T-E-----R-KRLAFLEGFALLTGFSLGPILDDVIA-V--DL----------N--VIATAFAGTSVIFICFTLSALY-D--TH-RGHLFLRGTLMSGCS-ILFLVSLTN-VF-F-----GS--T--L-----L--FE----ANTYLGLL-VMCGFVLFDTQLIIEK-AE---N---GDE-----DYIWHCVTLFDDFISIFRRLMII---L-YTK--E-K-----------------A--KKTKTVSERILCKIIPTDV-----------
>Oreochromis_niloticus@XP_003460322
-------------------------------------------------------------------------------------------------------------------------X-----R-H---------------------I-------NMDTLFQF----SHISHSTQVHLKNVYSSLAICMCLA----AVGSYFY--IYLVARLVTVSEV---SP---L--A-----V--L--------G-LLICLAVATLTSLGL--FIW-FA-----VT--PH-------N--P---E--T-E-----R-KRLAFLEGFALLIGFDLGPILDSVIA-V--DP----------N--IIATAFVGTSVIFTCFTLSCLY-D--TH-RGHLFLRGTLVSSCS-ILLLAYLTS-VF-F-----GS--T--L-----L--FE----ANTYLGLL-VTRGFVLFDTQLIIEK-AE---N---GDK-----DYIWHCVTLFDDFISIFRRLMII---L-YTK--E-K-----------------D--KKTKMVSERILCKITPTDV-----------
>Oreochromis_niloticus@XP_003457103
------------------------------------------------------------------------------------------------------------------M-NV-F-D-----R-S---------------------I-------NIDALFKF----SQISHSTQVHLKNVYSSLAVCMFVA----AAGSYVH--V-----------V---TR---L--F-----Q--G--------G-VL-----SVLGSLGL--MFW-LA-----MT--PH-------N--P---E--T-E-----K-KRLAILAGFAFLTGVGLGPTLDFVIS-V--NP----------S--IIVTAFMGTSVIFICFTLSALY-A--KR-RSYLFLGGTLMSGLS-ILFLMSLMN-MF-F-----GS--M--I-----L--FK----AHMYLGLL-IMCGFVLFDTQLIIEK-AE---N---GDK-----DYVWHCVDLFLDFITIFRKLMVI---L-AMN--D-K-----------------D--KK--KEKK----------------------
>Doliolum_nationalis@Dnat3739.H1.1
----------------------------------------------------------------------------------------------------------------------------------------------------------------------------------------VYSCLAMTMLSA----AAGAFIH--L-----------N---TG------I-----N--G--------G-FL-----TVLASLGL--MIW-LK-----ST--AH-------V--K---E--N-Q-----T-KRLLILNGFGATMGLGLGPVLDFAID-I--NP----------Q--IIVTAFMASTAIFICFSLSALW-A--RR-RSYLFLGGILSSGLS-ILFVTSLMN-MF-F-----RS--T--A-----L--FN----LSLYAGTA-IFAAFILFDTQLIVEK-HL---R---GDN-----DYIWHSVELFLDFIHLFRKLIII---L-GLN--E-K-----------------KKNNN--KRN-----------------------
>Salpa_fusiformis@Sfus6105.H1.1
---------------------------------------------------------------------------------------------------------------ME-S-FF-E-R-----R-K---------------------V-------EFSTLTNL----SHLTKGTKNHLRNVYACLSIALVFA----AGGAYLN--L-----------R---NA---F--F-----A--G--------NNFI-----STIILFGC--VIW-LS-----ST--PH-------T--K---E--N-L-----N-KRLGILCGLAFFIGANTSPLLQLAIS-I--NP----------A--LIVTAFLTTSSIFVCFTLSALV-A--RR-RTYLFLGGILSS--M-CIAMLVGL--LFAS-----HS--N--G-----M--IK----MYLYAGVA-MSLGFILYDTQVIIEK-HM---S---GDD-----DFIMHSVDLFIDFVNLFRMLLAL---L-ASK--E-E-----------------E--KK--RR------------------------
>Ophionotus_victoriae@CT01130610.H1.1
---------------------------------------------------------------------------------------------------------------MD-S-LF-G-K-----R-P---------------------I-------KLSSLTDF----SQLNKTTRAHLKNVYTCLAIAMMAA----AAGSYAH--L-----------F---T----F--L-----N--A--------G-LM-----SMFATLGL--LVW-LS-----MT--PS-------D--G---N--N-Q-----G-KRLGLLSGFAFFSGMNLGPLMQHVSA-I--DP----------T--IVPTAFMATTVIFGCFSLVALF-S--ER-RAYLYLLGPVLSGLS-ILLMLSLAN-LF-M-----RS--Q--M-----L--FQ----VELYLGLF-IFCAFVLVDTQLIVEK-CN---N---GDK-----DYIWHCVDLFVDFIAIFRRLMII---L--GQ--K-E-----------------E--KR--RK------------------------
>Chelonia_mydas@EMP31228
------------------------------------------------------------------------------------------------------------------M-DV-F-N-----R-N---------------------I-------DFNALFKF----SHISASTQQHLKRVYASFALCMFVA----ATGAYIN--V-----------V---TH---L--L-----R--F--------N-LL-----SGLGSLGL--LIW-LM-----AT--PH-------S--R---E--T-E-----K-KRLGILAGFAFLTGANLGPLLEMCIT-I--NP----------S--IIPTAFLGTAVIFSCFSLSALY-A--RR-RSFLYLGGFLLSGLF-LMLLFSLIN-VF-V-----GS--T--W-----L--FT----ANLYLGLM-VMCGFVLFDTQLIIEK-AE---N---GDK-----DYIWHCVDLFLDFINIFRELMIL---L-GMN--E-N-----------------K--KK--KEK-----------------------
>Columba_livia@EMC84451
---------------------------------------------------------------------------------------------------------------XXXM-NV-F-N-----R-N---------------------I-------NFDALFKF----SHISASTQEHLKKVYASFALCMFVA------GAYVN--V-----------V---TH---L--F-----Q--F--------S-LL-----TGLGSLGL--MIW-LT-----AT--PH-------S--R---E--T-E-----Q-KRLGMLAGFAFL---------------------------------------------------------------------GFLLSGLT-LMLLSSLVN-AF-M-----GS--T--W-----L--FT----ANLYLGLM-VTCGFVLFDTQLIIEK-AE---S---GDK-----DYIWHCIDLFLDFVNIFRDLLMI---L-GVT--E----------------------------------------------------
>Botryllus_schlosseri@CT01131028.H1.1
----------------------------------------------------------------------------------------------------------------------------------------------------------------------F----SQLTASTKNHLKNVYTCLMMCMFSA----AAGAWLN--L-----------N---MA---F--G-----Q--G--------G-FL-----TAIVSLGL--MVW-LA-----AT--PH-------D--K---E--N-Q-----M-KRLSILAAFAGTTGISLGPLINMTIR-I--DP----------Q--IVVTAFMTSSVIFASFTLAALY-A--QR-RSLLYLGGFCMSGLN-MLLLASLVN-IF-M-----GS--A--M-----L--FN----FNLYLGIA-VFSGFILYDTQLIVEK-HI---N---GDN-----DYVWHSVDLFLDFINLFRRIMIL---L-ASK--D-N-----------------E--KK--RR------------------------
>Alligator_sinensis@XM_006030769.H1.1
------------------------------------------------------------------------------------------------------------------------------------------------------------------------------------------------------------------------------------------------------------------------------------------------------------------------------------VLPGVNLGPLLEMCIA-I--NP----------S--ILPTAFLGTAVIFTCFTLSALY-A--RR-RSYLYLGGFLFSGLS-LMFLFSLVN-LF-V-----GS--T--W-----L--FT----ANLYVGLM-VMCGFVLFDTQLIIEK-AE---S---GDK-----DYIWHCVDLFLDFVNIFRELMII---L-GMN--E-N-----------------K--KK--EKK-----------------------
>Ambystoma_mexicanum@CT01131213.H1.1
------------------------------------------------------------------------------------------------------------TPVAT-M-NV-F-D-----R-S---------------------I-------NFDALFKF----SHISYSTQQHLKKVYASFALCMFVA----AAGAYVH--V-----------V---TR---V--F-----Q--A--------G-FL-----SLAASLGL--MLW-LM-----FT--PH-------S--P---E--V-E-----K-KRLAILAGFAFFTGIGLGPALDFVIS-V--NP----------S--IIPTAFLGTAVIFTCFSLSAVY-A--QR-RSFLYLGGILMSAMS-LLLMASLVN-IF-I-----GS--V--F-----M--FK----ANLYLGLL-VMCGFVLFDTQLIIEK-AE---F---GDK-----DYIWHCVDLFLDFITIFRKLMII---L-AMN--E-K-----------------E--KK--REKK----------------------
>Caiman_crocodilus@Contig1175.H1.1
------------------------------------------------------------------------------------------------------------------M-NV-F-D-----R-S---------------------V-------NLDALFKF----SHISASTQQHLKKVYASFALCMFVA----AAGAYVN--V-----------V---TH---L--V-----Q--L--------S-LL-----TGLGSLGL--MIW-LL-----ST--PH-------S--P---E--T-E-----Q-KRLGMLAGFAFLTGVNLGPLLEMCIA-I--NP----------S--ILPTAFLGTAVIFTCFTLSALY-A--RR-RSYLYLGGFLFSGLS-LMFLFSLVN-LF-V-----GS--T--W-----L--FT----ANLYVGLM-VMCGFVLFDTQLIIEK-AE---S---GDK-----DYIWHCVDLFLDFVNIFRELMII---L-GMN--E-N-----------------K--KK--EKK-----------------------
>Caretta_caretta@Contig2780.H1.1
------------------------------------------------------------------------------------------------------------------M-DV-F-N-----R-N---------------------I-------DFNALFKF----SHISASTQQHLKRVYASFALCMFVA----ATGAYIN--V-----------V---TH---L--L-----R--F--------N-LL-----SGLGSLGL--LIW-LM-----AT--PH-------S--R---E--T-E-----Q-KRLGILAGFAFLTGANLGPLLEMCIT-I--NP----------S--IIPTAFLGTAVIFSCFSLSALY-A--RR-RSFLYLG--LLSGLF-LMLLFSLIN-VF-V-----GS--T--W-----L--FT----ANLYLGLM-VMCGFVLFDTQLIIEK-AE---S---GDK-----DYIWHCVDLFLDFINIFRELMIL---L-GMN--E-N-----------------K--KK--KEK-----------------------
>Chelonoidis_nigra@Contig1004.H1.1
------------------------------------------------------------------------------------------------------------------M-DV-F-N-----R-N---------------------I-------DFNALFKF----SHISAPTQQHLKRVYASFALCMFVA----ATGAYIN--V-----------V---TH---L--L-----R--F--------S-LL-----SGLGSLGL--LIW-LM-----AT--PH-------S--R---E--T-E-----Q-KRLGILAGFAFLTGANLGPLLEMCIT-I--NP----------S--IIPTAFLGTAVIFSCFSLSALY-A--RR-RSFLYLGGFLLSGLS-LMLLFSLIN-VF-V-----GS--T--W-----L--FT----ANLYLGLM-VMCGFVLFDTQLIIEK-AE---S---GDK-----DYIWHCVDLFLDFINIFRELMIL---L-GMN--E-K-----------------K--KK--KEK-----------------------
>Chrysemys_picta_bellii@CT01131213.H1.1
------------------------------------------------------------------------------------------------------------------M-DV-F-N-----R-N---------------------I-------DFNALFKF----SHISASTQQHLKRVYASFALCMFVA----ATGAYIN--V-----------V---TH---L--Q-----Q--F--------S-LL-----SGLGSLAL--LIW-LM-----AT--PH-------S--R---E--T-E-----Q-KRLGILAGFAFLTGANLCPLLEMCIV-I--NP----------S--IIPTAFLGTAVIFSCFSLSALY-A--RR-RSFLYLGGFLLSGLF-LMLLFSLIN-VF-V-----GS--T--W-----L--FT----ANLYLGLM-VMCGFVLFDTQLIIEK-AE---S---GDK-----DYIWHCVDLFLDFINIFRELMML---L-GMN--E-N-----------------K--KK--KEK-----------------------
>Crocodylus_niloticus@CT01131213.H1.1
------------------------------------------------------------------------------------------------------------------M-NV-F-D-----R-S---------------------V-------NMDALFKF----SHISASTQQHLKKVYASFALCMFVA----AAGAYVN--V-----------V---TH---L--V-----Q--L--------S-LL-----TGLGSLGL--MIW-LM-----ST--PH-------S--A---E--T-E-----Q-KRLGMLAGFAFLTGVNLGPLLEMCIA-I--NP----------S--I-PTAFLGTAVIFTCFTLSALY-A--RR-RSYLYLGGFXFSGLS-LMFFFSLVN-LF-V-----GS--T--W-----L--FT----ANLYVGLM-VMCGFVLFDTQLIIEK-AE---S---GDK-----DYIWHCVDLFLDFVNIFRELMII---L-GMN--E-S-----------------K--KK--EKK-----------------------
>Cyclorana_alboguttata@Calb1611.H1.1
------------------------------------------------------------------------------------------------------------------M-DF-L-D-----R-N---------------------I-------NFDALLKF----SHISYSTQQHLKRVYSSFALCMLVA----AAGAYAT--V-----------V---FG---F--L-----Q--G--------N-FL-----VFAGTLGT--MLW-LM-----FT--PH-------T--Y---E--N-E-----K-KRLGILAAFAFFSGCGLGPILNLCIA-V--NP----------S--IIPTAFLGTAVIFTCFTLSALY-S--RN-RSFLFLGGVLMSALS-LLTLSSLAN-LF-I-----GS--V--F-----L--FK----MHMYIGLL-VMCGFVLFDTQLIIEK-AE---R---GDK-----DYVWHCVDLFLDFITIFRKLMII---L-AMN--E-K-----------------D--KK--KERK----------------------
>Cynops_pyrrhogaster@CT01131213.H1.1
---------------------------------------------------------------------------------------------------------------AT-M-NV-F-D-----R-S---------------------I-------NFDALFKF----SHISYSTQQHLKKVYASFALCMFVA----AAGAYIH--V-----------V---TR---V--L-----Q--A--------G-FL-----SLLGSLGL--MLW-LM-----FT--PH-------S--P---E--V-E-----K-KRLSILAGFAFFTGIGLGPVLDFVIS-V--NP----------S--IIPTAFLGTAVIFTCFSLSALY-A--QR-RSFLYLGGILMSGLS-LLLIASLVN-VF-I-----GS--V--F-----M--FK----ANLYLGLL-VMCGFVLFDTQLIIEK-AE---L---GDK-----DYIWHCVDLFLDFITIFRKLMII---L-AMN--E-K-----------------E--KK--REKK----------------------
>Elaphe_guttata@toto5713.H1.1
------------------------------------------------------------------------------------------------------------------M-DV-F-N-----R-N---------------------I-------NFDALFKF----SHISASTQQHLKKVYASFALCMFLA----AAGAYIN--V-----------V---TQ---L--V-----Q--F--------G-LL-----TGLGALGL--MIW-LM-----AT--PH-------S--R---E--T-E-----E-KRLAILAGFAFLTGVNLGPLLEMCIA-I--NP----------S--IIPTA------------------------------------GLF-LMLLFSLIN-I-------------------------T----ANLYIGLM-VMCGFVLFDTQLIIEK-AE---N---GDK-----DYIWHCVDLFLDFVNIFRELMVI---L-GMN--E-N--------------------------------------------------
>Emys_orbicularis@CT01131213.H1.1
------------------------------------------------------------------------------------------------------------------M-DV-F-N-----R-N---------------------I-------DFNALFKF----SHISASTQQHLKRVYASFALCMFVA----ATGAYIN--V-----------V---TH---L--L-----R--F--------S-LL-----SGLGSLAL--LIW-LM-----AT--PH-------S--R---E--T-E-----Q-KRLGILAGFAFLTGANLCPLLEMCIA-I--NP----------S--IIPTAFLGTAVIFSCFSLSALY-A--RR-RSFLYLGGFLLSGLF-LMLLFSLIN-VF-V-----GS--T--W-----L--FT----ANLYLGLM-VMCGFVLFDTQLIIEK-AE---S---GDK-----DYIWHCVDLFLDFINIFRELMML---L-GMN--E-N-----------------K--KK--KEK-----------------------
>Eublepharis_macularius@CT01131213.H1.1
------------------------------------------------------------------------------------------------------------------M-DV-F-N-----R-N---------------------I-------NFDAIFKF----SHISTATQQHLKKVYASFALCMFVA----AAGAYIN--L-----------V---TQ---L--V-----Q--F--------G-LL-----TSLGSFGL--MIW-LM-----AT--PH-------S--R---K--T-E-----Q-KRLGMLAGFAFLSGVNLGPLLEMCIA-I--NP----------S--IIPTAFLGTAVIFSCFSLSALF-A--KR-RAYLYLGGFLFSGLF-LMLFMSLIN-MF-V-----GS--T--W-----L--FT----ANLYIGLM-VMCGFVLFDTQLIVEK-AE---R---GDQ-----DYIWHCVDLFLDFISIFRELMAI---L-GMN--ESN-----------------K--KK--KEK-----------------------
>Latimeria_chalumnae@CT01131213.H1.1
------------------------------------------------------------------------------------------------------------------M-NV-F-D-----R-N---------------------I-------NFDAILKF----SQISYSTQQHLKKVYSSLALCMFVA----GAGAYVH--V-----------V---TR---M--L-----Q--G--------G-LL-----SMLGSLGL--MLW-LA-----FT--PH-------S--Y---E--T-E-----K-KRLAILTGFAFFTGVGLGPALDFVIS-V--NP----------S--IIPTAFLGTSVIFACFSLSALY-A--KR-RSLLFLGGTLMSGLS-LLFLLSLAN-IF-I-----GS--V--M-----I--FK----AHLYIGLL-VMCGFVLFDTQLIIEK-AE---M---GDK-----DYIWHCVDLFLDFITIFRKLLII---L-AMN--D-K-----------------D--KK--KEKK----------------------
>Latimeria_menadoensis@CT01131213.H1.1
------------------------------------------------------------------------------------------------------------------M-NV-F-D-----R-N---------------------I-------NFDAILKF----SQISYSTQQHLKKVYSSLALCMFVA----GAGAYVH--V-----------V---TR---M--L-----Q--G--------G-LL-----SMLGSLGL--MLW-LA-----FT--PH-------S--Y---E--T-E-----K-KRLAILTGFAFFTGVGLGPALDFVIS-V--NP----------S--IIPTAFLGTSVIFACFSLSALY-A--KR-RSLLFLGGTLMSGLS-LLFLLSLAN-IF-I-----GS--V--M-----I--FK----AHLYIGLL-VMCGFVLFDTQLIIEK-AE---M---GDK-----DYIWHCVDLFLDFITIFRKLLII---L-AMN--D-K-----------------D--KK--KEKK----------------------
>Notophthalmus_viridescens@Nvir261.H1.1
---------------------------------------------------------------------------------------------------------------AK-M-NV-F-D-----R-S---------------------I-------NFDALLRF----SHISYSTQQHLKKVYASFAXCMFVA----AAGAYVH--V-----------V---TR---V--I-----Q--A--------G-FL-----SLLGSLGL--MLW-LM-----FT--PH-------S--P---E--V-E-----K-KRLSILAGFAFFTGIGLGPVLDFVIS-V--NP----------S--IIPTAFLGTAVIFTCFSLSAVX-A--QR-RSFLYLGGILMSGLS-LLLMASLVN-IF-I-----GS--V--F-----M--FK----ANLYLGLL-VMCGFVLFDTQLIIEK-AE---L---GDK-----DYIWHCVDLFLDFITIFRKLMII---L-AMN--E-K-----------------E--KK--RXKK----------------------
>Pelodiscus_sinensis@toto30166.H1.1
------------------------------------------------------------------------------------------------------------------M-DV-F-N-----R-N---------------------I-------DFNALFKF----SHISASTQQHLKKL------------------------------------------------------------------N-LL-----SGLGSLGL--LIW-LT-----AT--PH-------S--R---E--T-E-----Q-KRLGMLAGFAFLTGANLSPLLEMCIA-I--NP----------S--IIPTAFLGTAVIFSCFSLSALY-A--RR-RSFLYLGGVLLSGLL-LMLLFSVVN-IF-V-----GS--T--W-----L--FT----ANLYLGLM-VMCGFVLFDTQLIIEK-AE---S---GDK-----DYIW----------------------------------------------------------------------------------
>Phrynops_hilarii@Contig45426.H1.1
------------------------------------------------------------------------------------------------------------------M-DV-F-N-----R-N---------------------I-------DLNALFKF----SHISTSTQQHLKKVYASFALCMFVA----AAGAYIN--V-----------V---TH---V--I-----R--L--------N-LL-----TGLGSLGL--MIW-LM-----AT--PH-------S--R---E--T-E-----Q-KRLGILAGFAFLTGANLGPLLEMCIA-I--NP----------S--IVPTAFLGTAVIFCCFSLSALY-A--KR-RSFLYLGGFLLSGLL-LTLLFSVVN-IF-L-----GS--T--W-----L--FT----ANLYLGLM-ILCGFVLFDTQLIIEK-AE---S---GDK-----DYIWHCVDLFLDFINLFRQLMIL---L-GMN--E-N-----------------K--KK--KEK-----------------------
>Podarcis_sp.@Contig618.H1.1
------------------------------------------------------------------------------------------------------------------M-DV-F-N-----R-N---------------------I-------NVDALFKF----SHISASTQQHLKKVYASFALCMFLA----AGGAYIN--V-----------V---TQ---L--V-----Q--F--------G-ML-----TGLGALGL--MIW-LM-----AT--PH-------N--Q---G--T-E-----Q-KRLSMLAGFAFLTGVNLGPLLEMCIA-I--NP----------S--IIPTAFMGTAVIFSCFSLSALY-A--KR-RAYLYLGGVLFSGLF-LMLFFSLIN-IF-V-----GS--T--W-----L--FT----ANLYIGLM-VMCGFVLFDTQLIIEK-AE---N---GDK-----DYIWHCVDLFLDFVNIFRELMVI---L-GMS--E-N-----------------K--KK--KEK-----------------------
>Pogona_vitticeps@CT01131213.H1.1
------------------------------------------------------------------------------------------------------------------M-DV-F-N-----R-N---------------------I-------NFDALFKF----SHISTSTQQHLKKVYVSFALCMFLA----AAGAYVN--V-----------V---TQ---L--V-----Q--F--------G-LL-----TGLGALGL--MIW-LM-----TT--PH-------S--R---E--T-E-----E-KRLGMLAGFAFLTGVNLGPLLEMCIA-I--NP----------S--IIPTAFMGTAVIFSCFSLSALY-A--KR-RAYLYLGGVLFSGLS-LMLFFSLIN-IF-M-----GS--T--W-----L--FT----ANLYIGLM-VMCGFVLFDTQLIIEK-AE---N---GDK-----DYIWHCVDLFLDFVNIFRELMVI---L-GMN--E-N-----------------N--KK--KEK-----------------------
>Protopterus_annectens@CT01131213.H1.1
------------------------------------------------------------------------------------------------------------------M-NA-F-D-----R-N---------------------I-------NVDALFRF----SHISYSTQQHLKRVYASLAVCMFVA----AAGAYVH--V-----------V---TR---L--F-----Q--G--------G-LL-----SFLGSIGM--MFW-LL-----FT--PH-------N--N---E--T-E-----K-KRLCILSGFAFFTGVGLGPALDFVIS-V--NP----------S--IISTAFLGTAVIFACFSLSALY-A--RR-RTFLFLGGTLMSGLS-ILLLVSLVN-VF-F-----GS--V--L-----L--LK----AHLYIGLL-LMCGFVLFDTQLIIEK-AE---H---GDK-----DYIWHCVDLFLDFITIFKKLMVI---L-ALN--E-K-----------------D--KK--KEKK----------------------
>Ptychodera_flava@Pfla12335.H1.1
---------------------------------------------------------------------------------------------------------------MD-S-LF-G-G-----R-N---------------------I-------KMSTLTDF----SQLSKATRFHLKNVYSCLAICMLVA----AVGSYIH--V-----------V---TG---I--I-----Q--G--------G-IM-----ATLASIGL--LIL-LG-----IT--PH-------T--K---E--N-Q-----V-KRLGFLAGFAFFTGVSLGPLLDRVIE-I--DP----------S--IISTAFMATTLIFVCFSLSALW-A--EQ-RAFLYLGGTLFSGLS-LLLLLSLFN-IF-L-----GS--M--L-----L--FK----IHLYVGLL-IMCGFVLYDTQLIVEK-FR---R---GDS-----DYIWHCVDLFIDFVNIFRKLLII---L-AMD--K-Q-----------------E--KK----------------------------
>Python_regius@CT02131213.H1.1
------------------------------------------------------------------------------------------------------------------M-DV-F-N-----R-N---------------------I-------NFDALFKF----SHISASTQQHLKKVYASFALCMFLA----AGGAYLN--V-----------V---TR---L--V-----Q--F--------G-LL-----TGLGALGL--MIW-LM-----AT--PH-------S--R---E--T-E-----E-KRLAMLAGFAFLTGVNLGPLLEMCIA-I--NP----------S--IIPTAFLGTAVIFSCFSLSALF-A--KR-RAYLYLGGVLFSGLF-LMLLFSLVN-IF-L-----GS--T--W-----L--FT----ANLYIGLM-VMCGFVLFDTQLIIEK-AE---N---GDK-----DYIWHCVDLFLDFVNIFRELMVI---L-GMN--E-N-----------------K--KK--KEK-----------------------
>Rana_chensinensis@Rche20617.H1.1
-----------------------------------------------------------------------------------------------------------------------------------------------------------------------------------QHLKHVYASFALSLLVA----AAGAYVN--V-----------V---FR---F--L-----Q--G--------S-FM-----SFAGSLGM--MLW-LM-----FT--PH-------S--K---E--T-E-----K-KRLGILAGFAFFSGIGLGPALNLCLA-V--DP----------S--IIPTAFLATAVIFTCFSLSALY-A--QR-RTYLYLGGVLMSVLS-LLLLSGLVN-IF-I-----GS--T--I-----L--LK----FHLYVGLL-VMCGFVLFDTQLIIEK-VE---N---GDK-----DYVWHCVDLFLDFIAIFRKIMVI---L-AMN--E-K-----------------E--KK--KERK----------------------
>Scyliorhinus_canicula@toto74615.H1.1
------------------------------------------------------------------------------------------------------------------M-NT-F-D-----R-N---------------------L-------NLDGLFKL----SQISYSTQQHLKKVYSSLAMCMFLA----AAGAYVH--V-----------V---TR---I--F-----Q--G--------G-LV-----SMLLSLGL--ILW-LS-----LT--PH-------N--P---E--T-E-----K-KRLLILSAFAFFTGTGLGPLMDLVIL-I--NP----------S--IIPTAFLTSALVFCCFTLSALY-A--QR-RSYLFLGGILMSLLT-VLCLLPLVN-LM-F-----GS--V--L-----L--VK----AQLYIGLL-VFCGFILFDTQLIIEK-AE---N---GDK-----DYIWHCVDLFMDFVAVFRKLMLL---L-AMN--E-K-----------------D--KK--R-------------------------
>Sphenodon_punctatus@toto16919.H1.1
------------------------------------------------------------------------------------------------------------------M-DV-F-N-----R-N---------------------I-------NLDALFKF----SHISASTQQHLKMVYASFALCMFLA----ATGAYVN--V-----------V---TQ---L--V-----Q--F--------G-LM-----TGLGALGL--MIW-LM-----ST--PH-------S--Q---E--T-E-----Q-KRLGMLAGFAFLTGVNLGPLLEMCIN-I--NP----------S--IIPTAFLGTAVIFTCFSLSALY-A--RR-RAYLYLGGFLLSGLF-LMLFFSLIN-IF-L-----GS--T--M-----L--FT----ANLYLGLM-VMCGFVLFDTQLIIEK-AE---C---GDK-----DYIWHCVDLFLDFVNIFRELMVI---L-GMN--E-S-----------------N--KK--KKK-----------------------
>Trachemys_scripta@toto7316.H1.1
------------------------------------------------------------------------------------------------------------------M-DV-F-N-----R-N---------------------I-------DFNALFKF----SHISASTQQHLKRVYASFALCMFVA----ATGAYIN--V-----------V---------------------------------------------------------------------------------------------------------------------------------------------------VIFSCFSLSALY-A--RR-RSFLYLGGFLLSGLF-LMLLFSLIN-VF-V-----GS--T--W-----L--FT----ANLYLGLM-VMCGFVLFDTQLIIEK-AE---S---GDK-----DYIWHCVDLFLDFINIFRELMML---L-GMN--E-N-----------------K--KK--KEK-----------------------
