# Supplementary material for: A phylogenomic framework and timescale for comparative studies of tunicates
Source: BMC Biol. 2018 Apr 13;16:39. doi: 10.1186/s12915-018-0499-2 (PMC5899321; doi:10.1186/s12915-018-0499-2)
Supplement: Supplementary file 4 — Supporting data. Transcriptome assemblies, alignments, and trees. (ZIP 38502 kb) [file 12915_2018_499_MOESM4_ESM.zip › 12915_2018_499_MOESM4_ESM/12915_2018_499 (Delsuc) Files Updated 23-03-2018/tribe1054.fasta]

>Oikopleura_dioica@CBY15339
--------------------------------------------------------------------------------------------------------------------------------------------------------------------------------------------------MLL----S--T--L--F-----------------L-----G------------A-------------V--S-----A--T--------DF--V--TCGSVIKLV-NKAY-T--------MR-LHSH-EVTY--G--------S---G---SGQQ-SVTGF--RGE-T-DS-NS---------YWWI----R---G----A------------S-----E---E-------S----C-------K-------RG--------D---------S---------VMCGSEVLLTHINTMKNLHSH---Q-HRAP-L-T--NN-QEVSAY--G--N----D-G---AG-DAM---DVWEV---IC---------G-GN-----N-------------P---------WR------RDSA-VKLKHKGTQ-KYLAA-SG-QQ-FNR-------PISGQMEI--V-----A-Q-S--K-S--GG--A--TE-WKVA-EGAFVSP--PS---------V--N-I-H-T-----------------------------EL-------------------
>Mus_musculus@BAB22144
----------------------------------------------------------------------------------------------------------------------------------------------------------------------------MI--SS------LGS-R-M--AVLS----L--L--L--L--GG----L-W----S-A-----V------------G-------------A--S-----N--M--------AV--V--TCGSVVKLL-NTRH-N--------VR-LHSH-DVRY--G--------S---G---SGQQ-SVTGV--TSV-D-DS-NS---------YWRI----R---G----K------------T-----A---T-------V----C-------E-------RG--------T---------P---------IKCGQPIRLTHINTGRNLHSH---H-FTSP-L-S--GN-QEVSAF--G--E----E-G---EG-DYL---DDWTV---LC---------N-G------P-------------Y---------WV------RDGE-VRFKHSSTD-VLLSV-TG-EQ-YGR-------PISGQKEV--H-----G-M-A--Q-P--SQ--N--NY-WKAM-EGIFMKP--SE---------L--L-R-A-E---------------V----H------HAEL-------------------
>Homo_sapiens@BAA09312
----------------------------------------------------------------------------------------------------------------------------------------------------------------------------------------------M--AVVP----L--L--L--L--GG----L-W----S-A-----V------------G-------------A--S-----S--L--------GV--V--TCGSVVKLL-NTRH-N--------VR-LHSH-DVRY--G--------S---G---SGQQ-SVTGV--TSV-D-DS-NS---------YWRI----R---G----K------------S-----A---T-------V----C-------E-------RG--------T---------P---------IKCGQPIRLTHVNTGRNLHSH---H-FTSP-L-S--GN-QEVSAF--G--E----E-G---EG-DYL---DDWTV---LC---------N-G------P-------------Y---------WV------RDGE-VRFKHSSTE-VLLSV-TG-EQ-YGR-------PISGQKEV--H-----G-M-A--Q-P--SQ--N--NY-WKAM-EGIFMKP--SE---------L--L-K-A-E---------------A----H------HAEL-------------------
>Pan_troglodytes@XP_003953139
----------------------------------------------------------------------------------------------------------------------------------------------------------------------------------------------M--AVVP----L--L--L--L--GG----L-W----S-A-----V------------G-------------A--S-----S--L--------GV--V--TCGSVVKLL-NTRH-N--------VR-LHSH-DVRY--G--------S---G---SGQQ-SVTGV--TSV-D-DS-NS---------YWRI----R---G----K------------S-----A---T-------V----C-------E-------RG--------T---------P---------IKCGQPIRLTHVNTGRNLHSH---H-FTSP-L-S--GN-QEVSAF--G--E----E-G---EG-DYL---DDWTV---LC---------N-G------P-------------Y---------WV------RDGE-VRFKHSSTE-VLLSV-TG-EQ-YGR-------PISGQKEV--H-----G-M-A--Q-P--SQ--N--SY-WKAM-EGIFMKP--SE---------L--L-K-A-E---------------A----H------HAEL-------------------
>Bos_taurus@AAI03156
----------------------------------------------------------------------------------------------------------------------------------------------------------------------------------------------M--AVVS----L--L--L--F--GG----L-W----S-A-----V------------G-------------S--S-----N--L--------AV--V--TCGSVVKLL-NTRH-N--------VR-LHSH-DVRY--G--------S---G---SGQQ-SVTGV--TSV-D-DS-NS---------YWRI----R---G----K------------T-----A---T-------V----C-------E-------RG--------T---------P---------IRCGQPIRLTHVNTGRNLHSH---H-FTSP-L-S--GN-QEVSAF--G--E----E-G---EG-DYL---DDWTV---LC---------N-G------P-------------Y---------WV------RDGE-VRFKHSSTE-VLLSV-TG-EQ-YGR-------PISGQKEV--H-----G-M-A--Q-P--SQ--N--NY-WKAM-EGIFMKP--SE---------L--L-K-A-E---------------G----H------HTEL-------------------
>Monodelphis_domestica@XP_001375933
---------------------------------------------------------------------------------------------------------------------------------------------------------------------------MGR--WG------PAG-T-V--VPPL----L--L--L--F--GG----L-L----G-L-----A------------G-------------A--S-----D--L--------PL--V--TCGSVVKLL-NTRH-N--------VR-LHSH-DVHY--G--------S---G---SGQQ-SVTGV--SDV-D-DS-NS---------YWRI----R---G----K------------T-----S---T-------V----C-------E-------RG--------T---------P---------VRCGQSIRLTHVNTGRNLHSH---H-FSSP-L-S--GN-QEVSAF--G--E----E-G---EG-DSL---DDWTV---LC---------S-G------S-------------H---------WV------RDDE-VRFKHASTN-VLLSV-TG-EQ-YGR-------PISGQREV--H-----G-M-A--Q-Q--SQ--N--NY-WRAM-EGIFMKP--SE---------L--L-W-T-E---------------T----H------HAEL-------------------
>Ornithorhynchus_anatinus@XP_001514724
--------------------------------------------------------------------------------------------------------------------------------------------------------------------------------------------------------------------------------------------------------------------------------------------------------------------------------------------------------SGQQ-SVTGV--SAV-D-DS-NS---------YWRV----R---G----K------------T-----S---T-------V----C-------E-------RG--------T---------P---------VKCGQVIRLTHVNTGRNLHSH---H-FTSP-L-S--GN-QEVSAF--G--E----E-G---EG-DYL---DDWTV---LC---------S-G------S-------------H---------WV------RDGE-VRFKHSSTE-VLLSV-TG-EQ-YGR-------PISGQKEV--H-----G-M-T--Q-P--SQ--N--NY-WKAM-EGIFMKP--GE---------L--L-R-T-G---------------V----H------HAEL-------------------
>Taeniopygia_guttata@ACH43721
--------------------------------------------------------------------------------------------------------------------------------------------------------------------------------ME------PPV-L-L--LRVL----L--P--L--L--AA----A-L----G-A-----A------------G-------------R--G-----E--P--------GP--V--TCGSVVKLL-NVRH-N--------VR-LHSH-DVRY--G--------S---G---SGQQ-SVTGV--SAA-D-DG-NS---------YWRV----R---G----R------------T-----A---A-------V----C-------Q-------RG--------T---------P---------VRCGQTIRLTHLGTGRNLHSH---R-FTSP-L-S--GN-QEVSAF--G--E----A-G---EG-DYL---DDWTV---VC---------S-G------T-------------Y---------WV------RDDE-VRFQHTSTD-VFLSV-TG-EQ-YGR-------PIHGQKEV--H-----G-M-A--T-S--SQ--N--NY-WKVM-EGIFMQP--SE---------A--I-Q-M-E---------------Q----Y------HAEL-------------------
>Danio_rerio@XP_001331502
----------------------------------------------------------------------------------------------------------------------------------------------------------------------------MD--SF------VFL-R-V--QLPL----T--V--L--L--SC----V-F----T-L-----T------------L-------------C--S-----E--M--------NC--V--TCGSVVKLI-NVKH-N--------VR-LHSH-DVRY--G--------S---G---SGQQ-SVTGV--TTV-E-DS-NS---------YWSV----R---G----T------------S-----D---H-------S----C-------H-------RG--------T---------P---------VRCGQNIRLTHVNTGRNLHSH---Y-FTSP-L-S--SN-QEVSAF--G--E----N-G---EG-DHL---DEWTV---LC---------A-G------S-------------I---------WQ------RDES-VRFQHTATE-ALLSV-TG-EQ-YGR-------PIHGQREV--H-----G-M-M--V-S--SS--H--SY-WRTM-EGIFIKP--SE---------A--G-S-R-D---------------F----HSP-L--HSEF-------------------
>Xenopus_tropicalis@AAI70797
-----------------------------------------------------------------------------------------------------------------------------------------------------------------------------M--TK------PQD-G-A--GSLL----L--F--I--T--PL----L-L----P-V-----S------------I-------------A--S-----E--L--------SV--V--TCGSVVKLL-NIKH-S--------VR-LHSH-DVRY--G--------S---G---SGQQ-SVTGV--TSV-D-DG-NS---------YWRI----R---G----Q------------T-----S---T-------V----C-------E-------RG--------K---------L---------IKCGQSVRLTHVNTGRNLHSH---H-FTSP-L-S--GN-QEVSAF--G--D----D-G---EG-DIL---DDWTV---LC---------G-G------E-------------F---------WQ------RDDE-VRFRHTSTS-VFLSV-TG-EQ-YGR-------PINGQREV--H-----G-M-S--Y-A--NQ--N--SY-WKVM-EGIFMKP--SE---------Q--S-R-T-Q---------------N----I------HTEL-------------------
>Xenopus_laevis@AAH82685
-----------------------------------------------------------------------------------------------------------------------------------------------------------------------------M--TK------PQD-G-A--GSLL----L--F--I--T--PL----L-L----P-V-----S------------F-------------A--S-----E--L--------SV--V--TCGSVVKLL-NIKH-N--------VR-LHSH-DVRY--G--------S---G---SGQQ-SVTGV--TSV-D-DG-NS---------YWRI----R---G----Q------------T-----S---T-------V----C-------E-------RG--------T---------M---------IKCGQSMRLTHVNTGRNLHSH---H-FTSP-L-S--GN-QEVSAF--G--D----D-G---EG-DIL---DDWTV---LC---------D-G------E-------------F---------WQ------RDDD-VRLRHTSTN-VFLSI-TG-EQ-YGR-------PINGQREV--H-----C-M-S--Y-S--NQ--N--SY-WKVM-EGIFMKP--SE---------Q--S-R-T-Q---------------N----A------HTEL-------------------
>Callorhinchus_milii@CT01080829.H1.1
------------------------------------------------------------------------------------------------------------------------------------------------------------------------------------------------------------------------------------------------------------------------------------------------------------------------------------------------S---G---SGQQ-SVTGV--TTA-D-DS-NS---------YWRI----R---G----K------------M-----D---D-------S----C-------Q-------RG--------N---------P---------VKCGEVIRMTHINTGRNLHSH---Y-FTSP-L-S--GN-QEVSAF--G--E----D-G---NG-DDL---DNWTV---VC---------S-G------T-------------F---------WE------RENP-VKFKHTATE-VLLSV-TG-EQ-YGR-------PINGQREV--H-----G-M-A--Y-S--NQ--Y--SS-WKVM-EGIFMKP--ME---------M--P-R-F-E---------------T----HS-----HSEL-------------------
>Squalus_acanthias@CT01080829.H1.1
--------------------------------------------------------------------------------------------------------------------------------------------------------------------------------------------------SLL----L--L--L--R--VV----I-L----SCV-----S------------VP--GPLG------A--S-----E--L--------SY--V--TCGSVIKLL-NTKH-N--------VR-LHSH-DVKY--G--------S---G---SGQQ-SVTGV--TEA-D-DS-NS---------YWRI----R---G----K------------S-----D---I-------V----C-------Q-------RG--------N---------P---------VRCGETIRLTHINTGRNLHSH---Y-FTSP-L-S--GN-QEVSAF--G--D----D-G---EG-DNL---DNWTV---VC---------G-G------T-------------Y---------WE------RNNP-VRFKHTATE-VLLSV-TG-EQ-YGR-------PINGQREV--H-----G-M-Q--Y-S--NQ--Y--NS-WKVM-EGIFMKP--ME---------G--S-R-AGL---------------D----I------HSEL-------------------
>Mus_musculus@EDK97448
------------------------------------------------------------------------------------------------------------------------------------------------------------------------MWGASR--GR------VAG-P-T--LLGL----L--L--A--L--SV----R-S----G-G-----A------------S-------------K--A-----S--A--------GL--V--TCGSVLKLL-NTHH-K--------VR-LHSH-DIKY--G--------S---G---SGQQ-SVTGV--EES-D-DA-NS---------YWRI----R---G----G------------S-----E---G-------G----C-------P-------RG--------L---------P---------VRCGQAVRLTHVLTGKNLHTH---H-FPSP-L-S--NN-QEVSAF--G--E----D-G---EG-DDL---DLWTV---RC---------S-G------Q-------------H---------WE------REAS-VRFQHVGTS-VFLSV-TG-EQ-YGN-------PIRGQHEV--H-----G-M-P--S-A--NA--H--NT-WKAM-EGIFIKP--GA---------D--L-S-T-G--------------------H-------DEL-------------------
>Pan_troglodytes@XP_001159592
-----------------------------------------------------------------------------------------------------------------------------------------------------------------------XMWSAGR--GG------AAR-P-V--LLGL----L--L--A--L--LV----P-G----G-G-----A------------A-------------K--T-----G--A--------EL--V--TCGSVLKLL-NTHH-R--------VR-LHSH-DIKY--G--------S---G---SGQQ-SVTGV--EAS-D-DA-NS---------YWRI----R---G----G------------S-----E---G-------G----C-------P-------RG--------S---------P---------VRCGQAVRLTHVLTGKNLHTH---H-FPSP-L-S--NN-QEVSAF--G--E----D-G---QG-DDL---DLWTV---RC---------S-G------Q-------------H---------WE------REAA-VRFQHVGTS-VFLSV-TG-EQ-YGS-------PIRGQHEV--H-----G-M-P--S-A--NT--H--NT-WKAM-EGIFIKP--SV---------E--P-S-A-G--------------------H-------DEL-------------------
>Bos_taurus@AAI02529
------------------------------------------------------------------------------------------------------------------------------------------------------------------------MWSAGS--GR------AAG-P-A--LLGI----L--L--A--L--SL----S-G----G-R-----A------------A-------------K--S-----D--A--------GL--V--TCGSVLKLF-NTQH-R--------VR-LHSH-DIKY--G--------S---G---SGQQ-SVTGV--EAS-D-DA-NS---------YWRI----R---G----G------------T-----E---G-------E----C-------P-------RG--------S---------P---------VRCGQAVRLTHVLTGKNLHTH---H-FPSP-L-T--NN-QEVSAF--G--E----D-G---EG-DDL---DLWTV---RC---------S-G------Q-------------H---------WE------REAA-VRFQHVGTS-VFLSV-TG-EQ-YGS-------PIRGQHEV--H-----G-M-A--S-A--SA--H--NK-WKAM-EGIFIKP--SP---------E--A-P-G-G--------------------H-------DEL-------------------
>Monodelphis_domestica@XP_001378132
---------------------------------------------------------------------------------------------------------------------------------------------------------------------------------M------PP----V--LLLL----L--L--A--A--GT----E-A----G--------------------A-------------E--L-----G--T--------GA--V--TCGSVLKLL-NTRH-G--------VR-LHSH-DVKY--G--------S---G---SGQQ-SVTGV--EGS-E-DA-NS---------YWRI----R---G----G------------A-----E---G-------E----C-------P-------RG--------V---------P---------VRCGQAVRLTHVNTGKNLHTH---H-FPSP-L-S--NN-QEVSAF--G--D----S-G---EG-DQL---DVWLV---QC---------S-G------A-------------Y---------WD------REEA-VRFQHAGTH-VYLSV-TG-EQ-YGH-------PIRGQREV--H-----G-M-P--S-P--NQ--H--NS-WKAM-EGVFIKP--SP---------T--D-S-S-R--------------------H-------DEL-------------------
>Gallus_gallus@CAG32533
---------------------------------------------------------------------------------------------------------------------------------------------------------------------------------M------RGG-C-R--LLPV----L--L--L--C--GL----C-G----G--------------------R-------------E--P-----A--P--------GA--V--TCGSVLKLL-NTRH-S--------VR-LHSH-EVKY--G--------S---G---SGQQ-SVTGV--EAS-D-DA-NS---------YWRI----R---G----R------------T-----D---G-------S----C-------Q-------RG--------T---------P---------VKCGQAIRLTHVNTGKNLHTH---H-FPSP-L-S--NN-QEVSAF--G--D----D-G---EG-DDL---DIWIV---QC---------S-G------T-------------H---------WE------REDA-VRFKHVGTE-VFLSI-TG-EQ-YGH-------PIRGQREV--H-----G-M-P--T-A--NH--H--NY-WKAM-EGVFIKP--S----------T--D-L-A-K--------------------H-------DEL-------------------
>Taeniopygia_guttata@XP_002199089
---------------------------------------------------------------------------------------------------------------------------------------------------------------------------------M------RGG-R-R--LFPL----L--L--L--A--LL----P-GL---C-H-----G------------R-------------E--P-----A--P--------GA--V--TCGSVLKLL-NTRH-S--------VR-LHSH-EVKY--G--------S---G---SGQQ-SVTAV--EAS-D-DA-NS---------YWRI----R---G----K------------S-----D---N-------G----C-------Q-------RG--------T---------P---------VKCGQAIRLTHVNTGKNLHTH---H-FPSP-L-S--NN-QEVSAF--G--N----D-G---EG-DDL---DFWIV---QC---------S-G------T-------------Y---------WE------REDA-VRFKHVGTE-VFLSI-TG-EQ-YGH-------PIRGQREV--H-----G-M-P--A-A--NH--H--NY-WKAM-EGVFIKP--S----------L--D-P-A-K--------------------H-------DEL-------------------
>Xenopus_tropicalis@CAJ81952
----------------------------------------------------------------------------------------------------------------------------------------------------------------------------ML--LC------GFG-Q-V--FLLL----N--L--C--S--IL----H-R----G-Q-----G------------S-------------E--E-----D--A--------EY--V--TCGSVVKLL-NSRH-N--------VR-LHSH-DVKY--G--------S---G---SGQQ-SVTGV--EAS-D-DA-NS---------YWRI----R---G----K------------T-----D---A-------D----C-------S-------RG--------E---------P---------IKCGQAVRLTHVNTGKNLHTH---H-FPSP-L-S--NN-QEVSAF--G--D----N-G---EG-DDL---DAWMV---QC---------S-D------T-------------L---------WE------REES-VRFKHIGTN-VYLTI-TG-EQ-YGH-------PIRGQREV--H-----G-I-T--N-P--NA--H--NY-WKVM-EGVFLKQ--SS---------P--P-G-A-N---------------K----H-------DEL-------------------
>Xenopus_laevis@AAH87463
----------------------------------------------------------------------------------------------------------------------------------------------------------------------------ML--LS------GFG-L-V--FLLV----N--L--C--N--IL----H-W----G-R-----G------------S-------------E--D-----D--G--------EY--V--TCGSVVKLL-NTRH-N--------VR-LHSH-DVKY--G--------S---G---SGQQ-SVTGV--EAS-D-DA-NS---------YWRI----R---G----K------------T-----D---A-------D----C-------S-------RG--------E---------P---------IKCGQAVRLTHVNTGKNLHTH---H-FPSP-L-S--NN-QEISAF--G--D----N-G---EG-DDL---DAWMV---QC---------S-D------T-------------H---------WE------REDT-VRFKHIGTN-VYLTI-TG-EQ-YGH-------PIRGQREV--H-----G-I-T--N-P--NA--H--NY-WKAM-EGVFLKQ--SS---------P--P-G-G-S---------------K----H-------DEL-------------------
>Xenopus_laevis@AAH77788
----------------------------------------------------------------------------------------------------------------------------------------------------------------------------ML--LC------EFG-L-V--FLLL----S--L--C--N--IL----H-W----G-Q-----G------------S-------------E--D-----D--G--------EY--V--TCGSVVKLL-NTRH-N--------VR-LHSH-DVKY--G--------S---G---SGQQ-SVTGV--EAS-D-DA-NS---------YWRI----K---G----K------------T-----D---A-------D----C-------S-------RG--------E---------P---------IKCGQAVRLTHVNTGKNLHTH---H-FPSP-L-S--NN-QEISAF--G--D----N-G---EG-DDL---DAWTV---QC---------S-D------A-------------H---------WE------RDDA-VRFKHIGTN-VYLTI-TG-EQ-FGH-------PIRGQREV--H-----G-I-T--N-P--NA--H--NF-WKVM-EGVFLRQ--SF---------P--P-G-V-G---------------K----H-------DEL-------------------
>Ambystoma_mexicanum@CT01080710.H1.1
--------------------------------------------------------------------------------------------------------------------------------------------------------------------------------------------------LLL----G--L--C--C--SL----A-R-------------------------A-------------S--E-----S--Y--------EY--V--TCGSVIKLL-NQRH-G--------VR-LHSH-DVKY--G--------S---G---SGQQ-SVTGV--EAS-D-DA-NS---------YWRI----R---G----R------------I-----D---G-------A----C-------S-------RG--------A---------P---------IKCGQAVRLTHVNTGKNLHTH---H-FSSP-L-S--NN-QEVSAF--G--D----D-G---EG-DDL---DAWTV---QC---------G-D------T-------------Y---------WE------REEA-VRFKHIGTD-VFLTI-TG-EQ-YSH-------PIRGQREV--H-----G-M-S--T-P--NA--N--NY-WKAM-EGVFIKP--ST---------E--P-G-A-G---------------R----H-------DEL-------------------
>Petromyzon_marinus@1210911460.H1.1
------------------------------------------------------------------------------------------------------------------------------------------------------------------------------------------------------------------------------------------------------------------------------------------------------------------------------------------------A---G---SGQQ-SVTGV--EDA-D-DG-NS---------YWRV----R---S----A------------AT----A---ASP-----R----C-------Q-------RG--------Q---------P---------VRCGQAVRLTHVNTGRNLHSH---H-FSSP-L-S--G-------------------------------------------------------------------------------------------------------------------------------------------------------------------------------------------------------------------------------------------------------------
>Danio_rerio@AAI54284
-----------------------------------------------------------------------------------------------------------------------------------------------------------------------------------------MS-V-F--LDLI----L--V--C--L--VF----S-P----C-G-----A------------R-------------D--V-----D--S--------SY--V--TCGSLVKLM-NTRH-S--------VR-LHSH-DVKY--G--------S---G---SGQQ-SVTGV--DSA-D-DA-NS---------YWRI----R---G----K------------P-----G---S-------V----C-------Q-------RG--------A---------P---------IRCGQAIRITHMTTGRNLHSH---H-FSSP-L-S--NH-QEVSAF--G--E----N-G---EG-DDL---DVWNV---QC---------S-A------T-------------Y---------WD------REDA-VRFKHTGTE-VFLSV-TG-EQ-YGH-------PIRGQREV--H-----G-M-P--S-P--NQ--H--NY-WKVM-EGVFIQP--SS---------D--P-I-H-H----------------------------DEL-------------------
>Callorhinchus_milii@CT04080829.H1.1
----------------------------------------------------------------------------------------------------------------------------------------------------------------------------------------------------------------------------------------------------------------------------------------------------------------------------------------------------G---SGQQ-SVTGV--EAS-D-DG-NS---------YWRV----R---A----K------------P-----S---Q-------V----C-------Q-------RG--------L---------P---------IRCGQQIRLTHVNTGRNLHSH---H-FQSP-L-S--GN-QEVSAF--G--E----N-E---EG-DDL---DVWIV---QC---------S-G------I-------------H---------WE------RDDH-VRFKHVGTE-VFLTV-TG-EQ-FGH-------PIRGQREV--H-----G-M-S--S-P--NR--D--GY-WTVM-EGVFIKP--SA---------E--P-F-R-H----------------------------DEL-------------------
>Leucoraja_erinacea@CO049965.H1.1
-------------------------------------------------------------------------------------------------------------------------------------------------------------------------------------------------LGLA----L--C--A--L--LA----S-V----C-A-----T------------S-------------E--L-----------------SY--V--TCGSVIKLL-HNLH-G--------VR-LHSH-DVKY--G--------S---G---SGQQ-SVTGV--EVS-D-DS-NS---------YWTV----R---G----K------------P-----G---Q-------V----C-------Q-------RG--------K---------P---------IKCGQSIRLTHVNTGRNLHSH---H-FVSP-L-S--GN-QEVSAF--G--E----N-G---EG-DDL---DVWIV---QC---------S-G------T-------------S---------WE------RDDD-VRFKHAGTG-VFLTI-TG-EQ-YGH-------PIRGQREV--H-----G-T-F--S-P--DV--D--NY-WTVM-EGVFINP--A----------------------------------------------------------------------
>Squalus_acanthias@CT02080829.H1.1
-------------------------------------------------------------------------------------------------------------------------------------------------------------------------------------------------LGLA----L--C--A--L--LA----S-V----C-A-----T------------S-------------E--L-----------------SY--V--TCGSVIKLL-HNLH-G--------VR-LHSH-DVKY--G--------S---G---SGQQ-SVTGV--EVS-D-DS-NS---------YWTV----R---G----K------------P-----G---Q-------V----C-------Q-------RG--------K---------P---------IKCGQSIRLTHVNTGRNLHSH---H-FVSP-L-S--GN-QEVSAF--G--E----N-G---EG-DDL---DVWIV---QC---------S-G------T-------------S---------WE------RDDD-VRFKHAGTG-VFLTI-TG-EQ-YGH-------PIRGQREV--H-----G-T-F--S-P--DV--D--NY-WTVM-EGVFINP--A----------------------------------------------------------------------
>Leucoraja_erinacea@CT01080829.H1.1
------------------------------------------------------------------------------------------------------------------------------------------------------------------------------------------------------------------------------------------A------------T-------------A--T-----E--Q--------ES--V--TCGSVVKLL-NNRH-N--------VR-LHSH-DVKY--G--------S---G---SGQQ-SVTGV--SVS-D-DS-NS---------YWTV----R---G----K------------P-----G---L-------V----C-------Q-------RG--------I---------P---------IKCGQPIRLTHVNTGRNLHSH---H-FVSP-L-S--GN-QEVSAF--G--E----N-G---DG-DDL---DVWTV---QC---------G-G------T-------------S---------WE------RDDD-VRLKHVGTQ-AFLTI-TG-EQ-YGH-------PIRGQLEV--H-----G-T-F--S-P--NA--N--NY-WTVM-EGVFIKP--SA---------E--P-L-K-H----------------------------DEL-------------------
>Strongylocentrotus_purpuratus@X10
----------------------------------------------------------------------------------------------------------------------------------------------------------------------MAPSLTDI--LC------SVL-T-V--FCIF----S--T--E--N--SR----S-W----T-E-----A------------V-------------Q--M-----D--Y--------EY--V--TCGSTVKLI-NQKY-N--------VR-LHSH-DIHY--G--------S---G---SGQQ-SVTAV--DST-T-DK-NS---------YWQI----K---G----K------------L-----D---K-------N----C-------I-------RG--------A---------P---------VKCGSTIRLQHVATKRNLHSH---N-FQSP-L-S--SN-QEVSCF--G--E----D-G---HG-DEG---DNWAV---IC---------S-T------T-------------N---------WK------RNEP-VRFKHVATE-NYLSM-SG-QT-YGR-------PIHGQREV--C-----G-L-S--S-L--ST--A--NQ-WRAV-EGIFVKP--SE---------G--S-T-V-S--------------------------------------------------
>Paracentrotus_lividus@CT01080710.H1.1
----------------------------------------------------------------------------------------------------------------------------------------------------------------------MAPSLTDI--LC------SVI-T-V--FCIF----S--T--E--N--SR----S-W----T-E-----A------------V-------------Q--M-----D--Y--------EY--V--TCGSTVKLI-NQKY-N--------VR-LHSH-DIHY--G--------S---G---SSQQ-SVTAV--DST-T-DK-NS---------YWQI----K---G----K------------L-----D---K-------N----C-------V-------RG--------E---------P---------IKCGSTIRLQHVATKRNLHSH---H-FTSP-L-S--SN-QEVSCF--G--E----E-G---QG-DEG---DYWAV---VC---------S-T------T-------------N---------WK------RNEP-VRFKHVVTE-NYLSM-SG-QT-YGR-------PIHGQREV--C-----G-V-T--S-L--SN--A--NQ-WRAV-EGIYVKP--TE---------G-----------------------------------------------------------
>Holothuria_glaberrima@ES727728.H1.1
------------------------------------------------------------------------------------------------------------------------------------------------------------------------------------------------------------------------------------------------------------------------------------------------------------------------------------------------------------------------------------------------------------------------------------------------------------------------------------------------------VATRRNLHSH---S-FQSP-L-S--HN-QEVSCF--G--E----D-G---GG-DAG---DNWVV---VC---------S-T------Q-------------L---------WR------RNEG-VRLKHVATE-KFLTV-TG-DV-YGR-------PIHGQKEV--C-----A-H-S--T-A--SQ--N--NN-WKSM-EGIYVKP--IE---------------------------------------------------------------------
>Xenoturbella_bocki@X9
-----------------------------------------------------------------------------------------------------------------------------------------------------------------------------S--EI------HIL-L-L--ILLQ----F--F--C--I--LY----A-Y----N----------------------------------D--D-----S--D--------NY--V--TCGSVIKLL-NKQY-N--------VR-LHSH-DINY--G--------S---G---SGQQ-SVTAV--ESE-G-DS-GG---------YWKL----K---G----M------------Q-----G---T-------S----C-------T-------RG--------T---------P---------LKCGSTIRHSHVNTGKNLHTH---K-FLSP-L-S--KN-QEVSAF--G--V----D-G---EG-DEG---DNWSV---IC---------S-G------T-------------H---------WL------RDDE-VRFKHSATG-QYLAV-SG-MQ-YGR-------PITGQREV--I-----A-Q-S--Q-L--SG--N--TL-WKTT-EGIFIKP--DP---------K-----------------------------------------------------------
>Saccoglossus_kowalevskii@XP_002736235
--------------------------------------------------------------------------------------------------------------------------------------------------------------------MAMSTKKLCA--DF------FCG-F-L--VVSS----F--C--L--I--LS----T-F----A-D-----D------------E-------------I--I-----E--Y--------EF--V--TCGSVIKLK-NSKY-N--------VR-LHSH-DVKY--G--------S---G---SGQQ-SVTGM--EKA-G-DG-NS---------YWQI----K---G----K------------T-----Q---K-------S----C-------Q-------RG--------T---------P---------IKCGQSIRLLHLNTKRNLHSH---M-FESP-L-S--NN-QEVSAF--G--E----E-G---EG-DEG---DNWAI---TC---------S-S------T-------------L---------WR------RDQP-VRLKHVATE-AYLAA-VD-QV-YGR-------PIRGQREI--A-----A-I-S--N-P--SQ--A--TQ-WTVM-EGIYVKP--DE---------E-----------------------------------------------------------
>Branchiostoma_floridae@EEN65301
-----------------------------------------------------------------------------------------------------------------------------------------------------------------------MAALRCS--KI------ALF-Y-Q--ISSL----F--F--C--L--LL----S-F----G-L-----C------------E-------------D--F-----E--Y--------PY--V--TCGSVVKLL-NTRN-N--------VR-LHSH-DVKY--G--------S---G---SGQQ-SVTAV--DSS-D-DT-NS---------YWAV----K---G----K------------A-----D---K-------P----C-------V-------RG--------T---------P---------IKCGQTIRLMHTTTRRNLHSH---Y-FQSP-L-S--RN-QEVSAF--G--T----D-G---VG-DNG---DYWAV---TC---------S-G------T-------------Y---------WE------RDDQ-VRFKHTATD-TYLHI-TG-DT-YGR-------PIHGQREV--C-----A-Y-P--K-P--DS--G--NF-WRVM-EGVFIKP--TE---------N--S-A-G-G---------------K----R-----------------------------
>Branchiostoma_floridae@XP_002245038
-----------------------------------------------------------------------------------------------------------------------------------------------------------------------MAALGCS--KT------ALF-Y-Q--ISSL----F--F--C--L--LL----S-F----G-L-----C------------E-------------D--F-----E--Y--------PY--V--TCGSVVKLL-NTRN-N--------VR-LHSH-DVKY--G--------S---G---SGQQ-SVTAV--DSS-D-DT-NS---------YWAV----K---G----K------------A-----D---K-------P----C-------V-------RG--------T---------P---------IKCGQTIRLMHTTTRRNLHSH---Y-FQSP-L-S--RN-QEVSAF--G--T----D-G---LG-DNG---DYWAV---TC---------S-G------T-------------Y---------WE------RDDQ-VRFKHTATD-TYLHI-TG-DT-YGR-------PIHGQREV--C-----A-Y-P--K-P--DS--G--NF-WRVM-EGVFIKP--TE---------N--S-A-G-G---------------K----R-----------------------------
>Patiria_pectinifera@CT01080829.H2.1
----------------------------------------------------------------------------------------------------------------------------------------------------------------------------CA--FF------ALF-V-L--FLSA----E--N--K--L--VA----A-F----S--------------------D-------------D--F-----E--Y--------DY--V--SCGSIIKLL-NTRH-N--------VR-LHSH-DIRY--G--------S---G---SGQQ-SVTGV--EPA-A-DK-NS---------YWQV----K---G----Q------------Q-----G---K-------P----C-------T-------RG--------T---------A---------IKCGSTIQLLHVETRKNLHSH---H-FSSP-L-S--HN-QEVSGF--G--E----D-G---VG-DDG---DKWVV---TC---------S-S------T-------------Y---------WN------RNDP-VRFKHVVTN-SYLTV-SG-DI-YGR-------PIHGQREI--C-----T-V-P--N-P--NQ--S--NQ-WKAM-EGVYIKP-------------------------------------------------------------------------
>Patiria_miniata@CT01100920.H1.1
----------------------------------------------------------------------------------------------------------------------------------------------------------------------------CA--FF------ALF-V-L--FLSS----E--N--K--L--VA----A-F----S--------------------D-------------D--F-----E--Y--------DY--V--SCGSIIKLL-NTRH-N--------VR-LHSH-DIRY--G--------S---G---SGQQ-SVTGV--EPA-A-DK-NS---------YWQV----K---G----Q------------Q-----G---K-------P----C-------T-------RG--------T---------A---------IQCGSTIRLLHVETRKNLHSH---H-FSSP-L-S--HN-QEVSGF--G--E----D-G---VG-DDG---DKWVV---TC---------S-S------T-------------Y---------WN------RNDP-VRFKHVVTN-SYLTV-SG-DI-YGR-------PIHGQREI--C-----T-V-P--N-P--NQ--S--NQ-WKAM-EGVYIKP-------------------------------------------------------------------------
>Molgula_tectiformis@CT01080710.H1.1
--------------------------------------------------------------------------------------------------------------------------------------------------------------------------------------------------LCI----Y--F--L--F--SI----Q-N----Q-F-----V------------A-------------C--F-----E--Y--------DY--V--TCGSVIKLM-NKVY-Q--------AR-LHSH-DVKY--G--------S---G---SGQQ-SVTGM--MDK-D-DA-NS---------YWQV----K---G----G------------I-----E---K-------E----C-------T-------RG--------V---------P---------ISCGETIRLYHVKTSKNLHSH---H-FNAP-M-SS-NE-YEVSAF--G--E----G-G---EG-DHL---DHWVV---TC---------S-GSQ----K-------------L---------WK------RKEH-VRFRHEETD-SYLSC-SQ-HT-YGR-------PIHGQYEI--V-----G-S-T--K-N--PTKAT--NS-WQAL-EGIYIKP--TE---------N--S-T-K----------------------------------------------------
>Molgula_occidentalis@CT01091006.H1.1
--------------------------------------------------------------------------------------------------------------------------------------------------------------------------------------------------LCL----------I--A--TI----F-S----H-F-----V------------C-------------C--F-----D--Y--------DF--V--TCGSVVKLM-NKNY-D--------VR-LHSH-DVKY--G--------S---G---SGQQ-SVTGM--SSQ-D-DA-NS---------YWQI----R---G----Q------------T-----N---K-------P----C-------A-------RG--------T---------P---------IKCGQSVRLTHVKTQKNLHSH---H-FNAP-L-TS-NE-YEVSAF--G--D----N-G---EG-DNL---DHWVV---TC---------S-GSQ----K-------------H---------WK------RTEH-VRFKHQETN-MYLSC-SR-QT-YGR-------PIHGQREV--I-----A-S-R--S-D--ATKPA--NY-WKAV-EGVYIKP--TE---------N--S-T-K----------------------------------------------------
>Bostrichobranchus_pilularis@CT01091006.H1.2
----------------------------------------------------------------------------------------------------------------------------------------------------------------------------------------------------------------------------------------------------------------------------------------------------------------------------------LKY--G--------S---G---SGQQ-SVTGM--SNL-D-DA-NS---------YWQI----R---G----M------------M-----K---K-------N----C-------K-------RG--------E---------P---------IKCGQTIRLTHIKTNKNLHSH-----FGAP-M-SR-SQ-LEVSAF--G--D----DEG---QG-DDL---DYWVV---TC---------Q-GSN----K-------------Y---------WS------RNEF-VSFKHKGTG-AYLSC-SR-ET-YGR-------PIHGQHEI--Y-----A-S-H--S-D--QNKAT--NA-WKAV-EGVFIKP--VE---------P--A-N-K----------------------------------------------------
>Molgula_gulf@CT01091006.H1.2
-----------------------------------------------------------------------------------------------------------------------------------------------------------------------------------------------------------------------------------------------------------------------------------------------------------------------------------KY--G--------S---G---SGQQ-SVTGM--PDQ-D-DA-NS---------YWQI----N---A----K------------I-----G---S-------S----C-------K-------RG--------E---------P---------IKCGETIRLTHLQTGKNLHSH---H-FSAP-M-SS-HE-HEVSAF--G--E----G-G---QG-DHL---DHWSV---VC---------P-GSK----K-------------L---------WD------RNDY-VKFKHIETG-AHLTC-TQ-QT-YGR-------PISGQQEI--A-----A-S-V--N-E--PNKIT--NF-WKAA-E-------------------------------------------------------------------------------
>Dendrodoa_grossularia@CT01091006.H1.1
---------------------------------------------------------------------------------------------------------------------------------------------------------------------------------------------------------------------------------------------------------------------------------------------------------------------------------------------------------------------------------------------------------------------------------------------------------------------------------------------------------------------FSSP-M-S--HE-QEVSAF--G--D----D-G---EG-DQL---DEWVL---VC---------D-G------Q-------------H---------WS------RKEN-IRIKHKETQ-TYLSC-SA-KT-YGR-------PINGQQEI--V-----S-S----H-A--PTKAS--NY-WKAM-EGVYIKP--SE---------------------------------------------------------------------
>Ciona_intestinalis@X24
-----------------------------------------------------------------------------------------------------------------------------------------------------------------------------------------MS-R-I--RLLL----G--F--I--F--AL----L-N----S-S-----A------------L-------------G--L-----E--Y--------DF--V--TSGSVTKLM-NKVY-T--------VR-LHSH-DVKY--G--------S---G---SGQQ-SVTGM--NSQ-N-DA-NS---------YWQV----R---S----P------------T-----D---E-------H----I-------T-------RG--------T---------P---------IKCGQSIRLTHINTNTNLHSH---H-FKAP-L-S--KE-QEVSAF--G--T----D-G---EG-DHL---DNWVV---VC---------S-G------K-------------Y---------WK------RNNF-VRFQHKETK-AYLTC-SD-QV-FGR-------PIHGQQEV--M-----A-T-L--R-D--DTGSA--NY-WKSM-EGVFLKP--TE---------T--P-N-K-N--------------------------------------------------
>Ciona_savignyi@CT01080710.H1.1
-----------------------------------------------------------------------------------------------------------------------------------------------------------------------------------------MS-Q-F--RILL----L--F--I--V--TF----L-N----S-N-----V------------F-------------G--L-----E--Y--------DY--V--TSGSVTKLM-NKVY-N--------VR-LHSH-DVKY--G--------S---G---SGQQ-SVTGM--SSQ-N-DA-NS---------YWQI----R---S----P------------AG----G---E-------H----I-------T-------RG--------T---------P---------IECGQSIRLTHLNTNTNLHSH---H-FKAP-L-S--SD-QEVSAF--G--N----E-G---EG-DHL---DNWTV---VC---------S-G------K-------------Y---------WK------RNNF-VRLQHVETK-AYLTC-SD-QV-YGR-------PIHGQQEV--M-----A-I-L--K-D--DSRSA--NY-WKTM-EGVFLKP--SE---------N--Q-S-K----------------------------------------------------
>Phallusia_mammilata@CT01091006.H1.1
----------------------------------------------------------------------------------------------------------------------------------------------------------------------------------------------------------------------------------------------------------------------------------------------------------------------------------------------------------------------------------------------------------------------------------------------------------------------------------------------------------TNLHSH---H-FQAP-M-S--SG-QEVSCF--G--E----D-G---AG-DHL---DNWVV---VC---------D-G------T-------------Y---------WG------RKNL-VQFKHEETE-SILAC-SS-KV-YGR-------PINGQQEV--L-----A-T-T--S-S--DRSKS--TY-WKN----------------------------------------------------------------------------------
>Apostichopus_japonicus@CT01110419.H1.1
----------------------------------------------------------------------------------------------------------------------------------------------------------------------------------------------------------------FLL--PQ----L-S----I-S-----Q------------G-------------A--F-----D--Y--------EF--V--TCGSVIKLM-NTRH-G--------VR-LHSH-DIKY--G--------S---G---SGQQ-SVTAV--GDT-T-DQ-NS---------YWQV----K---G----K------------T-----D---T-------Q----C-------Q-------RG--------T---------P---------VECGSTIRLLH---------------FQSP-L-S--HN-QEVSCF--G--E----D-G---EG-DAG---DNWVV---VC---------S-T------Q-------------Q---------WR------RNDA-IRLKHVVSE-KFLAV-PG-DV-YGR-------PIHGQKEV--C-----A-Q-A--T-D--SR--N--NK-WKSM-EGIYIKP--NE---------------------------------------------------------------------
>Anolis_carolinensis@XP_003225196
----------------------------------------------------------------------------------------------------------------------------------------------------------------------------MR--RG------LGAVFWR--LMLL----L--L--F--A--GG----S-S----R-A------------------S-------------E--A-----E--A--------GA--V--TCGSVLKLL-NTRH-N--------VR-LHSH-EVKY--G--------S---G---SGQQ-SVTGV--EAS-D-DA-NS---------YWRI----R---G----K------------T-----E---G-------S----C-------Q-------RG--------T---------P---------VKCGQAVRLTHVNTGKNLHTH---H-FSSP-L-S--NN-QEVSAF--G--D----D-G---EG-DDL---DVWVV---QC---------G-G------V-------------Y---------WE------RDDA-VRFKHIGTD-VFLSV-TG-EQ-YGH-------PIRGQREV--H-----G-M-H--S-P--NN--H--NY-WKAM-EGVFIKP--S----------L--D-S-T-K--------------------H-------DEL-------------------
>Anolis_carolinensis@XP_003229635
-------------------------------------------------------------------------------------------------------------------------------------------------------------------------------------------------MSAA----L--L--L--L--LG----L-G----S-A-----L------------P-------------V--C-----R--A--------AAEAV--TCGSVVKLL-NPRH-G--------VR-LHSH-DVRY--G--------S---G---SGQQ-SVTGV--TSV-D-DS-NS---------YWRV----R---G----K------------T-----S---T-------V----C-------E-------RG--------T---------P---------IKCGQAIRLTHINTGRNLHSH---H-FTSP-L-S--GN-QEVSAF--G--E----E-G---EG-DVL---DDWTV---LC---------G-G------R-------------Y---------WD------REDE-VRFKHSSTD-VLLSV-TG-EQ-YGR-------PINGQREV--H-----G-M-A--Y-S--SQ--D--SY-WKAM-EGIFMRP--SE---------M--P-KPL-Q---------------A----Y------HSEL-------------------
>Meleagris_gallopavo@XP_003210900
----------------------------------------------------------------------------------------------------------------------------------------------------------------------------------------------------------------------------------------------------------------------------------------------------------------------------------------------------X---SGQQ-SVTGV--EAS-D-DA-NS---------YWRV----R---G----K------------A-----D---G-------S----C-------Q-------RG--------T---------P---------VKCGQAIRLTHVNTGKNLHTH---H-FPSP-L-S--NN-QEVSAF--G--D----D-G---EG-DDL---DIWIV---QC---------S-G------T-------------H---------WE------REDA-VRFKHVGTE-VFLSI-TG-EQ-YGH-------PIRGQREV--H-----G-M-P--T-A--NH--H--NY-WKAM-EGVFIKP--S----------M--D-L-A-K--------------------H-------DEL-------------------
>Eucidaris_tribuloides@CT01120409.H1.1
----------------------------------------------------------------------------------------------------------------------------------------------------------------------MAVSVTDV--ICRI--FCSVL-A-L--FLIF----S--S--E--N--SR----T-W----I-E-----A------------E-------------K--M-----D--Y--------EY--V--TCGSVVKLI-NEKH-K--------AR-LHSH-DIHY--G--------S---G---SGQQ-SVTAA--DMT-T-DK-NS---------YWQI----R---G----K------------Q-----D---K-------T----C-------V-------RG--------T---------P---------IKCGSTVRLMHIATRRNLHSH---H-FQSP-L-S--HN-QEVSCF--G--E----D-G---VG-DEG---DNWAV---TC---------S-T------T-------------Y---------WK------RNEP-VRFKHVVTE-NYLTV-SG-QV-YGR-------PIHGQKEV--C-----S-L-T--T-L--SA--A--NQ-WRAV-EGIYVKP--TE---------G--T-T-A-S--------------------------------------------------
>Halocynthia_roretzi@CT01120409.H1.1
---------------------------------------------------------------------------------------------------------------------------------------------------------------------------------------------------------------L--F--VL----L-N----ACY-----V------------V-------------G--M-----D--Y--------EF--V--TCGSVVKLV-NKAY-G--------VR-LHSH-DIKY--G--------S---G---SGQQ-SVTGM--TDQ-T-DA-NS---------YWQV----I---G----A------------M-----K---K-------E----C-------I-------RG--------T---------P---------IKCGQTIRLMHIKTNKYLHSH---H-FQAP-M-S--RD-QEVSAF--G--D----E-G---KG-DHL---DNWVM---LC---------D-G------K-------------Y---------WS------RNEH-VRFKHKETE-NYLSC-SA-NT-YGR-------PINGQQEV--M-----C---M--S-K--PTASG--NY-WKAM-EGIYIKP--SE---------------------------------------------------------------------
>Lytechinus_variegatus@CT01120409.H1.1
-------------------------------------------------------------------------------------------------------------------------------------------------------------------------------------------------FCLF----S--T--E--N--SR----L-W----T-E-----A------------A-------------Q--M-----E--Y--------EY--V--TCGSIVKLI-NQKY-G--------AR-LHSH-DIHY--G--------S---G---SGQQ-SVTAV--DST-T-DQ-NS---------YWQI----K---G----K------------L-----D---K-------N----C-------V-------RG--------E---------P---------IKCGSTIRLQHIATKRNLHSH---H-FQSP-L-S--SN-QEVSSF--G--E----N-G---DG-DEG---DNWAV---VC---------S-T------S-------------N---------WK------RSEP-VRFKHVATE-NYLSM-SG-QV-YGR-------PIHGQKEV--C-----A-L-S--S-L--SN--A--NQ-WKVM-EGIFVKP--TE---------S--F-R-A-S--------------------------------------------------
>Gorilla_gorilla_gorilla@XP_004063145
------------------------------------------------------------------------------------------------------------------------------------------------------------------------MWSAGR--GG------AAR-P-V--LLGL----L--L--A--L--LV----P-G----G-G-----A------------A-------------K--T-----G--A--------EL--V--TCGSVLKLL-NTHH-R--------VR-LHSH-DIKY--G--------S---G---SGQQ-SVTGV--EAS-D-DA-NS---------YWRI----R---G----G------------S-----E---G-------G----C-------P-------RG--------S---------P---------VRCGQAVRLTHVLTGKNLHTH---H-FPSP-L-S--NN-QEVSAF--G--E----D-G---EG-DDL---DLWTV---RC---------S-G------Q-------------H---------WE------REAA-VRFQHVGTS-VFLSV-TG-EQ-YGS-------PIRGQHEV--H-----G-M-P--S-A--NT--H--NT-WKAM-EGIFIKP--SV---------E--P-S-A-G--------------------H-------DEL-------------------
>Gorilla_gorilla_gorilla@XP_004042071
----------------------------------------------------------------------------------------------------------------------------------------------------------------------------------------------M--AVVP----L--L--L--L--GG----L-W----S-A-----V------------G-------------A--S-----S--L--------GV--V--TCGSVVKLL-NTRH-N--------VR-LHSH-DVRY--G--------S---G---SGQQ-SVTGV--TSV-D-DS-NS---------YWRI----R---G----K------------T-----A---T-------V----C-------E-------RG--------T---------P---------IKCGQPIRLTHVNTGRNLHSH---H-FTSP-L-S--GN-QEVSAF--G--E----E-G---EG-DYL---DDWTV---LC---------N-G------P-------------Y---------WV------RDGE-VRFKHSSTE-VLLSV-TG-EQ-YGR-------PISGQKEV--H-----G-M-A--Q-P--SQ--N--NY-WKAM-EGIFMKP--SE---------L--L-K-A-E---------------A----H------HAEL-------------------
>Crotalus_adamanteus@AFJ51344
------------------------------------------------------------------------------------------------------------------------------------------------------------------------MRRPRG--GASS--SAGPGPLPPSPLLLL----V--L--L--A--CG----P-G----R-S------------------K-------------E--A-----E--A--------GA--V--TCGSVLKLL-NTRH-N--------VR-LHSH-EVKY--G--------S---G---SGQQ-SVTGV--EGS-D-DA-NS---------YWRI----R---G----K------------I-----D---G-------S----C-------Q-------RG--------V---------P---------VKCGQAVRLTHVNTGKNLHTH---H-FPSP-L-S--NN-QEVSAF--G--D----D-G---EG-DDL---DVWMV---QC---------S-G------T-------------H---------WE------RDEA-VRFKHVGTD-VFLSV-TG-EQ-YGH-------PIRGQREV--H-----G-M-H--S-A--NH--H--NY-WKAT-EGVFIKP--S----------S--D-S-T-K---------------H----DE-----HEEL-------------------
>Sarcophilus_harrisii@XP_003770075
---------------------------------------------------------------------------------------------------------------------------------------------------------------------------MGQ--WG------RAG-A-A--VGSL----L--L-----F--AG----L-L----G-L-----A------------G-------------A--S-----D--L--------PL--V--TCGSVVKLL-NTRH-N--------VR-LHSH-DVHY--G--------S---G---SGQQ-SVTGI--SDV-D-DS-NS---------YWRI----R---G----K------------T-----S---T-------V----C-------E-------RG--------T---------P---------VRCGQAIRLTHVNTGRNLHSH---H-FSSP-L-S--GN-QEVSAF--G--E----E-G---EG-DYL---DDWTV---LC---------S-G------S-------------H---------WV------RDDE-VRFKHASTD-VLLSV-TG-EQ-YGR-------PISGQKEV--H-----G-M-T--Q-Q--NQ--N--NY-WRAM-EGIFMKP--SE---------L--L-R-T-E---------------A----H------HAEL-------------------
>Gallus_gallus@XP_003642473
--------------------------------------------------------------------------------------------------------------------------------------------------------------------------------------------------------------------------------------------------------------------------------------------------------------------------R-LHSH-DVRY--G--------S---G---SGQQ-SVTGV--SAA-D-DG-NS---------YWRV----R---G----R------------T-----A---A-------V----C-------E-------RG--------Q---------P---------VRCGQAIRLTHLGTGRNLHSH---H-FVSP-L-S--GN-QEVSAF--G--E----D-G---EG-DYL---DDWTV---LC---------S-G------T-------------Y---------WA------RDSE-VRFQHASTD-VFLSV-TG-EQ-YGR-------PINGQREV--H-----G-M-A--T-S--SQ--N--NY-WKVM-EGIFMQP--GE---------M--F-K-A-E---------------Q----H------HVEL-------------------
>Oreochromis_niloticus@XP_003459053
---------------------------------------------------------------------------------------------------------------------------------------------------------------------------------------MEVVGTIRGLIRSL----L--F--L--L--LW----S-S----C-E-----G------------R-------------D--S-----E--L--------SY--V--TCGSLVKLF-NTRH-N--------VR-LHSH-DVKY--G--------S---G---SGQQ-SVTGV--ENA-D-DA-NS---------YWQI----R---G----K------------P-----N---N-------P----C-------L-------RG--------A---------P---------IKCGQAIRITHMKTGRNLHTH---H-FSSP-L-S--NN-QEVSAF--G--E----N-G---EG-DDL---DVWTV---QC---------E-G------I-------------H---------WE------RDEA-VRFKHVGTD-VFLSV-TG-EQ-YGH-------PIRGQREV--H-----G-M-S--S-P--NQ--H--NW-WRTM-EGVFIQP--SQ---------E--P-L-R-H----------------------------DEL-------------------
>Oreochromis_niloticus@XP_003457576
-----------------------------------------------------------------------------------------------------------------------------------------------------------------------------------M--GKLNCDSMPRFLQAI----L--L--L--L--SC----V-F----G-L-----S------------L-------------G--T-----E--L--------SF--V--TCGSVIKLL-NLKH-N--------VR-LHSH-DVRY--G--------S---G---SGQQ-SVTGV--SAV-E-DS-NS---------YWSV----R---G----T------------S-----D---A-------L----C-------H-------RG--------T---------P---------VKCGQTIRLTHVNTGRNLHSH---Y-FASP-L-S--SN-QEVSAF--G--E----N-G---EG-DHL---DEWMV---QC---------G-G------S-------------V---------WK------REEA-VRFRHRATD-ALLSV-TG-EQ-YGR-------PIHGQTEV--H-----A-M-S--S-P--SQ--H--SL-WKAM-EGIFMKP--SES-------PA--G-S-R-D---------------Y----SHP----HTEF-------------------
>Clavelina_lepadiformis@Clep16313.H1.1
-----------------------------------------------------------------------------------------------------------------------------------------------------------------------------------------LS-V-T--QCIL----G--C--T--L--LF----Y-G----A-R-----C------------A-------------Q--L-----E--E--------EN--V--TGGSVVKLY-NKGQ-R--------VR-LHSH-DIKY--G--------S---G---SGQQ-SVTGM--NSE-T-DA-NS---------YWQV----R---S----P------------S-----D---T-------H----I-------P-------RG--------E---------A---------IKCGQAVRLTHIQTSCNLHSH---H-VSSP-L-S--HE-QEVSCY--G--E----E-G---EG-DHL---DDWIV---IC---------S-G------K-------------T---------WK------RDQY-VRFKHRETS-AYLAC-SG-QS-YGR-------PIHGQKEI--M-----S-S-T--S-D--SSGQG--KY-WKSV-EGVYIKP--SE---------------------------------------------------------------------
>Salpa_fusiformis@Sfus4277.H1.1
------------------------------------------------------------------------------------------------------------------------------------------------------------------------------------------------------------------------------------------------------------------------------D--Y--------DY--V--TVGSAFKLL-NKAH-S--------VR-LHSH-EVKY--G--------S---G---SGQQ-SVTGM--RKK-E-DG-NS---------YWQV----K---S----P------------T-----D---E-------V----L-------K-------RG--------E---------P---------IKCGQKVRLTHVNTMSNLHSH---H-FRAP-L-SS-SA-LEVSCF--G--T----D-G---EG-DHL---DDWIV---EC---------S-G------S-------------V---------WL------RDQY-VAFRHVETD-LYLTC-SD-QT-FGR-------PIPGQHEI--V-----A-S------N--GLDNK--GR-WKTM-EGVFIKP--VD---------------------------------------------------------------------
>Ophionotus_victoriae@CT01130610.H1.1
------------------------------------------------------------------------------------------------------------------------------------------------------------------------------------------------------------------------------------------------------------------------L-----E--Y--------EF--V--TCGSVVKLQ-NTRF-N--------VR-LHSH-DIRY--G--------S---G---SGQQ-SVTAV--DSA-A-DK-NS---------YWQI----K---S----K------------G-----D---K-------S----C-------T-------RG--------N---------P---------VTCGSNIRLMHVATRRNLHSH---H-FSSP-L-S--HN-QEVSCF--G--E----D-G---AG-DDG---DNFSV---IC---------S-T------G-------------S---------WR------RNEN-IRLKHVVTD-QYLTV-TG-DV-FGR-------PIHGQKEV--S-----C-Y-P--S-P--NS--S--NY-WKAV-EGIYVKP--TE---------------------------------------------------------------------
>Bos_grunniens_mutus@ELR61842
-----------------------------------------------------------------------------------------------------------------------------------------------------------------------------------------RATARM--AVVS----L--L--L--F--GG----L-W----S-A-----V------------G-------------S--S-----N--L--------AV--V--TCGSVVKLL-NTRH-N--------VR-LHSH-DVRY--G--------S---G---SGQQ-SVTGV--TSV-D-DS-NS---------YWRI----R---G----K------------T-----A---T-------V----C-------E-------RG--------T---------P---------IRCGQPIRLTHVNTGRNLHSH---H-FTSP-L-S--GN-QEVSAF--G--E----E-G---EG-DYL---DDWTV---LC---------N-G------P-------------Y---------WV------RDGE-VRFKHSSTE-VLLSV-TG-EQ-YGR-------PISGQKEV--H-----G-M-A--Q-P--SQ--N--NY-WKAM-EGIFMKP--SE---------L--L-K-A-E---------------G----H------HTEL-------------------
>Anas_platyrhynchos@EOB00133
------------------------------------------------------------------------------------------------------------------------------------------------------------------------------------------------------------------------------------------------------------------------------------------------------------------------------------------------T---G---SGQQ-SVTGV--EAS-D-DA-NS---------YWRI----R---G----K------------S-----D---G-------S----C-------Q-------RG--------T---------P---------VKCGQAIRLTHVNTGKNLHTH---H-FPSP-L-S--NN-QEVSAF--G--D----D-G---EG-DDL---DIWIV---QC---------S-G------T-------------H---------WE------REDA-VRFKHVGTE-VFLSI-TG-EQ-YGH-------PIRGQREV--H-----G-M-P--T-A--NH--H--NY-WKAM-EGVFIKP--S----------M--D-P-A-K--------------------H-------DEL-------------------
>Columba_livia@EMC88925
---------------------------------------------------------------------------------------------------------------------------------------------------------------------------------M------RDG-C-R--LFPL----L--L--L--A--LL----R-GQ---C-H-----G------------R-------------E--P-----A--P--------GA--V--TCGSPP----TPRH-N--------VR-LHSH-EVKY--G--------S---G---SGQQ-SVTGV--EAS-D-DA-NS---------YWRI----R---G----R------------S-----D---G-------S----C-------Q-------RG--------T---------P---------VKCGQAIRLTHVNTGKNLHTH---H-FPSP-L-S--NN-QEVSAF--G--D----D-G---EG-DDL---DIWIV---QC---------S-G------T-------------Y---------WE------REDA-VRFKHVGTE-VFLSI-TG-EQ-YGH-------PIRGQREV--H-----G-M-P--T-A--NH--H--NY-WKAM-EGVFIKP--S----------V--D-P-A-K--------------------H-------DEL-------------------
>Chelonia_mydas@EMP40270
------------------------------------------------------------------------------------------------------------------------------------------------------------------------------------------------------------------------------------------------------------------------------------------------------------------------------------------------X---G---SGQQ-SVTGV--EAS-D-DA-NS---------YWRI----R---G----K------------N-----D---D-------T----C-------Q-------RG--------T---------P---------VKCGQAIRLTHVNTGKNLHTH---H-FPSP-L-S--NN-QEVSAF--G--D----D-G---EG-DDL---DIWTV---QC---------S-G------T-------------H---------WE------REDA-X----------------------------------------------------------------------------------------------------------------------------------------------------------
>Columba_livia@EMC77127
-------------------------------------------------------------------------------------------------------------------------------------------------------------------------------------------------------------------------------------------------------------------------------------------------------------------------------------------------------------------------------------------------------------------------------------------------------------------------------------------------IRLTHLGTGRNLHSH---R-FTSP-L-S--GN-QEVSAF--G--E----A-G---EG-DYL---DDWTV---VC---------S-G------T-------------Y---------WA------RDGE-VRFQHASTE-VFLSV-TG-EQ-YGR-------PIHGQKEV--H-----G-M-A--A-S--SQ--N--NY-WKVM-EGIFMQP--SE---------V--F-K-A-E---------------Q----Y------HAEL-------------------
>Botryllus_schlosseri@CT01131028.H1.1
------------------------------------------------------------------------------------------------------------------------------------------------------------------------------------------------------------------------------------------I------------S-------------A--L-----E--Y--------EF--V--TCGSALKLT-NNVY-D--------IR-LHSH-DIKY--G--------S---G---SGQQ-SVTGM--SDA-L-DA-NS---------YWQV----R---G----S------------M-----K---K-------D----C-------T-------RG--------V---------P---------IKCGQTIRLSHVATKRNLHSH---H-FQAP-M-S--NE-QEVSAF--G--E----E-G---AG-DNL---DEWVV---QC---------D-G------K-------------N---------WQ------RATA-VRFKHKETQ-AYLSC-TA-KT-YGR-------PIHGQQEI--V-----A---T--S-S--PSKAT--NY-WKAA-EGIYIKP--SE---------------------------------------------------------------------
>Alligator_sinensis@XM_006021524.H1.1
--------------------------------------------------------------------------------------------------------------------------------------------------------------------------------------------------LPL----V--L--L--A--AL----L-G----G----------------------------------E--A-----A--A--------EA--V--TCGSVLKLL-NTRH-S--------VR-LHSH-EVKY--G--------S---G---SGQQ-SVTGV--DTP-D-DA-NS---------YWRI----R---G----K------------S-----D---G-------S----C-------Q-------RG--------A---------A---------VKCGQAIRLTHVNTGKNLHTH---H-FASP-L-S--NN-QEVSAF--G--D----D-G---EG-DDL---DIWTV---QC---------S-G------T-------------Y---------WE------RDDA-VRFKHMGTE-VFLSI-TG-EQ-YGH-------PIRGQREV--H-----G-M-S--T-P--NH--H--NY-WKAM-EGVFIKP--S----------V--E-S-A-K--------------------H-------DEL-------------------
>Alligator_sinensis@XM_006032863.H1.1
------------------------------------------------------------------------------------------------------------------------------------------------------------------------------------------------------------------------------------------------------------------------------------------------------------------------------------------------S---G---SGQQ-SVTGV--SAV-D-DS-NS---------YWRI----R---G----K------------T-----S---T-------V----C-------G-------RG--------T---------P---------VKCGQSIRLTHINTGRNLHSH---H-FTSP-L-S--GN-QEVSAF--G--E----D-G---EG-DYL---DDWTV---VC---------S-G------P-------------Y---------WA------RDSE-VRFKHSSTD-VFLSV-TG-EQ-YGR-------PIHGQKEV--H-----G-M-S--Y-S--NQ--N--NY-WKVM-EGIFMKP--SE---------L--L-R-M-D---------------P----Y------HSEL-------------------
>Ambystoma_mexicanum@CT02131213.H1.1
-------------------------------------------------------------------------------------------------------------------------------------------------------------------------------------------------GWIL----L--F--M--A--PP----L-L----L-A-----P------------D-------------L--A-----A--S--------SA--V--TCGSVLKLL-NAQH-N--------VR-LHSH-DVRY--G--------S---G---SGQQ-SVTGV--TTV-D-DG-NS---------YWSI----R---G----K------------T-----D---T-------V----C-------Q-------RG--------S---------A---------IRCGEVIRITHVNTGRNLHSH---Q-FTSP-L-S--GN-QEVSAF--G--E----G-G---EG-DYL---DDWTV---LC---------N-E------D-------------Y---------WE------RDAD-VRFRHTATD-VFLSV-TG-EQ-YGR-------PISGQREV--H-----G-M-A--Y-S--NQ--N--NY-WKAM-EGIFMKP--SE---------M--Q-R-T-D---------------S----N------HSEL-------------------
>Caiman_crocodilus@Contig21000.H1.1
-------------------------------------------------------------------------------------------------------------------------------------------------------------------------------------------------------------------------------------------------------------------------------------------------------------------------------------------------------------------------------------------------------------------------------------------------------------RG--------T---------P---------VKCGQSIRLTHINTGRNLHSH---H-FTSP-L-S--GN-QEVSAF--G--E----D-G---EG-DYL---DDWTV---VC---------S-G------P-------------Y---------WA------RDGE-VRFKHSSTD-VFLSV-TG-EQ-YGR-------PIHGQKEV--H-----G-M-S--Y-S--NQ--N--NY-WKVM-EGIFMKP--SE---------L--L-R-M-D---------------P----Y------HSEL-------------------
>Caretta_caretta@Contig20304.H1.1
----------------------------------------------------------------------------------------------------------------------------------------------------------------------------------------------------------------------------------------------------------------------------------------------------------------------------------------------------G---SGQQ-SVTGV--SAV-D-DS-NS---------YWRV----R---G----K------------T-----S---T-------V----C-------E-------RG--------T---------P---------VKCGQSIRLTHINTGRNLHSH---H-FTSP-L-S--GN-QEVSAF--G--E----D-G---EG-DYL---DDWTV---LC---------S-G------T-------------Y---------WV------QDGE-VRFKHSSTD-MLLSV-TG-----------------------------------------------------------------------------------------------------------------------------------------
>Chelonoidis_nigra@Contig21524.H1.1
----------------------------------------------------------------------------------------------------------------------------------------------------------------------------------------------------------------------------------------------------------------------------------------------------------------------------------VKY--G--------S---G---SGQQ-SVTGV--EAS-D-DA-NS---------YWRI----R---G----K------------N-----D---D-------T----C-------Q-------RG--------T---------P---------VKCGQAIRLTHVNTGKNLHTH---H-FPSP-L-S--NN-QEVSAF--G--D----D-G----------------------------------------------------------------------------------------------------------------------------------------------------------------------------------------------------------------------------------------
>Chelonoidis_nigra@Contig11868.H1.1
-----------------------------------------------------------------------------------------------------------------------------------------------------------------------------------------------------------------------------------------------------------------------------------------------------------------------------------------------------------------------------------------------------------------------------------------------------------------------T---------P---------VQCGQSIRLTHINTGRNLHSH---H-FTSP-L-S--GN-QEVSAF--G--E----D-G---EG-DYL---DDWTV---LC---------S-G------T-------------Y---------WV------RDGE-VRFKHSSTD-MLLSV-TG-EQ-YGR-------PIHGQKEV--H-----G-M-S--Y-S--NQ--N--NN-WKVM-EGIFMKP--SE---------L--L-K-T-D---------------T----Y------HAEL-------------------
>Chrysemys_picta_bellii@CT02131213.H1.1
--------------------------------------------------------------------------------------------------------------------------------------------------------------------------------------------C-L--LLLL----A--L--L--C--GP----G-R----G--------------------R-------------E--P-----G--P--------GA--V--TCGSVLKLL-NTRH-N--------VR-LHSH-EVKY--G--------S---G---SGQQ-SVTGV--EVS-D-DA-NS---------YWRI----R---G----K------------N-----D---D-------T----C-------Q-------RG--------T---------P---------VKCGQAIRLTHVNTGKNLHTH---H-FPSP-L-S--NN-QEVSAF--G--D----D-G---EG-DDL---DIWTV---QC---------S-G------T-------------H---------WE------REDA-VRFKHIGTD-VFLSI-TG-EQ-YGH-------PIRGQREV--H-----G-M-H--S-P--NH--H--NY-WMAM-EGVFIKP--S----------M--D-P-A-K--------------------H-------DEL-------------------
>Chrysemys_picta_bellii@CT01131213.H1.1
----------------------------------------------------------------------------------------------------------------------------------------------------------------------------------------------------------------------------------------------------------------------------------------------V--TCGSVVKLL-NVRH-N--------VR-LHSH-DVRY--G--------S---GNS-SGQQ-SVTGV--SAV-D-DS-NS---------YWRV----R---G----K------------T-----S---T-------V----C-------E-------RG--------T---------P---------VKCGQSIRLTHINTGRNLHSH---H-FTSP-L-S--GN-QEVSAF--G--E----D-G---EG-DYL---DDWTV---LC---------S-G------T-------------Y---------WL------RDGE-VRFKHSSTD-MLLSV-TG-EQ-YGR-------PIHGQKEV--H-----G-M-S--Y-S--NQ--N--NN-WKVM-EGIFMKP--SE---------L--L-K-T-D---------------S----Y------HAEL-------------------
>Crotalus_adamanteus@Cada7736.H1.1
---------------------------------------------------------------------------------------------------------------------------------------------------------------------------------------------------------------------------------------------------------------------------------------------AV--TCGSVVKLL-NPRH-G--------VR-LHSH-DVRY--G--------S---G---SGQQ-SVTGV--TSV-D-DG-NS---------YWRV----R---G----K------------S-----S---S-------V----C-------E-------RG--------I---------P---------VKCGQTIRLTHINTGRNLHSH---H-FTSP-L-S--GN-QEVSAF--G--E----D-G---EG-DFL---DDWTV---LC---------D-S------K-------------Y---------WE------RKSE-VRFRHASTE-VLLSV-TG-EQ-YGR-------PIHGQREV--H-----G-L-T--Y-S--GQ--D--SY-WKAM-EGIFVKP--VE---------L--L-K-A-D---------------L----Y------HAEL-------------------
>Cyclorana_alboguttata@Calb25756.H1.1
----------------------------------------------------------------------------------------------------------------------------------------------------------------------------ML--RA------GVG------LLLL----G--L--C--C--TW----C-P----G-L-----G------------S-------------E--------D--A--------EY--V--TCGSVVKLL-NTRH-N--------VR-LHSH-DVKY--G--------S---G---SGQQ-SVTGV--EAS-D-DA-NS---------YWRV----R---G----K------------K-----D---G-------D----C-------S-------RG--------E---------P---------IKCGQTIRLTHVNTEKNLHSH---H-FSSP-L-S--NN-QEVSAF--G--D----N-G---EG-DDL---DTWTV---QC---------S-D------T-------------L---------WE------REDA-VRFKHVGTS-AYLTV-TG-EQ-YSH-------PIRGQREV--H-----G-M-T--S-A--NA--H--NY-WKVM-EGVFIKP--SL---------P--P-G-A-G---------------K----H-------DEL-------------------
>Cyclorana_alboguttata@Calb12267.H1.1
-----------------------------------------------------------------------------------------------------------------------------------------------------------------------------M--MK------AQD-G-A--GSFL----L--F--I--T--PL----L-F----P-Y-----G------------C-------------P--S-----E--L--------SV--V--TCGSVLKLL-NTKH-N--------VR-LHSH-DVRY--G--------S---G---SGQQ-SVTGV--TAA-D-DG-NS---------YWRI----R---G----K------------T-----S---T-------V----C-------E-------RG--------T---------L---------VKCGQSIRLTHVNTGRNLHSH---H-FTSP-L-S--GN-QEVSAF--G--D----D-G---EG-DFL---DDWTV---LC---------N-G------E-------------F---------WQ------RDEE-VRFKHVSTN-VLLSV-TG-EQ-YGR-------PINGQREV--H-----G-M-T--Y-A--SQ--H--NY-WKVM-EGIFMKP--SE---------P--P-R-T-D---------------F----T------HSEL-------------------
>Cynops_pyrrhogaster@CT01131213.H1.1
--------------------------------------------------------------------------------------------------------------------------------------------------------------------------------------------------LPL----L--L--C--L--GP----V-S-------------------------A-------------S--D-----S--Y--------EY--V--TCGSVIKLL-NQRH-G--------VR-LHSH-DVKY--G--------S---G---SGQQ-SVTGV--EAS-D-DA-NS---------YWRI----R---G----K------------I-----D---G-------A----C-------F-------RG--------T---------P---------IKCGQAIRLTHVNTGKNLHTH---H-FSSP-L-S--NN-QEVSAF--G--D----N-G---EG-DDL---DSWTV---QC---------S-D------T-------------Y---------WE------REEP-VRFKHIGTD-VYLTI-TG-EQ-YSH-------PIRGQREV--H-----G-M-S--T-P--NA--N--NY-WKVM-EGVFIKP--ST---------E--P-G-A-G---------------K----H-------DEL-------------------
>Elaphe_guttata@toto1917.H1.1
------------------------------------------------------------------------------------------------------------------------------------------------------------------------MRRPRG--GASS--SARPGSL--LLLLLL----P--L--L--A--CG----P-S----R-A------------------K-------------E--A-----E--A--------GA--V--TCGSVLKLL-NTRH-N--------VR-LHSH-EVKY--G--------S---G---SGQQ-SVTGV--EGS-D-DA-NS---------YWRI----R---G----R------------S-----D---G-------S----C-------Q-------RG--------I---------P---------VKCGQSVRLTHVNTGKNLHTH---H-FSSP-L-S--NN-QEVSAF--G--D----D-G---EG-DDL---DVWTV---QC---------S-G------T-------------F---------WE------RDDA-VRFKHVGTD-VFLSV-TG-EQ-YGH-------PIRGQREV--H-----G-M-H--S-A--NH--H--N---------------------------------------------------------------------------------------
>Elaphe_guttata@toto223174.H1.1
--------------------------------------------------------------------------------------------------------------------------------------------------------------------------------------------------AAA----L--L--L--V--LG--------------------------------P-------------A--E-----A--G--------EVGAV--TCGSVVKLL-NPRH-G--------VR-LHSH-DVRY--G--------S---G---SGQQ-SVTGV--TSV-D-DS-NS---------YWRG----P---G----K------------S-----S---G-------V----C-------K-------RG--------T---------P---------VQCGQTIRLTHINTGRNLHSH---H-FTSP-L-S-----------------------------------------------------------------------------------------------------------------LSV-TG-EQ-YGR-------PIHGQREV--H-----G-L-T--Y-S--GQ--D--SF-WKTM-EGIFVKP--VE---------W--L-K-A-D---------------L----Y------HTEL-------------------
>Emys_orbicularis@Contig34457.H1.1
-----------------------------------------------------------------------------------------------------------------------------------------------------------------------------------------------------------------------------------------------------------------------------------------------------------------------------------------------------------------------------------------------------------------------------------------------------------------------------------------------------------------------------------------------------------------------------------------------------------Y---------WV------RYGE-VRFKHSSTD-MLLSV-TG-EQ-YGR-------PIHGQKEV--H-----G-M-S--Y-S--NQ--N--NN-WKVM-EGIFMKP--SE---------L--L-K-T-D---------------S----Y------HAEL-------------------
>Emys_orbicularis@Contig12946.H1.1
------------------------------------------------------------------------------------------------------------------------------------------------------------------------------------------------------------------------------------------------------------------------------------------------------------------------------------------------------------------------------------------------------------------------------------------------------------------------------------------------------------------------------------------------------------------------------------------------------------------------------------------------I-TG-EQ-YGH-------PIRGQREV--H-----G-M-H--S-H--NH--H--NY-WMAM-EGVFIKP--S----------M--D-P-A-K--------------------H-------DEL-------------------
>Eublepharis_macularius@Emac12478.H1.1
---------------------------------------------------------------------------------------------------------------------------------------------------------------------------------AAE--MRAPSGLSPSLLPPF----F--L--L--L--CA----S-G----L-V------------------K-------------G--G-----E--A--------GA--V--TCGSVLKLL-NTRH-N--------VR-LHSH-EVKY--G--------S---G---SGQQ-SVTGV--EAS-D-DA-NS---------YWRI----R---G----K------------I-----D---G-------S----C-------Q-------RG--------A---------P---------VKCGQAVRLTHVNTGKNLHTH---H-FPSP-L-S--NN-QEVSAF--G--D----D-G---EG-DDL---DVWTV---QC---------S-G------T-------------Y---------WD------RNDA-VRFKHIGTD-AFLSV-TG-EQ-YGH-------PIRGQREV--H-----G-M-H--S-P--NQ--H--NY-WKAM-EGVFIKP--S----------L--D-S-T-K---------------H----DE----------------------------
>Eublepharis_macularius@Emac7704.H1.1
----------------------------------------------------------------------------------------------------------------------------------------------------------------------------------------------------A----A--L--L--L--LE----L-G----S-A-----M------------------------------------------------GGWV--TCGSVVKLL-NVRH-G--------VR-LHSH-DVRY--G--------S---G---SGQQ-SVTGI--TAM-D-DS-NS---------YWRV----R---G----K------------M-----S---T-------V----C-------E-------RG--------I---------P---------VKCGQAIRLTHINTGRNLHSH---H-FTSP-L-S--GN-QEVSAF--G--E----D-G---EG-DFM---DDWIV---LC---------S-G------P-------------Y---------WD------QGSE-VQFKHSSTH-VLLSV-TG-EQ-YGR-------PIHGQREV--H-----G-M-A--Y-A--SQ--D--SD-WKAM-EGIFVKP--TE---------L--L-K-M-E---------------L----P------HTEL-------------------
>Lampropholis_coggeri@Lcog72718.H1.1
--------------------------------------------------------------------------------------------------------------------------------------------------------------------------------------------------------------------------------------------------------------------------------------------------------------------------------------------------------------------------------------------------------------------------------------------------------------------------------------------------------------------------L-S--NN-QEVSAF--G--D----D-G---EG-DDL---DVWIV---QC---------S-G------S-------------H---------WD------RNDA-VRFKHIGTN-AFLSI-TG-EQ-YGH-------PIKGQREV--H-----G-M-Q--S-X--NH--H--NH-WKAM-EGIFIKP--S----------L--D-S-T-K--------------------H-------DEL-------------------
>Lampropholis_coggeri@CT01131213.H1.2
------------------------------------------------------------------------------------------------------------------------------------------------------------------------------------------------------------------------------------A------------------D-------------E--V-----E--A--------GA--V--TCGSVVKLL-NPRH-G--------VR-LHSH-DVRY--G--------S---G---SGQQ-SVTGV--TAV-D-DS-NS---------YWRV----R---G----R------------M-----S---T-------V----C-------E-------RG--------T---------P---------VKCGQMIRLTHINTGRNLHSH---H-FTSP-L-S--SN-QEVSAF--G--E----D-G---EG-DFL---DDWIV---LC---------S-G------T-------------Y---------WD------RGSE-VRFKHSSTE-VLLSV-TG-EQ-YGR-------PIHGQREV--H-----G-M-S--Y-S--SQ--D--SY-WKVM-EGIFMKP--LE---------V--L-K-M-G---------------A----Y------HAEL-------------------
>Latimeria_chalumnae@CT01131213.H1.1
---------------------------------------------------------------------------------------------------------------------------------------------------------------------------------------------------------L--L--L--N--LV----I-L----FSS-----R------------LPLTGSYG------G--S-----K--L--------GF--V--TCGSVVKLL-NTRH-N--------VR-LHSH-DVRY--G--------S---G---SGQQ-SVTGV--TTA-E-DS-NS---------YWRI----R---G----R------------M-----D---A-------V----C-------Q-------RG--------T---------P---------IKCGETIRLTHINTGRNLHSH---Y-YTSP-L-S--GN-QEVSAF--G--E----D-G---EG-DSL---DNWTV---LC---------S-S------T-------------F---------WE------RDDA-VKFKHTATE-VLLSV-TG-EQ-YGR-------PIHGQREV--H-----G-M-T--Y-S--NQ--N--NF-WKVM-EGIFMKP--NE---------M--I-K-SDT---------------Q----Y------HIEL-------------------
>Latimeria_chalumnae@CT02131213.H1.1
----------------------------------------------------------------------------------------------------------------------------------------------------------------------------------------------------------------------------------------------------------------------------------------------------------------------------------------------------G---SGQQ-SVTGV--ETS-D-DA-NS---------YWRI----R---G----K------------K-----E---G-------A----C-------Q-------RG--------A---------P---------VKCGQLIRLTHVNTGRNLHSH---H-FLSP-L-S--NN-QEVSAF--G--E----N-G---EG-DDL---DVWIV---QC---------S-G------M-------------H---------WD------RSSA-VRFKHAGTD-VFLSI-TG-EQ-YGN-------PIRGQREV--H-----G-M-H--G-P--NN--N--NY-WKVM-EGVFIKP--S----------V--D-S-S-R--------------------H-------DEL-------------------
>Latimeria_menadoensis@GAPS01007548.H1.1
-------------------------------------------------------------------------------------------------------------------------------------------------------------------------------------------------VLLL----L--L--Y--A--GS----G-S----G-S-----------------------------------------D--F--------DS--V--TCGSVVKLL-NTRH-N--------VR-LHSH-DVKY--G--------S---G---SGQQ-SVTGV--ETS-D-DA-NS---------YWRI----R---G----K------------K-----E---G-------A----C-------Q-------RG--------A---------P---------VKCGQLIRLTHVNTGRNLHSH---H-FLSP-L-S--NN-QEVSAF--G--E----N-G---EG-DDL---DVWIV---QC---------S-G------M-------------H---------WD------RSSA-VRFKHAGTD-VFLSI-TG-EQ-YGN-------PIRGQREV--H-----G-M-H--G-P--NN--N--NY-WKVM-EGVFIKP--S----------V--D-S-S-R--------------------H-------DEL-------------------
>Latimeria_menadoensis@GAPS01028225.H1.1
---------------------------------------------------------------------------------------------------------------------------------------------------------------------------------------------------------L--L--L--N--LV----I-L----FSS-----R------------LPLTGSYG------G--S-----K--L--------GF--V--TCGSVVKLL-NTRH-N--------VR-LHSH-DVRY--G--------S---G---SGQQ-SVTGV--TTA-E-DS-NS---------YWRI----R---G----R------------M-----D---A-------V----C-------Q-------RG--------T---------P---------IKCGETIRLTHINTGRNLHSH---Y-YTSP-L-S--GN-QEVSAF--G--E----D-G---EG-DSL---DNWTV---LC---------S-S------T-------------F---------WE------RDDA-VKFKHTATE-VLLSV-TG-EQ-YGR-------PIHGQREV--H-----G-M-T--Y-S--NQ--N--NF-WKVM-EGIFMKP--NE---------M--I-K-SDT---------------Q----Y------HIEL-------------------
>Leucoraja_erinacea@toto66527.H1.1
---------------------------------------------------------------------------------------------------------------------------------------------------------------------------------------------------------------L--P--LL----L-L----WCV-----W------------VS--G-LP------A--SGRAQAD--L--------SP--V--TCGSVVKLL-NTLH-N--------VR-LHSH-EVKY--G--------S---G---SGQQ-SVTGV--TEA-D-DS-NS---------YWRI----R---G----K------------S-----D---L-------V----C-------Q-------RG--------N---------P---------IKCGETIRLTHVNTGRNLHSH---Y-FTSP-L-S--GN-QEVSAF--G--E----D-G---EG-DNL---DDWTV---VC---------S-E------M-------------Y---------WD------RKNP-VRFQHTITE-VLLSI-TG-EQ-YGR-------PINGQREV--H-----G-M-Q--Y-S--NQ--Y--NS-WKAM-EGIFMKP--ME---------G--S-K-AG----------------N----I------H----------------------
>Notophthalmus_viridescens@Nvir3400.H1.1
-------------------------------------------------------------------------------------------------------------------------------------------------------------------------------------------------GWML----L--F--I--X--PP----L-L----L-A-----P------------D-------------H--ST----A--S--------SP--V--TCGSVLKLL-NPRX-X--------VR-LHSH-DVRY--G--------S---G---XGQQ-SVTGV--TSV-D-DG-NS---------YWRI----R---G----K------------M-----D---T-------V----C-------E-------RG--------T---------A---------XRCGQVIRITHVNTGRNLHSH---H-YTSP-L-S--GN-QEVSAF--G--D----G-G---EG-DYL---DDWTV---LC---------N-E------X-------------Y---------WE------RDSE-VRFQHTATD-VYLSV-TG-EQ-YGR-------PINGQREV--H-----G-M-I--S-S--SQ--N--NY-WKAM-EGIFMKP--SE---------Q--Q-R-T-D---------------F----N------HSEL-------------------
>Notophthalmus_viridescens@Nvir3383.H1.1
--------------------------------------------------------------------------------------------------------------------------------------------------------------------------------------------------LSL----L--L--C--L--GP----V-R-------------------------A-------------S--D-----S--Y--------EY--V--TCGSVVKLL-NQRH-G--------VR-LHSH-DVKY--G--------S---G---SGQQ-SVTGV--EAS-D-DA-NS---------YWRI----R---G----R------------T-----D---G-------A----C-------S-------RG--------V---------P---------IKCGQAVRLTHVNTGKNLHTH---H-FSSP-L-S--NN-QEVSAF--G--D----N-G---EG-DDL---DXWTV---QC---------S-D------A-------------Y---------WE------REEP-VRFKHIGTD-VYLTI-TG-EQ-YSH-------PIRGQREV--H-----G-M-S--X-P--NX--N--NY-WKVM-EGVFIKP--ST---------E--P-G-A-G---------------K----H-------DEL-------------------
>Pelodiscus_sinensis@toto3111.H1.1
----------------------------------------------------------------------------------------------------------------------------------------------------------------------------------------------------------------------------------------------------------------------------------------------------------------------------------------------------G---SGQQ-SVTGV--SAV-D-DS-NS---------YWRI----R---G----K------------T-----S---T-------V----C-------E-------RG--------T---------P---------VKCGQSIRLTHINTGRNLHSH---H-FTSP-L-S--GN-QEVSAF--G--E----D-G---EG-DYL---DDWTV---LC---------S-G------T-------------Y---------WV------RDGE-VRFRHSSTD-VLLSV-TG-EQ-YGR-------PIHGQKEV--H-----G-M-S--Y-S--NQ--N--NN-WKVM-EGIFMKP--N----------------------------------------------------------------------
>Pelodiscus_sinensis@toto16338.H1.1
----------------------------------------------------------------------------------------------------------------------------------------------------------------------------------------------------------------------------------------------------------------------------------------------------------------------------------------------------G---SGQQ-SVTGV--EVS-D-DA-NS---------YWRI----R---G----K------------N-----D---D-------I----C-------Q-------RG--------T---------P---------VKCGQAIRLTHVNTGKNLHTH---H-FQSP-L-S--NN-QEVSAF--G--D----D-G---EG-DDL---DIWTV---QC---------S-G------T-------------H---------WE------REDA-VRFKHIGTD-VFLSI-TG-EQ-YGH-------PIRGQREV--H-----G-M-S--S-P--NH--H--NY-WMAM-EGVFIKP--T----------M--D-P-A-K--------------------H-------DEL-------------------
>Phrynops_hilarii@Contig21182.H1.1
-------------------------------------------------------------------------------------------------------------------------------------------------------------------------------------------------------------------------------------------------------------------------------------------------------------------------------------------------------------------------------------------------------------------------------------------------------------------------------------------------------------------------------------------------------------------------------------------------------------------------------------------------------------------------V--H-----G-M-S--Y-S--NQ--N--NN-WKVM-EGIFMKP--SE---------L--L-K-T-D---------------S----Y------HAEL-------------------
>Podarcis_sp.@Contig19799.H1.1
----------------------------------------------------------------------------------------------------------------------------------------------------------------------------------------------------------------------------------------------------------------------------------------------V--TCGSVVKLL-NPRH-G--------VR-LHSH-DVRY--G--------S---G---SGQQ-SVTGV--TTV-D-DS-NS---------YWRV----R---G----K------------T-----D---T-------V----C-------E-------RG--------T---------P---------VQCGQSIRLTHINTGRNLHSH---H-FTSP--------------------------------------------------------------------------------------------------------------------------------------------------------------------------------------------------------------------------------------------------------------------
>Pogona_vitticeps@toto9886.H1.1
----------------------------------------------------------------------------------------------------------------------------------------------------------------------------------------------------------------------------------------------------------------------------------------------------------------------------------------------------------------GV--TAV-D-DG-NS---------YWRV----R---G----K------------T-----S---T-------V----C-------E-------RG--------T---------P---------VKCGQAIRLTHVNTGRNLHSH---H-FTSP-L-S--GN-QEVSAF--G--E----D-G---EG-DVL---DDWTV---LC---------G-G------Q-------------Y---------WD------RSAE-VRFKHSSTD-VLLSV-TG-EQ-YGR-------PIHGQREV--H-----G-L-S--Y-S--SQ--D--CY-WKAM-EGIFMKP--SEP--------L--G-KPE-E---------------T----R------HAEL-------------------
>Pogona_vitticeps@toto15675.H1.1
--------------------------------------------------------------------------------------------------------------------------------------------------------------------------------------------------LLP----L--L--L--L--CGS---P-V----R-P------------------K-------------D--T-----E--A--------GA--V--TCGSVLKLL-NTRH-N--------VR-LHSH-EVKY--G--------S---G---SGQQ-SVTGV--EAS-D-DA-NS---------YWRI----R---G----K------------T-----D---G-------S----C-------Q-------RG--------M---------P---------VKCGQTLRLTHVNTGKNLHTH---H-FPSP-L-S--NN-QEISAF--G--D----D-G---EG-DDL---DVWTV---QC---------S-G------M-------------Y---------WE------RDDA-VRFKHIGTD-VFLSI-TG-EQ-YGH-------PIRGQREV--H-----G-M-H--T-P--NH--H--NY-WKAM-EGIF----------------------------------------------------------------------------
>Protopterus_annectens@CT01131213.H1.1
--------------------------------------------------------------------------------------------------------------------------------------------------------------------------------------------R-H--LCFL----L--V--A--A--LLSV--P-RL---C-L-----G------------S-------------E--F-----E------------Y--V--TCGSVVKLL-NTRH-N--------VR-LHSH-DVKY--G--------S---G---SGQQ-SVTGV--EAP-D-DA-NS---------YWKI----R---G----K------------V-----D---N-------G----C-------V-------RG--------A---------P---------VKCGQSVRLTHVNTGRNLHSH---H-FVSP-L-S--GN-QEVSAF--G--D----S-G---VG-DDL---DIWIV---QC---------S-G------T-------------Y---------WE------RDDT-VRFKHMGTE-VFLSV-TG-EQ-YGH-------PIRGQREV--H-----G-M-S--N-L--NQ--H--NY-WKVM-EGVFIKP--S----------G--D-S-M-K--------------------H-------DEL-------------------
>Ptychodera_flava@CT01131213.H1.1
--------------------------------------------------------------------------------------------------------------------------------------------------------------------MATSTQKLCS--QI------CWT-F-L--IICS----L--S--G--I--SN----S-S----T-D-----E------------Y-------------G--M-----E--Y--------DF--V--TCGSVIKLK-NTRY-N--------IR-LHSH-DVKY--G--------S---G---SGQQ-SVTGM--DNA-G-DG-NS---------YWQI----K---G----K------------D-----D---K-------P----C-------T-------RG--------T---------P---------IKCGQTIRLMHSNTRRNLHSH---F-FAAP-LTT--RH-QEVSAF--G--D----S-G---QG-DEG---DHWAV---TC---------S-S------T-------------H---------WR------RDEP-VRFKHVPTE-VYLGA-TD-QV-YGR-------PIRGQREI--A-----G-I-D--S-P--SS--N--TH-WKVM-EGVYIKP--NE---------------------------------------------------------------------
>Python_regius@CT02131213.H1.1
------------------------------------------------------------------------------------------------------------------------------------------------------------------------MRRPCG--GDSSPPSARPGPLSS---LLL----L--L--L--A--CG----P-C----R-A------------------K-------------E--T-----E--A--------GA--V--TCGSVLKLL-NTRH-N--------VR-LHSH-EVKY--G--------S---G---SGQQ-SVTGV--EAS-D-DA-NS---------YWRI----R---G----K------------I-----D---G-------S----C-------Q-------RG--------V---------P---------VKCGQAVRLTHVNTGKNLHTH---H-FPSP-L-S--NN-QEVSAF--G--D----D-G---EG-DDL---DVWTV---QC---------S-G------T-------------Y---------WE------RDDA-VRFKHIGTD-VFLSV-TG-EQ-YGH-------PIRGQREV--H-----G-T-H--S-A--NH--H--NY-WKAM-EGVFIKP--S----------L--D-S-T-K---------------H----DE----------------------------
>Python_regius@CT01131213.H1.1
--------------------------------------------------------------------------------------------------------------------------------------------------------------------------------------------------AAV----L--L--L--V--LG----P-G----D-A-----G------------E-------------A--G-----D--G--------DAGAV--TCGSVVKLL-NPRH-G--------VR-LHSH-DVRY--G--------S---G---SGQQ-SVTGV--TSV-D-DS-NS---------YWRV----R---G----K------------S-----S---S-------V----C-------E-------RG--------I---------P---------VKCGQTIRLTHINTGRNLHSH---H-FTSP-L-S--GN-QEVSAF--G--E----D-G---EG-DFL---DDWTV---LC---------N-S------R-------------Y---------WE------RKGE-VRFKHSSTD-VLLSV-TG-EQ-YGR-------PIHGQREV--H-----G-M-A--Y-S--SQ--D--SY-WKAM-EGIFVKP--AE---------L--A-K-A-E---------------L----Y------HTEL-------------------
>Rana_chensinensis@Rche1066.H1.1
----------------------------------------------------------------------------------------------------------------------------------------------------------------------------ML--SA------GIG------LLLL----G--V--C--C--LW----C-P----A-Q-----G------------S-------------E--E-----E--A--------EY--V--TCGSVVKLL-NTRH-N--------VR-LHSH-DVKY--G--------S---G---SGQQ-SVTGV--ESS-D-DA-NS---------YWRI----R---G----K------------V-----N---E-------D----C-------P-------RG--------E---------P---------IKCGQIIRLTHVNTGKNLHSH---H-FSSP-L-S--NN-QEVSAF--G--E----N-G---EG-DDL---DTWTV---QC---------G-D------S-------------V---------WE------REDA-VRFKHVGTS-AYLTI-TG-EQ-YSH-------PIRGQREV--H-----G-M-T--N-A--NA--H--NY-WKAM-EGVFIKP--SL---------P--P-G-A-A---------------R----H-------DEL-------------------
>Rana_chensinensis@Rche29938.H1.1
-----------------------------------------------------------------------------------------------------------------------------------------------------------------------------M--MK------VQE-G-A--GSLL----L--F--I--T--PL----L-L----P-Q-----S------------F-------------A--S-----E--I--------SV--V--TCGSAVKLL-NTKH-N--------VR-LHSH-DVRY--G--------S---G---SGQQ-SVTGV--TTA-D-DG-NS---------YWRI----R---G----K------------T-----S---T-------V----C-------E-------RG--------T---------L---------IKCGQSIRLTHVNTGRNLHSH---H-FTSP-L-S--GN-QEVSAF--G--E----D-G---EG-DFL---DDWTI---LC---------N-G------E-------------Y---------WQ------RDEE-VRVKHVSTN-VLLSV-TG-EQ-YGR-------PINGQREV--H-----G-M-T--Y-A--SP--H--NY-WKVM-EGIFMKP--SE---------P--P-R-T-D---------------Y----M------HSEL-------------------
>Scyliorhinus_canicula@toto76346.H1.1
-------------------------------------------------------------------------------------------------------------------------------------------------------------------------------------------------LALF----L--L--G--A--LL----G-C----S-A-----A------------T-------------D--L-----------------QY--V--TCGSVVKLF-NGRH-N--------VR-LHSH-DVKY--G--------S---G---SGQQ-SVTGV--DAS-D-DS-NS---------YWTV----R---G----K------------P-----G---Q-------V----C-------Q-------RG--------I---------P---------IKCGQSVRLTHVNTGRN---------------------------------------------------------------------------------------------------------------------------------------------------------------------------------------------------------------------------------------------------------------------------------
>Scyliorhinus_canicula@toto69393.H1.1
---------------------------------------------------------------------------------------------------------------------------------------------------------------------------------------------------LP----M--V--L--R--LW----I-V----ACF-----W------------LR--GLLG------T--S-----E--L--------SH--V--TCGSVIKLL-NTLH-N--------VR-LHSH-DVKY--G--------S---G---SGQQ-SVTGV--TEA-D-DS-NS---------YWRI----R---G----K------------S-----D---I-------V----C-------E-------RG--------N---------V---------VKCGDTIRLTHINTGRNLHSH---H-FTSP-L-S--GN-QEVSAF--G--E----E-G---EG-DSL---DNWTV---VC---------S-G------T-------------Y---------WE------RKNP-VRFKHTSTD-ALLSV-TG-EQ-YGR-------PINGQLEV--H-----G-M-Q--Y-S--NQ--Y--NS-WKVM-EGIFMKP--MD---------M--S-R-AGI---------------D----A------HIEL-------------------
>Scyliorhinus_canicula@CT01131213.H1.1
---------------------------------------------------------------------------------------------------------------------------------------------------------------------------------------------------------L--C--A--Q--LS----X-T----P-A-----T------------V-------------Q--------------------QY--A--TSGYMVKLF-NSQN-N--------LR-LHSH-DMKY--X--------S---G---SGQR-SVTGV--EAA------SS---------YWTV----R---G----K------------P-----G---Q-------V----C-------Q-------PG--------I---------P---------IKPGQSIQPTHVNTGRNQHSH---Y-FVSP-L-S--GN-QEVSAF--G--D----N-G---EG-DDL---DVWIV---QC---------S-G------T-----------------------------------------------------------------------------------------------------------------------------------------------------------------------------------------------
>Scyliorhinus_canicula@toto99565.H1.1
-------------------------------------------------------------------------------------------------------------------------------------------------------------------------------------------------------------------------------------------------------------------------------------------------------------------------------------------------------------------------------------------------------------------------------------------------------------------------------------------------------------------------------------------------------------L---DVWIV---QC---------S-G------T-------------S---------WE------RDDD-VRFKHAGTQ-VFLTI-TG-EQ-YGH-------PIRGQLEV--H-----G-T-F--S-P--TA--N--NY-WSVM-EGVFIKP--SA---------D--P-L-K-H----------------------------DEL-------------------
>Sphenodon_punctatus@toto13394.H1.1
----------------------------------------------------------------------------------------------------------------------------------------------------------------------------------------------------------------------------------------------------------------------------------------------V--TCGSVVKLL-NPRH-G--------VR-LHSH-DVRY--G--------S---G---SGQQ-SVTGV--TAV-D-DS-------------WRV----R---G----Q------------S-----S---T-------V----C-------E-------RG--------T---------P---------VKCGQAIRLTHVNTGRNLHSH---H-FTSP-L-S--GN-QEVSAF--G--E----D-G---EG-DYL---DDWLV---LC---------S-G------T-------------Y---------WG------RDSE-VRFKHMSTA-VLLSV-TG-EQ-YGR-------PIHGQKEV--H-----G-M-T--S-S--SQ--H--SY-WRAM-EGIFMKP--SE---------L--L-K-M-D---------------P----Y------HSEL-------------------
>Trachemys_scripta@CT01131213.H1.1
---------------------------------------------------------------------------------------------------------------------------------------------------------------------------MRR--WR------VPG-------PRL----L--I--L--V--VG----L-G----A-A-----A------------G-------------S--E-----P--G--------P---V--TCGSVVKLL-NVRH-N--------VR-LHSH-DVRY--G--------S---G---SGQQ-SVTGV--SAV-D-DS-NS---------YW----------G----K------------T-----S---T-------V----C-------E-------RG--------T---------P---------VKCGQSIRLTHINTGRNLHSH---H-FTSP-L-S--GN-QEVSAF--G--E----D-G---------------------------------G------T-------------Y---------WV------RDGE-VRFKHSSTD-MLLSV-TG-EQ-YGR-------PIHGQKEV--H-----G-M-S--Y-S--NQ--N--NN-WKVM-EGIFMKP--SE---------L--L-K-T-D---------------S----Y------HAEL-------------------
