# Supplementary material for: A phylogenomic framework and timescale for comparative studies of tunicates
Source: BMC Biol. 2018 Apr 13;16:39. doi: 10.1186/s12915-018-0499-2 (PMC5899321; doi:10.1186/s12915-018-0499-2)
Supplement: Supplementary file 4 — Supporting data. Transcriptome assemblies, alignments, and trees. (ZIP 38502 kb) [file 12915_2018_499_MOESM4_ESM.zip › 12915_2018_499_MOESM4_ESM/12915_2018_499 (Delsuc) Files Updated 23-03-2018/tribe1077.fasta]

>Homo_sapiens@NP_001003701
-----------------------MHCDGG--ISMI--LQR-LFRF----SS-V---I-R---S---AVSVH-L----RRNIGVTAVA---F-N---------K--------E---LDPIQKLFVDKIREYKSKRQ-T---SGG--PVDASSEYQQELERELFKLKQMFG---N--ADMNTFPTFK-FEDPKFEVIEKP---QA---------------------------------------------------------------------------------------------------------------
>Pan_troglodytes@XP_003819263
-----------------------MHCDGG--ISMI--LQR-LFRF----SS-V---I-R---S---AVSVH-L----RRNIGVTAVA---F-N---------K--------E---LDPIQKLFVDKIREYKSKRQ-T---SGG--PVDAGSEYQQELERELSKLKQMFG---N--ADMNTFPTFK-FEDPKFEVIEKP---QA---------------------------------------------------------------------------------------------------------------
>Monodelphis_domestica@XP_001374431
--------------------------------XMA--LNR-LSRF----SS-L---V-Q---S---ATSVY-S----QRNITMTAIA---F-S---------K--------E---LDPVQKLFVEKIREYKSKRQ-T---VGG--PVDTGPEYQQDLERELFKLKQMYG---K--GDMNTFPTFK-FEDPIFEEAPKP---QA---------------------------------------------------------------------------------------------------------------
>Ornithorhynchus_anatinus@XP_001521526
----------------------------------------------------------------------------------------------------------------------------------------T---TGG--PVDAGPEYQQDLDRELFRLKQMYG---K--ADMNAFPEFK-FEDPRFEEAPKP---QA---------------------------------------------------------------------------------------------------------------
>Bos_taurus@AAI03430
---------------------------------MI--LQR-LFRL----SS-A---V-Q---S---AISVS-W----RRNIGITAVA---F-N---------K--------E---LDPVQKLFVDKIREYRTKRQ-T---SGG--PVDAGPEYQQDLDRELFKLKQMYG---K--ADMNTFPNFT-FEDPKFEVVEKP---QS---------------------------------------------------------------------------------------------------------------
>Mus_musculus@EDK98315
--------------------------------XMV--LQR-IFRL----SS-V---L-R---S---AVSVH-L----KRNIGVTAVA---F-N---------K--------E---LDPVQKLFVDKIREYKSKRQ-A---SGG--PVDIGPEYQQDLDRELYKLKQMYG---K--GEMDTFPTFK-FDDPKFEVIDKP---QS---------------------------------------------------------------------------------------------------------------
>Xenopus_tropicalis@AAI35431
---------------------------------MI--LQR-LFRF----SS-V---F-R---T---SVSVH-L----RRNIGLTAIA---F-N-K------AK--------E---LDPVQRLFVDKIREYNTKSQ-K---SGG--PVDAGPEYQKDLTEDVTKLQRLYG---G--GDLAKFPEFK-FEEPKFEESTK---------------------------------------------------------------------------------------------------------------------
>Xenopus_laevis@AAH79787
---------------------------------MI--LQR-FFQF----SS-V---F-R---T---AVSVH-L----RRNIGLTAIA---F-N-K------AK--------E---LDPVQKLFLDKIREYNTKSQ-K---ASG--PVDAGSEYQKEMNEDISKLQRLYG---G--GDLNKFPDFK-FEEPKFEESTK---------------------------------------------------------------------------------------------------------------------
>Xenopus_laevis@AAH57213
---------------------------------MI--LQR-LFRF----SS-I---F-R---T---AVSVH-L----RRNIGLTAIA---F-N-K------AK--------E---LDPVQKLFVDKIREYNTKSQ-K---AAG--PVDAGPEYQKEMNEDISKLQRLYG---G--GDLTKFPDFK-FEEPKFEESTK---------------------------------------------------------------------------------------------------------------------
>Gallus_gallus@XP_004938427
---------------------------------MI--LHQ-ILRL----SS-L---F-R---S---AVSVH-L----RRNIGFSAIA---F-N-K------AK--------E---LDPVQKLFLDKIREYNTKSK-Q---AGG--PVDVGPEFQKDMNESLARLQRMYG---E--GDLTKFPEFK-FEEPNFEETPK---------------------------------------------------------------------------------------------------------------------
>Taeniopygia_guttata@ACH44773
---------------------------------MI--LQQ-ILRL----SS-L---F-H---S---AVATH-V----RRNIGLSAIV---F-N-K------AK--------E---LDPVQKLFLDKIREYNTKSK-Q---AGG--PVDAGPDFQKDMNESLARLQRAYG---E--GDLTKFPEFK-FEEPKFEETPK---------------------------------------------------------------------------------------------------------------------
>Taeniopygia_guttata@ACH44774
---------------------------------MI--LQQ-ILRL----SS-L---F-H---S---AVATH-V----RRNIGLSAIV---F-N-K------AK--------E---LDPVQKLFLDNIKEYNTKSK-Q---AGR--PGDARPDFQKDLNESLARLQRAYG---E--GDLSKFPEFK-FEEPKFEETPK---------------------------------------------------------------------------------------------------------------------
>Ambystoma_mexicanum@CT01080710.H1.1
---------------------------------ML--LQG-LFRL----SS-N---L-R---S---SLSIQ-L----RRNLGLSAIV---F-N-K------TK--------E---LDPVQKLFLDKIREYDTKSK-Q---AGG--PVDAGPDYQKDLNDDLAKLQRLYG---G--GDLKAFPEFK-FEEPKFEESQK---------------------------------------------------------------------------------------------------------------------
>Callorhinchus_milii@AFK11439
---------------------------------ML--PQR-LLRL----ST-A---L-R---F---AISTH-L----QRNIGSTAVL---F-N-T------T-------------VDPIKKLYVDKIREFDSKSK-K---AGA--PADAGPEYQKMMNDEIAKLQRLYG---G--GDLLAFPEFT-FQEPKLEETGK---------------------------------------------------------------------------------------------------------------------
>Petromyzon_marinus@CT01080710.H1.1
---------------------------------MI--AKR-LFVS----ST-P---L-R---A---TLALQ-L----RRNLGLSAVA---F-N-T------AR--------Q---LDPIQKLFVDKIHEYNTKSK-A---AGG--PVDAGAEFQRNLADEMTKLQRLFG---G--GDLTKFPELT-FKEPEFEEEPK---------------------------------------------------------------------------------------------------------------------
>Lethenteron_japonicum@DC612187.H1.1
---------------------------------MI--VKR-LFVS----ST-P---L-R---A---TLALQ-L----RRNLGLSAVA---F-N-T------AR--------Q---LDPIQKLFVDKIHEYNTKSK-A---AGG--PVDAGAEFQRNLADEMTKLQRLFG---G--GDLTKFPELK-FKEPEFEEEPK---------------------------------------------------------------------------------------------------------------------
>Danio_rerio@AAH66613
---------------------------------MA--LHSGFARV----SS-L---L-R---S---ALSVS-L----RRNIGLSAVL---F-N-K------AK--------D---MDPIQKLFLDKIRDYNSKSK-A---SGG--VVDAGPVYQKNLAEETTKLQRLYG---G--GDLSKFPQFS-FTX-----------------------------------------------------------------------------------------------------------------------------
>Danio_rerio@XP_698937
---------------------------------------------------------------------------------------------------------------X---LDPIQKLFLDSIRAYSSQTG-A---AGG--LVDAGPEYQKALAEEIAKLQRLYG---G--GDLSSFPEFK-FPEPKFDDVSAK--------------------------------------------------------------------------------------------------------------------
>Ciona_intestinalis@XP_004226434
-----------------------MCRNIKMASSSG--VKLFSGVL----KS-F---S-S---R---QIYS--------RNFGASSIA---L-G------------------K---LDPVQQIFVDQIKKYKDLSA-K---QGG-GPVEVGPDYKQSKDDAIDRLSKMYN---V--GDPLKFPEFN-FAEPDLEQQNIS---SL--G-DN---------------------------------------------------------------------------------------------------------
>Ciona_savignyi@CT01080710.H1.1
-----------------------------MATRQG--IQAVSNFL----RY-S---S-S---R---PLFS--------RNFGSSAIA---F-N------------------K---LDPIQQVFMDQITKYKQLSA-K---QGG-GPVEAGAEYEQKKKEAIDRLSKMYN---V--GDPVKFPEFN-FTEPNLEQQNIN---SL--G-E----------------------------------------------------------------------------------------------------------
>Clavelina_lepadiformis@CT01091006.H1.1
---------------------------------SG--VQIASAVA----RC-V---T-A---R---TTHR--------C---ISVTA---V-N------------------KA--LDPVQKVFADQISKYNALSS-K---QGG-GAVDAGPEYEQARQEAINRIAKMFN---VT-DDPLKFPEFK-FEEPDLNQDD----------------------------------------------------------------------------------------------------------------------
>Cystodytes_dellechiajei@CT01091006.H2.1
-------------------------------------------MI----QS-P---A-V---R---LCLR--------RNLALSAVS---C--------------------K---YDPVQQVFIDQIQKYRQLSQ-K---QGG-GAVDAGPEYQQTKTEAVARIAKLFS---V--ENPTEFPAFK-FTEPDLNQ------------------------------------------------------------------------------------------------------------------------
>Molgula_occidentalis@Mocc84274.H1.1
-----------------------------------------------------------------------------------STTA---V-V------------------Q---MDPVQKLFLDAIKEYKTKSA-K---LGG-GPVDAGESYQKLKSESIERLAKIYS---V--GDPRTFPTFE-FVEPNLEQDDVE---S----------------------------------------------------------------------------------------------------------------
>Polyandrocarpa_maxima@CT01091006.H1.1
------------------------------------------------------------------PVIK--------RNLGATAVL---T-N------------------QQ--MDPVQKLFLDQILSYASQSQ-K---QGG-GPVDAGQGYQQLKDETQARLKKVYG---V--TDPKAFPEMK-FTEPDLDQDAIE---DL---------------------------------------------------------------------------------------------------------------
>Danio_rerio@XP_001342906
---------------------------------------------------------------------------------------------------------------X---LDPIQRLFLHKIREYSTKSQ-A---SAG--PVDAGADYEKAFSEELSKLQRLYG---G--GDLTNFPGFK-FSEX----------------------------------------------------------------------------------------------------------------------------
>Branchiostoma_floridae@CT01080710.H1.1
--------------------------------ANT--LRQSLCRC----RP-A---A-Y---A---QVLRP-L----S-----TGAA---L-Q-A------AE--------A---ADPIQKLFLDNIRTYSNKSK-A---AGG-APVDAGKEFDAKMKAEIDKLTKQYSTTTK--GDLTKFPEFK-FEDPKLQV------------------------------------------------------------------------------------------------------------------------
>Patiria_pectinifera@X7
-------------------------------MLQQ--VLRLGPQA----HN-T---L-C---L-------V-L----RRNIAMSSVA---M-A-N------DK--------A---MTPVQKLYLDKIKDYAKKSK-A---LGG-KLVDPDPVIEKDLDTEASRLNKLYG---G--GDLTQFPTFE-FKEIDFDA--PA---DK--K------------------------------------------------------------------------------------------------------------
>Patiria_miniata@CT01100920.H1.1
-------------------------------MLQQ--VLRLGPQA----HN-T---L-C---L-------V-L----RRNIAMSSVV---M-A-N------DK--------S---MTPVQKLYLDKIKEYAKKSK-A---LGG-KLVDPDPVIEKDLDTEASRLNKLYG---G--GDLTQFPTFE-FKEIDFDA--PA---DK--K------------------------------------------------------------------------------------------------------------
>Strongylocentrotus_purpuratus@X8
-------------------------------MLQQ--VLRIGSQA----RP-A---L-T---V-------I-V----RRNLGASSVV---M-A-K------TK---AAAG-P---TDPVQKLFVDKIRDYSNKKK-S---AGG-KLVDSDPQTEKEMATEIGKLNKMFG---G--GDMTQFPTFE-FKDIDFGA--EE---KK---------------------------------------------------------------------------------------------------------------
>Paracentrotus_lividus@AM529517.H1.1
-------------------------------MLQQ--VLRMGCQA----RP-A---L-T---M-------I-V----RRNLGASSVV---M-A-K------TK---AAAG-P---TDPVQKLFVDKIREYGNKKK-S---AGG-KLVDSDPQTEKELDTEINKLSKMYG---G--GDMTQFPTFE-FKDIDFGA--EE---KE---------------------------------------------------------------------------------------------------------------
>Holothuria_glaberrima@ES726115.H1.1
-------------------------------IMQN--VTKVAPCA----RT-L---I-C---H-------S-L----RRNIAASSVV---M-A-A------KG--------P---VDSIQKLYVDKIREYAKQSA-S-----G-KL-QMDPQAQKDFEAEAAKLKKLYG---G--GDLTKFPEFQ-FKEIDFDA--KT---E----------------------------------------------------------------------------------------------------------------
>Ptychodera_flava@X6
---------------------------------------GRSIQL----QQ-A---V-F---Q-------Y-A----RRNIGVSAVV---F-Q-K------AP--------K---LDPIQKLYLEKLREYASKSK-A---SGG-SMVDVDPKTQKSMQDEILRLEKLFG---G--GDMTKFPEFQ-FKEVDFDA--AA---K----------------------------------------------------------------------------------------------------------------
>Saccoglossus_kowalevskii@XP_002737532
------------------------------MLVRF--LIGNAGTV----RQ-A---V-S---I-------Q-C----RRQIGVSAVV---L-Q-K------GQ--------K---LEPVQQLYLNKLREYASKSK-A---ADG-AMFEVSPKTEKDMADEIDRLTKLYG---G--GDMTAFPEFK-FKEVDFDA--VA---K----------------------------------------------------------------------------------------------------------------
>Xenoturbella_bocki@X5
-------------------------------MRAH--LIRQLLQH----RR-D---V-W---T-------G-I----RRNVGMTAVV---L-Q-K------S-------------TDPIQQMYLSKIQAYAKKSK-A---AGG-KLVDATPQFEHQLTEEKDRIKRMYG---G--GDMLNLPSFQ-FKDVDFDK--HF---K----------------------------------------------------------------------------------------------------------------
>Apostichopus_japonicus@GH550409.H1.1
--------------------------------MQN--ITRVAPCA----KT-L---I-S---H-------S-L----RRNIGVTSVA---M-A-K------TN---A----P---TDSVQKLYIDKIREYAKLSA-S-----G-KI-QMDAQSQKDFEAESAKLKKLYG---G--GDLTKFPEFQ-FKE-----------------------------------------------------------------------------------------------------------------------------
>Apostichopus_japonicus@CT01110419.H1.1
--------------------------------MQN--ITRVAPCA----KT-L---I-S---H-------S-L----RRNIGVTSVA---M-A-K------AN---A----P---TDSVQKLYVDKIREYAKLSA-S-----G-KI-QMDAQSQKDFEAESAKLKKLYG---G--GDLTKFPEFQ-FKE-----------------------------------------------------------------------------------------------------------------------------
>Anolis_carolinensis@XP_003219122
---------------------------------MI--LQQ-LFRF----SS-I---F-H---S---TLSIH-L----RRNIGFSAIV---F-N-K------AK--------E---LDPVQKLFVDKIRDYNTKSQ-K---AGG--PVDAGPHFEKEMNEQTLKLQRLYG---G--GDLTKFPDFK-FEEPKFEEEQK---------------------------------------------------------------------------------------------------------------------
>Eucidaris_tribuloides@CT01120409.H1.1
-------------------------------MLQQ--ILRLGPQV----RP-A---L-T---V-------I-V----RRNLGASSIV---M-A-K------AQ---S----P---SDAVQKLFVEKIREYAKKSK-A---AGG-KMVDSDPEIEREIEAESSKLLKMHG---G--GDMTQFPQFE-FKEINFAA--ED---KK---------------------------------------------------------------------------------------------------------------
>Lytechinus_variegatus@JI440653.H1.1
-------------------------------MLQQ--VLRTGSQM----RP-A---L-T---V-------L-V----RRNLGVSSVV---M-A-K------TK---AAA--P---ADPVQKLFVDKIREYSNKKK-S---AGG-KLVDSDPQTEKEMQTEIGKLNKMFG---G--GDMTQFPTFE-FKDIDFAA--EE---KK---------------------------------------------------------------------------------------------------------------
>Gorilla_gorilla_gorilla@XP_004062675
-----------------------MHCDGG--ISMI--LQR-LFRF----SS-V---I-R---S---AVSVH-L----RRNIGVTAVA---F-N---------K--------E---LDPIQKLFVDKIREYKSKRQ-T---SGG--PVDAGSEYQQELERELFKLKQMFG---N--ADMNTFPTFK-FEDPKFEVIEKP---QA---------------------------------------------------------------------------------------------------------------
>Crotalus_adamanteus@AFJ49475
---------------------------------MI--LQQ-LFRF----SS-I---F-R---S---ALSVQ-L----RRNIGFSAIA---F-N-K------AK--------E---LDPVQKLFLDKIRDYRTKSQ-K---AGG--PVDVGPEYEKEVNDQTEKLVRLYG---G--GDMTKFPEFK-FEEPKFDEVQK---------------------------------------------------------------------------------------------------------------------
>Sarcophilus_harrisii@XP_003763425
---------------------------------MA--LKR-LLKF----ST-L---V-R---S---ATSIY-F----QRNIGITAVA---F-N---------K--------E---LDPVQKLFVDKIREYKSKRQ-A---AGG--PVDIGPEYQQDLDRELFKLKQMYG---K--ADMNTFPTFK-FEDPKFEEAPKP---QS---------------------------------------------------------------------------------------------------------------
>Oreochromis_niloticus@XP_003440914
---------------------------------MA--LHR-LFQL----SS-V---L-R---S---AVSLT-L----RRNIGISAVL---F-Q-R------AK--------E---LDPVQKLFLDKIRDYNSKAK-T---AGG--IVDAGPAYQKNLGEEVTKLQRLYG---G--GDLNKFPEFK-FTEPKFDEGAK---------------------------------------------------------------------------------------------------------------------
>Doliolum_nationalis@Dnat1508.H1.1
---------------------------------SA--ARLASNLL----KT-V---S-S---R---GFYQ--------RNIGMSAVA---F-N------------------E---MDPVQKLFLDQVQSYKEQSA-A---LGG-GPVDAGPDYQKMKDEAVARLGKVYQ---V--GDPLEFPTFE-FAEPNLDKDEV---------------------------------------------------------------------------------------------------------------------
>Salpa_fusiformis@Sfus6993.H1.1
--------------------------------------QGLRSFL----RT-F---R-V---A---ELYK--------RNLGLSAIA---F-N------------------K---VDPIQKIFLEKVQEYKELSE-S---QGG-GPVDVDDEYNRKKSEAITRLANVYQ---VK-DDAESFPTFE-FKEPDLNQDEIS---A----------------------------------------------------------------------------------------------------------------
>Ophionotus_victoriae@SRA38930.H1.1
------------------------------------------------------------------------------------------------------------------------------IREYAKKSQ-S---AGG-GMVDAGPEIKKEMENEATRLNKMFG---G--GDLSQFPDVK-FQEIDFSA--EK---K----------------------------------------------------------------------------------------------------------------
>Chelonia_mydas@EMP25464
---------------------------------MI--LQQ-LFRF----SS-I---F-R---S---AISVH-L----RRNIGLSAIV---F-N-K------AK--------E---LDPVQKLFIDKIREYNMKSQ-K---AGG--PADVGPEYQKDMAEEIAKIQRLYG---G--GDLTKFPDFK-FEEPNFEESQK---------------------------------------------------------------------------------------------------------------------
>Columba_livia@EMC90433
---------------------------------MI--LRQ-ILRL----SS-T---F-S---S---AVSIH-L----RRNIGLSAIV---F-N-K------AK--------E---LDPVQKLFLDKIREYNTKSK-Q---AGG--PVDAGPDFQKDMNESLARLQRQYG---E--GDLTKFPEFK-FEEPNFEETPK---------------------------------------------------------------------------------------------------------------------
>Botryllus_schlosseri@CT01131028.H2.1
------------------------------------------NLQ----RT-I---SLS---RQIGALFR--------RNVGMSAVV---F-N------------------QTQQMDPIQKLFLDQVVSYANQSK-K---AGG-GPVDAGADYQKLREETESRLKKVYG---V--TDPKAFPEMK-FSEPDLDQDSI---------------------------------------------------------------------------------------------------------------------
>Alligator_sinensis@CT01131213.H1.1
---------------------------------MV--LQH-IFRL----SS-L---F-R---L---ASALH-L----RRNIGLSAIA---F-N-K------AK--------E---LDPVQKLFVDKIREYSSKSQ-K---AGG--PVDVSPEYQKDMNEEIMKLQRLYG---G--GDLTKFPDFK-FEEPNLEAAQK---------------------------------------------------------------------------------------------------------------------
>Caiman_crocodilus@Contig2109.H1.1
---------------------------------MV--LQQ-IFRL----SS-L---F-R---L---ASALH-L----RRNIGLSAIA---F-N-K------AK--------E---LDPVQKLFVDKIREYSAKSQ-K---AGG--PVDVSPEYQKDMNEEIMKLQRLYG---G--GDLTKFPDFK-FEEPNLEAAQK---------------------------------------------------------------------------------------------------------------------
>Caretta_caretta@Contig796.H1.1
---------------------------------MI--LQQ-LFRF----SS-I---F-R---S---AISVH-L----RRNIGLSAIV---F-N-K------AK--------E---LDPVQKLFIDKIREYNMKSQ-K---AGG--PADVGPEYQKDMAEEIAKIQRLYG---G--GDLTKFPDFK-FEEPNFEESQK---------------------------------------------------------------------------------------------------------------------
>Chelonoidis_nigra@Contig18978.H1.1
---------------------------------MI--LQQ-LFRF----SS-I---F-R---S---AISIH-L----RRNIGLSAIV---F-N-K------AK--------E---LDPVQKLFIDKIREYNVKSQ-K---AGG--PADVGPEYQKDMAEEIAKIQRLYG---G--GDLTKFPDFK-FEEPNFEESQK---------------------------------------------------------------------------------------------------------------------
>Chrysemys_picta_bellii@CT01131213.H1.1
---------------------------------MI--LQQ-LFRF----SS-I---F-R---S---AISIH-L----RRNIGLSAIV---F-N-K------AK--------E---LDPVQKLFIDKIREYNMKSQ-K---AGG--PADVGPEYQKNMAEEIAKIQRLYG---G--GDLTKFPDFK-FEEPNFEESQK---------------------------------------------------------------------------------------------------------------------
>Crocodylus_niloticus@toto835.H1.1
---------------------------------MV--LQR-IFRL----SS-L---F-R---L---ASALH-L----RRNIGLSAIA---F-N-K------AK--------E---LDPVQKLFVDKIREYSAKRQ-K---AGG--PVDVSPEYQKDMNEEIMKLQRLYG---G--GDLTKFPDFK-FEEPNLEATQK---------------------------------------------------------------------------------------------------------------------
>Cyclorana_alboguttata@CT01131213.H1.1
---------------------------------MV--LQQ-LFRF----SS-I---L-R---S---SVSLH-L----RRNIGLTAIA---F-N-K------TK--------E---LDPIQKLFVDKIREYRTKSQ-K---TGG--AVEAGAEYQKDLNEDISKLQRLYG---G--GNL----------------------------------------------------------------------------------------------------------------------------------------
>Elaphe_guttata@CT01131213.H1.1
---------------------------------MI--LQH-LFRF----SS-I---F-R---S---ALSAQ-L----HRNIGFSAIA---F-N-K------AK--------E---LDPVQKLFLDKIREYKTKSQ-K---TGG--PVDVGSEYEKELNEQTEKLARVYG---G--GDMTKFPEFK-FEEPKFDEGQK---------------------------------------------------------------------------------------------------------------------
>Emys_orbicularis@CT01131213.H1.1
---------------------------------MI--LQQ-LFRF----SS-I---F-H---S---AISIH-L----RRNIGLSAIV---F-N-K------AK--------E---LDPVQKLFIDKIREYNMKSQ-K---AGG--PADVGPEYQKNMAEEIAKIQRLYG---G--GDLTKFPDFK-FEEPNFEESQK---------------------------------------------------------------------------------------------------------------------
>Eublepharis_macularius@Emac11043.H1.1
---------------------------------MI--LQQ-LFRF----SY-I---F-R---S---AVSIH-L----HRNIGFSAVV---F-N-K------AK--------E---LDPVQKLFLDKIRDYNTKSQ-K---AGG--PVDAGPEYQKDLNEGIAKLQRLYG---G--GDLTKFPDFK-FEEPKFEEDQK---------------------------------------------------------------------------------------------------------------------
>Lampropholis_coggeri@CT01131213.H1.1
---------------------------------MI--LQQ-LFRI----SS-V---F-Q---S---AVSVH-L----RRNIGFSAIV---F-N-K------AK--------E---LDPVQKLFLDKIREYNTKSQ-K---SGG--PVDAGPEYEKEMTEEITKLQRLYG---G--GDMTKFPDFK-FEEPKFEEDHK---------------------------------------------------------------------------------------------------------------------
>Latimeria_chalumnae@CT01131213.H1.1
---------------------------------MI--LQR-LFHF----SS-V---F-R---S---AVGVQ-L----RRNIGLTAIA---F-N-K------TK--------E---LDPVQKLFVDKIREYATKGK-Q---TGG--LVDAGPEFEKDMNEEVTKLQRWFGAS-G--EELIKFPDFK-FEAKKSEVSVK---------------------------------------------------------------------------------------------------------------------
>Latimeria_menadoensis@GAPS01052651.H1.1
---------------------------------MI--LQR-LFHF----SS-V---F-R---S---AVGVQ-L----RRNIGLTAIA---F-N-K------TK--------E---LDPVQKLFVDKIREYATKGK-Q---TGG--LVDAGPEFEKDMNEEVTKLQRWFGAS-G--EELIKFPDFK-FEELKLEDSAK---------------------------------------------------------------------------------------------------------------------
>Notophthalmus_viridescens@Nvir10218.H1.1
---------------------------------ML--LXG-LFRL----SS-A---F-R---S---SLGLQ-L----XRNIGLSAIV---X-N-K------AK--------E---LDPIQKLFLDKIREYDTKCK-Q---LGG--PVDAGPEFQKELNEDIVKLQRLYG---G--GDLEKFPDFK-FEEPKFEXHQK---------------------------------------------------------------------------------------------------------------------
>Phrynops_hilarii@Contig13841.H1.1
---------------------------------MI--LQQ-LFKF----SS-I---F-R---S---AVSIH-L----HRNIGFSAIV---F-N-K------VK--------E---LDPVQKLFIDKIREYNTKSQ-K---SGG--PADAGPEYQKDLAEETAKIQRLYG---G--GDLTKFPEFK-FEEPNFEESKK---------------------------------------------------------------------------------------------------------------------
>Podarcis_sp.@Contig2015.H1.1
---------------------------------MI--LKQ-LFRF----SS-V---F-R---S---AISFH-L----HRNIGFSAIA---F-N-K------AK--------E---LDPVQKLFLDKIREYNTKSQ-K---TGG--PVDAGPEYEKSLHEQMVKLQRVYG---G--GDMTKFPEFK-FQEPKFEEEQK---------------------------------------------------------------------------------------------------------------------
>Pogona_vitticeps@toto5608.H1.1
---------------------------------MI--LQH-LFRF----SS-I---F-H---S---TISIH-L----RRNIGFSAIV---F-N-K------AK--------E---LDPVQKLFLDKIREYNTKSQ-K---TGG--PVDVGPEYEKNMNEQIAKLQRLYG---G--GDVNKFPDFK-FEEPKFEDEKK---------------------------------------------------------------------------------------------------------------------
>Protopterus_annectens@CT01131213.H1.1
---------------------------------MI--PQN-LLRL----SS-L---F-H---Y---AVSVH-L----RRNIGLTAIV---F-N-K------AK--------E---LDPIQKLFLDKIREYNTKSK-N---ISG--PVDAGQEYQKEMNEDVAKLQRLYG---G--GDLTKFPDFR-FEEPKFDEPTK---------------------------------------------------------------------------------------------------------------------
>Ptychodera_flava@Pfla108015.H1.1
---------------------------------------GRSIQL----QQ-A---V-F---Q-------Y-A----RRNIGVSAVV---F-Q-K------AP--------K---LDPIQKLYLEKLREYASKSK-A---SGG-SMVDVDPKTQKSMQDEILRLEKLFG---G--GDMTKFPEFQ-FKEIDFDA--AA---K----------------------------------------------------------------------------------------------------------------
>Python_regius@CT01131213.H1.1
---------------------------------MI--LQQ-FFRF----SS-I---F-R---S---ALSVQ-L----RRNIGFSAIA---F-N-K------AK--------E---LDPIQKLFLDKIREYRTKSQ-K---AGG--PVEVGPEYEKELNDQTEKLLRLYG---G--GDMNKFPEFT-FEEPKFDDVQK---------------------------------------------------------------------------------------------------------------------
>Rana_chensinensis@Rche27397.H1.1
------------------------------------------------------------------------------------------------------------------------------IRDYRTKSQ-A---SGG--TVDAGPEYXKXXTEDIXKLQRLYG---G--GDMEKFPEFR-FEEPKLEEVXK---------------------------------------------------------------------------------------------------------------------
>Scyliorhinus_canicula@toto76638.H1.1
--------------------------------------QS-LFRF----SN-M---L-R---S---SLSAE-L----RRNIGFTAVM---F-N-K------TK--------S---LDPIQKLFIDKIHDYDAKSQ-K---GSG--PVDAGPEYKKNMDEEIVKLQRAYG---G--GDLIKFPDFK-FEEPKFDEVSK---------------------------------------------------------------------------------------------------------------------
>Sphenodon_punctatus@toto32730.H1.1
---------------------------------MI--LQQ-LFRF----SS-I---F-R---S---AVSIH-F----RRNIGFSAVV---F-N-K------AK--------E---LDPVQKLFLDKIREYNTKSQ-K---AGG--LVDASPQYQKDLMEETAKLQRLYG---G--GDMTKFPDFK-FEDPTFEEPLK---------------------------------------------------------------------------------------------------------------------
>Trachemys_scripta@CT01131213.H1.1
---------------------------------MI--LQQ-LFRF----SS-I---F-R---S---AISIH-L----RRNIGLSAIV---F-N-K------AK--------E---LDPVQKLFIDKIREYNMKSQ-K---AGG--PADVGPEYQKNMAEEIAKIQRLYG---G--GDLTKFPDFK-FEEPNFEESQK---------------------------------------------------------------------------------------------------------------------
