# Supplementary material for: A phylogenomic framework and timescale for comparative studies of tunicates
Source: BMC Biol. 2018 Apr 13;16:39. doi: 10.1186/s12915-018-0499-2 (PMC5899321; doi:10.1186/s12915-018-0499-2)
Supplement: Supplementary file 4 — Supporting data. Transcriptome assemblies, alignments, and trees. (ZIP 38502 kb) [file 12915_2018_499_MOESM4_ESM.zip › 12915_2018_499_MOESM4_ESM/12915_2018_499 (Delsuc) Files Updated 23-03-2018/tribe1099.fasta]

>Homo_sapiens@X23
-------------------------------------------------------------MAG----R----G-KL--IAVIGDE----DTVTGFLLGGIGELN--KN---RH--------------P-----N--FL-VV-E----K-------D-TTINEIEDTFRQFL-N-RD-DIGIILINQYIAE------MVRHALD-AHQ---Q---SIPAVLEIPSKEH--PYDAAKDS-ILRRA-R------GMF-TAED--LR-----------------------------------------------------------------------------------------------------------------
>Mus_musculus@BAB22780
-------------------------------------------------------------MAG----R----G-KL--IAVIGDE----DTVTGFLLGGIGELN--KN---RH--------------P-----D--FL-VV-E----K-------D-TTINEIEDTFRQFL-N-RD-DIGIILINQYIAE------MVRHALD-AHQ---R---SIPAVLEIPSKEH--PYDAAKDS-ILRRA-K------GMF-TAED--LR-----------------------------------------------------------------------------------------------------------------
>Bos_taurus@ELW67408
-------------------------------------------------------------MAG----R----G-KL--IAVIGDE----DTVTGFLLGGIGELN--KN---RH--------------P-----N--FL-VV-E----K-------D-TTINEIEDTFRQFL-N-RD-DIGIILINQYIAE------MVRHALD-AHQ---R---SIPAVLEIPSKEH--PYDAAKDS-ILRRA-R------GMF-TAED--LR-----------------------------------------------------------------------------------------------------------------
>Ornithorhynchus_anatinus@XP_001510193
-------------------------------------------------------------MAG----R----G-KL--IAVIGDE----DTVTGFLLGGIGELN--KN---RH--------------P-----N--FL-VV-E----K-------D-TSINEIEDTFRQFL-N-RD-DIGIILINQYIAE------MVRHALD-AHT---R---SLPAVLEIPSKEH--PYDAAKDS-ILRRA-R------GMF-TAED--LR-----------------------------------------------------------------------------------------------------------------
>Monodelphis_domestica@XP_001372252
-------------------------------------------------------------MAA----R----G-KL--IAVIGDE----DTVTGFLLGGIGELN--KN---RR--------------P-----N--FL-VV-E----K-------D-TTINEIEDTFRQFL-Q-RE-DIGIILINQYIAE------MIRHILD-SYT---N---SIPAILEIPSKEH--PYDAAKDY-IIRRA-R------TMF-TAEE--H------------------------------------------------------------------------------------------------------------------
>Taeniopygia_guttata@ACH46116
-------------------------------------------------------------MAG----R----G-KL--IAVMGDE----DTVTGFLLGGIGELD--KH---RR--------------P-----N--FL-VV-E----K-------E-TSLAEIEETFRGFL-A-RE-DVGMILISQALAE------QIRPAVA-AHA---R---ALPAVX------------------------------------------------------------------------------------------------------------------------------------------------------------
>Callorhinchus_milii@1572807531.H1.1
------------------------------------------------------------------------------------------------------------------------------------------------------------------------RGFL-S-RD-DIGIILINQYIAE------MIRHVID-AHT---L---SIPAVLEIPSKEH--PYDAAKDS-ILRRA-K------GMF-TTDD--FR-----------------------------------------------------------------------------------------------------------------
>Xenopus_laevis@AAH63729
-------------------------------------------------------------MAGG-LIR----G-KL--IAIIGDE----DTVTGFLLGGIGELN--KN---RK--------------P-----N--FL-VV-E----K-------E-TSVTEIEETFRSFL-N-RD-DIGIILINQFIAE------MIRHAID-AHT---I---SIPAVLEIPSKEH--PYDATKDS-ILRRA-K------GMF-TVDD--LR-----------------------------------------------------------------------------------------------------------------
>Xenopus_laevis@AAH92123
-------------------------------------------------------------MAGG-LVR----G-KL--IAVIGDE----DTVTGFLLGGIGELN--KN---RK--------------P-----N--FL-VV-E----K-------E-TSVTEIEETFRSFL-N-RD-DIGIILINQFIAE------MIRHVID-THT---I---SIPAVLEIPSKEH--PYDATKDS-ILRRA-K------GMF-TMED--LR-----------------------------------------------------------------------------------------------------------------
>Xenopus_tropicalis@AAH75390
-------------------------------------------------------------MAGG-LAR----G-KL--IAVIGDE----DTCTGFLLGGIGELN--KN---RK--------------P-----N--FL-VV-E----K-------E-TSVTEIEETFRSFL-N-RD-DIGIILINQFIAE------MIRHAID-AHT---V---SIPAVLEIPSKEH--PYDATKDS-ILRRA-K------GMF-TAED--LR-----------------------------------------------------------------------------------------------------------------
>Petromyzon_marinus@CO549127.H1.1
-------------------------------------------------------------MAG----R----G-KL--IAVIGDQ----DTCTGFLLGGVGELN--KN---RK--------------P-----N--FL-VV-E----K-------E-TSVTEIEETFKSFL-I-RD-DIAIILINQFIAE------MIRHVVD-AHN---R---SIPAVLEIPSKEH--PYDATKDS-VLRRA-R------GMY-SADD--AR-----------------------------------------------------------------------------------------------------------------
>Danio_rerio@AAI64921
-------------------------------------------------------------MPG----R----G-KL--IAVIGDE----DTCTGFLLGGIGELN--KN---RK--------------P-----N--FL-VV-E----K-------E-TSVTEIEETFKSFL-A-RN-DIGIILINQFIAE------MIRHAID-AHM---Q---SIPAVLEIPSKEH--PYDASKDS-ILRRA-K------GMF-SAED--FR-----------------------------------------------------------------------------------------------------------------
>Branchiostoma_floridae@EEN68919
-------------------------------------------------------------MARM-MKA----G-KL--ISVIGDE----DTCTGFLLGGIGEMN--KE---RK--------------P-----N--FL-VV-E----K-------D-TSVSEIEETFKSFV-Q-RT-DIAVILINQNIAE------LIRHVID-AHT---N---PIPAVLEIPSKDH--PYDASKDS-ILRRA-K------GMF-NPDD--FR-----------------------------------------------------------------------------------------------------------------
>Strongylocentrotus_purpuratus@X19
--------------------------------------------------------------MAH-LSK----G-KL--VAVIGDE----DTCTGFLLGGIGEIN--NK---RQ--------------T-----N--FM-VV-E----K-------E-TAVHEIEECFKNFI-A-RT-DIAIILINQNIAE------HIRHLLD-SHT---D---PVPSVLEIPSKDS--PYDPSKDS-ILRRA-K------GMF-SAED--FR-----------------------------------------------------------------------------------------------------------------
>Paracentrotus_lividus@CT01080711.H1.1
--------------------------------------------------------------MAH-LSK----G-KL--VAVIGDE----DTCTGFLLGGIGEIN--NK---RQ--------------P-----N--FM-VV-E----K-------E-TAVHEIEECFRNFI-A-RS-DIAIILINQNIAE------HIRHLLD-SHT---D---PVPSVLEIPSKDS--PYDPSKDS-ILRRA-K------GMF-SAED--FR-----------------------------------------------------------------------------------------------------------------
>Patiria_miniata@CT01100920.H1.1
--------------------------------------------------------------MAH-SGK----G-KL--IAVIGDE----DTCTGFLLGGIGELN--NK---RH--------------P-----N--FV-VV-E----K-------D-TSVHEIEESFKSFV-T-RS-DIAIILINQNYAE------LIRHLLD-NHT---D---PIPAVLEIPSKDS--PYDPNKDS-ILRRA-K------GMF-SAED--FR-----------------------------------------------------------------------------------------------------------------
>Oikopleura_dioica@CBY12893
-------------------------------------------------------------MLG---------G-KL--MTIIGDE----DTVTGFLMGGIGELN--KE---RH--------------P-----N--FF-VV-D----K-------E-TETKDIEASLKTFL-A-RS-DVGIVMITQCHAE------KVRHLID-AHM---E---PIPTILEIPSKDN--PYDPEKDS-VLKRA-R------FEI-GKKN--GFILGKPWFFCQLETEYSEFMESEQRHK---------------------------------------------------------------------------------------
>Oikopleura_dioica@CBY31946
-------------------------------------------------------------MLG---------G-KL--MTIIGDE----DTVTGFLMGGIGELN--KE---RH--------------P-----N--FF-VV-D----K-------E-TETKDIEANLKTFL-A-RS-DVGIVMITQCHAE------KVRHLID-SHV---E---PIPTILEIPSKDN--PYDPEKDS-VLKRA-R------SVI-GGEG---------------------------------------------------------------------------------------------------------------------
>Saccoglossus_kowalevskii@CT01080711.H1.1
-------------------------------------------------------------MAVQAAQR----G-RL--VAVIGDE----DTCTGFLLGGIGELN--KS---RR--------------P-----N--FM-VV-E----K-------D-TSINEIEECFKGFL-T-RS-DIAIILINQNIAE------LIRHVID-QHT---I---PIPSVLEIPSKDS--PYDPSKDS-ILRRA-K------GMF-NAED--FR-----------------------------------------------------------------------------------------------------------------
>Molgula_tectiformis@CT01080711.H1.1
-------------------------------------------------------------------------G-KL--IAVIGDE----DTCTGFLLGGIGELN--KN---RQ--------------T-----N--FM-VV-D----K-------D-TPSSEIEENLKTFL-S-RR-DIAIVLISQNIAE------LVRYVID-SHS---A---PIPAILEIPSKDF--PYDPSKDS-ILRRA-K------GMF-SAED--FR-----------------------------------------------------------------------------------------------------------------
>Molgula_occidentalis@CT01091006.H1.1
----------------------------------------------------------------------------------------------------IGELN--KN---RQ--------------P-----N--FM-VV-N----K-------D-TPSSEIEENLKKFL-S-RR-DIAIVLISQNIAE------LVRYVID-SHT---N---PVPAILEIPSKDF--PYDPSKDS-ILRRA-K------GMF-SAED--FR-----------------------------------------------------------------------------------------------------------------
>Molgula_gulf@CT01091006.H1.1
-------------------------------------------------------------------------G-KL--LAVVGDE----DTCTGFLLGGIGELN--KK---RQ--------------P-----N--FM-VV-D----K-------E-TPSSEIEENLKKFL-N-RQ-DIAIVLISQNIAE------LVRHVID-AHT---S---PVPAVLEIPSKDF--PYDPSKDS-ILRRA-K------GMF-SAED--FR-----------------------------------------------------------------------------------------------------------------
>Bostrichobranchus_pilularis@CT01091006.H1.1
-------------------------------------------------------------------------G-KL--IAVIGDE----DTCTGFLLGGVGELN--KS---RQ--------------P-----N--FF-VV-D----K-------E-TASSEIEEQLKLFL-N-RR-DIAIVLISQNIAE------LVRYAID-AHS---S---PIPAILEIPSKEA--PYDPSKDS-ILRRA-K------GMF-SAED--FR-----------------------------------------------------------------------------------------------------------------
>Ciona_intestinalis@X18
--------------------------------------------------------------MAA-SRA----G-KL--LAVIGDE----DTCTGFLLGGIGELN--KH---RQ--------------P-----N--FM-VV-E----K-------D-TPTGDIEEQLRLFL-S-RK-DIAIVLISQSIAD------VVRYVID-AHT---D---PIPSVLEIPSKDA--PYDPSKDS-ILRRA-K------GMF-SAED--FR-----------------------------------------------------------------------------------------------------------------
>Ciona_savignyi@CT01080711.H1.1
--------------------------------------------------------------MAV-TRA----G-KL--LAVIGDE----DTCTGFLLGGIGELN--KN---RQ--------------P-----N--FM-VV-E----K-------D-TPTAEIEEHLRNFL-T-RK-DIAIVLISQSIAD------VVRHVID-AHT---D---PIPSVLEIPSKDA--PYDPSKDS-ILRRA-K------GMF-SAED--FR-----------------------------------------------------------------------------------------------------------------
>Phallusia_mammilata@CT01091006.H1.1
-----------------------------------------------------------------------------------------------------------KK---RQ--------------P-----N--FM-VV-E----K-------D-TPSADIEEQLKSFL-G-RQ-DIAIILISQSIAD------VVRHIID-AHN---D---PIPTILEIPSKDA--PYDPSKDS-ILRRA-K------GMF-SAED--FR-----------------------------------------------------------------------------------------------------------------
>Polyandrocarpa_maxima@CT01091006.H1.1
-------------------------------------------------------------------------G-KL--LAVIGDE----DTCTGFLLGGIGELN--KT---RQ--------------P-----N--FM-VV-D----K-------D-TPSSEIEDQLKSF--------------------------------------------------------------------------------------------------------------------------------------------------------------------------------------------------------------
>Cystodytes_dellechiajei@Cdel96138.H1.1
---------------------------------------------------------------SS-TRS----G-KL--IAVIGDE----DTCTGFLLGGIGELN--KQ---RQ--------------P-----N--FM-VV-E----K-------D-TPCQDIEDQLRKFI-H-RP-DIAIIMISQNYAE------MVRVLID-SHK---E---PIPTILEIPSKDA--PYDPSKDS-ILRRA-K------GM---------------------------------------------------------------------------------------------------------------------------
>Xenoturbella_bocki@X3
-----------------------------------------------------------------------------------------------------GELN--KA---RQ--------------P-----N--FM-VV-D----K-------N-TTVSEIEECFNTFT-T-RS-DIAIILINQMFAE------LIRHVLD-AYT---K---PLPAVLEIPSKDN--PYDPNKDS-ILRRA-R------GMF-SADE--FR-----------------------------------------------------------------------------------------------------------------
>Anolis_carolinensis@XP_003229976
-------------------------------------------------------------MAG----R----G-KL--IAVLGDE----DTVTGFLLGGVGELD--KH---RR--------------P-----N--FL-VV-E----K-------E-TALAEIEEAFRGFL-C-RD-DIGIILINQYIAE------MIRHVID-AHN---K---SIPAVLEIPSKEH--PYDASKDS-ILRRA-K------GMF-TAED--LR-----------------------------------------------------------------------------------------------------------------
>Eucidaris_tribuloides@CT01120409.H1.2
-------------------------------------------------------------------------------VAVIGDE----DTCTGFLLGGIGELN--SK---RQ--------------P-----N--FM-VV-E----K-------E-TAVHEIEEAFRSFV-S-RA-DIAIILINQNIAE------HIRHVLD-SHT---E---PIPSVLEIPSKDS--PYDPSKD--------------------------------------------------------------------------------------------------------------------------------------------
>Halocynthia_roretzi@CT01120409.H1.1
-------------------------------------------------------------------------G-KL--LAVIGDE----DTCTGFLLGGIGELN--KT---RQ--------------P-----N--FM-VV-D----K-------N-TPSSEIEEQLRTFL-S-RK-DIAIVLISQSIAE------VVRYVID-AHT---D---PIPTILEIPSKDC--QYDPSKDS-ILRRA-Q------GMF-NADD--FR-----------------------------------------------------------------------------------------------------------------
>Lytechinus_variegatus@JH432346.H1.1
------------------------------------------------------------------------------------------------------------------------------------------------------------E-TAVHEIEESFKNFV-A-RN-DIAIILINQNIAE------HIRHLLD-NHT---D---PVPSVLEIPSKDS--PYDPSKDS-ILRRA-K-----------------------------------------------------------------------------------------------------------------------------------
>Crotalus_adamanteus@AFJ52056
-------------------------------------------------------------MAG----R----G-KL--IAVLGDE----DTVTGFLLGGVGELD--KH---RR--------------P-----N--FL-VV-E----K-------E-TALAEIEEAFRGFL-A-RE-DIGIVLINQFIAE------MIRHVID-AHT---K---SLPAVLEIPSKEH--PYDASKDS-ILRRA-K------GMF-TAED--LR-----------------------------------------------------------------------------------------------------------------
>Pan_paniscus@XP_003813552
----------------------------------------------------------XXXMAG----R----G-KL--IAVIGDE----DTVTGFLLGGIGELN--KN---RH--------------P-----N--FL-VV-E----K-------D-TTINEIEDTFRQFL-N-RD-DIGIILINQYIAE------MVRHALD-AHQ---Q---SIPAVLEIPSKEH--PYDAAKDS-ILRRA-R------GMF-TAED--LR-----------------------------------------------------------------------------------------------------------------
>Oreochromis_niloticus@XP_003448800
-------------------------------------------------------------MAG----R----G-KL--IAVIGDE----DTCTGFLLGGIGELN--KN---RK--------------P-----N--FL-VV-E----K-------E-TSITEIEETFKSFL-A-RN-DIGIILINQFIAE------MIRHAID-AHM---Q---SIPAVLEIPSKEH--PYDASKDS-ILRRA-K------GMF-SAED--FR-----------------------------------------------------------------------------------------------------------------
>Sarcophilus_harrisii@XP_003771646
------------------------------------------------------------------------------------------------------------------------------------------------------------------------XQFL-N-RD-DIGIILINQYIAE------MVRHALD-AHT---R---SIPAVLEIPSKEH--PYDAAKDS-ILRRA-R------GMF-TAED--LR-----------------------------------------------------------------------------------------------------------------
>Clavelina_lepadiformis@Clep16563.H1.1
--------------------------------------------------------------MAS-SRS----G-KL--LAVIGDE----DTCTGFLLGGIGELN--KH---RH--------------P-----N--FM-VV-E----K-------D-TPTNEIEEQLKKFL-N-RQ-DIAIILISQSIAD------VVRHVID-AHV---E---PIPTILEIPSKDA--PYDPSKDS-ILRRA-K------GMF-SAED--FR-----------------------------------------------------------------------------------------------------------------
>Doliolum_nationalis@Dnat2604.H1.1
--------------------------------------------------------------MAA-SRA----G-KL--IAVIGDE----DTCTGFLMGGIGELN--KS---RK--------------P-----N--FM-VV-D----K-------E-TASAEIEETLRSFL-A-RK-D------------------------------------------------------------------------------------------------------------------------------------------------------------------------------------------------------
>Salpa_fusiformis@CT01130511.H1.1
--------------------------------------------------------------MSA-SR-----G-KL--LAVIGDE----DTCTGFLLGGIGEIN--KS---RQ--------------P-----N--FM-VV-D----K-------D-TATADIEEQLNQFI-S-RK-DIGIILISQSIAD------VVRHIID-SHH---E---PIPSILEIPSKDA--PYDPSKDS-VLRRA-K------GMF-SAED--FR-----------------------------------------------------------------------------------------------------------------
>Ophionotus_victoriae@SRA99794.H1.1
--------------------------------------------------------------MAH-GKL----G-KL--LAVIGDE----DTCTGFLLGGIGEIN--NK---RQ--------------S-----N--FM-VV-E----K-------T-TSVHDIEECFKAFV-V-RK-DIAIILINQNYAE------LIRHLLD-SHL---D---PVPAVLEI----------------------------------------------------------------------------------------------------------------------------------------------------------
>Botryllus_schlosseri@CT01131028.H1.1
-------------------------------------------------------------------------G-KL--LAVIGDE----DTCTGFLLGGIGELS--KT---RQ--------------P-----N--FM-VV-D----K-------D-TPSSDIEEQLKSFL-S-RR-DIAIVLISQSIAE------VVRYVID-AHT---E---TVPTILEIPSKDS--PYDPSKDS-ILRRA-R------GMF-SAED--FR-----------------------------------------------------------------------------------------------------------------
>Alligator_sinensis@XM_006033605.H1.1
-------------------------------------------------------------MAG----R----G-KL--LAVLGDE----DTVTGFLLGGVGELD--KH---RK--------------P-----N--FL-VV-E----K-------E-TSITEIEETFR-------------------------------------------------------------PYDATKDS-ILRRA-K------GMF-TAED--LR-----------------------------------------------------------------------------------------------------------------
>Ambystoma_mexicanum@CT03131213.H1.1
-------------------------------------------------------------MAG----R----G-KL--IAIIGDE----DTCTGFLLGGIGELN--KN---RK--------------P-----N--FL-AV-E----K-------D-TSVAEIEETFRSFL-A-RD-DIAIILINQYIAE------MIRHAID-GHN---R---SIPAVLEIPSKEH--PYDASKDS-ILRRA-K------GMY-TAED--LR-----------------------------------------------------------------------------------------------------------------
>Ambystoma_mexicanum@CT01131213.H1.1
-------------------------------------------------------------MAG----R----G-KL--IAVIGDE----DTCTGFLLGGIGELN--KN---RK--------------P-----N--FL-AV-E----K-------D-TSVAEIEETFRSFL-A-RD-DIAIILINQYIAE------MIRHAID-GHN---R---SIPAVLEIPSKEH--PYDASKDS-ILRRA-K------GMY-TAED--LR-----------------------------------------------------------------------------------------------------------------
>Crocodylus_niloticus@toto7998.H1.1
-------------------------------------------------------------------------------LAVLGDE----DTVTGFLLGGVGELD--KH---RK--------------P-----N--FL-VV-E----K-------E-TSITEIEETFRSFL-S-RD-DIGIILINQFIAE------LIRHAID-AHT---R---SLPAVLEIPSKEH--PYDAAKDS-ILRRA-K------GMF-TAED--LR-----------------------------------------------------------------------------------------------------------------
>Cyclorana_alboguttata@Calb3515.H1.1
-------------------------------------------------------------MAGG-LVR----G-KL--IAVIGDE----DTCTGFLLGGIGELN--KN---RK--------------P-----N--FL-VV-E----K-------E-TSVTEIEETFRSFL-Q-RD-DIGIILINQFIAE------MIRHAID-AHN---V---SIPAVLEIPSKEH--PYDANKDS-ILRRA-K------GMF-TSDD--LR-----------------------------------------------------------------------------------------------------------------
>Cynops_pyrrhogaster@CT01131213.H1.1
-------------------------------------------------------------MAG----R----G-KL--IAVIGDE----DTCTGFLLGGIGELN--KN---RK--------------P-----N--FL-AV-E----K-------D-TSVTEIEETFRSFL-A-RD-DIGIILINQFIAE------MIRHAID-AHN---K---SIPAVLEIPSKEH--PYDASKDS-ILRRA-K------GMF-TAED--LR-----------------------------------------------------------------------------------------------------------------
>Elaphe_guttata@toto9409.H1.1
-------------------------------------------------------------MAG----R----G-KL--IAVLGDE----DTVTGFLLGGVGELD--KH---RR--------------P-----N--FL-VV-E----K-------E-TALTEIEEAFRSFL-A-RE-DIGIVLINQFIAE------MIRHVID-AHN---K---SLPAVLEIPSKEH--PYDASKDS-ILRRA-R------GMF-TAED--LR-----------------------------------------------------------------------------------------------------------------
>Eublepharis_macularius@Emac9897.H1.1
-------------------------------------------------------------MAG----R----G-KL--IAVLGDE----DTVTGFLLGGVGELD--KH---RR--------------P-----N--FL-VV-E----K-------E-TSLAEIEEAFRGFL-S-RE-DIGIILINQFIAE------MIRHAID-AHN---K---SIPAVLEIPSKEH--PYDASKDS-ILRRA-K------GMF-TAED--LR-----------------------------------------------------------------------------------------------------------------
>Lampropholis_coggeri@CT01131213.H1.1
-------------------------------------------------------------MAG----R----G-KL--IAVLGDE----DTVTGFLLGGVGELD--KH---RR--------------P-----N--FL-VV-E----K-------E-TALTEIEEAFRGFL-C-RD-DIGIILINQFIAE------MIRHAID-AHT---K---SIPAVLEIPSKEH--PYDASKDS-ILRRA-K------GMF-TAED--LR-----------------------------------------------------------------------------------------------------------------
>Latimeria_chalumnae@CT01131213.H1.1
----------------------------------------------------------------G-VGR----G-KL--IAVIGDE----DTCTGFLLGGVGELN--KN---RK--------------P-----N--FL-VV-E----K-------E-TSVTEIEETFRSFL-Q-RD-DIGIILINQFIAE------MIRHAID-AHN---R---SIPAVLEIPSKEH--PYDATKDS-ILRRA-K------GMF-TADD--LR-----------------------------------------------------------------------------------------------------------------
>Latimeria_menadoensis@GAPS01013739.H1.1
----------------------------------------------------------------G-VGR----G-KL--IAVIGDE----DTCTGFLLGGVGELN--KN---RK--------------P-----N--FL-VV-E----K-------E-TSVTEIEETFRSFL-Q-RD-DIGIILINQFIAE------MIRHAID-AHN---R---SIPAVLEIPSKEH--PYDATKDS-ILRRA-K------GMF-TADD--LR-----------------------------------------------------------------------------------------------------------------
>Leucoraja_erinacea@toto90148.H1.1
----------------------------------------------------------------------------L--IAVLGDE----DTCTGFLLGGIGELN--KN---RR--------------P-----N--FL-VV-E----K-------E-TSVAEIEETFKGFL-N-RD-DIGIILINQYIAE------MIRHVID-AHT---L---SIPAVLEIPSKEH--PYDASKDS-ILRRA-K------GMF-SADD--FR-----------------------------------------------------------------------------------------------------------------
>Notophthalmus_viridescens@Nvir7277.H1.1
-------------------------------------------------------------MAG----R----G-KL--IAVIGDE----DTCTGFLLGGIGELN--KN---RK--------------P-----N--FL-AV-E----K-------D-TSVTEIEETFRSFL-A-RD-DIGIILINQFIAE------MIRHAID-AHN---K---SIPAVLEIPSKEH--PYDASKDS-ILRRA-K------GMF-TAED--LR-----------------------------------------------------------------------------------------------------------------
>Pogona_vitticeps@toto1092.H1.1
-------------------------------------------------------------MAG----R----G-KL--IAVLGDE----DTVTGFLLGGVGELD--KH---RR--------------P-----N--FL-VV-E----K-------E-TALAEIEEAFRGFL-S-RD-DIGIILINQFIAE------MIRHAID-AHT---K---SIPAVLEIPSKEH--PYDASKDS-ILRRA-K------GMF-TAED--LR-----------------------------------------------------------------------------------------------------------------
>Protopterus_annectens@CT01131213.H1.1
-------------------------------------------------------------MAG----R----G-KL--IAVIGDE----DTCTGFLLGGVGELN--KN---RK--------------P-----N--FL-VV-E----K-------D-TSVTEIEETFRSFL-T-RE-DIGIILINQFIAE------MIRHAID-AHS---L---SIPAVLEIPSKEH--PYDPSKDS-ILRRA-K------GMF-SAED--MR-----------------------------------------------------------------------------------------------------------------
>Ptychodera_flava@Pfla130625.H1.1
----------------------------------------------------------------------------L--IAVIGDE----DTCTGFLLGGVGELN--KS---RQ--------------P-----N--FM-VV-E----K-------D-TSINEIEDCFKKFL-N-RS-DIAIILINQNVAE------LIRHLIE-SHQ---L---PIPAVLEIPSKDS--PYDPSRDS-ILRRA-K------GMF-SAED--FR-----------------------------------------------------------------------------------------------------------------
>Python_regius@CT01131213.H1.1
-------------------------------------------------------------MAG----R----G-KL--IAVLGDE----DTVTGFLLGGVGELD--KH---RR--------------P-----N--FL-VV-E----K-------E-TALTEIEEAFRSFL-C-RE-DIGIVLINQFIAE------MIRHAID-AHT---K---SLPAVLEIPSKEH--PYDASKDS-ILRRA-K------GMF-TAED--LR-----------------------------------------------------------------------------------------------------------------
>Rana_chensinensis@Rche41440.H1.1
----------------------------------------------------------------G-MAR----G-KL--IAVIGDE----DTCTGFLLGGVGELN--KN---RK--------------P-----N--FL-VV-E----K-------E-TSVTEIEETFRGFL-Q-RD-DIGIILINQFIAE------MIRHAID-AHN---L---SIPAVLEIPSKEH--PYDASKDS-ILRRA-K------GMF-TAED--LR-----------------------------------------------------------------------------------------------------------------
>Scyliorhinus_canicula@toto69907.H1.1
--------------------------------------------------------------AGM-AAR----G-KL--IAVLGDE----DTCTGFLLGGIGELN--KN---RR--------------P-----N--FL-VV-E----K-------E-TSVTEIEETFKSFL-S-RD-DIGIILINQYIAE------MIRHVID-AHT---L---SIPAVLEIPSKEH--PYDASKDS-ILRRA-K------GMF-STDD--FR-----------------------------------------------------------------------------------------------------------------
>Sphenodon_punctatus@toto30794.H1.1
-------------------------------------------------------------MAG----R----G-KL--IAVLGDE----DTVTGFLLGGVGELN--KN---RK--------------P-----N--FL-VV-E----K-------E-TSLAEIEETFRSFL-S-RD-DIGIVLINQFIAE------MIRHVID-AHT---K---SIPAVLEIPSKEH--PYDASKDS-ILRRA-K------GMF-TAED--LR-----------------------------------------------------------------------------------------------------------------
>Trachemys_scripta@toto11135.H1.1
-------------------------------------------------------------MAG----R----G-KL--IAVLGDE----DTVTGFLLGGVGELN--KH---RK--------------P-----N--FL-VV-E----K-------D-TSLTEIEETFRSFL-A-RE-DIGIILINQF-----------RHVLD-GHT---R---SLPAVLEIPSKEH--PYDATKDS-ILRRA-R------GMF-TAED--LR-----------------------------------------------------------------------------------------------------------------
