# Supplementary material for: A phylogenomic framework and timescale for comparative studies of tunicates
Source: BMC Biol. 2018 Apr 13;16:39. doi: 10.1186/s12915-018-0499-2 (PMC5899321; doi:10.1186/s12915-018-0499-2)
Supplement: Supplementary file 4 — Supporting data. Transcriptome assemblies, alignments, and trees. (ZIP 38502 kb) [file 12915_2018_499_MOESM4_ESM.zip › 12915_2018_499_MOESM4_ESM/12915_2018_499 (Delsuc) Files Updated 23-03-2018/tribe1118.fasta]

>Saccoglossus_kowalevskii@XP_002738218
------------------------------------M--AELLLDTNIR---FWVVLPIVCITFFVGIIRH--YVS-ILL---Q-S---------------------------------------D---K-K-ID--------L--Q-QVSDGQAL-MRS-RLLRE--NG-KYL-PKDS-FVMRK------------HF----FN------------------DE--EK--GF---F----KT------Q------------K--------RQ----G-Q-V----K------NP-------------------MTD-------P---SMMTDM----L-KGN-V-TNIL----PMIMIGGWINWTFSGFITTKVP-FPL--TIRFKPMLQR-----GIE---L--AS------LDASWVSSASWYFLNVFGLRSMYTLI-L-GEN-------------N-----A--A-------D--Q----A-------------R-IM-Q-------------E--Q-----M---S--------------------------------------------------G----S--A----M-------A-M---P----P------D--P-SKAFK--AEWEALQI---T--E---H------NWS-L-QSIEEEL--L-S--N-----T-----V--A--P-EDIY-VK-D----K-----FV--------------------------------------------
>Patiria_pectinifera@X3
------------------------------------M--AELLLDPNIR---LWVVLPIVFITFFVGIIRH--YVS-LLL---T-S---------------------------------------Q---K-K-VS--------L--Q-QVSDGQAL-VKS-RLLRE--NG-KFI-PRQS-FNMRK------------QF----FN------------------NE--ES--GF---F----KT------X------------K--------RE----G-V-A----Q------NP-------------------MAD-------P---SMLTDM----L-KGN-L-TNIL----PMIVIGGWINWTFSGFVITKVP-FPL--TLRFKPMLQR-----GVE---L--AS------LDASWVSSASWYFLNVFGLRSVYSLI-L-GEN-------------N-----A--A-------D--Q----A-------------R-LM-Q-------------Q--Q-----M---S---------------------------------------------------------------------------------------------------------------------------------------------------------------------------------------------------------------------------------------
>Patiria_miniata@SRA1450501.H1.1
------------------------------------M--AELLLDPNIR---LWVVLPIVFITFFVGIIRH--YVS-LLL---T-S---------------------------------------Q---K-K-VS--------L--Q-QVSDGQAL-VKS-RLLRE--NG-KFI-PRQS-FNMRK------------QF----FN------------------NE--ES--GF---F----KT------Q------------K--------RE----G-V-A----Q------NP-------------------MAD-------P---SMLTDM----L-KGN-L-TNIL----PMIVIGGWINWTFSGFVITKVP-FPL--TLRFKPMLQR-----GVE---L--AS------LDASWVSSASWYFLNVFGLRSVYSLI-L-GEN-------------N-----A--A-------D--Q----A-------------R-LM-Q-------------Q--Q-----M---S-M------------------------------------------------S----Q--P----M-------G-A---N----P------D--P-MKAFK--AEWEALEI---C--G---H------KWA-L-ENVEDEL--I-E--R-----S-----P--T--P------------------------------------------------------------------
>Strongylocentrotus_purpuratus@XP_001184079
------------------------------------M--AELLLDPNIR---IWVVLPIVFITFFVGIIRH--YVS-LLL---A-S---------------------------------------Q---K-K-VD--------L--Q-KVGDSQAL-MRS-RLLRE--NG-RFL-PRKS-FIMRK------------HF----FN------------------DE--ET--GF---F----KT------Q------------K--------RE----G-P-A----Q------NP-------------------MTD-------P---SMMTDM----L-KGN-L-TNIL----PMIVIGGWINWTFSGFVITKVP-FPL--TLRFKPMLQR-----GVE---L--AS------LDASWVSSASWYFLNVFGLRSVYSLI-L-GEN-------------N-----A--A-------D--Q----A-------------R-LM-Q-------------Q--Q-----M---N-------------------------------------------------------Q--G----M-------A-M---A----P------D--P-TKAFK--GEWEALEI---A--E---H------RWA-M-QNVEEEL--I-G--R-----T-----P--M--P-EDIY-VK-D----K-----YI--------------------------------------------
>Paracentrotus_lividus@CT01080711.H1.1
------------------------------------M--AELLLDPNIR---IWVVLPIVFITFFVGIIRH--YVS-LLL---A-S---------------------------------------Q---K-K-ID--------L--Q-KVGDSQAL-MRS-RLLRE--NG-RFL-PRKS-FIMRK------------HF----FN------------------DE--ET--GF---F----KT------Q------------K--------RE----G-P-A----T------NP-------------------MTD-------P---SMMTDM----L-KGN-L-TNIL----PMIVIGGWINWTFSGFVITKVP-FPL--TLRFKPMLQR-----GVE---L--AS------LDASWVSSASWYFLNVFGLRSVYSLI-L-GEN-------------N-----A--A-------D--Q----A-------------R-LM-Q-------------Q--Q-----M---N-------------------------------------------------------Q--G----M-------A-M---A----P------D--P-TKAFK--GEWEALEI---A--E---H------RWA-M-QNVEEEL--I-G--R-----T-----P--M--P-EDIY-VK-D----K-----YI--------------------------------------------
>Branchiostoma_floridae@EEN62473
----------------------------------MAD--PELLLDPAIR---IWVFIPIVVITFLVGLIRH--NVS-LLL---Q-S---------------------------------------D---K-K-VE--------L--Q-QVADSQAL-IRS-RLLRE--HG-KYV-PRQS-FLMRK------------QF----FN------------------EE--ES--GY---F----KK------Q------------K--------RK----P-V-M----K------NP-------------------MTD-------P---TMMTDM----L-KGN-L-TSVL----PMIVIGGWINWAFSGFLTTKVP-FPL--TLRFKPMLQR-----GVD---L--PS------LDASWVSSVSWYFLNVFGLRSFYTLI-L-GEN-------------N-----A--A-------D--T----S-------------R-VM-Q-------------E--Q-----M---S--------------------------------------------------G----A--A----M-------A-M---P----P------D--P-NKAFK--AEWEALEV---T--D---H------QWA-L-ENVEDEL--IRG--S-----S-----L--P--P-EEIF-IK-D----K-----FA--------------------------------------------
>Xenoturbella_bocki@CT01100920.H1.1
------------------------------------------------------------AITFLVGIVRH--HIA-VLL---Q-S---------------------------------------E---K-K-ID--------F--Q-QVIDSQAL-IRS-KHLRE--NG-KYI-PRQS-FVMRK------------HF----FN------------------DE--ES--GF---F----KK------Q------------K--------KK----A-A-P----K------NP-------------------MSD-------P---TMLTEM----L-KGN-I-TNVV----PMIVIGGWINFTFSGFVTTKVP-FPL--TLRFKPMLQR-----GID------VA------LDASWVSSVSWYFLNVFGLKSMYTLV-L-GDN-------------N-----S--A-------D--Q----T-------------R-LL-Q-------------D--Q-----M---S--------------------------------------------------G----A--A----M-------A-M---P----Q------D--P-NKAFK--AEWEALEI---S--D---H------KWA-L-DNIEDEL--V-G--G-----Q-----Y--V--P-ENIY-IK-N----K-----YQ--------------------------------------------
>Ornithorhynchus_anatinus@XP_001505672
----------------------------------MAE--PELLLDSNIR---LWVVLPIVFITFFVGMIRH--YVS-ILL---Q-S---------------------------------------D---K-K-LT--------Q--E-QVSDSQVL-IRS-RVLRE--NG-KYI-PKQS-FLTRK------------YF----FN------------------NP--ED--GF---F----KK------T------------K--------RK----V-V-P----P------SP-------------------MTD-------P---TMLTDM----M-KGN-V-TNVL----PMILIGGWINMTFSGFVTTKVP-FPL--TLRFKPMLQQ-----GIE---L--LT------LDASWVSSASWYFLNVFGLRSIYSLI-L-GQD-------------N-----A--A-------D--Q----S-------------R-VM-Q-------------E--Q-----M---T--------------------------------------------------G----A--A----M-------A-M---P----A------D--T-NKAFK--TEWEALEL---T--D---H------QWA-L-DDVEEEL--M-T--K-----D-----L--H--F-EGMF-KK-E----L-----QTSIF-----------------------------------------
>Monodelphis_domestica@XP_001365489
----------------------------------MAE--PELLLDSNIR---LWVVLPIVFITFFVGMIRH--YVS-ILL---Q-S---------------------------------------D---K-K-LT--------Q--E-QVSDSQVL-IRS-RVLRE--NG-KYI-PKQS-FLTRK------------YY----FN------------------NP--ED--GF---F----KK------T------------K--------RK----V-V-P----P------SP-------------------MTD-------P---TMLTDM----M-KGN-V-TNVL----PMILIGGWINMTFSGFVTTKVP-FPL--TLRFKPMLQQ-----GIE---L--LT------LDASWVSSASWYFLNVFGLRSIYSLI-L-GQD-------------N-----A--A-------D--Q----S-------------R-VM-Q-------------E--Q-----M---T--------------------------------------------------G----A--A----M-------A-M---P----A------D--T-NKAFK--TEWEALEL---T--D---H------QWA-L-DDVEEEL--M-A--Q-----D-----L--H--F-EGMF-KK-E----L-----QTSLF-----------------------------------------
>Bos_taurus@ELR48081
----------------------------------MAG--PELLLDSNIR---LWVVLPIVIITFFVGMIRH--YVS-ILL---Q-S---------------------------------------D---K-K-LT--------Q--E-QVSDSQVL-IRS-RVLRE--NG-KYI-PKQS-FLTRK------------YY----FN------------------NP--ED--GF---F----KK------T------------K--------RK----V-V-P----P------SP-------------------VTD-------P---TMLTDM----M-KGN-V-TNVL----PMILIGGWINMTFSGFVTTKVP-FPL--TLRFKPMLQQ-----GIE---L--LT------LDASWVSSASWYFLNVFGLRSIYSLI-L-GQD-------------N-----A--A-------D--Q----S-------------R-MM-Q-------------E--Q-----M---T--------------------------------------------------G----A--A----M-------A-M---P----A------D--T-NKAFK--TEWEALEL---T--D---H------QWA-L-DDVEEEL--M-A--K-----D-----L--H--F-EGMF-KK-E----L-----QTSIF-----------------------------------------
>Homo_sapiens@X1
----------------------------------MAG--PELLLDSNIR---LWVVLPIVIITFFVGMIRH--YVS-ILL---Q-S---------------------------------------D---K-K-LT--------Q--E-QVSDSQVL-IRS-RVLRE--NG-KYI-PKQS-FLTRK------------YY----FN------------------NP--ED--GF---F----KK------T------------K--------RK----V-V-P----P------SP-------------------MTD-------P---TMLTDM----M-KGN-V-TNVL----PMILIGGWINMTFSGFVTTKVP-FPL--TLRFKPMLQQ-----GIE---L--LT------LDASWVSSASWYFLNVFGLRSIYSLI-L-GQD-------------N-----A--A-------D--Q----S-------------R-MM-Q-------------E--Q-----M---T--------------------------------------------------G----A--A----M-------A-M---P----A------D--T-NKAFK--TEWEALEL---T--D---H------QWA-L-DDVEEEL--M-A--K-----D-----L--H--F-EGMF-KK-E----L-----QTSIF-----------------------------------------
>Mus_musculus@EDK99483
---------------------------------XMAG--PELLLDSNIR---LWVVLPIVIITFFVGMIRH--YVS-ILL---Q-S---------------------------------------D---K-K-LT--------Q--E-QVSDSQVL-IRS-RVLRE--NG-KYI-PKQS-FLTRK------------YY----FN------------------NP--ED--GF---F----KK------T------------K--------RK----V-V-P----P------SP-------------------MTD-------P---TMLTDM----M-KGN-V-TNVL----PMILIGGWINMTFSGFVTTKVP-FPL--TLRFKPMLQQ-----GIE---L--LT------LDASWVSSASWYFLNVFGLRSIYSLI-L-GQD-------------N-----A--A-------D--Q----S-------------R-MM-Q-------------E--Q-----M---T--------------------------------------------------G----A--A----M-------A-M---P----A------D--T-NKAFK--TEWEALEL---T--D---H------QWA-L-DDVEEEL--M-A--R-----D-----L--H--F-EGMF-KK-E----L-----QTSIF-----------------------------------------
>Gallus_gallus@XP_003210051
----------------------------------MSE--PELLLDSNIR---LWVVLPIVFITFFVGMIRH--YVS-ILL---Q-S---------------------------------------D---K-R-LT--------Q--E-QVSDSQVL-IRS-RVLRE--NG-KYI-PKQS-FLTRK------------YY----FN------------------NP--ED--GF---F----KK------T------------K--------RK----V-V-P----P------SP-------------------MTD-------P---TMLTDM----M-KGN-V-TNVL----PMILIGGWINMTFSGFVTTKVP-FPL--TLRFKPMLQQ-----GIE---L--LT------LDASWVSSASWYFLNVFGLRSIYTLI-L-GQD-------------N-----A--A-------D--Q----S-------------R-VM-Q-------------E--Q-----M---T--------------------------------------------------G----A--A----M-------A-M---P----A------D--T-NKAFK--TEWEALEL---T--D---H------QWA-L-EDVEEEL--M-A--K-----D-----L--H--F-EGMF-KE-E----L-----QTSIF-----------------------------------------
>Taeniopygia_guttata@ACH45992
----------------------------------MSE--PELLLDSNIR---LWVVLPIVFITFFVGMIRH--YVS-ILL---Q-S---------------------------------------D---K-R-LT--------Q--E-QVSDSQVL-IRS-RVLRE--NG-KYI-PKQS-FLSRK------------YF----FN------------------NP--ED--GF---F----KK------T------------K--------RK----V-V-P----P------SP-------------------MTD-------P---TMLTDM----M-KGN-V-TNVL----PMILIGGWINMTFSGFVTTKVP-FPL--TLRFKPMLQQ-----GIE---L--LT------LDASWVSSASWYFLNVFGLRSIYTLI-L-GQD-------------N-----A--A-------D--Q----S-------------R-VM-Q-------------E--Q-----M---T--------------------------------------------------G----A--A----M-------A-M---P----A------D--T-NKAFK--TEWEALEL---T--D---H------QWA-L-EDVEEEL--M-A--K-----D-----L--H--F-EGMF-KE-E----L-----QTSIF-----------------------------------------
>Xenopus_tropicalis@NP_001016907
----------------------------------MAE--PELLLDSNIR---LWVVLPIVFITFFVGMIRH--YVS-ILL---Q-S---------------------------------------D---K-K-LT--------Q--E-QVSDSQVL-IRS-RVLRE--NG-KYI-SKQS-FLMRK------------FF----FN------------------NS--ED--GF---F----KK------T------------K--------RK----V-V-P----P------SP-------------------MTD-------P---TMLTDM----M-KGN-V-TNVL----PMILIGGWINMTFSGFVTTKVP-FPL--TLRFKPMLQQ-----GIE---L--LS------LDASWVSSASWYFLNVFGLRSIYSLI-L-GQD-------------N-----A--A-------D--Q----S-------------R-VM-Q-------------E--Q-----M---T--------------------------------------------------G----A--A----M-------A-M---P----A------D--T-NKAFK--TEWEALEL---T--D---H------QWA-L-EDLEEDL--M-S--K-----D-----L--N--L-EGMF-KK-E----V-----QTSIF-----------------------------------------
>Xenopus_laevis@AAH81227
----------------------------------MAE--PELLLDSNIR---LWVVLPIVFITFFVGMIRH--YVS-ILL---Q-S---------------------------------------D---K-K-LT--------Q--E-QVSDSQVL-IRS-RVLRE--NG-KYI-PKQS-FLMRK------------FF----FN------------------NS--ED--GF---F----KK------T------------K--------RK----V-V-P----P------SP-------------------MTD-------P---TMLTDM----M-KGN-V-TNVL----PMILIGGWINMTFSGFVTTKVP-FPL--TLRFKPMLQQ-----GIE---L--LS------LDASWVSSASWYFLNVFGLRSIYSLI-L-GQD-------------N-----A--A-------D--Q----S-------------R-VM-Q-------------E--Q-----M---T--------------------------------------------------G----A--A----M-------A-M---P----A------D--T-NKAFK--TEWEALEL---T--D---H---------------------------------------------------------------------------------------------------------------
>Squalus_acanthias@CT01080829.H1.1
------------------------------------------------------VVLPIVFITFFVGLIRH--YIS-ILL---Q-S---------------------------------------D---K-K-LT--------E--E-QVSDSQVL-IRS-RILRE--NG-RYI-PKQS-FLTRK------------YY----FN------------------NP--DD--GF---F----KK------T------------K--------RK----V-V-P----P------SP-------------------MTD-------P---TMVMDM----M-KGN-V-TNVL----PMILIGGWINWTFSGFVTTKVP-FPL--TLRFKPMLQQ-----GIE---L--LS------LDASWVSSASWYFLNVFGLRSMYSLL-L-GQD-------------N-----A--A-------D--Q----S-------------R-VM-Q-------------E--Q-----M---T--------------------------------------------------G----A--A----M-------A-M---P----P------D--T-NK---------------------------------------------------------------------------------------------------------------------------------------
>Danio_rerio@AAQ97810
----------------------------------MAE--PELLLDSNIR---LWVVLPIVFITFLVGVIRH--YVS-ILL---Q-S---------------------------------------D---K-K-LT--------L--E-QVSDSQVL-IRS-RVLRE--NG-KYI-PKQS-FLMRK------------FY----FN------------------NQ--ED--GF---F----KK------T------------K--------RK----V-V-P----P------SP-------------------MTD-------P---SMLTDM----M-KGN-V-TNVL----PMILIGGWINWTFSGFVTTKVP-FPL--TLRFKPMLQQ-----GIE---L--LS------LDASWVSSASWYFLNVFGLRSMYSLI-L-GQD-------------N-----G--A-------D--Q----S-------------R-IM-Q-------------E--Q-----M---S--------------------------------------------------G----A--A----M-------A-M---P----A------D--T-NKAFK--AEWEALEL---T--D---H------QWA-L-ENVEEDL--M-S--K-----D-----L--D--L-SGMF-SK-D----L-----PTGIF-----------------------------------------
>Danio_rerio@ADH82412
----------------------------------MAG--PELLLDSSIR---LWVVLPIVFITFFVGVLRH--YIT-KLI---H-N---------------------------------------E---K-K-VD--------L--Q-QVSDSQVL-LRS-RILRE--NG-KYL-PKQS-FAMRK------------HY----FN------------------NP--ET--GF---F----KK------V------------K--------RK----V-T-P----K------NP-------------------MTD-------P---SMLTDM----M-KGN-L-TNVL----PMILIGGWINWAFSGFLTTKVP-FPL--TLRFKPMLQR-----GIE---L--VS------LDASWVSSASWYFLNVFGLRSMYTLI-L-GQD-------------N-----A--A-------D--Q----S-------------R-IM-Q-------------D--Q-----M---T--------------------------------------------------G----A--A----M-------A-M---P----P------D--P-NKAFK--SEWEALEI---V--E---H------KWA-L-ENVEEEL--M-C--Q-----D-----L--N--F-RELF-N-----------------------------------------------------------
>Xenopus_laevis@AAH87323
----------------------------------MGS--PELLLDSSIR---LWVVLPIVFITFLTGLLRH--HIT-RLL---Q-G---------------------------------------D---K-R-PE--------L--E-ALSDSQVL-IRS-RILRE--NG-KYI-PRQS-FIMRK------------FY----FN------------------DK--ET--GF---F----KK------T------------K--------RK----V-I-Q----K------NP-------------------MTD-------P---TMMTDM----M-KGN-L-TNVL----PMILIGGWINWAFSGFLTTKVP-FPL--TLRFKPMLQR-----GID---L--VS------LDASWVSSASWYFLNVFGLRSMYTLI-L-GQD-------------N-----A--A-------D--Q----S-------------R-IM-Q-------------D--Q-----M---T--------------------------------------------------G----A--A----L-------S-V---P----P------D--T-NKAFK--AEWEAMEI---T--E---H------HWA-L-DSIEEDL--I-A--Q-----D-----L--A--F-ARGQ-------------------------------------------------------------
>Xenopus_laevis@AAH44022
----------------------------------MGS--PELLLDSSIR---LWVVLPIVFITFLTGLLRH--HVT-RLL---Q-G---------------------------------------E---K-R-PE--------L--E-ALSDSQVL-IRS-RILRE--NG-KYI-PRQS-FLMRK------------SY----FN------------------DN--ET--GF---F----KK------T------------K--------RK----V-I-Q----R------NP-------------------MTD-------P---TMMTDM----M-KGN-L-TNVL----PMILIGGWINWAFSGFLTTKVP-FPL--TLRFKPMLQR-----GIE---L--ES------LDASWVSSASWYFLNVFGLRSMYTLL-L-GQD-------------N-----A--A-------D--Q----S-------------R-IM-Q-------------D--Q-----M---T--------------------------------------------------G----A--A----L-------S-V---P----P------D--T-NKAFK--AEWEAMEI---T--E---H------HWA-L-ETIEEDL--I-S--Q-----D-----L--A--L-ASEQ-------------------------------------------------------------
>Xenopus_tropicalis@AAI18896
----------------------------------------------SIR---LWVVLPIVCITFLTGLLRH--HVT-RLL---Q-G---------------------------------------E---K-R-PE--------L--E-PLSDSQVL-IRS-RILRE--NG-KYI-PRQS-FLMRK------------FY----FN------------------DQ--ET--GF---F----KK------T------------K--------RK----V-I-Q----R------NP-------------------MTD-------P---TMMTDM----M-KGN-L-TNVL----PMILIGGWINWAFSGFLTTKVP-FPL--TLRFKPMLQR-----GIE---L--ES------LDASWVSSASWYFLNVFGLRSMYTLL-L-GQD-------------N-----A--A-------D--Q----S-------------R-IM-Q-------------D--Q-----M---T--------------------------------------------------G----A--A----L-------S-V---P----P------D--T-NKAFK--AEWEAMEI---S--E---H------HWA-L-EAIEEDL--I-A--Q-----D-----L--E--L-AGAQ-------------------------------------------------------------
>Eptatretus_burgeri@BJ647034.H1.1
----------------------------------MTE--PELLLDSNIR---IWVVLPIVLITFLVGIIRH--YVS-HLL---H-S---------------------------------------E---K-K-VE--------L--E-QVSDSQVL-LRS-RILRE--NG-RYI-PRQS-FIMRK------------HY----FN------------------DP--ET--GF---F----KK------T------------K--------RK----T-I-P----K------NP-------------------MTD-------P---SMLTDM----M-KGN-F-TNVL----PMIIIGGWINWTFSGFVTSKVP-FPL--TLRFKPMLQR-----GIE---L--VS------LDASWVSS----------------------------------------------------------------------------------------------------------------------------------------------------------------------------------------------------------------------------------------------------------------------------------------------------------------------------------------------------
>Petromyzon_marinus@CT01080711.H1.1
----------------------------------MAE--PELLLDSNIR---VWVVLPIVLITFLVGIIRH--YVS-HLL---H-S---------------------------------------D---K-K-VE--------L--E-QVSD-------------------------QS-FINRK------------HY----FN------------------DT--ET--GF---F----KK------T------------K--------RK----T-I-P----K------NP-------------------MTD-------P---SMLTDM----M-KGN-F-TNVL----PMIVIGGWINWTFSGFVTTKVP-FPL--TLRFKPMLQR-----GIE---L--VS------LDASWVSSASWYFLNVFGLRSMYSLI-L-GQD-------------N-----A--A-------D--Q----A-------------R-IM-Q-------------E--Q-----M---S--------------------------------------------------G----A--A----M-------A-M---P----P------D--P-NKAFK--AEWEALEI---T--E---H------KWA-L-ETVEEEL--M-A--K-----D-----L--V--L-DGLF-S-----------------------------------------------------------
>Molgula_tectiformis@CT01080711.H1.2
----------------------------------MSE--PELLLDSNIR---IWVVLPIVFITFMFGIIR-----------------------------------------------------------------------------------QAL-MRS-RYLRE--NG-NYI-PKNS-FLMRK------------HY----LL------------------EE--KT--GV---I----SL------G------------K-A------KP----S-A-P----K------NP-------------------MTD-------P---SMMTDM----L-KGN-V-LNML----PMIVIGGWIQWTFSGFVTTKVP-FPL--TIRFKPMLQR-----GIE---L--EA------LDASWVSSASWYFLNVFGLRSMYSLI-L-GED-------------N-----A--A-------D--Q----T-------------R-LM-Q-------------D--Q-----M---S--------------------------------------------------G----A--A----L-------Q-M---Q----Q------D--P-QKAFK--AEWEVLHI---S--Q---H------HSN-L-EGVENFV--C-R--S-----H-----A--V--P-DELY-------------------------------------------------------------
>Molgula_occidentalis@Mocc76238.H1.1
---------------------------------------------------------------------RH--YLS-LLM---Q-S---------------------------------------E---K-T-VT--------L--E-QVKDGQAL-QRS-RYLRE--NG-HHI-PKNS-FLMRK------------HY----LL------------------EE--KT--GV---I----TA------G------------K-E------KP----S-A-P----K------NP-------------------MTD-------P---SMMT----------------------------------------------------------------------------------------------------------------------------------------------------------------------------------------------------------------------------------------------------------------------------------------------------------------------------------------------------------------------------------------------------------------------------------------------
>Molgula_gulf@CT02091006.H1.2
----------------------------------MSE--PELLLDSNIR---IWVVLPIVFITFFFGIIRH--YLS-MLM---Q-S---------------------------------------D---K-T-VT--------L--D-QVKDGQAL-QRS-RYLRE--FG-NFI-PKNS-FLMRK------------HY----LL------------------EE--DN--GA---I----TK------G------------K-N------KP----S-P-P----K------NP-------------------MTD-------P---SMMTDM----L-KGN-V-LNMI----PMIVIGGWIQLTFSGFVTTKVP-FPL--TIRFKSMLQR-----GIE---L--EA------LDASWVSSASWYFLNVFGLRSMYSLI-L-GED-------------N-----A--A-------D--Q----T-------------K-LM-Q-------------D--Q-----M---S--------------------------------------------------G----A--A----L-------Q-M---Q----Q------D--P-QKAFK--AEWEMLQI---A--Q---H------RSF-L-NNVEEIV--C-A--T-----H-----A--L--P-DEIY-VTEK----IPL-MSS---------------------------------------------
>Bostrichobranchus_pilularis@CT01091006.H1.2
----------------------------------MAE--PELLLDSSIR---IWVVLPIVFITFMFGIIRH--YLT-LLM---Q-S---------------------------------------E---K-V-VT--------L--D-QVRDGQAL-LRS-RYLRE--NG-CFI-PKNS-FLMRK------------HY----LL------------------DE---P--GI---I-------------------------------------------------K------TP-------------------MTD-------P---SMMTDM----L-KGN-V-LNML----PMIVIGGWIQWTFSGFVTTKVP-FPL--TIRFKPMLQR-----GIE---L--EN------LDASWVSSASWYFLNVFGLRSMYSLI-L-GED-------------N-----A--A-------D--Q----T-------------K-LM-Q-------------D--Q-----M---S--------------------------------------------------G----M--A----M-------Q-M---Q----Q------D--P-QKVFK--MEWEALQV---A--Q---H------KNA-L----------------------------------------------------------------------------------------------------
>Ciona_intestinalis@X2
----------------------------------MAE--PELLLDSSIR---IWVVLPIVFITFVFGIIRH--YLS-LLM---T-S---------------------------------------E---K-V-VT--------L--E-QVRDSQAL-IRC-RNLRE--NG-QFI-PKQS-FNIRK------------DY----LL------------------NE---N--GI---I----TK------G------------K-N------KP----S-Q-A----K------NP-------------------MTD-------P---SMMTDM----L-KGN-V-LNVL----PMIVIGGWIQWTFSGFVTTKVP-FPL--TIRFKPMLQR-----GIE---L--ES------LDASWVSSASWYFLNVFGLRSMYSLI-L-GEN-------------N-----A--A-------D--Q----T-------------R-MM-Q-------------E--Q-----M---S--------------------------------------------------G----A--A----M-------A-M---Q----Q------D--P-QKAFK--AEWEALKI---T--E---H------KEA-L-KGIEDYV--R-V--C-----F-----A--L--P-EDIF-TRQH----NLQ-LQSSS-------------------------------------------
>Ciona_savignyi@CT01080711.H1.1
----------------------------------MAE--PELLLDSSIR---IWVVLPIVFITFVFGIIRH--YLS-LLM---V-S---------------------------------------E---K-T-VT--------L--D-QVRDSQAL-IRC-RHLIE--NG-QYI-PKQA-FLVRK------------EY----ML------------------SE---S--GI---I----TK------G------------K-N------KP----S-Q-A----K------NP-------------------MTD-------P---SMMTDM----L-KGN-V-LNVL----PMIVIGGWIQWTFSGFVTTKVP-FPL--TIRFKPMLQR-----GIE---L--ES------LDASWVSSASWYFLNVFGLRSMYSLI-L-GEN-------------N-----A--A-------D--Q----T-------------R-LM-Q-------------E--Q-----M---S--------------------------------------------------G----A--A----M-------A-M---Q----Q------D--P-QKAFK--SEWEALKI---T--E---H------KEA-L-KGIEDYV--R-V--V-----Y-----A--L--P-EDIF-TR----------------------------------------------------------
>Dendrodoa_grossularia@CT01091006.H1.1
----------------------------------MAE--PELLLDPSIR---IWVVLPIVFITFVFGIIRH--YLS-LLM---S-S---------------------------------------E---K-V-VS--------L--D-QIRDSQAI-LRC-RYVRE--NG-CFI-PQSA-FNMRK------------QY----LI------------------DE--DD--GL---I----TK------G------------K-D------KP----V-Q-A----K------NP-------------------MTD-------P---SMMTDM----L-KGN-V-LNVL----PMIVIGGWIQWTFSGFVTTKVP-FPL--TIRFKPMLQR-----GIE---L--EA------LDASWVSSASWYFLNVFGLRSMYSLI-L-GED-------------N-----A--A-------D--Q----T-------------R-IM-Q-------------E--Q-----M---S--------------------------------------------------G----A--A----L-------N-M---Q----Q------D--P-QKVFK--SEWEALQV---T--H---H---------------------------------------------------------------------------------------------------------------
>Microcosmus_squamiger@CT01091006.H1.1
----------------------------------MAE--PELLLDSSIR---MWVVLPIVFITFVFGIIRH--YLS-LLM---S-S---------------------------------------E---K-I-VS--------L--D-QVRDSQAI-LRC-RYLRE--NG-HSI-PRSA-FAMRK------------HY----LI------------------AE--ED--GL---I----TK------G------------K-N------QQ----G-Q-A----R------NP-------------------MTD-------P---SMMTDM----L-KGN-V-LNVL----PMIVIGGWIQWTFSGFVTTKVP-FPL--TIRFKPMLQR-----GIE---L--EA------LDASWVSSASWYFLNVFGLRSMYSLI-L-GED-------------N-----A--A-------D--Q----T-------------R-IM-Q-------------E--Q-----M---S--------------------------------------------------G----A--A----M-------N-M---Q----Q------D--P-QKIFK--AEWESLQV---T--Q---H---------------------------------------------------------------------------------------------------------------
>Styela_plicata@CT01091006.H1.1
----------------------------------MAE--PELLLDSSIR---VWVVLPIVFITFVFGIIRH--YLS-LLM---S-S---------------------------------------E---K-V-VS--------I--E-QIRDSQVI-LRC-RYLRE--NG-HYL-PPVA-FNTRK------------HY----LI------------------ND--ED--GL---I----TK------G------------K-E------KQ----G-Q-A----K------NP-------------------MTD-------P---SMMTD---------------------------------------------------------QR-----GIE---M--EA------LDASWVSSASWYFLNVFGLRSMYSLI-L-GED-------------N-----A--A-------D--Q----T-------------R-IM-Q-------------E--Q-----M---S--------------------------------------------------G----A--A----L-------N-M---Q----Q------D--P-QKVFK--AEWESLQV---T--Q---H------RKA-M----------------------------------------------------------------------------------------------------
>Phallusia_mammilata@CT01091006.H1.1
--------------------------------------------------------LPIVFITFVFGIIRH--YLS-LLM---T-S---------------------------------------E---K-T-VS--------L--E-QVRDSQAL-IRC-RNLRE--NG-QYI-PKQA-FEMRK------------HY----LL------------------NK---E--GI---I----TK------G------------K-E------KP----S-Q-A----K------NP-------------------MTD-------P---SMMTDM----L-KGN-V-LNVL----PMIVIGGWIQWTFSGFVTTKVP-FPL--TIRFKPMLQR-----GIE---L--EA------LDASWVSSASWYFLNVFGLRSMYSLI-L-GEN-------------N-----A--A-------D--Q----T-------------R-LM-Q-------------D--Q-----M---S--------------------------------------------------G----A--A----M-------A-M---Q----Q------D--A-QKAFK--GEWEALQI---T--P---H------QNA-L-KHIEDIV--C-M--T-----H-----I--L--P-EDLY-TTEK----IPS-VQAAT-------------------------------------------
>Cystodytes_dellechiajei@CT01091006.H1.1
---------------------------------------------------------------------------------------------------------------------------------------------------------------------------------------RK------------SY----LL------------------DK---D--SV---I----VK------G------------K-D------KP----G-Q-A----R------NP-------------------MTD-------P---SMMTDM----L-KGN-V-LNML----PMIVIGGWIQWTFSGFVTTKVP-FPL--TIRFKPMLQR-----GIE---L--ES------LDASWVSSASWYFLNVFGLRSMYSLI-L-GEN-------------N-----A--A-------D--Q----T-------------R-IM-Q-------------E--Q-----M---S--------------------------------------------------G----A--A----M-------A-M---Q----Q------D--P-QKAFK--NEWEQLLT---T--K---Y------NDA-L-HRIEDVV--------------------------------------------------------------------------------------------
>Oikopleura_dioica@CBY19884
----------------------------------MIR--DAITLDPQIR---YWVIAPILIITFLFGLIRH--YLM-IIL---K-NG--------------------------------------P---S-Q-GS--------L--E-SVKTMQTL-RRS-ALLRE--NG-HFL-PANS-FEIRK------------RH----LI------------------GE---Q--GA---L----TI------G------------K-D------TE----G-A-V----K------NP-------------------MQD-------P---SMMGDQ----L-KGQ-M-TNML----PMIVIGGWVSYAFSGFLAARVP-FPL--TLRFKQLMQR-----GIE---L--SS------LDASWISSMSWYFIGAFGMRGVYELV-L-GED-------------N-----Q--A-------D--Q----A-------------R-AM-Q-------------Q--Q-----M---P--------------------------------------------------G----G--V----G-------G-Q---I----Q------D--E-QKAYK--AEWEALKI---T--N---Y------KNA-L-ENVEKML--L-Q--T------------------------------------------------------------------------------------
>Callorhinchus_milii@1573675475.H1.1
---------------------------------------------------------------------------------------------------------------------------------------------------------------------------------QS-FLTRK------------YY----FN------------------NP--DD--GF---F----KK------T------------K--------RK----V-V-P----P------SP-------------------MT--------------------------------------------------------------------------------------------------------------------------------------------------------------------------------------------------------------------------------------------------------------------------------------------------------------------------------------------------------------------------------------------------------------------------------------------------------------
>Apostichopus_japonicus@SRA107447.H1.1
------------------------------------M--AELLLD------------PIVFITFFVGI------------------------------------------------------------------------------Q-KVSDGQVL-MRS-KLLRE--NG-KYL-PKRS-FQMRK------------HY----FN------------------DE--ET--GF---F----KT------Q------------N--------RE----P-A-M----Q------NP-------------------MAD-------P---SMLTEM----M---------------------------------------------------------------------------------------------------------------------------------------------------------------------------------------------------------------------------------------------------------------------------------------------------------------------------------------------------------------------------------------------------------------------------------------
>Anolis_carolinensis@XP_003217598
----------------------------------MSE--PELLLDSNIR---LWVVLPIVFITFFVGMIRH--YVS-ILL---Q-S---------------------------------------D---K-K-LT--------Q--E-QVSDSQVL-IRS-RVLRE--NG-KYI-PKQS-FLMRK------------YY----FN------------------NP--DE--GF---F----KK------T------------K--------RK----V-V-P----P------SP-------------------MTD-------P---TMLTDM----M-KGN-V-TNVL----PMILIGGWINMTFSGFVTTKVP-FPL--TLRFKPMLQQ-----GIE---L--LT------LDASWVSSASWYFLNVFGLRSIYTLI-L-GQD-------------N-----A--A-------D--Q----S-------------R-VM-Q-------------E--Q-----M---T--------------------------------------------------G----A--A----M-------A-M---P----A------D--T-NKAFK--TEWEALEL---T--D---H------QWA-L-EDVEEEL--M-A--K-----D-----L--R--F-EGMF-KE-E----L-----QTSMF-----------------------------------------
>Anolis_carolinensis@XP_003216751
----------------------------------MAA--PELRLDGSIR---FWVLLPVAWIALAVGILRL--RVA-GLW---R-G---------------------------------------E---R-E-LG--------WR-E-QRQDTQIL-ARS-RLLRE--NG-RFL-TLQG-FLMRK------------HY----FN------------------NP--ES--GF---F----RK------T------------K--------RK----I-Q-P----R------NP-------------------LTD-------P---TMVMEM----M-KGN-I-VNVL----PMILVGGWINWAFSGFVATKVP-FPL--TLRFKPMLQR-----GIN---L--PS------LDPSWVSSASWYFLNVFGLRRVYNIV-L-GEE-------------S-----A--A-------E--Q----N-------------Q-LMFQ-------------D--H-----F---M--------------------------------------------------E----P--T----M-------P-T---P----P------D--P-NKAFK--AEWEALEL---V--S---H------QWA-L-QDVEQQL--M-S--K-----D-----L--N--L-AETF-GS-D--------------------------------------------------------
>Eucidaris_tribuloides@CT01120409.H1.1
--------------------------------------------DPNIR---IWVVLPIVFITFFVGIIRH--YVS-LLL---A-S---------------------------------------Q---K-K-VE--------L--Q-KVSDSQAL-MRS-RLLRE--NG-KYL-PRKS-FIMRK------------HF----FN------------------DE--ET--GY---F----KT------Q------------------------------------------------------------------------------------------------------------------------ITAKVP-FPL--TLRFKPMLQR-----GVE---L--AS------LDASWVSSASWYFLNVFGLRSVYSLI-L-GEN-------------N-----A--A-------D--Q----A-------------R-LM-Q-------------Q--Q-----M---S-------------------------------------------------------Q--G----M-------A-M---A----P------D--P-TKAFK--AEWEALEI---A--D---H------RWA-M-QNVEEEL--I-G--R-----T-----P--T--P-EDI--------------------------------------------------------------
>Lytechinus_variegatus@JH432253.H1.7
----------------------------------------------------------------------------------------------------------------------------------------------------------------------------------------------------------------------------------------------------------------------------------------------------------------------------D-------P---SMMTDM----L-KGN-L-TNIL----PMIVIGGWINWTFSGFVISKL---------------------------------------------------------------------------------------------------------------------------------------------------------------------------------------------------------------------------------------------------------------------------------------------------------------------------------------------------------------------------------------------------
>Sarcophilus_harrisii@XP_003762481
-------------------------------------------------------------------------------------------------------------------------------------------------------XSQVL-IRS-RVLRE--NG-KYI-PKQS-FLTRK------------YY----FN------------------NP--ED--GF---F----KK------T------------K--------RK----V-V-P----P------SP-------------------MTD-------P---TMLTDM----M-KGN-V-TNVL----PMILIGGWINMTFSGFVTTKVP-FPL--TLRFKPMLQQ-----GIE---L--LT------LDASWVSSASWYFLNVFGLRSIYSLI-L-GQD-------------N-----A--A-------D--Q----S-------------R-VM-Q-------------E--Q-----M---T--------------------------------------------------G----A--A----M-------A-M---P----A------D--T-NKAFK--TEWEALEL---T--D---H------QWA-L-DDVEEEL--M-A--Q-----D-----L--H--F-EGMF-KK-E----L-----QTSLF-----------------------------------------
>Oreochromis_niloticus@XP_003446023
----------------------------------MAG--PELLLDSSIR---MWVVLPIVFVTFFVGVIRH--YVT-QLL---H-S---------------------------------------D---K-K-VN--------L--E-QVSDSQVL-MRS-RILRE--NG-KYI-PRQS-FAMRK------------HY----FN------------------DV--ET--GF---F----KK------V------------K--------RK----V-V-P----K------NP-------------------MTD-------S---SMMVDM----M-KGN-L-TNVL----PMIVIGGWINWAFSGFVITKVP-FPL--TLRFKPMLQR-----GID---L--LS------LDASWVSSASWYFLNVFGLRSMYSLI-L-GQD-------------N-----A--A-------D--Q----S-------------R-IM-Q-------------D--Q-----M---T--------------------------------------------------G----A--A----M-------A-M---P----P------D--P-NKAFK--SEWEALEI---V--E---H------KWA-L-ENVEEEL--M-S--K-----D-----L--N--F-GGFF-SQ-D----I-----KSAVF-----------------------------------------
>Oreochromis_niloticus@XP_004544897
----------------------------------MAE--PELLLDSNIR---LWVVLPIVFITFLVGVIRH--YVS-ILL---Q-S---------------------------------------D---K-K-LT--------L--E-QVSDSQVL-IRS-RILRE--NG-KYI-PKQS-FLMRK------------FY----FN------------------NQ--ED--GF---F----KK------T------------K--------RK----V-V-P----P------SP-------------------MTD-------P---SMLTDM----M-KGN-V-TNVL----PMILIGGWINWTFSGFVTTKVP-FPL--TLRFKPMLQQ-----GIE---L--LS------LDASWVSSASWYFLNVFGLRSMYSLI-L-GQD-------------N-----G--A-------D--Q----S-------------R-IM-Q-------------E--Q-----M---S--------------------------------------------------G----A--A----M-------A-M---P----A------D--T-NKAFK--AEWEALEL---T--D---H------QWA-L-ENVEDDL--M-S--R-----E-----L--D--F-DGMF-SK-E----L-----PSGIF-----------------------------------------
>Clavelina_lepadiformis@Clep14638.H1.1
----------------------------------MSE--PELLLDSSIR---MWVVLPIVFITFIFGIIRH--YLS-LLL---T-S---------------------------------------E---K-T-VT--------L--E-QVKNSQAM-IRS-AKLRE--NG-QFI-PQQA-FEKRK------------QY----FL------------------AE---D--SI---I----IK------G------------K-N------KP----G-Q-A----K------NP-------------------MTD-------P---SMMTDM----M-KGN-V-LNVL----PMIVIGGWIQWTFSGFVTTKVP-FPL--TIRFKPMLQR-----GIE---L--ES------LDASWVSSASWYFLNVFGLRSMYSLI-L-GEN-------------N-----A--A-------D--Q----T-------------R-LM-Q-------------E--Q-----M---S--------------------------------------------------G----A--A----M-------A-M---Q----Q------D--P-QKAFK--NEWEQLMT---T--N---Y------VNA-L-HGIEDVV--C-T--T-----P-----V--V--L-EDIY-TRE---------------------------------------------------------
>Salpa_fusiformis@CT01130511.H1.1
----------------------------------MSE--PELLLDSNIR---TWVVLPIVFITFVFGIIRH--YLS-LLM---A-S---------------------------------------E---N-S-IT--------L--D-SLRDGQAL-MRS-RYLRE--NG-KYI-PRQA-FLARK------------EF----LL------------------RK---E--GV---I----TQ------G------------K-E------KV----A-P-P----R------NP-------------------MTD-------P---SMMTDM----L-KGN-L-LNVL----PMIIIGGWIQWAFSGFVTTKVP-FPL--TIRFKPMLQR-----GIE---L--EA------LDVSWVSSASWYFLNVFGLRSMYSLI-L-GEN-------------N-----A--A-------D--Q----T-------------K-MM-Q-------------D--Q-----M---S--------------------------------------------------G----A--A----M-------A-M---Q----N------D--P-QKAFK--AEWEALQI---T--K---H------QDS-M-KYIEDIV--V-A--M-----H-----A--L--P-EDKF-T-----------------------------------------------------------
>Anas_platyrhynchos@EOB00321
------------------------------------------------------------FITFFVGMIRH--YVS-ILL---Q-S---------------------------------------D---K-R-LT--------Q---------------------------------QS-FLTRK------------YY----FN------------------NP--ED--GF---F----KK------T------------K--------RK----V-V-P----P------SP-------------------MTD-------P---TMLTDM----M-KGN-V-TNVL----PMILIGGWINMTFSGFVTTKVP-FPL--TLRFKPMLQQ-----GIE---L--LT------LDASWVSSASWYFLNVFGLRSIYTLI-L-GQD-------------N-----A--A-------D--Q----S-------------R-VM-Q-------------E--Q-----M---T--------------------------------------------------G----A--A----M-------A-M---P----A------D--T-NKAFK--TEWEALEL---T--D---H------QWA-L-EDVEEEL--M-A--K-----D-----L--H--F-EGMF-KE-E----L-----QTSIF-----------------------------------------
>Columba_livia@EMC83976
--------------------------------------------------------------------------------------------------------------------------------------------------------SQVL-IRS-RVLRE--NG-KYI-PKQS-FLTRK------------YF----FN------------------NP--ED--GF---F----KK------T------------K--------RK----V-V-P----P------SP-------------------MTD-------P---TMLTDM----M-KGN-V-TNVL----PMILIGGWINMTFSGFVTTKVP-FPL--TLRFKPMLQQ-----GIE---L--LT------LDASWVSSASWYFLNVFGLRSIYTLI-L-GQD-------------N-----A--A-------D--Q----S-------------R-VM-Q-------------E--Q-----M---T--------------------------------------------------G----A--A----M-------A-M---P----A------D--T-NKAFK--TEWEALEL---T--D---H------QWA-L-EDVEEEL--M-A--K-----D-----L--H--F-EGMF-KE-E----L-----QTSIF-----------------------------------------
>Botryllus_schlosseri@CT01131028.H1.1
----------------------------------MSE--PELLLDSSIR---VWVVLPIVFITFVFGIIRH--YLS-LLM---A-S---------------------------------------E---K-T-VS--------L--D-QIKDSQAI-MRC-RNLRE--NG-SFI-PEAS-FHMRK------------QY----LI------------------ND--ED--GI---I----TK------G------------K-E------KA----G-A-P----K------NP-------------------MSD-------P---TMMTDM----L-KGN-V-LNVL----PMIVIGGWIQWTFSGFVTTKVP-FPL--TIRFKPMLQR-----GIE---L--EA------LDASWVSSASWYFLNVFGLRSMYSLV-L-GEN-------------N-----A--A-------D--Q----T-------------K-MM-Q-------------D--Q-----M---S---------------------------------------------------------------------------------------------------------------------------------------------------------------------------------------------------------------------------------------
>Alligator_sinensis@CT01131213.H1.1
----------------------------------MSE--PELLLDSNIR---LWVVLPIVFITFFVGMIRH--YVS-ILL---Q-S---------------------------------------D---K-K-LT--------Q--E-QVSDSQVL-IRS-RVLRE--NG-KYI-PKQS-FLTRK------------YF----FN------------------NP--ED--GF---F----KK------T------------K--------RK----V-V-P----P------SP-------------------MTD-------P---TMLTDM----M-KGN-V-TNVL----PMILIGGWINMTFSGFVTTKVP-FPL--TLRFKPMLQQ-----GIE---L--LT------LDASWVSSASWYFLNVFGLRSIYTLI-L-GQD-------------N-----A--A-------D--Q----S-------------R-VM-Q-------------E--Q-----M---T--------------------------------------------------G----A--A----M-------A-M---P----A------D--T-NKAFK--TEWEALEL---T--D---H------QWA-L-EDIEEEL--M-A--K-----D-----L--H--F-EGMF-KE-E----L-----QTSIF-----------------------------------------
>Ambystoma_mexicanum@CT02131213.H1.1
----------------------------------MTE--PELLLDSNIR---LWVVLPIVFITFFVGMIRH--YVS-ILL---Q-S---------------------------------------D---K-K-LT--------Q--E-QVSDSQIL-IRS-RVLRE--NG-KYI-PKQS-FLVRK------------FF----FN------------------NP--ED--GF---F----KT------T------------K--------RK----V-V-P----P------SP-------------------MTD-------P---TMLTDM----M-KGN-V-TNVL----PMILIGGWINMTFSGFVTTKVP-FPL--TLRFKPMLQQ-----GIE---L--LS------LDASWVSSASWYFLNVFGLRSIYSLI-L-GQD-------------N-----A--A-------D--Q----S-------------R-VM-Q-------------E--Q-----M---T--------------------------------------------------G----A--A----M-------A-M---P----A------D--T-NKAFK--TEWEALEL---T--D---H------QWA-L-EDVEEEL--M-AHGK-----D-----L--N--F-EGMF-KR-E----I-----QTSIF-----------------------------------------
>Ambystoma_mexicanum@CT01131213.H1.1
----------------------------------MAS--IELLLDSNIR---LWVVLPIVFITFFVGLIRH--YVT-QLL---H-S---------------------------------------D---K-K-VE--------L--E-AVSDSQIL-IRS-RVLRE--NG-RYI-PKQS-FVMRK------------HY----FN------------------DA--EA--GF---F----KK------T------------K--------RK----V-A-A----K------NP-------------------MTD-------P---TMVTEM----M-KGN-L-TNVL----PMILIGGWINWAFSGFVTTKVP-FPL--TLRFKPMLQR-----GIE---L--LS------LDASWVSSASWYFLNVFGLRSMYNLI-L-GQD-------------N-----A--A-------D--Q----S-------------R-IM-Q-------------D--Q-----M---T--------------------------------------------------G----A--A----V-------A-M---P----P------D--P-NKAFK--AEWEALEI---V--D---H------QWA-L-ENVEEEL--M-A--K-----D-----L--D--F-EGLH-SR-E----P-----AVT-------------------------------------------
>Caiman_crocodilus@Contig4361.H1.1
----------------------------------MSE--PELLLDSNIR---LWVVLPIVFITFFVGMIRH--YVS-ILL---Q-S---------------------------------------D---K-K-LT--------Q--E-QVSD---------------------------------------------------------------------------------------------------------------------------------P----P------SP-------------------MTD-------P---TMLTDM----M-KGN-V-TNVL----PMILIGGWINMTFSGFVTTKVP-FPL--TLRFKP-----------------------------------------------------------------------------------------------------------------M-Q-------------E--Q-----M---T--------------------------------------------------G----A--A----M-------A-M---P----A------D--T-NKAFK------------------------------------------------------------------------------------------------------------------------------------
>Chelonoidis_nigra@Contig2634.H1.2
------------------------------------------------------------FITFFVGMIRH--YVS-ILL---Q-S---------------------------------------D---K-K-LT--------R--E-QVSDSQVL-IRS-RVLRE--NG-KYI-PKQS-FLTRK------------YF----FN------------------NP--ED--GF---F----KK------T------------K--------RK----V-V-P----P------SP-------------------MTD-------P---TMLTDM----M-KGN-V-TNVL----PMILIGGWINMTFSGFVTTKVP-FPL--TLRFKPMLQQ-----GIE---L--LT------LDASWVSSASWYFLNVFGLRSIYTLI-L-GQD-------------N-----A--A-------D--Q----S-------------R-VM-Q-------------E--Q-----M---T--------------------------------------------------G----A--A----M-------A-M---P----A------D--T-NKAFK--TEWEALEL---T--D---H------QWA-L-ENVEEEL--M-A--K-----D-----L--H--F-EGMF-KE-E----L-----RTSIF-----------------------------------------
>Chrysemys_picta_bellii@CT01131213.H1.1
----------------------------------MSE--PELLLDSNIR---LWVVLPIVFITFFVGMIRH--YVS-ILL---Q-S---------------------------------------D---K-K-LT--------R--E-QVSDSQVL-IRS-RVLRE--NG-KYI-PKQS-FLTRK------------YF----FN------------------NP--ED--GF---F----KK------T------------K--------RK----V-V-P----P------SP-------------------MTD-------P---TMLTDM----M-KGN-V-TNVL----PMILIGGWINMTFSGFVTTKVP-FPL--TLRFKPMLQQ-----GIE---L--LT------LDASWVSSASWYFLNVFGLRSIYTLI-L-GQD-------------N-----A--A-------D--Q----S-------------R-VM-Q-------------E--Q-----M---T--------------------------------------------------G----A--A----M-------A-M---P----A------D--T-NKAFK--TEWEALEL---T--D---H------QWA-L-EDVEEEL--M-A--K-----D-----L--H--F-EGMF-KE-E----L-----QTSIF-----------------------------------------
>Crocodylus_niloticus@CT01131213.H1.3
----------------------------------MSE--PEL----NIR---LWVVLPIVFITFFVGMIRH--YVS-ILL---Q-S---------------------------------------D---K-K-LT--------Q--E-QVSDSQVL-IRS-RVLR----------PKQS-FLTRK------------YF----FN------------------NP--ED--GF---F----KK------T------------K--------RK----V-V-P----P------SP-------------------MTD-------P---TILTDM----M-KGN-V-TNVL----PMILIGGWINMTFSGFVTTKVP-FPL--TLRFKPMLQQ-----GIE---L--LT------LDA-WVSSASWYFLNVFGLRSIYTLI-L-GQD-------------N-----A--A-------D--Q----S-------------R-VM-Q-------------E--Q-----M---T--------------------------------------------------G----A--A----M-------A-M---P----A------D--T-NKAFK--TEWEALEL---T--D---H------QWA-L-EDIEEEL--M-A--K-----D-----L--H--F-EGMF-KE-E----L-----QTSIF-----------------------------------------
>Crotalus_adamanteus@Cada9464.H1.1
----------------------------------MSE--PELLLDSNIR---LWVVLPIVFITFFVGMIRH--YVS-ILL---Q-S---------------------------------------D---K-K-LT--------Q--E-QVSDSQVL-IRS-RVLRE--NG-KYI-PKQS-FLTRK------------YY----FN------------------NP--DD--GF---F----KK------T------------K--------RK----V-V-P----P------SP-------------------MTD-------P---TMLTDM----M-KGN-V-TNVL----PMILIGGWINMTFSGFVTTKVP-FPL--TLRFKPMLQQ-----GIE---L--LT------LDASWVSSASWYFLNVFGLRSIYTLI-L-GQD-------------N-----A--A-------D--Q----S-------------R-VM-Q-------------E--Q-----M---T--------------------------------------------------G----A--A----M-------A-M---P----A------D--T-NKAFK--TEWEALEL---T--D---H------QWA-L-EDVEEEL--M-A--K-----D-----L--H--F-EGMF-KE-E----L-----QTSMF-----------------------------------------
>Crotalus_adamanteus@Cada1092.H1.1
----------------------------------------------------------------------------------------------------------------------------------------------------------------------------------G-FLMRK------------HY----FN------------------NS--ES--GF---F----RT------T------------K--------RK----L-Q-S----R------NP-------------------LTD-------P---TVVTEM----M-KGN-L-IDVL----PMILIGGWINWAFSGFVATKVP-FPL--TLRFKPMLQR-----GIN---L--PS------MDPSWVSSASWYFLNVFGLRKIYQHV-L-RED-------------S----------------E--P----S-------------Q-LEVQ----------------------F---M--------------------------------------------------G----P--D----I-------P-A---P----P------D--P-NKAFK--AEWEALEL---V--S---H------HWA-L-QDVEEQL--I-S--Q-----D-----L--K--L------------------------------------------------------------------
>Cyclorana_alboguttata@Calb5562.H1.1
----------------------------------MTE--PELLLDSNIR---LWVVLPIVFITFFVGMIRH--YVS-ILL---Q-S---------------------------------------D---K-K-LT--------Q--E-QVSDSQVL-IRS-RILRE--NG-KYI-SKQS-FLMRK------------FY----FN------------------NA--ED--GF---F----KK------T------------K--------RK----V-V-P----P------SP-------------------MTD-------P---TMLTDM----M-KGN-V-TNVL----PMILIGGWINMTFSGFVTTKVP-FPL--TLRFKPMLQQ-----GIE---L--LS------LDASWVSSASWYFLNVFGLRSIYSLI-L-GQD-------------N-----A--A-------D--Q----S-------------R-VM-Q-------------E--Q-----M---T--------------------------------------------------G----A--A----M-------A-M---P----A------D--T-NKAFK--TEWEALEL---T--D---H------QWA-L-DDLEEEL--M-G--T-----D-----L--N--F-EGMF-KR-E----L-----QTSMF-----------------------------------------
>Cyclorana_alboguttata@CT01131213.H1.1
--------------------------------------------DSSIR---LWVVLPIVFITFFSGLLRH--HIT-RLL---Q-G---------------------------------------E---K-K-TE--------L--E-PLSDSQVL-IRS-RILRE--NG-KYI-PRQS-FLMRK------------FY----FN------------------DA--ET--GF---F----KK------T------------K--------RK----V-V-Q----K------NP-------------------MTD-------P---SMMTEM----M-KGN-L-TNVL----PMILIGGWINWAFSGFLTTKVP-FPL--TLRFKPMLQR-----GIE---L--TS------LDASWVSSASWYFLNVFGLRSMYTLI-L-GQD-------------N-----A--A-------D--Q----S-------------R-IM-Q-------------D--Q-----M---T--------------------------------------------------G----A--A----M-------A-V---P----Q------D--T-NKAFK--AEWEAMEI---T--E---H------QWA-L-ENVEEDL--V-S--R-----D-----L------------------------------------------------------------------------
>Cynops_pyrrhogaster@FS311656.H1.1
----------------------------------MTE--PELLLDSNIR---LWVVLPIVFITFFVGMIRH--YVS-ILL---Q-S---------------------------------------D---K-K-LT--------Q--E-QVSDSQIL-IRS-RVLRE--NG-KYI-PKQS-FLVRK------------FF----FN------------------NP--ED--GF---F----KT------T------------K--------RK----V-V-P----H------SP-------------------MTD-------P---TMLTDM----M-KGN-V-TNVL----PMILIGGWINMTFSGFVTTKVP-FPL--TLRFKPMLQQ-----GIE---L--LS------LDASWVSSASWYFLNVFGLRSIYSLI-L-GQD-------------N-----A--A-------D--Q----S-------------R-VM-Q-------------E--Q-----M---T--------------------------------------------------G----A--A----M-------A-M---P----A------D--T-NKAFK--TEWEALEL---T--D---H------QWA-L-EDVEEEL--M-AHGK-----D-----L--N--F-EGMF-KK-E----I-----QTSMF-----------------------------------------
>Cynops_pyrrhogaster@FS292410.H1.1
------------------------------------------------------------------------------------------------------------------------------------------------------------------------------------------------------------------------------------------------------------------------------------------------------------------------------------------------------------------------------------------------------------------------------------------------------------------------------------------------------------------R-IM-Q-------------D--Q-----M---T--------------------------------------------------G----A--A----V-------A-M---P----P------D--P-NKAFK--AEWEALEI---V--D---H------QWA-L-ETVEDEL--M-A--K-----D-----L--D--F-EGLH-SR-E----P-----ITT-------------------------------------------
>Elaphe_guttata@toto14862.H1.3
------------------------------------------------R---FWILLPVAWIAVAVGILRL--RVA-KLL---R-G---------------------------------------E---R-E-PA--------WP-E-QRQDTVFL-CAS------------------G-FLMRK------------HY----FN------------------NS--EN--GF---F----RK------T------------K--------RK----L-Q-S----R------NP-------------------LTD-------P---TMVTEM----M-KGN-L-IDVL----PMILIGGWINWAFSGFVA-----------------------------------------------VSSASWYFLNVFGLRKIYKHV-L-RED-------------P----------------E--P----S-------------Q-LLLE-------------V--Q-----F---M--------------------------------------------------G----P--D----I-------P-A---P----P------D--P-NKAFK--AEWEALEL---V--S---H------HWA-L-QDVEEQL--I-S--Q------------------------------------------------------------------------------------
>Elaphe_guttata@toto9571.H1.1
----------------------------------MSE--PELLLDSNIR---LWAVLPIVFITFFVGMIRH--YVS-ILL---Q-S---------------------------------------D---K-K-LT--------Q--E-QV---------------------------------------------------------------------------------------------------------------------------------------------------------------------TD-------P---TMLTDM----M-KGN-V-TNVL----PMILIGGWINMTFSGFVTTKVP-FPL--TLRFKPMLQQ-----GIE---L--LT------LDASWVSSASWYFLNVFGLRSIYTLI-L-GQD-------------N-----A--A-------D--Q----S-------------R-VM-Q-------------E--Q-----M---T--------------------------------------------------G----A--A----M-------A-M---P----A------D--T-NKAFK--TEWEALEL---T--D---H------QWA-L-EDVEEEL--M-A--K-----D-----L--R--F-EGMF-KE-E----L-----QTSMF-----------------------------------------
>Emys_orbicularis@Contig34912.H1.1
-------------------------------------------------------------------------------------------------------------------------------------------------------------------------------------------------------------------------------------------------------------------------------------V-V-P----P------SP-------------------MTD-------P---TMLTDM----M-KGN-V-TNVL----PMILIGGWINMTFSGFVTTKVP-FPL--TLRFKPMLQQ-----GIE---L--LT------LDASWVSSASWYFLNVFGLRSIYTLI-L-GQD-------------N-----A--A-------D--Q----S-------------R-VM-Q-------------E--Q-----M---T--------------------------------------------------G----A--A----M-------A-M---P----A------D--T-NKAFK--TEWEALEL---T--D---H------QWA-L-EDVEEEL--M-A--K-----D-----L--H--F-EGMF-KE-E----L-----QTSIF-----------------------------------------
>Eublepharis_macularius@CT01131213.H1.1
----------------------------------MSE--PELLLDSNIR---LWVVLPIVFITFFVGMIRH--YVS-ILL---Q-S---------------------------------------D---K-K-LT--------Q--E-QVSDSQVL-IRS-RVLRE--NG-KYI-PKQS-FLTRK------------YF----FN------------------NP--ED--GF---F----KK------T------------K--------RK----V-V-P----P------SP-------------------MTD-------P---TMLTDM----M-KGN-V-TNVL----PMILIGGWINMTFSGFVTTKVP-FPL--TLRFKPMLQQ-----GIE---L--LT------LDASWVSSASWYFLNVFGLRSIYTLI-L-GQD-------------N-----A--A-------D--Q----S-------------R-VM-Q-------------E--Q-----I---T--------------------------------------------------G----A--A----M-------A-M---P----A------D--T-NKAFK--TEWEALEL---T--D---H------QWA-L-EDVEEEL--M-A--K-----D-----L--R--F-EGMF-KE-E----L-----QTSMF-----------------------------------------
>Eublepharis_macularius@Emac10101.H1.1
----------------------------------MAA--PELRLDGSIR---FWVLLPVAWIALAVGILRL--RVA-GLW---R-G---------------------------------------E---R-A-LG--------WP-E-QRQDTRML-ARS-RLLRE--NG-RFL-THQG-FLMRK------------HY----FN------------------DP--ES--GF---F----RK------T------------K--------RK----V-Q-P----R------NP-------------------LTD-------P---TMVTEM----M-RGN-I-VNVL----PMILVGGWINWAFSGFVATKVP-FPL--TLRFKPMLQR-----GIN---L--PS------LDPSWVSSASWYFLNVFGLRRVYNLI-L-GEE-------------T-----A--A-------E--Q----N-------------Q-LLLQ-------------D--Q-----F---L--------------------------------------------------G----P--P----V-------P-A---P----P------D--P-NKAFK--AEWEALEL---V--S---H------RWA-L-QDVEEQL--M-G--Q-----N-----L--K--L-AGRF-GP-D--------------------------------------------------------
>Lampropholis_coggeri@Lcog26107.H1.1
----------------------------------MTE--PELLLDSNIR---LWVVLPIVFITFFVGMIRH--YVS-ILL---Q-S---------------------------------------D---K-K-LT--------Q--E-QVSDSQVL-IRS-RVLRE--NG-KYI-PKQS-FLTRK------------YF----FN------------------NP--DD--GF---F----KK------T------------K--------RK----V-V-P----P------SP-------------------MTD-------P---TMLTDM----M-KGN-V-TNVL----PMILIGGWINMTFSGFVTTKVP-FPL--TLRFKPMLQQ-----GIE---L--LT------LDASWVSSASWYFLNVFGLRSIYTLI-L-GQD-------------N-----A--A-------D--Q----S-------------R-VM-Q-------------E--Q-----M---T--------------------------------------------------G----A--A----M-------A-M---P----A------D--T-NKAFK--TEWEALEL---T--D---H------QWA-L-EDVEEXL--M-A--K-----D-----L--R--F-EGMF-KE-E----L-----QTSMF-----------------------------------------
>Lampropholis_coggeri@CT01131213.H1.1
---------------------------------------------------------------------------------------------------------------------------------------------------------QIL-ARS-RLLRE--NG-QFL-TPQG-FLMRK------------HH----FN------------------NP--DS--GF---F----RK------T------------K--------RK----V-H-P----R------NP-------------------LTD-------P---TIVMDM----M-KGN-I-VNVL----PMILVGGWINWAFSGFVATKVP-FPL--TLRFKPMLQR-----GIN---L--PS------LDPSWVSSASWYFLNVFGLRRVYSLV-L-GEK-------------I-----D--E-------E--Q----N-------------H-LLQQ-------------D--Q-----F---L--------------------------------------------------A----P--T----M-------P-S---P----P------D--P-NKAFK--AEWEALEL---V--S---H------HWA-L-QDVEEQL--M-S--Q-----D-----L--K--L-AGMF-GP-D--------------------------------------------------------
>Lampropholis_coggeri@Lcog168213.H1.1
-------------------------------------------------------------------------------------------------------------------------------------------------------------------------------------------------------------------------------------------------------------------------------------------------------------------------------------------------------------------------------------------------FKPMLQR-----G-----L--TS------LDASWVSSASWYFLNIFGLRSMYGLV-L-GSD-------------N-----A--A-------E--Q----P-------------L-FM-S-------------D--H---------V--------------------------------------------------A----P--A----A-------Q-P---P----Q------D--M-QKAFK--AEWEALEV---V--D---H------HWA-L-SEIESRL--L-A--R------------------------------------------------------------------------------------
>Latimeria_chalumnae@CT01131213.H1.1
----------------------------------MAE--PELLLDSSIR---LWVVLPIVFITFFVGLIRH--YVS-TLL---Q-S---------------------------------------D---K-A-LT--------M--E-QVSDSQVL-IRS-RILRE--NG-KYI-PKQS-FLMRK------------FF----LN------------------NP--ED--GF---F----KK------T------------K--------RK----V-V-P----P------SP-------------------MTD-------P---SMLTDM----M-KGN-V-TNVL----PMILIGGWINWTFSGFVTTKVP-FPL--TLRFKPMLQQ-----GIE---L--LS------LDASWVSSASWYFLNVFGLRSMYTLI-L-GQE-------------N-----A--A-------D--Q----A-------------R-IM-Q-------------E--Q-----M---A--------------------------------------------------G----A--A----M-------A-M---P----A------D--S-NKAFK--AEWEALEL---T--D---H------QWD-L-ENIEEEL--M-T--K-----D-----L--N--F-EGMF-ST-K----L-----ETSMF-----------------------------------------
>Latimeria_chalumnae@CT02131213.H1.1
----------------------------------MAG--PELLLDSSIR---FWVVLPIVFITFFVGVIRH--YIT-QLL---H-T---------------------------------------E---K-K-VE--------L--E-QVTDSQVL-IRS-RILRE--NG-KYI-PRQ------------------------------------------------------------------------------------------------------------------------------------------D-------P---SMLTEM----M-KGN-L-TNVL----PMILIGGWINWAFSGFVTTKVP-FPL--TLRFKPMLQR-----GIE---L--VS------LDASWVSSASWYFLNVFGLRSMYNLI-L-GQD-------------N-----A--A-------D--Q----S-------------R-IM-Q-------------D--Q-----M---T--------------------------------------------------G----A--A----M-------A-M---P----P------D--P-NKAFK--AEWEALEI---V--D---H------QWA-L-ESVEEEL--M-A--K-----D-----L--N--F-EGFF-SK-E----P-----QMA-------------------------------------------
>Latimeria_menadoensis@GAPS01016358.H1.1
----------------------------------MAG--PELLLDSSIR---FWVVLPIVFITFFVGVIRH--YIT-QLL---H-T---------------------------------------E---K-K-VE--------L--E-QVTDSQVL-IRS-RILRE--NG-KYI-PRQS-FVMRK------------HY----FN------------------DA--ET--GF---F----KK------T------------K--------RK----I-V-P----K------NP-------------------MTD-------P---SMLTEM----M-KGN-L-TNVL----PMILIGGWINWAFSGFVTTKVP-FPL--TLRFKPMLQR-----GIE---L--VS------LDASWVSSASWYFLNVFGLRSMYNLI-L-GQD-------------N-----A--A-------D--Q----S-------------R-IM-Q-------------D--Q-----M---T--------------------------------------------------G----A--A----M-------A-M---P----P------D--P-NKAFK--AEWEALEI---V--D---H------QWA-L-ESVEEEL--M-A--K-----D-----L--N--F-EGFF-SK-E--------------------------------------------------------
>Latimeria_menadoensis@GAPS01060999.H1.1
----------------------------------MAE--PELLLDSSIR---LWVVLPIVFITFFVGLIRH--YVS-TLL---Q-S---------------------------------------D---K-A-LT--------M--E-QVSDSQVL-IRS-RILRE--NG-KYI-PKQS-FLMRK------------FF----LN------------------NP--ED--GF---F----KK------T------------K--------RK----V-V-P----P------SP-------------------MTD-------P---SMLTDM----M-KGN-V-TNVL----PMILIGGWINWTFSGFVTTKVP-FPL--TLRFKPMLQQ-----GIE---L--LS------LDASWVSSASWYFLNVFGLRSMYTLI-L-GQE-------------N-----A--A-------D--Q----A-------------R-----------------------------------------------------------------------------------------------------------------------------------------------------------------------------------------------------------------------------------------------------------------------
>Leucoraja_erinacea@toto11482.H1.1
----------------------------------MAE--PELLLDSNIR---LWVVLPIVFITFFVGLIRH--YIS-ILL---Q-S---------------------------------------D---K-K-LT--------E--E-QVSDSQIL-IRS-RILRE--NG-RYI-PKQS-FLTRK------------YY----FN------------------NP--DD--GF---F----KK------T------------K--------RK----V-V-P----P------SP-------------------MTD-------P---TMVMDM----M-KGN-V-TNVL----PMILIGGWINWTFSGFVTTKVP-FPL--TLRFKPMLQQ-----GIE---L--LS------LDASWVSSASWYFLNVFGLRSMYSLL-L-GQD-------------N-----A--A-------D--Q----S-------------R-IM-Q-------------E--Q-----M---T--------------------------------------------------G----A--A----M-------A-M---P----P------D--T-NKAFK--AEWEALEI---M--D---H------QWA-L-EEVEEEL--M-A--K-----D-----L--N--F-EGMF-SK-E----M-----ETSMF-----------------------------------------
>Leucoraja_erinacea@toto35308.H1.1
----------------------------------MSG--PELLLDSSIR---LWVVLPIVLITLMVGVCRH--FLS-LAL---R-G---------------------------------------D---S-R-PE--------L--E-QLGDSQVL-IRS-RILRE--HG-KYI-PRQS-FIMRK------------HF----FN------------------DK--EL--GF---F----KK------T------------K--------RK----V-V-P----K------NP-------------------LTD-------P---SMLT----------------------------------------------------------------------------------------------------------------------------------------------------------------------------------------------------------------------------------------------------------------------------------------------------------------------------------------------------------------------------------------------------------------------------------------------
>Notophthalmus_viridescens@Nvir533.H1.1
----------------------------------MAA--VELLLDSSIR---LWVVLPIVFITFFVGLIRH--YVT-QLL---H-S---------------------------------------D---K-K-VE--------L--E-AVSXSQIL-IRS-RVLRE--NG-RYI-PKQS-FVMRK------------HY----FN------------------AE--ET--GF---F----KK------T------------K--------RK----V-A-A----K------NP-------------------MTD-------P---TMVTEM----M-KGN-L-TNVL----PMILIGGWINWAFSGFVTTKVP-FPL--TLRFKPMLQR-----GXE---L--LS------LDASWVSSASWYFLNVFGLRSMYNLI-L-GQD-------------N-----A--A-------D--Q----S-------------R-IM-Q-------------D--Q-----M---T--------------------------------------------------G----A--A----V-------A-M---P----P------D--P-NKAFK--AEWEALEI---V--D---H------QWA-L-ESVEDEL--M-A--K-----D-----L--D--F-EGLH-SR-E----P-----IAT-------------------------------------------
>Notophthalmus_viridescens@Nvir25390.H1.1
----------------------------------MTE--PELLLDSNIR---LWVVLPIVFITFFVGMIRH--YVS-ILL---Q-S---------------------------------------D---K-K-LT--------Q--E-QVSDSQIL-IRS-RVLRE--NG-KYI-PKQS-FLVRX------------FF----FN------------------NP--ED--GF---F----KT------T------------K--------RK----V-V-P----P------SP-------------------MTD-------P---TMLTDM----M-KGN-V-TNVL----PMILIGGWINMTFSGFVTTKVP-FPL--TLRFKPMLQQ-----GIE---L--LS------LDASWL----------------------------------------------------------------------------------------------------------------------------------------------------------------------A--A----M-------A-X---P----A------D--T-NKAFK--TEWEALEL---T--X---H------QWA-L-EDVEEEL--M-AHGK-----D-----L--N--F-EGMF-KK-E----I-----QTSMF-----------------------------------------
>Pelodiscus_sinensis@toto77.H1.1
-----------------------------------------------------------------------------------------------------------------------------------------------------------------------------------------------------------------------------------------------------------------------------------------------------------------------------------------MLTDM----M-KGN-V-TNVL----PMILIGGWINMTFSGFVTTKVP-FPL--TLRFKPMLQQ-----GIE---L--LT------LDASWVSSASWYFLNVFGLRSIYTLI-L-GQD-------------N-----A--A-------D--Q----S-------------R-VM-Q-------------E--Q-----M---T--------------------------------------------------G----A--A----M-------A-M---P----A------D--T-NKAFK--TEWEALEL---T--D---H------QWA-L-EDVEEEL--M-A--K-----D-----L--H--F-EGMF-KE-E----L-----QTSIF-----------------------------------------
>Phrynops_hilarii@Contig33861.H1.1
----------------------------------MSE--PELLLDSNIR---LWVVLPIVFITFFVGMIRH--YVS-ILL---Q-S---------------------------------------D---K-K-LT--------R--E-QVSDS--------------------------------------------YF----FN------------------NT--ED--GF---F----KK------T------------K--------RK----V-V-P----P------SP-------------------MTD-------P---TMLTDM----M-KGN-V-TNVL----PMILIGGWINMTFSGFVTTKVP-FPL--TLRFKPMLQQ-----GIE---L--LT------LDASWVSSASWYFLNVFGLRSIYTLI-L-GQD-------------N-----A--A-------D--Q----S-------------R-VM-Q-------------E--Q-----M---T--------------------------------------------------G----E--A----M-------A-M---P----A------D--T-NKAFK--TEWEALEL---T--D---H------QWA-L-EDVEEEL--M-A--K------------------------------------------------------------------------------------
>Podarcis_sp.@Contig19392.H1.1
----------------------------------MSE--PELLLDSNIR---LWVVLPIVFITFFVGMIRH--YVS-ILL---Q-S---------------------------------------D---K-K-LT--------Q--E-QVSDSQVL-IRS-RVLRE--NG-KYI-PKQS-FLTRK------------YY----FN------------------NP--DD--GF---F----KK----------------------------------------------------------------------------------------------------------------------WINMTFSGFVTTKVP-FPL--TLRFKPMLQQ-----GIE---L--LT------LDASWVSSASWYFLNVFGLRSIYTLI-L-GQD-------------N-----A--A-------D--Q----S-------------R-VM-Q-------------E--Q-----M---T--------------------------------------------------G----A--A----M-------A-M---P----A------D--T-NKAFK--TEWEALEL---T--D---H------QWA-L-EDVEEEL--M-A--K-----D-----L--R--F-EGMF-KE-E----L-----QTSMF-----------------------------------------
>Pogona_vitticeps@CT01131213.H1.1
----------------------------------MSE--PELLLDSNIR---LWVVLPIVFITFFVGMIRH--YVS-ILL---Q-S---------------------------------------D---K-K-LT--------Q--E-QVSDSQVL-IRS-RVLRE--NG-KYI-PKQS-FLMRK------------YY----FN------------------NP--DD--GF---F----KK------T------------K--------RK----V-V-P----P------SP-------------------MTD-------P---TMLTDM----M-KGN-V-TNVL----PMILIGGWINMTFSGFVTTKVP-FPL--TLRFKPMLQQ-----GIE---L--LT------LDASWVSSASWYFLNVFGLRSIYTLI-L-GQD-------------N-----A--A-------D--Q----S-------------R-VM-Q-------------E--Q-----M---T--------------------------------------------------G----A--A----M-------A-M---P----A------D--T-NKAFK--TEWEALEL---T--D---H------QWA-L-EDVEEEL--M-A--K-----D-----L--R--F-EGMF-KE-E----L-----QTSMF-----------------------------------------
>Protopterus_annectens@CT01131213.H1.1
----------------------------------MAE--PELLLDSSIR---LWVVLPIVFITFFVGVIRH--YVS-ILL---Q-S---------------------------------------D---K-K-LT--------L--E-QVSDSQVL-IRS-RILRE--NG-KYI-PRQS-FLMRK------------YY----LN------------------NP--ED--GF---F----KK------T------------K--------RK----V-V-P----P------SP-------------------MTD-------P---SMLTDM----M-KGN-V-TNVL----PMILIGGWINWTFSGFVTTKVP-FPL--TLRFKPMLQQ-----GIE---L--LS------LDASWVSSASWYFLNVFGLRSMYSLI-L-GQD-------------N-----G--A-------D--Q----T-------------Q-VM-Q-------------E--Q-----M---T--------------------------------------------------G----A--A----M-------A-M---P----A------D--T-NKAFK--AEWEALEL---T--D---H------QWA-L-EDVEQDL--M-A--Q-----D-----L--N--F-DGMF-SK-E----L-----QTSIF-----------------------------------------
>Protopterus_annectens@CT02131213.H1.1
----------------------------------MAG--PELLLDSSIR---FWVVLPIVFITFLVGVIRH--YIT-QLL---H-S---------------------------------------D---K-K-VE--------L--E-QVSDSQVL-IRS-RTLRE--NG-KYI-PRQS-FIMRK------------HY----FN------------------DS--DT--GF---F----KK------T------------K--------RK----V-I-P----K------NP-------------------MTD-------P---SMLTEM----M-KGN-L-TNVL----PMILIGGWINWAFSGFVTTKVP-FPL--TLRFKPMLQR-----GIE---L--PT------LDASWVSSASWYFLNVFGLRSMYSLI-L-GQD-------------N-----A--A-------D--Q----S-------------R-IM-Q-------------E--Q-----M---T--------------------------------------------------G----A--A----M-------A-M---P----P------D--P-NKAFK--AEWEALQI---V--D---H------QWA-L-ENVEEEL--M-S--K-----D-----L--N--F-DGFF-SA-E----------LSS-------------------------------------------
>Ptychodera_flava@CT01131213.H1.1
------------------------------------------------R---FWVVLPIVCITFFVGIIRH--YVS-ILL---Q-S---------------------------------------D---K-K-VD--------L--Q-QVSDSQAL-MRS-RLLRE--NG-KYL-PKES-FVSRK------------YF----FN------------------DE--EK--GF---F----KT------Q------------K--------RQ----G-V-V----K------NP-------------------MTD-------P---SMMTDM----L-KGN-V-TNIL----PMIMIGGWINWTFSGFITTKVP-FPL--TIRFKPMLQR-----GIE---L--AS------LDASWVSSASWYFLNVFGLRSMYTLI-L-GEN-------------N-----A--A-------D--Q----A-------------R-IM-Q-------------E--Q-----M---S--------------------------------------------------G----G--G----M-------A-M---P----P------D--P-SKAFK--AEWEALQI---T--D---H------NWS-L-DNVEEEL--L-A--N-----T-----P--A--P-EDIY-VK-D----K-----FV--------------------------------------------
>Python_regius@CT01131213.H1.1
----------------------------------MSE--PELLLDSNIR---LWVVLPIVFITFFVGMIRH--YVS-ILL---Q-S---------------------------------------D---K-K-LT--------Q--E-QVSDSQVL-IRS-RVLRE--NG-KYI-PKQS-FLTRK------------YY----FN------------------NP--DD--GF---F----KK------T------------K--------RK----V-V-P----P------SP-------------------MTD-------P---TMLTDM----M-KGN-V-TNVL----PMILIGGWINMTFSGFVTTKVP-FPL--TLRFKPMLQQ-----GIE---L--LT------LDASWVSSASWYFLNVFGLRSIYTLI-L-GQD-------------N-----A--A-------D--Q----S-------------R-VM-Q-------------E--Q-----M---T--------------------------------------------------G----A--A----M-------A-M---P----A------D--T-NKAFK--TEWEALEL---T--D---H------QWA-L-EDVEEEL--M-A--K-----D-----L--R--F-EGMF-KE-E----L-----QTSMF-----------------------------------------
>Python_regius@Preg42398.H1.1
----------------------------------MTV--PDLRLDPSIR---FWVLLPVAWIALAVGILRL--RVA-RLL---R-G---------------------------------------E---R-E-PA--------WP-E-QWRDTQIL-ARS-RLLRE--NG-QFL-THQG-FLMRK------------HY----FN------------------NS--EN--GF---F----RK------T------------K--------RK----L-Q-P----R------NP-------------------LTD-------P---TMVTEM----M-KGN-L-INVL----PMILIGGWINWAFSGFVATKVP-FPL--TLRFKPMLQR-----GIN---L--PS------MDPSWVSSASWYFLNVFGLRKIYKHV-L-GED-------------T----------------E--Q----S-------------Q-LVLQ-------------D--Q-----F---M--------------------------------------------------G----P--A----S-------P-A---P----P------D--P-NKAFK--AEWEALEL---V--S---H------HWA-L-QDVEEQL--I-S--Q-----D-----L--Q--M-TGTS-RP-D--------------------------------------------------------
>Rana_chensinensis@Rche28980.H1.1
----------------------------------MAT--PELLLDSSIR---LWXXLPIVFIXFYSGLLRH--HVT-RLL---Q-G---------------------------------------E---K-K-TE--------L--E-PLSDSQVL-IRS-RILRE--NG-KYI-PRQS-FLMRK------------F-----------------------------------------------------------------------------------------------NP-------------------MTD-------P---TMMTDM----M-KGN-L-TNVL----PMIVIGGWINWAFSGFLTTKVP-FPX--TLRFKPMLQR-----GIE---L--VS------LDASWVSSASWXFLXVFGLRSMYTLI-L-GQD-------------N-----A--A-------D--Q----S-------------R-IM-Q-------------D--Q-----M---T--------------------------------------------------G----A--A----M-------S-A---P----Q------D--P-NKAFK--AEWEAMEI---T--E---H---------------------------------------------------------------------------------------------------------------
>Rana_chensinensis@Rche14682.H1.1
-----------------------------------------------------------------------------------------------------------------------------------K-LT--------Q--E-QVSDSQVL-IRS-RVLRE--NG-KYI-SXQS-FLMRK------------FF----FN------------------NA--ED--GF---F----KK------T------------K--------RK----V-V-P----P------SP-------------------MTD-------P---TMLTDM----M-KGN-V-TNVL----PMILIGGWINMTFSGFVTTKVP-FPL--TLRFKPMLQQ-----GIE---L--LS------LDASWVSSASWYFLNVFGLRSIYSLI-L-GQD-------------N-----A--A-------D--Q----S-------------R-VM-Q-------------E--Q-----M---T--------------------------------------------------G----A--A----M-------A-M---P----A------D--T-N----------------------------------------------------------------------------------------------------------------------------------------
>Scyliorhinus_canicula@toto67565.H1.1
----------------------------------ISE--PELLLDSNIR---LWVVLPIVFITFFVGLIRH--YIS-ILL---Q-S---------------------------------------D---K-K-LT--------E--E-QVSDSQVL-IRS-RILRE--NG-RYI-PKQS-FLTRK------------YY----FN------------------NP--DD--GF---F----KK------T------------K--------RK----V-V-P----P------SP-------------------MTD-------P---TMVMDM----M-KGN-V-TNVL----PMILIGGWINWTFSGFVTTKVP-FPL--TLRFKPMLQQ-----GIE---L--LS------LDASWVSSASWYFLNVFGLRSMYSLL-L-GQD-------------N-----A--A-------D--Q----S-------------R-VM-Q-------------E--Q-----M---T--------------------------------------------------G----A--A----M-------A-M---P----P------D--T-NKAFK--AEWEALEI---T--D---H------QWA-L-EEVEEEL--M-A--K-----D-----L--N--F-EGMF-SK-E----I-----ETSMF-----------------------------------------
>Scyliorhinus_canicula@toto54303.H1.1
-----------------------------------------LLLDSSIR---LWVVLPIVLISFSVGLIRH--YLS-RLL---Q-G---------------------------------------E---R-A-VR--------L--E-QLSDSQVL-GRS-RSLRE--HG-KYL-PRQS-FIMRK------------HF----FN------------------NA--ET--GF---F----KK------T------------K--------RK----V-A-P----K------SP-------------------MMD-------P---SMLTDM----M-KGN-L-TNVL----PMILIGGWINWAFSGFVTAKVP-FPL--TLRFKPMLQR-----GIE---L--VS------LDASWVSSASWYFLNVFGLRSLYSLI-L-GHD-------------N-----A--A-------D--Q----S-------------R-IL-Q-------------D--Q-----L---T--------------------------------------------------G----A--A----M-------S-M---P----P------D--T-NKAFK--AEWEALEI---V--D---Y------HWA-L-EGVEDEL--T-A--K-----D-----L--N--L-EEFY-N-----------------------------------------------------------
>Sphenodon_punctatus@toto20364.H1.1
----------------------------------MAG--PELRLGSGLR---LGALLPVAALGLLAGALRR--RAT-ELG---A-G---------------------------------------P---R-P-PG--------WA-E-QVQDTQTL-ARS-RLLRE--NG-RFL-PRQS-FLMRK------------HH----LN------------------DP--ET--GF---F----RK------T------------K--------RH----V-P-A----R------NP-------------------LTD-------P---TVVTDM----M-KGN-L-INVL----PMILLGGWINWTFSGFIVTKVP-FTL--TLPFKPMLQR-----GIN---V--PN------LGPSWVSSASWYFLNVFGLRPIYNLL-L-GEE-------------T-----A--S-------E--K----H----------------LLH-------------E--Q-----L---L--------------------------------------------------G----P--T----V-------P-A---P----P------D--P-NKAFK--AEWEALEL---V--S---H------RWT-L-QDVEEQL--M-A--R-----D-----L--D--L-AGMF-G-----------------------------------------------------------
>Sphenodon_punctatus@toto21285.H1.1
----------------------------------MSE--PELLLDSNIR---LWVVLPIVFITFFVGMIRH--YVS-ILL---Q-S---------------------------------------D---K-K-LT--------Q--E-QVSDSQVL-IRS-RVLRE--NG-KYI-PKQS-FLTRK------------YY----FN------------------NP--ED--GF---F----KK------T------------K--------RK----V-V-P----P------SP-------------------MTD-------P---TMLTDM----M-KGN-V-TNVL----PMILIGGWINMTFSGFVTTKVP-FPL--TLRFKPMLQQ-----GIE---L--LT------LDASWVSSASWYFLNVFGLRSIYTLI-L-GQD-------------N-----A--A-------D--Q----S-------------R-VM-Q-------------E--Q-----M---T--------------------------------------------------G----A--A----M-------A-M---P----A------D--T-NKAFK--TEWEALEL---T--D---H------QWA-L-EDVEEEL--M-A--K-----D-----L--R--L-EGMF-KE-E----L-----QTSIF-----------------------------------------
>Trachemys_scripta@CT01131213.H1.1
----------------------------------MSE--PELLLDSNIR---LWVVLPIVFITFFVGMIRH--YVS-ILL---Q-S---------------------------------------D---K-K-LT--------R--E-QVSDSQVL-IRS-RVLRE--NG-KYI-PKQS-FLTRK------------YF----FN------------------NP--ED--GF---F----KK------T------------K--------RK----V-V-P----P------SP-------------------MTD-------P---TMLTDM----M-KGN-V-TNVL----PMILIGGWINMTFSGFVTTKVP-FPL--TLRFKPVLQQ-----GIE---L--LT------LDASWVSSASWYFLNVFGLRSIYTLI-L-GQD-------------N-----A--A-------D--Q----S-------------R-VM-Q-------------E--Q-----M---T--------------------------------------------------G----A--A----M-------A-M---P----A------D--T-NKAFK--TEWEALEL---T--D---H------QWA-L-EDVEEEL--M-A--K-----D-----L--H--F-EGMF-KE-E----L-----QTSIF-----------------------------------------
