# Supplementary material for: A phylogenomic framework and timescale for comparative studies of tunicates
Source: BMC Biol. 2018 Apr 13;16:39. doi: 10.1186/s12915-018-0499-2 (PMC5899321; doi:10.1186/s12915-018-0499-2)
Supplement: Supplementary file 4 — Supporting data. Transcriptome assemblies, alignments, and trees. (ZIP 38502 kb) [file 12915_2018_499_MOESM4_ESM.zip › 12915_2018_499_MOESM4_ESM/12915_2018_499 (Delsuc) Files Updated 23-03-2018/tribe1121.fasta]

>Petromyzon_marinus@CT01080711.H1.1
-----------------------------------M--SDRYNIH----SQLEHLQSKYIGTGHADTTR-YEWLVNQHRDSYSSYMGHFDLLNYFAIAE--NE-SKA-RVRFNLMEKML-----Q-PCGPPPYK------PED----------------------------
>Danio_rerio@AAH76334
-----------------------------------M--TDRYNIH----SQLEHLQSKYIGTGHADTSK-WEWLVNQHRDSYCSYMGHFDLLNYFAISE--NE-SKA-RVRFNLMEKML-----Q-PCGPPADK------PEDA---------------------------
>Ornithorhynchus_anatinus@XP_001516505
--------------------------------------------------------------------X-WEWLVNQHRDSYCSYMGHFDLLNYFAIAE--NE-SKA-RVRFNLMEKML-----Q-PCGPPADK------PEEN---------------------------
>Homo_sapiens@X7
-----------------------------------M--TDRYTIH----SQLEHLQSKYIGTGHADTTK-WEWLVNQHRDSYCSYMGHFDLLNYFAIAE--NE-SKA-RVRFNLMEKML-----Q-PCGPPADK------PEEN---------------------------
>Gallus_gallus@XP_003204131
-----------------------------------M--TDRYTIH----SQLEHLQSKYIGTGHADTTK-WEWLVNQHRDSYCSYMGHFDLLNYFAIAE--NE-SKA-RVRFNLMEKML-----Q-PCGPPADK------PDES---------------------------
>Xenopus_tropicalis@AAI18871
-----------------------------------M--TDRYTIH----SQLEHLQSKYIGTGHADTTK-WEWLVNQHRDSYCSYMGHFDLLNYFAVAE--NE-SKA-RVRFNLMEKML-----Q-PCGPPADK------PDDS---------------------------
>Bos_taurus@XP_004044839
-----------------------------------M--TDRYTIH----SQLEHLQSKYIGTGHADTTK-WEWLVNQHRDSYCSYMGHFDLLNYFAIAE--NE-SKA-RVRFNLMEKML-----Q-PCGPPADK------PEEN---------------------------
>Mus_musculus@BAC25292
-----------------------------------M--TDRYTIH----SQLEHLQSKYIGTGHADTTK-WEWLVNQHRDSYCSYMGHFYLLNYFAIAE--NE-SKA-RVRFNLMEKML-----Q-PSGPPADK------PEEN---------------------------
>Leucoraja_erinacea@CT01080829.H1.1
-----------------------------------M--TDRYNIH----SQLEHLQSKYIGTGHADTTK-WEWLVNQHRDSYASYMGHFDLLNYFAVAE--NE-TKA-RVRFNLMEKML-----Q-PCGPPPDK------PEEA---------------------------
>Branchiostoma_floridae@EEN43534
-----------------------------------M--ADRYNIH----SQLEHLQSKYVGTGHSDTTK-WEWLTNQHRDSNACYMGHFDMLNYFAIAE--NE-TKA-RVKFNLMERML-----Q-PCGPPPEK------PDF----------------------------
>Xenoturbella_bocki@CT01100920.H1.1
-----------------------------------M--GDRYNIH----SQLKHLQSKYIGTGHADFLR-WEWLVNQHRDSVSSYVGHFDMWNY-----------------------------------------------------------------------------
>Patiria_pectinifera@X16
-----------------------------------M--GERYNIH----SQLEHLQSKYIGTGHADTTK-WEWMVNQHRDSICSYLGHYDMLNYFGVVE--NE-SKA-RVRFNLLEKML-----Q-PCGPPTEK------PAEEQ--------------------------
>Patiria_miniata@CT01100920.H1.1
-----------------------------------M--GERYNIH----SQLEHLQSKYIGTGHADTTK-WEWMVNQHRDSICSYLGHYDMLNYFGVVE--NE-SKA-RVRFNLLEKML-----Q-PCGPPTEK------PADEQ--------------------------
>Saccoglossus_kowalevskii@XP_002737214
-----------------------------------M--GDRYNIH----SQLEHLQSKYIGTGHADTTK-WEWLTNQHRDSFCSYIGHYDMLNYFATVE--NE-TKA-RVRFNLMEKML-----Q-PCGPPPDK------PDDQ---------------------------
>Strongylocentrotus_purpuratus@XP_001191266
-----------------------------------M--GDRYNIH----SQLEHLQSKYIGTGHSDTTK-WEWLTNQHRDSISSYLGHQDLINYFSLAE--NE-SKA-RVKFNLLQKMV-----Q-PCGPPPDK------PDDQL--------------------------
>Paracentrotus_lividus@CT01080711.H1.1
-----------------------------------M--GDRYNIH----SQLEHLQSKYIGTGHSDTTK-WEWLTNQHRDSISSYLGHQDLLNYFSLTE--NE-SKA-RVKFNLLQKMV-----Q-PCGPPPDK------PDDQL--------------------------
>Molgula_tectiformis@CT01080711.H1.1
-----------------------------------M--GDRYNIF----SQMEHLQSKYIGTGHSDTTK-WEWLTNQHRDSLSSYVGHDDLLNYIAIAE--NE-TKA-RVKFNLMDKMF-----Q-PCGPPPDR------P------------------------------
>Molgula_occidentalis@CT01091006.H1.1
-----------------------------------M--GDRYNIF----SQMEHLQSKYVGTGHSDTTK-WEWLTNQHRDSLSSYIGHDDLLNYIAIAE--NE-TKA-RVKFNLMDKMF-----Q-PCGPPPDR------P------------------------------
>Dendrodoa_grossularia@CT01091006.H1.1
-----------------------------------M--GDRYNIF----SQMEHLQSKYVGTGHSDTTK-WEWLTNQHRDSLASYMGHPDLLSYVAIAE--NE-TKA-RVRFTLLERMF-----Q-PCGPPPDR------PNLD---------------------------
>Polyandrocarpa_maxima@Pmax49448.H1.1
-----------------------------------M--GDRYNIF----SQMEHLQSKYVGTGHSDTTK-WEWLTNQHRDSLASYIGHPDLMGYIAIAE--NE-TKA-RVRFNLLERMF-----Q-PCGPPPDR------PNID---------------------------
>Styela_plicata@CT01091006.H1.1
-----------------------------------M--GDRYNIF----SQMEHLQSKYVGTGHSDTTK-WEWLTNQHRDSLASYIGHPDLLSHIAIAE--NE-TRA-RVRFNLMERMF-----Q-PCGPPPDR------PNMD---------------------------
>Ciona_intestinalis@XP_002121995
-----------------------------------M--GDRYNIF----SQMEHLQSKYVGTGHSDTTK-WEWLTNQHRDTLASFVGHHDLLNYIAIAE--NE-TKA-RVRFNMLEKMF-----Q-PCGPPPDR------PNVD---------------------------
>Ciona_savignyi@CT01080711.H1.1
-----------------------------------M--GDRYNIF----SQMEHLQSKYVGTGHSDTTK-WEWLTNQHRDTLASYIGHHDLLTYIAIAE--NE-SKA-RIRFNMLEKMF-----Q-PCGPPPDR------PN-----------------------------
>Apostichopus_japonicus@GH551459.H1.1
-----------------------------------M--GDRYNIF----SQMEHLQSKYIGTGHSDTTK-WEWLTNQHRDTFSSLIGHYDMMNFVAVAE--NE-SKA-RVKFNMLEKLI-----Q-PCGPPPER------P------------------------------
>Clavelina_lepadiformis@Clep121491.H1.2
-----------------------------------M--GDRYNIF----SQMEHLQSKYVGTGHADTTK-WEWITNQHRDTLASYIGHHDLLSYIAVAE--NE-AKA-RVRFNLLDKMF-----Q-PCGPPPDR------PNVD---------------------------
>Cystodytes_dellechiajei@CT01091006.H1.1
--------------------------------------------F----SQMEHLQSKYVGTGHSDTTK-WEWLTNQHRDTLASYVGHHDLLSYIAIAE--NE-AKA-RVRFNLLDKMF-----Q-PCGPPPDR------PNVD---------------------------
>Oikopleura_dioica@CT01080829.H1.1
-----------------------------------M--GDRYNIF----SQMEHLQSKYNGTGHADLTK-WEWMVHTHRDSYSSYIGHGDLLSHIAICE--NE-SRA-RVKFNLLKKMF-----H-PCGPPPQK------P------------------------------
>Oikopleura_dioica@CBY33976
-----------------------------------M--GDRYNIF----SQMEHLQSKYNGTGHADLTK-WEWMVHTHRDSYASYIGHGDLLSHIAICE--NE-SRA-RVQFNLLKKMF-----H-PCGPPPQK------PKWMD--M-----------------------
>Anolis_carolinensis@XP_003215769
-----------------------------------M--TDRYTIH----SQLEHLQSKYIGTGHADTTK-WEWLVNQHRDSYCSYMGHFDLLNYFAIAE--DE-SKA-RVRFNLMEKML-----Q-PCGPPADK------PDES---------------------------
>Eucidaris_tribuloides@CT01120409.H1.1
-----------------------------------M--GDRYNIH----SQLEHLQSKYIGTGHSDTTK-WEWITNQHRDSISSYLGHQDLINYFALAE--NE-SKA-RVRFNLMQKML-----Q-PCGPPPDK------PDDQL--------------------------
>Lytechinus_variegatus@XP_001191266
-----------------------------------M--GDRYNIH----SQLEHLQSKYIGTGHSDTTK-WEWLTNQHRDSISSYLGHQDLINYFSLAE--NE-SKA-RVKFNLLQKMV-----Q-PCGPPPDK------PDDQL--------------------------
>Crotalus_adamanteus@AFJ51437
-----------------------------------M--TDRYTIH----SQLEHLQSKYIGTGHADTTK-WEWLVNQHRDSYCSYMGHFDLLNYFAVAE--NE-SKA-RVRFNLMEKML-----Q-PCGPPADK------PDES---------------------------
>Sarcophilus_harrisii@XP_003769561
-----------------------------------M--TDRYTIH----SQLEHLQSKYIGTGHADTTK-WEWLVNQHRDSYSSYMGHFDLLNYFAIAE--NE-SKA-RVRFNLMEKML-----Q-PCGPPADK------PEEN---------------------------
>Oreochromis_niloticus@XP_004551508
-----------------------------------M--TDRYNIH----SQLEHLQSKYIGTGHADTSK-WEWLVNQHRDSYCSYMGHFDLLNYFAVAE--NE-SKA-RVRFNLMEKML-----Q-PCGPPADK------PDDA---------------------------
>Salpa_fusiformis@Sfus33875.H1.1
-----------------------------------M--GDRYNIF----SQMEHLQSKYVGTGHSDTTK-WEWLSNQHRDSLASFIGHHDLLNYISIAE--NE-SKN-RVRFNLLEKMF-----Q-PCGPPTDR------PNLD---------------------------
>Ophionotus_victoriae@SRA170569.H1.1
-----------------------------------M--GDRYNIH----SQLEHLQSKYIGTGHADTTK-WEWLTNQHRDSFSSYVGHYDLLNYFAVAE--NE-SKA-RVKFNLMEKML-----Q-PCGPPPEK------PEDQ---------------------------
>Chelonia_mydas@EMP39103
-----------------------------------M--TVRSTIH----SQLEHLQSKYIGTGHADTTK-WEWLVNQHRDSYCSYMGHFDLLNYFAIAE--NE-SKA-RVRFNLMEKML-----Q-PCGPPADK------PEES---------------------------
>Columba_livia@EMC85854
-----------------------------------M--TDRYTIH----SQLEHLQSKYIGTGHADTTK-WEWLVNQHRDSYCSYMGHFDLLNYFAIAE--NE-SKA-RVRFNLMEKML-----Q-PCEP-----------------------------------------
>Alligator_sinensis@XM_006024247.H1.1
-----------------------------------M--TDRYTIH----SQLEHLQSKYIGTGHADTTK-WEWLVNQHRDSYCSYMGHFDLLNYFAIAE--NE-SKA-RVRFNL---------------------------------------------------------
>Ambystoma_mexicanum@CT01131213.H1.1
-----------------------------------M--TDRYTIH----SQLEHLQSKYIGTGHADTTK-WEWLVNQHRDSYCSYMGHFDLLNYFAVAE--NE-SKA-RVRFNLMEKML-----Q-PCGPPTDK------PEE----------------------------
>Caiman_crocodilus@Contig9389.H1.1
------------------------------------------------------------GTGHADTTK-WEWLVNQHRDSYCSYMGHFDLLNYFAIAE--NE-SKA-RVRFNLMEKML-----Q-PCGPPADK------PDES---------------------------
>Caretta_caretta@Contig12865.H1.1
-----------------------------------M--TDRYTIH----SQLEHLQSKYIGTGHADTTK-WEWLVNQHRDSYCSYMGHFDLLNYFAIAE--NE-SKA-RVRFNLMEKML-----Q-PCGPPADK------PEES---------------------------
>Chelonoidis_nigra@Contig13344.H1.1
-----------------------------------M--TDRYTIH----SQLEHLQSKYIGTGHADTTK-WEWLVNQHRDSYCSYMGHFDLLNYFAIAE--NE-SKA-RVRFNLMEKML-----Q-PCGPPADK------PEES---------------------------
>Chrysemys_picta_bellii@CT01131213.H1.1
-----------------------------------M--TDRYTIH----SQLEHLQSKYIGTGHADTTK-WEWLVNQHRDSYCSYMGHFDLLNYFAIAE--NE-SKA-RVRFNLMEKML-----Q-PCGPPADK------PEES---------------------------
>Crocodylus_niloticus@toto15367.H1.1
---------------------------------------------------------------------------------------HFDLLNYFAIAE--NE-SKA-RVRFNLMEKML-----Q-PCGPPADK------PDES---------------------------
>Cyclorana_alboguttata@Calb6249.H1.1
-----------------------------------M--TDRYTIH----SQLEHLQSKYIGTGHADTTK-WEWLVNQHRDSYCSYMGHFDLLNYFAVAE--NE-SKA-RVRFNLMEKML-----Q-PCGPPVDK------PDES---------------------------
>Emys_orbicularis@Contig27624.H1.1
-----------------------------------M--TDRYTIH----SQLEHLQSKYIGTGHADTTK-WEWLVNQHRDSYCSYMGHFDLLNYFAIAE--NE-SKA-RVRFNLMEKML-----Q-PCGPPADK------PEES---------------------------
>Eublepharis_macularius@Emac8631.H1.1
-----------------------------------M--TDRYTIH----SQLEHLQSKYIGTGHADTTK-WEWLVNQHRDSYCSYMGHFDLLNYFAIAE--DE-SKA-RVRFNLMEKML-----Q-PCGPPADK------PDES---------------------------
>Lampropholis_coggeri@CT01131213.H1.1
-----------------------------------M--TDRYTIH----SQLEHLQSKYIGTGHADTTK-WEWLVNQHRDSYCSYMGHFDLLNYFAIAE--NE-SKA-RVRFXLMEKML-----Q-PCGPPADK------PDEN---------------------------
>Latimeria_chalumnae@CT01131213.H1.1
-----------------------------------M--TDRYTIH----SQLEHLQSKYIGTGHADTTK-WEWLVNQHRDSYCSYMGHFDLLNYFGVAE--NE-SKA-RVRFNLMEKML-----Q-PCGPPPDK------PEES---------------------------
>Latimeria_menadoensis@CT01131213.H1.1
-----------------------------------M--TDRYTIH----SQLEHLQSKYIGTGHADTTK-WEWLVNQHRDSYCSYMGHFDLLNYFGVAE--NE-SKA-RVRFNLMEKML-----Q-PCGPPPDK------PEES---------------------------
>Notophthalmus_viridescens@Nvir15846.H1.1
-----------------------------------M--TDRYTIH----SQLEHLQSKYIGTGHADTTK-WEWLVNQHRDSYCSYMGHFDLLNYFAVAE--NE-SKA-RVRFNLMEKML-----Q-PCGPPTDK------P------------------------------
>Pelodiscus_sinensis@toto23554.H1.1
-----------------------------------M--TDRYTIH----SQLEHLQSKYIGTGHADTTK-WEWLVNQHRDSYCSYMGHFDLLNYFAIAE--NE-SKA-RVRFNLMEKML-----Q-PCGPPADK------PEES---------------------------
>Pogona_vitticeps@CT01131213.H1.1
-----------------------------------M--TDRYTIH----SQLEHLQSKYIGTGHADTTK-WEWLVNQ----------------------------------------------------------------------------------------------
>Protopterus_annectens@CT01131213.H1.1
-----------------------------------M--TDRYTIH----SQLEHLQSKYIGTGHADTTK-WEWLVNQHRDSHCSYMGHFDLLNYFAIAE--NE-SKA-RVRFNLMEKML-----Q-PCGPPSDK------PEES---------------------------
>Ptychodera_flava@CT01131213.H1.1
-----------------------------------M--GDRYNIH----SQLEHLQSKYIGTGHADTTK-WDWLTNQHRDSFCSYIGHYDMLNYFALAE--NE-SKA-RVRFNLMEKLL-----Q-PCG------------------------------------------
>Python_regius@CT01131213.H1.1
-----------------------------------M--TDRYTIH----SQLEHLQSKYIGTGHADTTK-WEWLVNQHRDSYCSYMGHFDLLNYFAIAE--NE-SKA-RVRFNLMEKML-----Q-PCGPPADK------PDES---------------------------
>Rana_chensinensis@Rche55153.H1.1
-----------------------------------M--TDRYTIH----SQLEHLQSKYIGTGHADTTK-WEWLVNQHRDSYCSYMGHFDLLNYFAVAE--NE-SKA-RVRFNLMEKML-----Q-PCGPPVDK------PDDS---------------------------
>Scyliorhinus_canicula@toto73917.H1.1
------------------------------------------------------LQSKYIGTGHADTTK-WEWLVNQHRDSYASYMGHFDLLNYFAVAE--NE-TKA-RVRFNLMEKML-----Q-PCGPPPDK------PEEA---------------------------
>Sphenodon_punctatus@toto3383.H1.1
-----------------------------------M--TDRYTIH----SQLEHLQSKYIGTGHADTTK-WEWLVNQHRDSYCSYMGHFDLLNYFAIAE--NE-SKA-RVRFNLMEKML-----Q-PCGPPADK------PDES---------------------------
>Trachemys_scripta@toto18213.H1.1
--------------------------------------TDRYTIH----SQLEHLQSKYIGTGHADTTK-WEWLVNQHRDSYCSYMGHFDLL-------------------------------------------------------------------------------
