# Supplementary material for: A phylogenomic framework and timescale for comparative studies of tunicates
Source: BMC Biol. 2018 Apr 13;16:39. doi: 10.1186/s12915-018-0499-2 (PMC5899321; doi:10.1186/s12915-018-0499-2)
Supplement: Supplementary file 4 — Supporting data. Transcriptome assemblies, alignments, and trees. (ZIP 38502 kb) [file 12915_2018_499_MOESM4_ESM.zip › 12915_2018_499_MOESM4_ESM/12915_2018_499 (Delsuc) Files Updated 23-03-2018/tribe1129.fasta]

>Homo_sapiens@X15
-------------------------------------------------------------------------MST-N-----NMSD-PRRPNKVL----------RYK-PPPS--E--C--N---P---------AL-D--DPT---PDYMNLLGMIFSMCGLMLKLKWCAWVAVYCSFISFANSRS-S------EDTKQMMSSFMLSISAVVMSYLQ-----NPQPM-TPPW-------------------
>Mus_musculus@BAE27699
------------------------------------------------------------------------XMST-N-----NMSD-PRRPNKVL----------RYK-PPPS--E--C--N---P---------AL-D--DPT---PDYMNLLGMIFSMCGLMLKLKWCAWVAVYCSFISFANSRS-S------EDTKQMMSSFMLSISAVVMSYLQ-----NPQPM-TPPW-------------------
>Bos_taurus@AAI11636
-------------------------------------------------------------------------MSA-N-----NMSD-PRRPNKVL----------RYK-PPPS--E--C--N---P---------AL-D--DPT---PDYMNLLGMIFSMCGLMLKLKWCAWVAVYCSFISFANSRS-S------EDTKQMMSSFMLSISAVVMSYLQ-----NPQPM-TPPW-------------------
>Eptatretus_burgeri@BJ653170.H1.1
-------------------------------------------------------------------------MSA-N-----NSSD-PHRPSKIQ----------RYK-PPSS--E--T--N---Q---------TL-E--DPT---PDYMNLLGMIFSMCGLMLKLKWCAWVAVYCSFISFANSRS-S------EDTKQMMSSFMLSISAVVMSYLQ-----NPQPM-TTPW-------------------
>Monodelphis_domestica@XP_001362612
-------------------------------------------------------------------------MSV-N-----NMSD-PRRPNKVL----------RYK-PPAT--E--N--N---P---------AL-E--DPT---PDYMNLLGMIFSMCGLMLKLKWCAWIAVYCSFISFANSRS-S------EDTKQMMSSFMLSISAVVMSYLQ-----NPQPM-TPPW-------------------
>Danio_rerio@AAH59477
-------------------------------------------------------------------------MTV-N-----NMAD-PRRQNKIF----------RYK-PPNT--E--S--N---P---------TL-E--DPT---PDYMNLLGMIFSMCGLMLKLKWCAWIAVYCSFISFANSRS-S------EDTKQMMSSFMLSISAVVMSYLQ-----NPQPM-SPPW-------------------
>Ambystoma_mexicanum@CT01080711.H1.1
-------------------------------------------------------------------------MAV-N-----NSSD-PRRANKIL----------RYK-PPTT--E--N--N---P---------TL-E--DPT---PDYMNLLGMIFSMCGLMLKLKWCAWIAVYCSFISFANSRS-S------EDTKQMMSSFMLSISAVVMSYLQ-----NPQPM-SPPW-------------------
>Ornithorhynchus_anatinus@XP_001509307
-------------------------------------------------------------------------MSA-N-----SMSD-PRRPNKVL----------RYK-PPST--D--N--N---P---------TL-E--DPT---PDYMNLLGMIFSMCGLMLKLKWCAWIAVYCSFISFANSRS-S------EDTKQMMSSFMLSISAVVMSYLQ-----NPQPM-SPPW-------------------
>Xenopus_tropicalis@AAI58246
-------------------------------------------------------------------------MTG-N-----GAND-PRRPGKVH----------RYK-APTT--E--S--S---P---------TL-D--DPT---PDYMNLLGMIFSMCGLMLKLKWCAWIAVYCSFISFANSRS-S------EDTKQMMSSFMLSISAVVMSYLQ-----NPQPM-SPPW-------------------
>Xenopus_laevis@AAH71133
-------------------------------------------------------------------------MTG-N-----GAND-PRRPGKIN----------RYK-APTT--E--S--S---P---------TL-D--DPT---PDYMNLLGMIFSMCGLMLKLKWCAWIAVYCSFISFANSRS-S------EDTKQMMSSFMLSISAVVMSYLQ-----NPQPM-SPPW-------------------
>Xenopus_laevis@AAH68836
-------------------------------------------------------------------------MTG-N-----GAND-PRRPGKIH----------RYK-APTT--E--S--S---P---------TQ-D--DPT---PDYMNLLGMIFSMCGLMLKLKWCAWIAVYCSFISFANSRS-S------EDTKQMMSSFMLSISAVVMSYLQ-----NPQPM-SPPW-------------------
>Oikopleura_dioica@CBY15106
----------------------------------------------------------------------------MV-EEVLKWTN-PKREKSVF----------RFM-AQS---A--A--S---Q---------QA-A--DPL---PDYLNLLTMIFSMCGLLMKIKWCAWAAIFCSMTSYANSRT-T------EDARQVLSSLMLSISAVVMTYLQ-----NPTPM-SLPK-------------------
>Molgula_tectiformis@CT01080711.H1.1
-------------------------------------------------------------------------MDS-R-H---VEDV-KKRSSKIT----------RYK-P-----K--S--A---D---------NM-D--DPL---PDYINFLAMIFSMCGLMLKIKWCAWCSIIASIISYANARS-S------EDSRQVLSSFLLALSSVFLTYLH-----NPAPM-VTPW-------------------
>Bostrichobranchus_pilularis@CT01091006.H1.1
---------------------------------------------------------------------------T-K-T---VEDV-RKRNVKIL----------RYK-P-----K--S--L---D---------NL-D--DPL---PDYINFLAMIFSMCGLMLKIKWCAWCSIMASIISYANARS-S------EDGRQVLSSFLLALSSVFLTYLH-----KP---------------------------
>Molgula_occidentalis@CT01091006.H1.1
---------------------------------------------------------------------------S-R-P---VEDI-KKRNYRIV----------RYK-P-----K--S--A---D---------NM-D--DPL---PDYINFLAMIFSMCGLMLKIKWCAWCSIMASIVSYANARS-S------EDSRQVLSSFLLALSSVFLTYLH-----NPAPM-TTPW-------------------
>Molgula_gulf@CT01091006.H1.1
----------------------------------------------------------------------------------------KKRSSKVY----------RYK-P-----K--N--P---D---------NP-E--DPL---PDYINFLAMIFSMCGLMLKIKWCAWCSVMASVVSYANARS-S------EDSRQVLSSFLLALSSVFLTYLH-----SPAPM-TTPW-------------------
>Dendrodoa_grossularia@CT01091006.H1.1
----------------------------------------------------------------------------------------KKNPAKVI----------RYK-A-----Q--P--L---S---------NP-D--DPF---PDYINLVSMIFSMCGLMLKIKWCAWASVFGSLVSFANSRS-S------EDGRQVLSSFMLSVSSVVMTYLH-----NPTP-------------------------
>Styela_plicata@CT01091006.H1.1
-----------------------------------------------------------------------------T-M---EGDLRKKNPARIV----------RYK-P-----Q--S--A---N---------AG-E--DPL---PDYINLVSMIFSMCGLMLKIKWCAWASIFGSLVSFANSRS-S------EDGRQVLSSFMLSVSSVVI--------------------------------------
>Ciona_intestinalis@X4
-------------------------------------------------------------------------MDS-T-P---NDEL-KGRNYAIV----------RYK-P-----K--A--A---N---------AS-D--DPV---PDYMNLLAMIFSMCGLMLKIKWCAWCAVFCSLISFANSRS-S------EDSRQVLSSFMLSVSAVVMTYLQ-----NPAPM-VTPW-------------------
>Ciona_savignyi@CT01080711.H1.1
-------------------------------------------------------------------------MES-T-----NDE--KVRNYTIV----------RYK-P-----K--A--T---N---------TT-D--DPV---PDYMNLLAMIFSMCGLMLKIKWCAWCAVFCSLISFANSRS-S------EDSRQVLSSFMLSVSAVVMTYLQ-----NPAPM-VTPW-------------------
>Phallusia_mammilata@CT01091006.H1.1
------------------------------------------------------------------------------------EDT-KGRPYKIF----------RYK-P-----K--Q--A---N---------GS-E--DPV---PDYMNLLAMIFSMCGLMLKIKWCAWSAVFCSLISFANSRS-S------EDSRQVLSSFMLSVSAVVMTYLQ-----NPAPM-NTPW-------------------
>Clavelina_lepadiformis@CT01091006.H1.1
------------------------------------------------------------------------------------------KNYTVN----------RYK-P-----K--AEEA---T---------TS-D--DPV---PDYMNLLAMIFSMCGLMLKIKWCAWCAVFCSLISFANSRS-S------EDGRQVLSSFMLSISAVVMTYLQ-----NPAPM-TPPW-------------------
>Saccoglossus_kowalevskii@CT01080711.H1.1
--------------------------------------------------------------------------SMSS-----GATD-VKRPNKIN----------RYK-PP-------E--A---G---------GL-E--DPT---SEYMNLLGMIFSMCGLMLKMKWCAWIAVYCSFISYANSRS-S------EDTKQMLSSFMLSISAVVMSYLQ-----NPQPM-TPPW-------------------
>Balanoglossus_clavigerus@FN986322.H1.1
----------------------------------------------------------------------------AS-----VMTD-VRRPNKIQ----------RYK-PP-------E--A---S---------GL-E--DPT---SDYMNLLGMIFSMCGLMLKMKWCAWIAVYCSFISYANSRS-S------EDTKQMLSSFMLSISAVVMSYLQ-----NPQPM-TPPW-------------------
>Branchiostoma_floridae@EEN47457
-------------------------------------------------------------------------MSA-A-AN--SSAD-PRRPNKVV----------RYK-PPS------Q--E---R----------L-D--DPT---PDYMNLLGMIFSMCGLMMKMKWCAWAAVYCAFISFANSRS-S------EDTKQMLSSFMLSISAVVMSYLQ-----NPQPM-QPPW-------------------
>Xenoturbella_bocki@CT01100920.H1.1
-------------------------------------------------------------------------------MSTNNSAD-PKRPNKVH----------RYK-PLP------E--G---T----------T-D--DPT---PDYMNLLGMMFSMCGLMMKLKWCAWAAVYCAFISFANSRA-S------EDSKQMLSSFMLSISAVVMSYLQ-----NPQPM-TPPW-------------------
>Patiria_pectinifera@X5
-------------------------------------------------------------------------MSQ-N-----NSSD-VKRPSKIV----------RYK-AP-------E--D---A---------TP-D--DPT---ADYMNLLGMVFSMLGLMMKMKWCAWIAVFCSFISFSNTRC-T------EDGKQMFSSFMLSISAVVMSYLQ-----NPQPM-TLPWQ------------------
>Patiria_miniata@CT01100920.H1.1
-------------------------------------------------------------------------MSQ-N-----NSSD-VKRPSKIV----------RYK-AP-------E--D---A---------TP-D--DPT---ADYMNLLGMVFSMLGLMMKMKWCAWIAVFCSFISFSNTRC-T------EDGKQMFSSFMLSISAVVMSYLQ-----NPQPM-TLPWQ------------------
>Paracentrotus_lividus@AM596266.H1.1
-----------------------------------------------------------------------------N-----SSTD-VKRPNKIK----------KYT-PPD------E--N---N---------AS-D--DPT---ADYMNLLGMVFSMFGLMMKMKWCAWMAVFCSFISFSNSRV-N------EDGKQMFSSFMLSISAVVMSYLQ-----NPAPM-TLPWQ------------------
>Strongylocentrotus_purpuratus@XP_797090
---------------------------------------------------------------------MSSNTTTTN-----SSTD-VKRPNKIK----------KYT-PPD------E--N---S---------AS-D--DPT---ADYMNLLGMVFSMFGLMMKMKWCAWMAVFCSFISFSNSRV-N------EDGKQMFSSFMLSISAVVMSYLQ-----NPAPM-TLPWQ------------------
>Gallus_gallus@AEJ33671
------------------------------------------------------------------------------------MAD-PRRPARVT----------RYK-PPTT--E--S--N---P---------AL-E--DPT---PDYMNLLGMVFSMCGLMLKLKWCAWIAVYCSFISFANSRS-S------EDTKQMMSSFMLSISAVVMSYLQ-----NPQPM-SPPW-------------------
>Anolis_carolinensis@XP_003225243
-------------------------------------------------------------------------MSS-N-----NMAD-PRRPNRVL----------RYK-PPST--E--N--N---P---------TL-E--DPT---PDYMNLLGMIFSMCGLMLKLKWCAWIAVYCSFISFANSRS-S------EDTKQMMSSFMLSISAVVMSYLQ-----NPQPM-SPPW-------------------
>Eucidaris_tribuloides@CT01120409.H1.1
-----------------------------------------------------------------------------N-----NSSD-VKRPNKIK----------KYT-PP-------E--D---S---------AP-D--DPT---ADYMNLLGMVFSMFGLMMKMKWCAWMAVFCSFISFSSSRC-N------EDGKQMFSSFMLSISAVVMSYLQ-----NPAPM-TLPWQ------------------
>Lytechinus_variegatus@CT01120409.H1.1
-----------------------------------------------------------------------------N-----SSSD-VKRPNKIK----------KYT-PPD------E--N---S---------AS-D--DPT---ADYMNLLGMVFSMFGLMMKMKWCAWMAVFCSFISFSNSRV-N------EDGKQMFSSFMLSISAVVMSYLQ-----NPAPM-TLPWQ------------------
>Pan_troglodytes@JAA06650
-------------------------------------------------------------------------MST-N-----NMSD-PRRPNKVL----------RDK-PPPS--E--C--N---P---------AL-D--DPT---PDYMNLLGMIFSMCGLMLKLKWCAWVAVYCSFISFANSRS-S------EDTKQMMSSFMLSISAVVMSYLQ-----NPQPM-TPPW-------------------
>Sarcophilus_harrisii@XP_003760759
----------------------------------------------------------------------------------------------------------XYK-PPAT--E--N--N---P---------AL-E--DPT---PDYMNLLGMIFSMCGLMLKLKWCAWIAVYCSFISFANSRS-S------EDTKQMMSSFMLSISAVVMSYLQ-----NPQPM-TPPW-------------------
>Oreochromis_niloticus@XP_003454128
-------------------------------------------------------------------------MLS-N-----NMAD-PRRQNKIL----------RYK-PPST--E--T--N---P---------TL-E--DPT---PDYMNLLGMIFSMCGLMLKLKWCAWIAVYCSFISFANSRS-S------EDTKQMMSSFMLSISAVVMSYLQ-----NPQPM-SPPW-------------------
>Salpa_fusiformis@Sfus18519.H1.1
-------------------------------------------------------------------------------------E--KPKGYKVN----------RYE-P-----K--P--E---S---------AL-D--DAI---PEYMNLFGMVFSMCGLMLKIKWCSWCAIFCALISFAHSRS-S------EDNKQVWSSFMLSISSVVMTYLQ-----NPAPL-VTPW-------------------
>Ophionotus_victoriae@CT01130610.H1.1
-----------------------------------------------------------------------------N-----NQAD-VTRPAKIH----------NYK-VPE------E--G---A---------AP-D--DPS---ADYMNLLGMVFSMFGLMMKMKWCAWIAVYCSFISFANTRC-T------EDGKQMFSSFMLSISAVVMSYLQ-----SPQ--------------------------
>Alligator_sinensis@XM_006023490.H1.1
----------------------------------------------------------------------------------------------------------RYK-PPST--E--N--N---P---------TL-E--DPT---PDYMNLLGMIFSMCGLMLKLKWCAWIAVYCSFISFANSRS-S------EDTKQMMSSFMLSISAVVMSYLQ-----NPQPM-SPPW-------------------
>Caiman_crocodilus@Contig6747.H1.1
-------------------------------------------------------------------------MSG-N-----SMAD-PRRPNKVT----------RYK-PPST--E--N--N---P---------TL-E--DPT---PDYMNLLGMIFSMCGLMLKLKWCAWIAVYCSFISFANSRS-S------EDTKQMMSSFMLSISAVVMSYLQ-----NPQPM-SPPW-------------------
>Caretta_caretta@Contig10273.H1.1
-----------------------------------------------------------------------------------------------T----------RYK-PPST--E--N--N---P---------TL-E--DPT---PDYMNLLGMIFSMCGLMLKLKWCAWIAVYCSFISFANSRS-S------EDTKQMMSSFMLSISAVVMSYLQ-----NPQPM-SPPW-------------------
>Chelonoidis_nigra@Contig14525.H1.1
-------------------------------------------------------------------------LSS-N-----SMAD-PRRPNKVL----------RYK-PPST--E--N--N---P---------TL-E--DPT---PDYMNLLGMIFSMCGLMLKLKWCAWIAVYCSFISFANSRS-S------EDTKQMMSSFMLSISAVVMSYLQ-----NPQPM-SPPW-------------------
>Chrysemys_picta_bellii@CT01131213.H1.1
-------------------------------------------------------------------------MAS-N-----SMAD-PRRPNKVL----------RYK-PPST--E--N--N---P---------TL-E--DPT---PDYMNLLGMIFSMCGLMLKLKWCAWIAVYCSFISFANSRS-S------EDTKQMMSSFMLSISAVVMSYLQ-----NPQPM-SPPW-------------------
>Crocodylus_niloticus@toto7482.H1.2
-------------------------------------------------------------------------MSG-N-----SMAD-PRRPNKVT----------RYK-PPST--E--N--N---P---------TL-E--DPT---PDYMNLLGMIFSMCGLMLKLKWCAWIAVYCSFISFANSRS-S------EDTKQMMSSFMLSISAVVMSYLQ-----NPQPM-SPPW-------------------
>Crotalus_adamanteus@CT01131213.H1.1
----------------------------------------------------------------------------------------------------------RYK-PPTT--E--N--N---P---------TL-E--DPT---PDYMNLLGMIFSMCGLMLKLKWCAWIAVYCSFISFANSRS-S------EDTKQ----------------------------------------------------
>Cyclorana_alboguttata@Calb6304.H1.1
-------------------------------------------------------------------------MTG-N-----SGSD-PRRPAKVQ----------RYK-PPTS--E--N--S---P---------TL-D--DPT---PDYMNLLGMIFSMCGLMLKLKWCAWIAVYCSFISFANSRS-S------EDTKQMMSSFMLSISAVVMSYLQ-----NPQPM-SPPW-------------------
>Emys_orbicularis@CT01131213.H1.1
-------------------------------------------------------------------------MAS-N-----SMAD-PRRPNKVL----------RYK-PPST--E--N--N---P---------TL-E--DPT---PDYMNLLGMIFSMCGLMLKLKWCAWIAVYCSFISFANSRS-S------EDTKQMMSSFM----------------------------------------------
>Eublepharis_macularius@Emac11200.H1.1
-------------------------------------------------------------------------MSS-N-----NMAD-PRRPNRVL----------RYK-PPST--E--N--N---P---------TL-E--DPT---PDYMNLLGMIFSMCGLMLKLKWCAWIAVYCSFISFANSRS-S------EDTKQMMSSFMLSISAVVMSYLQ-----NPQPM-SPPW-------------------
>Lampropholis_coggeri@CT01131213.H2.1
----------------------------------------------------------------------------------------------------------RYK-PPST--E--N--N---P---------TL-E--DPT---PDYMNLLGMIFSMCGLMLKLKWCAWIAVYCSFISFANSRS-S------EDTKQMMSSFMLSISAVVMSYLQ-----NPQPM-SPPW-------------------
>Latimeria_chalumnae@CT01131213.H1.1
-------------------------------------------------------------------------MSS-N-----SMAD-PRRPNKIQ----------RYK-PPST--D--N--N---P---------TL-E--DPT---PDYMNLLGMIFSMCGLMLKLKWCAWIAVYCSFISFANSRS-S------EDTKQMMSSFM----------------------------------------------
>Latimeria_menadoensis@CT01131213.H1.1
-------------------------------------------------------------------------MSS-N-----SMAD-PRRPNKIQ----------RYK-PPST--D--N--N---P---------TL-E--DPT---PDYMNLLGMIFSMCGLMLKLKWCAWIAVYCSFISFANSRS-S------EDTKQMMSSFMLSISAVVMSYLQ-----NPQPM-SPPW-------------------
>Leucoraja_erinacea@toto70790.H1.1
------------------------------------------------------------------------------------MAD-PRRVNKIL----------RYK-PPAS--D--N--N---P---------TL-E--DPT---PDYMNLLGMIFSMCGLMLKLKCCAWIAVYCSFISFANSRS-S------EDTKQMMSSFMLSISAVVMSYLQ-----NPQPM-SPPW-------------------
>Notophthalmus_viridescens@Nvir5876.H1.1
-------------------------------------------------------------------------MAV-N-----NSSD-PRRANKIL----------RYK-PPTT--E--N--N---P---------TL-E--DPT---PDYMNLLGMXFSMCGLMLKXXXXAWXAVYCSFISFANSRS-S------EDTKQMMSSFMLSXSAVVMSYLQ-----NPQPM-SPPW-------------------
>Pelodiscus_sinensis@toto19764.H1.1
-----------------------------------------------------------------------------------------------------------YK-PPTT--E--N--N---P---------TL-E--DPT---PDYMNLLGMIFSMCGLMLKLKWCAWIAVYCSFISFANSRS-S------EDTKQMMSSFMLSISAVVMSYLQ-----NPQPM-SPPW-------------------
>Phrynops_hilarii@Contig17134.H1.1
-------------------------------------------------------------------------MSS-N-----SMAD-PRRPNKVL----------RYK-PPST--E--N--N---P---------TL-E--DPT---PDYMNLLGMIFSMCGLMLKLKWCAWIAVYCSFISFANSRS-S------EDTKQMMSSFMLSISAVVMSYLQ-----NPQPS-SPPW-------------------
>Pogona_vitticeps@toto7082.H1.1
-------------------------------------------------------------------------MSS-N-----SMAD-PRRPNRVL----------RYK-PPTT--E--N--N---P---------TL-E--DPT---PDYMNLLGMIFSMCGLMLKLKWCAWIAVYCSFISFA---------------------------------------------------------------------
>Protopterus_annectens@CT01131213.H1.1
-------------------------------------------------------------------------MFT-N-----NMSD-PRRPNKIQ----------RYK-PPST--E--N--N---P---------TL-E--DPT---PDYMNLLGMIFSMCGLMLKLKWCAWIAVYCSFISFANSRS-S------EDTKQMMSSFMLSISAVVMSYLQ-----NPQPM-SPPW-------------------
>Ptychodera_flava@CT01131213.H1.1
----------------------------------------------------------------------------------------------------------RYK-PP-------E--T---S---------GL-E--DPT---SDYMNLLGMIFSMCGLMLKMKWCAWIAVYCSFISYANSRS-S------EDTKQMLSSFMLSISAVVMSYLQ-----NPQPM-TP---------------------
>Python_regius@Preg23640.H1.1
-------------------------------------------------------------------------MSS-N-----NMAD-PRRPNRVL----------RYK-PPTT--E--N--N---P---------TL-E--DPT---PDYMNLLGMIFSMCGLMLKLKWCAWIAVYCSFISFANSRS-S------EDTKQMMSSFMLSISAVVMSYLQ-----NPQPM-SPPW-------------------
>Rana_chensinensis@Rche96500.H1.1
---------------------------------------------------------------------------------------------KIQ----------RYK-PPTT--E--X--S---P---------TL-D--DPT---PDYMNLLGMIFSMCGXMLXLKXXXXIAVXCSFISFANSRS-S------EDTKQMMSSFXLXIXAVVMSXLX-----XPQPM-SPPW-------------------
>Scyliorhinus_canicula@toto96212.H1.1
------------------------------------------------------------------------------------------RPNKIL----------RYK-PPAS--D--N--N---P---------TL-E--DPT---PDYMNLLGMIFSMCGLMLKLKWCAWIAVYCSFISFANSRS-S------EDTKQMMSSFMLSISAVVMSYLQ-----NPQPM-SPPW-------------------
>Sphenodon_punctatus@toto19159.H1.1
--------------------------------------------------------------------------SS-N-----SMAD-PRRPNRVL----------RYK-PPST--E--N--S---P---------TL-E--DPT---PDYMNLLGMIFSMCGLMLKLKWCAWIAVYCSFISFANSRS-S------EDTKQMMSSFMLSISAVVMSYLQ-----NPQPM-SPPW-------------------
>Trachemys_scripta@toto14980.H1.1
--------------------------------------------------------------------------AS-N-----SMAD-PRRPNKVL----------RYK-PPST--E--N--N---P---------TL-E--DPT---PDYMNLLGMIFSMCGL-----------------------------------------------------------------------------------------
