# Supplementary material for: A phylogenomic framework and timescale for comparative studies of tunicates
Source: BMC Biol. 2018 Apr 13;16:39. doi: 10.1186/s12915-018-0499-2 (PMC5899321; doi:10.1186/s12915-018-0499-2)
Supplement: Supplementary file 4 — Supporting data. Transcriptome assemblies, alignments, and trees. (ZIP 38502 kb) [file 12915_2018_499_MOESM4_ESM.zip › 12915_2018_499_MOESM4_ESM/12915_2018_499 (Delsuc) Files Updated 23-03-2018/tribe1132.fasta]

>Xenoturbella_bocki@X4
----------------------------------------------------MPHVADIPDVPEL-N-I-P-----------ELKMTSAALKAGSHHYGKYCDDAN----RAFMLCDWE-E--K-DPRKCLKEGAAVSSCAVGFYQR-V-KK-SCAQSFSEYAECLD---Y--S-PT----YAY---HE--CQKQMAQFDDCMSTALNV---DRPPLGWFNQVTAV-K-T---T--R-PK-P--DL---SL---Y-R------R----Q--K--P--E-P-N---P-----PI--S-ADI-E--------KK-PAV-GGA---RLFFWE--------------------------------------
>Branchiostoma_floridae@XP_002222993
----------------------------------------------------MPTLDQLPTYEEL-D-A-E-----------EVNVTSAVLKAGAHHYGKYCDKVN----KEFMLCRWE-E--K-DPRKCLKEGREVNECALDFFRK-I-KG-SCHDSFTEYWTCLD---N--T-KN----MKL---RN--CRKQQAVFDQCALDKLGW---VRPEPGELSQVTKV-K-T---D--R-PK-P--EN---PY---K-S------R----P--R--P--E-P-N---P-----PL--D-PSL-E--------LK-PSH-GGS---RFFFWW--------------------------------------
>Eptatretus_burgeri@CT01080711.H1.1
------------------------------------------------------AAVKLPPLDEL-K-V-E-----------EVNVSSAVLKAAAHHYGAKCDAPN----KAFMLCRWE-E--K-DPRRCLDEGRRVNVCALDFFRT-I-KS-NCADSFTEYWSCLD---K--L-AI----CRF---RS--CREEQLAFDNCVLDKLGW---VRPELGELSKITKV-K-T---E--R-PL-P--EN---PF---N-F------S----E--R--P--K-P-N---P-----AP--Q-T---K--------LK-VPK-EGL---GYFFF---------------------------------------
>Danio_rerio@AAH59501
----------------------------------------------------MPGVVEIPTLEEL-N-V-K-----------EVNVSSAVLKAAAHHFGSQCDKPS----KEFMLCRWE-E--K-DPRKCLEEGRKVNECAVNFFRQ-I-KG-NCAESFTDYWTCLD---Y--S-NM----GEL---RR--CRKQQHEFDNCVLDKLGW---KRPELGELSKVTKV-Q-T---A--R-PL-P--EN---PY---H-S------R----P--R--P--E-P-N---T-----PI--E-A---E--------LQ-PAK-HGS---RLFFWNW-------------------------------------
>Gallus_gallus@NP_001264584
----------------------------------------------------MPGTVQVPSLEEL-D-V-Q-----------EVTVSSAVLKAAAHHYGSQCDRPN----KEFMLCRWE-E--K-DPRKCLREGRQVNQCALDFFRK-I-KV-HCAEPFTEYWTCID---Y--S-NL----QEL---RR--CRKQQAVFDNCVLEKLGW---VRPDLGQLSKVTKV-K-T---D--R-PM-P--EN---VY---H-S------R----P--R--P--E-P-N---P-----PV--E-G---E--------LK-PSL-FGS---RLFFWTW-------------------------------------
>Ornithorhynchus_anatinus@XP_001512415
----------------------------------------------------------------------------------XVKVSSAVLKAAAHHYGSQCDKPN----KEFMLCRWE-E--K-DPRRCLQEGKLVNECALDFFRK-I-KL-HCAEPFAEYWSCID---Y--T-NL----QEL---RR--CRKQQAAFDNCVLDKLGW---VRPDLGQLSKVTKV-K-T---D--R-PL-P--EN---PY---H-S------R----P--R--P--E-P-D---P-----VV--D-G---N--------MK-PAR-YGS---RFFFWSW-------------------------------------
>Monodelphis_domestica@XP_001370351
----------------------------------------------------MPGVVELPTLDEL-N-V-Q-----------EVSVSSAVLKAAAHHYGAQCDKVN----KEFMLCRWE-E--K-DPRQCLDEGKLVNQCALEFFRS-I-KL-HCAEPFTEYWTCID---Y--S-DL----QEL---RQ--CRKEQAKFDSCVLEKLGW---VRPELGELSKVTKV-N-T---D--R-PL-P--ED---PY---H-S------R----P--R--P--K-P-N---P-----VF--E-G---D--------LK-PAK-HGS---RFYFWNW-------------------------------------
>Homo_sapiens@X9
----------------------------------------------------MPGIVELPTLEEL-K-V-D-----------EVKISSAVLKAAAHHYGAQCDKPN----KEFMLCRWE-E--K-DPRRCLEEGKLVNKCALDFFRQ-I-KR-HCAEPFTEYWTCID---Y--T-GQ----QLF---RH--CRKQQAKFDECVLDKLGW---VRPDLGELSKVTKV-K-T---D--R-PL-P--EN---PY---H-S------R----P--R--P--D-P-S---P-----EI--E-G---D--------LQ-PAT-HGS---RFYFWTK-------------------------------------
>Bos_taurus@AAI05366
----------------------------------------------------MPGIVELPSLEDL-K-V-Q-----------EVKVSSSVLKAAAHHYGAQCDKPN----KEFMLCRWE-E--K-DPRRCLEEGKLVNQCALEFFRQ-I-KR-HCAEPFTEYWTCID---Y--S-GL----QLF---RR--CRKQQAQFDECVLDKLGW---VRPDLGDLSKVTKV-K-T---D--R-PL-P--EN---PY---H-S------R----A--R--P--E-P-N---P-----EV--E-G---D--------LK-PAR-HGS---RLFFWTM-------------------------------------
>Mus_musculus@EDL08665
---------------------------------------------------XMPGIVELPTLEEL-K-V-E-----------EVKVSSAVLKAAAHHYGAQCDKTN----KEFMLCRWE-E--K-DPRRCLKEGKLVNGCALNFFRQ-I-KS-HCAEPFTEYWTCLD---Y--S-NM----QLF---RH--CRQQQAKFDQCVLDKLGW---VRPDLGQLSKVTKV-K-T---D--R-PL-P--EN---PY---H-S------R----A--R--P--E-P-N---P-----VI--E-G---D--------LK-PAK-HGT---RFFFWTV-------------------------------------
>Xenopus_laevis@AAI06588
----------------------------------------------------MPGHVELPTAEEL-S-V-Q-----------ELNVSSAVLKAAAHHLGSQCDKPN----KEFMLCRWE-E--K-DPRKCLEEGRKVNGCALDFFRK-I-KT-YCAEPFTEYWTCID---Y--S-NL----LEL---RR--CRKQQAAFDNCVLDKLGW---VRPELGDLSKVTKV-K-T---D--R-PL-P--DN---IY---H-S------R----P--R--P--E-P-N---P-----SI--E-A---E--------LT-PSK-HGS---KMFFWTW-------------------------------------
>Xenopus_tropicalis@AAI35450
----------------------------------------------------MPGQVDLPSAEEL-S-V-Q-----------ELDVSSAVLKAAAHHYGSQCDKPN----KEFMLCRWE-E--K-DPRKCLVEGRKVNACALDFFRK-I-KT-HCAEPFTEYWTCID---Y--S-NL----LEL---RR--CRKQQAAFDNCVLDKLGW---TRPELGDLSKVTKV-K-T---D--R-AL-P--DN---IY---H-S------R----P--R--P--E-P-N---P-----PI--E-G---E--------LK-PSK-YGS---KMFFWTW-------------------------------------
>Patiria_pectinifera@X5
----------------------------------------------------MPEVIQIPSDQEL-N-V-P-----------VLPLTSSALRSGAHHLARQCDKPN----KEFILCKEE-E--K-DPRKCLKEGRMVTECAFNFFKQ-I-QT-SCNESFTDYWTCLD---Y----NE----QKF---PR--CRKTQAKFDKCVLDNLGW---IRPELGEINKVTVV-K-T---D--R-PL-P--EP---MP---R-H------K----P--E--P--T-Y-L---P-----EI-EP-G---S--------TP-APK-HGS---RWFFWW--------------------------------------
>Strongylocentrotus_purpuratus@X6
----------------------------------------------------MPEVVNLPSKVEL-D-V-P-----------EVPLTSSALKAGAHHFGRQCDKAN----KEFMLCREE-E--K-DPRKCLEEGRQVTACSFKFFNQ-I-RT-HCNESFTEHWTCLD---Y----NK----QEF---RR--CRQSQKKFDTCVFENLGW---VRPELGDLGKVTVV-K-T---E--R-PV-P--EF---DL---R-P------I----P--E--P--T-P-R---P-----IP--P-A---N--------LP-ASK-TGS---KYFFFW--------------------------------------
>Paracentrotus_lividus@CT01080711.H1.1
----------------------------------------------------MPEVVKLPSKSEL-D-V-P-----------DVPLTSSALKAGAHHLGRQCDKAN----KEFMLCREE-E--K-DPRKCLEEGRQVTTCAFKFFNQ-I-RA-HCNESFTEHWTCLD---Y----NQ----QEF---RR--CRQTQKKFDTCVFENLGW---VRPELGDLGKVTVI-K-T---E--R-PL-P--EF---DL---R-P------I----P--E--P--T-P-Q---P-----AV--P-D---N--------LP-ESK-TGS---KFFFFW--------------------------------------
>Ptychodera_flava@X7
----------------------------------------------------MPGVHELPSYEEL-S-T-P-----------PVPVTSAVLKAGAHHYGRQCDKPN----KEFMLCRHE-E--N-DPRKCLEEGRAVSSCAVEFLKS-I-KK-HCNEPFTAYWTCLD---N----NQ----QKF---RW--CRKEQEKFDNCVFESLGW---VRPELGELSKTTIV-K-T---E--R-PV-P--EP---KT---R-P------H----P--E--K--T-P-L---E-----KP--P-E---N--------IP-PAK-HGS---RFFFYS--------------------------------------
>Saccoglossus_kowalevskii@XP_002741535
----------------------------------------------------MPHVPELPCSEEL-Q-T-P-----------EVPVTSAVLKAAAHHYGRQCDIPN----KQFMLCRHE-E--Q-DPRKCLTEGRAVSQCMVDFLQT-V-KL-HCNESFTQYWTCLD---K----NE----QKF---HE--CRKQQQKFDDCVLDNLGW---IRPEMGELTQTTVV-K-T---D--R-PV-P--VS---KA---R-P------K----P--D--P--V-V-R---N-----KP--P-E---D--------IQ-PAK-RGS---RFFFF---------------------------------------
>Ciona_savignyi@CT01080711.H1.1
-----------------------------------------------------------------------------------LGVPSHVLKASAFQYANVCNEVN----KEFMLCKQE-E--N-DPRKCLKYNLKVSDCAESFFKK-V-TD-ACSDEIVAFATCLE---R--D-PR----RSF---VY--CRQEQVKFDRCMFDKLGI---DK-RYHAVEMDQTV-K-T---D--R-PK-P--KN---PY---K-L------K----N--Y--D--H-P-K---P-----FM--------------------------------------------------------------------------
>Diplosoma_listerianum@CT01080711.H1.1
-----------------------------------------------------------------------------------LGMPYHALKAAAFQYAGQCKDVN----YEYWLCKTE-E--A-DPRKCLKYGTKVSDCATNFFKA-V-TS-TCQDTLLPFSQCLE---T--S-ED----RNF---AF--CRTEQLAFDKCCFEKLGI---DK-SRDAIHPREKI-K-T---D--R-PK-P--HD---PH---K-F------L----H--Y--D--Y-Q-K---P---------------------------------------------------------------------------------
>Molgula_tectiformis@CT01080711.H1.1
-----------------------------------------------------------------------------------LGIPNHALKAAAFQYAVQCGETN----DEFMLCKKE-E--A-DPRNCLKYNNKVSDCAQDFFFK-I-TE-ACQESYVNLTQCME---R--D-YR----RTF---YN--CRRAQFAFDKCLFDKLGF---DK-TNKPIVYERPV-K-T---D--R-PK-P--QN---PL---N-I--------------------------------------------------------------------------------------------------------------
>Callorhinchus_milii@AFM87440
---------------------------------------------MTPTVAAAEPELQLPTFQQL-N-V-Q-----------EVNVTSSVLKAAAHHLGSQCDRAN----KEFMLCRWE-E--K-DPRKCLQEGRQVNECALDFFRK-I-KS-NCAEPFTEYWTCLD---Y--D-NL----QEL---RR--CRKQQAVFDNCVLDKLGW---VRPELGELSKVTKV-K-T---D--R-PV-P--EN---VF---C-S------R----P--R--P--E-P-N---L-----PI--E-G---D--------LK-PSK-YGS---KLFFWSW-------------------------------------
>Holothuria_glaberrima@ES725890.H2.1
---------------------------------------------------------------------------------------------------------N----KEFMLCKAE-E--E-DPRKCLREGKEVSRCAFAFFNQ-I-RD-NCAESFTEYWTCVD---N----SQ----HDL---YK--CRKQQAMFDKCVFDKLGW---VRPEIGDLNQVTVV-K-T---E--R-PK-P--VL---DA---DVP------T----P--E--K--S-P-K---T-----QI--P-E---D--------LK-APR-LGS---KVFFF---------------------------------------
>Leucoraja_erinacea@CT01080829.H1.1
-------------------------------------------------------TVELPTLQEL-N-V-Q-----------EVNVSSAVLKAAAHHYGSQCDKPN----KEFMLCRWE-E--K-DPRRCLSEGRKVNQCALDFFRK-I-KS-NCAEPFTEYWTCID---Y--T-NQ----QEF---RH--CRKQQEAFDNCVLDKLGW---VRPDLGELSKVTKV-Q-T---D--R-PI-P--QD---VY---H-S------R----P--R--P--E-P-N---P-----VI--D-G---E--------LQ-PAK-YGS---RLFFWNW-------------------------------------
>Petromyzon_marinus@CT01080829.H2.1
--------------------------------------------------------LQVPSAEEL-R-A-P-----------AVNVSSAVLKAASHHLGSHCDLHN----KEFMLCRWE-E--K-DPRKCLAEGRKVTNCTLDFFRK-I-KS-QCAEPFDAYWGCLD---E--R-GN----QEF---RH--CRVPQRAFDSCVLDKLGW---VRPDLGELSKVTKV-K-T---E--R-PL-P--DN---VL---Q-S------R----T--R--P--P-K-NV--K-----AS--E-A---DP-------LE-PPR-RTD---TQFF----------------------------------------
>Lethenteron_japonicum@DC618544.H1.1
---------------------------------------------------------------------------------------------------------------------------------------------------------------------LD---E--R-GN----QEF---RH--CRAPQRAFDSCVLDKLGW---VRPDLGELSKVTKV-K-T---E--R-PL-P--DN---VL---Q-S------R----P--R--P--P-K-NI--K-----AN--E-T---DP-------LE-PPR-RTD---TQFF----------------------------------------
>Ciona_intestinalis@XP_002130550
----------------------MPGNFINPYGHVPVD--TTAF-EEAAGVKEKIDPELAGILKDI-K-R-G-----------DLGVPSHVLKASAFQYANECNEVN----KEFMLCREE-E--M-DPRKCLKYNIKVSDCAENFFRK-M-TT-ACADEIVAFGKCLE---R--D-HK----RSF---VY--CRDEQVKFDRCMFEKLGI---DK-KYNAVELDQTV-K-T---D--R-PA-P--KN---PF---K-L------K----N--Y--D--H-P-S---P-----LM--P-D---W--------NR-PLP-KIE---D-------------------------------------------
>Taeniopygia_guttata@ACH44025
----------------------------------------------------MPGVLRVPPLEEL-D-V-Q-----------EVAVSSAVLKAAAHHYGSQCDRPN----KEFMLCRWE-E--K-DPRKCLREGRQVNQCAIDFFRS-I-RT-HCAEPFTAYWTCID---N--S-SQ----QEL---RR--CRKQQAAFDSCVLDKLGW---VRPDLGDLSKVTKV-K-T---D--R-PL-P--EN---AY---H-S------R----P--R--P--E-P-N---P-----PT--E-G---E--------LK-PSP-LGS---RLFFWSW-------------------------------------
>Apostichopus_japonicus@GH549910.H1.1
----------------------------------------------------MPTKVELPTKEEY-S-F-P-----------EVPLTSAAMVSAGHHLGRQCDKAN----KEFMLCKAE-E--Q-DPRKCLREGRAVSRCAFEFFDQ-L-KQ-NCSESFTAYWTCVD---T----SE----HRL---YR--CRKEQGEFDRCVFDKLGW---VRPEQGDLNKVTVV-K-T---E--R-PK-P--VL---DG---DVP------I----P--A--P--T-P-K---P-----QI--P-K---D--------LK-AAR-LG------------------------------------------------
>Botryllus_schlosseri@CT01091006.H1.1
-------------------------------GYVPVE--KEKL-DQSEKISSQLDSDVKESLQRI-K-R-G-----------DLGIPEHALKAAAYQYAESCDHVN----KEFMLCKKE-E--R-DPRKCLKYNDKVSACAEDFFRK-V-SE-A---------------------------------------------------------------------------------------------------------------------------------------------------------------------------------------------------------------------
>Clavelina_lepadiformis@Clep73786.H1.1
------------------------------------------------------------------------------------------LKAAAFQYAVQCNPIN----QEFMLCKSE-EG-H-DPRRCLKYNEKVADCAENFYKK-I-TD-VCGESFLKFAQCLE---H--N-TE----RCF---SY--CRDQQLKFDKCAYEKLGY---DK-AKFPLERDTTI-Q-T---D--R-PK-P--VN---PY---N-F------E----K--H--E--L-P-K---P-----FA--A-D---W--------NR-PI----------------------------------------------------
>Cystodytes_dellechiajei@CT01091006.H1.1
----------------------------------------------------------------I-N-R-P-----------NLGIPSHALKAGAYQYAAQCNPIN----QEYMLCKKE-T--E-DPRACLKYGDRVSDCASNFYKT-I-SD-ACRDTFIGFAQCLE---H--N-VR----RDY---SY--CRDEQLAFDKCAYEKLGF---DK-AENAVEIDKKI-K-T---D--R-PK-P--VN---PF--------------------------------------------------------------------------------------------------------------------
>Dendrodoa_grossularia@CT01091006.H2.1
--------------------------------------------------------EVKTNLKFI-K-R-G-----------DLGVPEHALRAASYQYAGQCDGVN----TEFMLCKKE-E--A-DPRKCLKYGDKVSTCAADFFGK-I-SE-ACTDSYVKLAQCIE---H--N-SI----RRL---SM--CRTLQYDFDTCVYEKLGF---DKLAFAGLRAGKKI-K-T---D-------------------------------------------------------------------------------------------------------------------------------------
>Molgula_gulf@CT01091006.H2.1
------------------------------------------------------------------K-R-G-----------PLGIPMHAMKAAAFQYAVQCGDVN----AEYMLCKNE-E--Q-DPRNCLKYNNRVSDCAGDFFFK-I-TQ-ACEESFVEFAQCLE---L--T-ET----RNL---MY--CRKPQLAFDKCLFNKLGF---DK-TDQPLEFKKKV-K-T---D--R-PK-P--HN---PL---R-L------D----P--I--T----P-D---P-----FE--P-D---------------------------------------------------------------------
>Molgula_occidentalis@CT01091006.H3.2
------------------------------------------F-EDNPDIKEKIDPELDYSLKTI-Q-R-G-----------PLGIPSYALKAAAFHYYTKCGEVN----NEFVL-KNE-E--M-DPRNCLKYNNKVSDCARDFFFE-I-TN-KCGESFTEFSACLE---R--S-TR----RHF---TK--CRRTQLAFDKCMFEKLGI---D--KVRYPEFGATV-K-T---D--R-PK-P--KN---PL---N-L------P----P--L--T----P-D---Q-----IY--P-D---F--------SR-------------------------------------------------------
>Phallusia_mammilata@CT01091006.H1.1
--------------------------------------------------------------KQI-K-R-G-----------DLGVPSHALKAAAFQYAVQCGNIN----QEYMLCKKE-E--L-DPRKCLKYSHNVSDCAAKFYKT-V-TD-HCEESFISLAQCLE---S--D-IC----RSF---SH--CREQQLKLDRCLFDKLGF---DK-EVFSMK-RQKI-Y-T---D--R-PK-P--TN---PL---H-L------K----N--Y--D--Y-P-K---P-----IA--P-D---W--------SR-PFP---------------------------------------------------
>Polyandrocarpa_maxima@Pmax22613.H1.1
--------------------------------HVPVQ--KEHF-DETPRIADQLDDDVKQNLHYM-K-R-G-----------DLGIPDHGLRAAAYQYAGQCSDVN----KEFMLCKKE-K--L-TP------------------------------------------------------------------------------------------------------------------------------------------------------------------------------------------------------------------------------------------------
>Styela_plicata@Spli4963.H1.1
----------------------------------------------------------------L-K-R-G-----------DLGIPDHALRCAAYQYAGQCVDVN----REFMLCKQE-E--G-DPRKCLKYGDKVSECAANFFRN-V-SE-ACTDQFVKMAQCVE---R--S-NS----RKL---IH--CRVEQLALDTCMFEKLGY---DRLPDAGNYADVEI-K-T---D--R-P--------------------------------------------------------------------------------------------------------------------------------
>Patiria_miniata@CT01100920.H1.1
----------------------------------------------------MPEVIKIPSDQEL-N-V-P-----------VLPLTSSALRSGAHHLARQCDKPN----KEFILCKEE-E--K-DPRKCLKEGRMVTECAFNFFKQ-I-QT-SCNESFTDYWTCLD---Y----NE----QKF---PR--CRKTQAKFDKCVLDNLGW---IRPELGEINKVTVV-K-T---D--R-PL-P--EP---MP---R-H------K----P--E--P--T-Y-L---P-----EI-EP-G---S--------TP-APK-HGS---RWFF----------------------------------------
>Oikopleura_dioica@CBY09160
-------MSEEQFKQRWLYTPFNAQLIDKTVSFYPKP--KISP-DERPEIQAHLAESEKNQLNSL-H-R-G-----------HLGIPEEILKAGASQYATMCSNIN----NKFMLCKQE-TH-G-DPRACLKLGNAVSDCAGEFFRE-A-LN-RCNKELLDYSDCME---Q--D-PR----RRP---VF--CRRVQLAWDKCALEKLGL---DK-QFWTSAAGPVVEG-T---V--P-EK-P--KN---PL---Q-L------K----P--T--V--R-M-DD--P-----VE--V-K---F-----------------------------------------------------------------
>Anolis_carolinensis@XP_003230730
-----------------------------------------------------------------------------------VKVSSAVLKAAAHHYGSQCDKPN----KEFMLCRWE-E--K-DPRKCLKEGKEVNKCALDFFRQ-V-KL-HCADPFTQYWTCVD---Y--S-GL----LEL---RH--CRKQQQAFDECVLDKLGW---VRPELGQLSKVTKV-K-T---D--R-PI-P--EN---PY---H-S------R----E--R--P--P-P-N---P-----PI--E-S---E--------LK-PAK-YGS---RMFFWSW-------------------------------------
>Eucidaris_tribuloides@CT01120409.H1.1
----------------------------------------------------MPEVISLPSDEEL-N-V-P-----------DVPLTSSALKAGAHHYGRQCDKAN----KEFMLCKAE-E--K-DPRKCLEESKRVTSCAFNFFHQ-I-KD-HCNESFTEYWTCLD---Y----NE----QEY---RR--CRAPQQKFDKCVFEKLGW---VRPELGDLGKVTVV-K-T---D--R-PL-P--DF---QL---R-P------I----P--E--A--T-P-H---P-----QP--P-A---D--------IP-ASK-HGS---KFFFFW--------------------------------------
>Lytechinus_variegatus@JH437153.H1.3
---------------------------------------------------------------------------------------------------------------EFMLCRDE-E--K-DPRKCLEEGRQVTNCAFKFFNQ-I-RA-HCNESFTEHWTCLD---Y----NK----QEF---RR--CRETQKKFDTCVFENLGW---VRPELGDMGKVTVV-K-T---E--R-PV-P--EF---DL---R-P------I----P--E--P--T-P-R---P-----VP--P-A---D--------LP-ASK-TGS---KYFFFW--------------------------------------
>Gorilla_gorilla_gorilla@XP_004048599
----------------------------------------------------MPGIVELPTLEEL-K-V-D-----------EVKISSAVLKAAAHHYGAQCDKPN----KEFMLCRWE-E--K-DPRRCLEEGKLVNKCALDFFRQ-I-KR-HCAEPFTEYWTCID---Y--T-GQ----QLF---RH--CCKQQAKFDECVLDKLVW---VRPDLGELSKVTKV-K-T---D--R-PL-P--EN---PY---H-S------R----P--R--P--D-P-S---P-----EI--E-G---D--------LQ-PAT-HGS---RFYFWTK-------------------------------------
>Crotalus_adamanteus@AFJ50719
----------------------------------------------------MPGPVEVPSVEEL-D-A-P-----------ELAVGTAVLKAGAHHYGSQCDRIN----KEFMLCRWE-E--R-DPRRCLNEGRAVSKCAVDFFKQ-V-KL-HCAEPFNQYWSCLD---E--S-NL----LQL---QH--CRKQQQLFDDCVLDKLGW---VRPELGQLSKVTKV-K-T---V--R-PI-P--EN---PY---H-S------Q----M--K--P--A-V-N---P-----PT--E-G---E--------YK-PAK-YGN---RGYFWSW-------------------------------------
>Sarcophilus_harrisii@XP_003757150
----------------------------------------------------------------------------------XVNVNSAVLKAAAHHYGSQCDKIN----KKFMLCRWE-E--K-DPRRCLKEGKLVNECALHFFRN-I-KT-HCAEPFTEYWTCVD---Y--S-EL----QEL---RR--CRKEQAKFDDCVLKKLGW---VRPDLGELSKTTKV-H-T---T--R-PE-P--EN---PY---H-S------R----P--R--P--E-P-N---P-----AY--E-G---D--------LK-PAT-HGS---RLYFWNW-------------------------------------
>Oreochromis_niloticus@XP_003444379
----------------------------------------------------MPTKLDVPTLQEL-K-V-D-----------EIKVSSSVLKAAAHHYGSQCDKPN----KEFMLCRWE-E--K-DPRKCLEEGRKVNECALNFFRQ-I-KG-NCAESFTEYWTCLD---Y--S-NL----AEL---RH--CRKQQHAFDSCVLEKLGW---ERPDLGDLSKVTKV-A-T---S--R-PL-P--EN---PY---H-S------R----P--R--P--E-P-N---Q-----TI--E-G---K--------LE-PAK-HGS---RLFFWNW-------------------------------------
>Doliolum_nationalis@Dnat2712.H1.1
-----------------------------------------------------------------------------------------------------------------MLCKKE-E--N-DPRRCLKYSHQVSDCAADFYTK-I-TE-SCGKQMVRFAQCLE---L--N-SR----RSY---QF--CRTQQLDFDKCAFEQ-GY---DK-A-------------------------------------------------------------------------------------------------------------------------------------------------------
>Salpa_fusiformis@Sfus17355.H1.1
-------------------------NIINPGGGNVYSKLSSDF-EETPDVKENLSQEQVDFFEQI-Q-R-G-----------DLGVPSHALKAGALQYENRCGVVN----KQFLLCKKE-E--G-DPRKCMAENMRVADCAANFYKA-V-SD-ACTETFVQFAQCLE---H--N-VE----RSY---KF--CRPEQRDFDHCVFTKLGM---DK-AGPRKPEDFEV-Y-T---P--R-KK-P--IN---PL---G-L------E----N--Y--D--E-P-P---T-----IY--P-D---F--------NR-PL----------------------------------------------------
>Ophionotus_victoriae@SRA47025.H1.1
-----------------------------------------------------------------------------------------------------------------------------------------------------------------YMTCLD---Y----NQ----HKF---RM--CRKPQAKFDSCLEEKLNW---ERPELGKISQHAIV-K-T---D--R-PL-P--IK---ER---R-P------K----P--E--P--T-P-L---PVI---PP--K-E---E--------LE-PST-TGA---RFFFW---------------------------------------
>Anas_platyrhynchos@EOA94341
-----------------------------------------------------------PSLEEL-E-V-P-----------EVRVSSAVLKAAAHHYGSQCDRPN----KEFMLCRWE-E--K-DPRRCLREGRQVNQCALDFFRK-I-KT-HCAEPFTEYWTCID---Y--T-NL----QEL---RR--CRKQQAVFDNCVLEKLGW---VRPELGDLSKVTKV-K-T---D--R-PI-P--DN---VY---H-S------R----P--R--P--E-P-N---P-----PI--E-G---E--------LK-PSP-YGS---RLFFWSW-------------------------------------
>Chelonia_mydas@EMP34600
----------------------------------------------------------------------------------QVSVSSSVLKAAAHHYGSQCDKPN----KEFMLCRWE-E--K-DPRKCLKEGKQVNQCALDFFRK-I-KA-HCAEPFTEYWTCID---Y--T-NL----QEL---RR--CRKQQLAFDNCVLENLGW---VRPDLGELSKVTKV-Q-T---D--R-PI-P--EN---VY---H-S------R----P--R--P--E-P-S---P-----PI--E-G---D--------LK-PAK-YGS---RLFFWNW-------------------------------------
>Columba_livia@EMC79461
------------------------------------------------------------------------------------------------------------------------------------------------YRK-I-KT-HCAEPFTEYWTCID---Y--T-NL----QEL---RR--CRKQQAVFDNCVLEKLGW---VRPDLGDLSKVTKV-K-T---D--R-PL-P--EN---AY---H-S------R----P--R--P--E-P-N---P-----PI--E-G---E--------LK-PSP-FGS---RLFFWSW-------------------------------------
>Bos_grunniens_mutus@ELR56862
----------------------------------------------------------------------------------QVKVSSSVLKAAAHHYGAQCDKPN----KEFMLCRWE-E--K-DPRRCLEEGKLVNQCALEFFRQ-I-KR-HCAEPFTEYWTCID---Y--S-GL----QLF---RR--CRKQQAQFDECVLDKLGW---VRPDLGDLSKVTKV-K-T---D--R-PL-P--EN---PY---H-S------R----A--R--P--E-P-N---P-----EV--E-G---D--------LK-PAR-HGS---RLFFWTM-------------------------------------
>Alligator_sinensis@XM_006016891.H1.1
----------------------------------------------------MPSTLELPTFDEL-E-V-H-----------EVLVSSAVLKAAAHHYGSQCDRPN----KEFALCRWE-E--K-DPRKCLQEGKEVNRCALNFLRN-V-KL-HCAEPFTQYWTCID---Y--T-NL----LEL---RK--CRKQQAAFDDCVLEKLGW---VRPDLGQLSKVTKV-K-T---E--R-PK-P--EN---PY---H-S------R----P--R--P--Q-P-N---P-----SF--D-G---E--------LK-PSK-YGS---RSFFWPW-------------------------------------
>Ambystoma_mexicanum@CT01131213.H1.1
----------------------------------------------------MSGTLEVPSAEEL-T-V-N-----------EVKVSSAVLKGAAHHYGSQCDKPN----KEFMLCRWE-E--K-DPRKCLKEGAKVNECALDFFRK-I-KM-HCAEPFTEYWTCLD---Y--T-NL----LEL---RH--CRKQQKLFDECVFEKLGW---IRPDLGALSKVTKV-Q-T---D--R-PI-P--EN---VF---H-S------R----P--R--P--E-P-N---P-----VI--D-A---E--------LK-PSK-LGS---RLFFWSW-------------------------------------
>Caiman_crocodilus@Contig2858.H1.1
----------------------------------------------------MPSKLELPTFDEL-E-V-H-----------EVLVSSAVLKAAAHHYGSQCDRPN----KEFALCRWE-E--K-DPRKCLQEGKEVNQCAINFLRN-V-KL-HCAEPFTEYWTCID---Y--T-SL----LEL---RR--CRKQQAAFDGCVLEKLGW---VRPDLGQLSKVTKV-K-T---E--R-PK-P--EN---PY---H-S------R----P--R--P--E-P-L---P-----SF--G-G---E--------LK-PSE-HGS---RLFFFPW-------------------------------------
>Caretta_caretta@Contig33644.H1.1
-------------------------------------------------------------------------------------VSSSVLKAAAHHYGSQCDKPN----KEFMLCRWE-E--K-DPRKCLKEGKQVNQCALEFFRK-I-KA-HCAEPFTEYWTCID---Y--T-NL----QEL---RR--CRKQQLAFDNCVLENLGW---VRPDLGELSKVTKV-Q-T---D--R-PI-P--EN---VY---H-S------R----P--R--P--E-P-S---P-----PI--E-G---D--------LK-PAK-YGS---R-------------------------------------------
>Chelonoidis_nigra@Contig131629.H1.1
--------------------------------------------------------------------------------------------------------PN----KEFMLCRWE-E--K-DPRKCLKEGKQVNQCALEFFRK-I-KA-HCAEPFTEYWTCID---Y--T-NL----QEL---RR--CRKQQLAFDNCVLENLGW---VRPDLGELSKVTKV-Q-T---D--R-PI-P--EN---VY---H-S------R----P--R--P--E-P---------------------------------------------------------------------------------------
>Chrysemys_picta_bellii@CT01131213.H1.1
----------------------------------------------------MPGSLQVPPLEEL-D-V-Q-----------EVSVGSSVLKAAAHHYGSQCDKPN----KEFMLCRWE-E--K-DPRKCLKEGKQVNQCALEFFRK-I-KA-HCAEPFTEYWTCID---Y--T-NL----QEL---RR--CRKQQLAFDNCVLENLGW---VRPDLGELSKVTKV-Q-T---D--R-PI-P--EN---VY---H-S------R----P--R--P--E-P-N---P-----PI--E-G---D--------LK-PAK-YGS---RLFFWNW-------------------------------------
>Crocodylus_niloticus@toto3484.H1.1
----------------------------------------------------MPHTRELPTFDEL-E-V-H-----------EVLVSSAVLKAAAHHYGSQCDRPN----KEFALCRWE-E--K-DPRKCLQEGKEVNRCALNFFRN-V-KL-HCAEPFTEYWTCID---Y--T-NL----LEL---RR--CRKQQAAFDDCVLEKLGW---VRPDLGHLSKVTKV-K-T---D--R-PK-P--EN---PY---H-S------R----P--R--P--Q-P-N---P-----SY--D-G---E--------LK-PST-HG------------------------------------------------
>Cyclorana_alboguttata@Calb3833.H1.1
----------------------------------------------------MTGTVELPTADEL-S-V-Q-----------EVNVSSAVLKAAAHHYGSQCDKPN----KEFMLCRWE-E--K-DPRKCLKEGRKVNECALDFFRK-V-KA-HCAEPFTEYWTCLD---Y--T-GL----LEL---RQ--CRKQQQAFDNCVLDKLGW---VRPDLGELSKVTKV-T-T---D--R-PL-P--EN---VY---H-S------R----A--R--P--E-P-N---H-----PI--E-G---E--------LK-PSK-YGS---KLFFWNW-------------------------------------
>Elaphe_guttata@CT01131213.H1.1
----------------------------------------------------MAGLVEVPSLEEL-D-V-P-----------ELPVGTAVLKAGAHHYGSQCDQIN----KEFMLCRWE-E--K-DPRKCLKEGRAVSKCAVDFFKQ-I-KF-HCAEPFNQYWNCLD---E--S-NT----LKL---WH--CRKQQQLFDDCVLDKLGW---VRPELGQLSKVTKV-K-T---D--R-PL-P--EN---PC---H-S------R----T--R--P--P-A-N---P-----ST--E-G---E--------YK-PAK-YGN---RGYFWSW-------------------------------------
>Emys_orbicularis@Contig32047.H1.2
----------------------------------------------------------------------------------EVSVSSAVLKAAAHHYGSQCDKPN----KEFMLCRWE-E--K-DPRKCLKEGKQVNQCALEFFRK-I-KA-H-AEPFTEYWTCID---Y--T-NL----QEL---RR--CRKQQLAFDNCVLENLGW---VRPDLGELSKVTKV-Q-T---D--R-PI-P--EN---VY---H-S------R----P--R--P--E-P-N---P-----PI--E-G---D--------LK-PAK-YGS---RLFFRNW-------------------------------------
>Eublepharis_macularius@Emac13030.H1.1
----------------------------------------------------MPVTVEVPSLEEL-E-V-P-----------QVKVSSAVLKAAAHHYGSQCDKPN----KEFMLCRWE-E--K-DPRKCLKEGKEVNKCALEFFRK-I-KL-HCAEPFTQYWTCID---Y--S-SL----LEL---RH--CRNQQKVFDDCVLENLGW---VRPDLGQLSKVTKV-K-T---D--R-PL-P--EN---PY---H-S------R----P--K--P--P-P-N---P-----PV--E-G---E--------LK-PAL-YGS---RLFFWNW-------------------------------------
>Lampropholis_coggeri@Lcog54965.H1.1
----------------------------------------------------MPTTLEVPSLEEL-E-V-P-----------EVSVSSAVLKAAAHHYGSQCDKPN----KEFMLCRWE-E--K-DPRKCLQEGKEVNKCAXQFFRQ-I-KL-HCAEPFTQYWTCVD---Y--T-GL----LEL---RH--CRNQQAAFDDCVLEKLGW---VRPDLGQLSKVTKV-Q-T---S--R-PI-P--EN---PY---H-S------R----P--R--P--E-P-N---K-----PI--E-G---E--------LK-PAL-YGS---RLYFWNW-------------------------------------
>Latimeria_chalumnae@CT01131213.H1.1
----------------------------------------------------MPSVVELPTLEEL-N-V-Q-----------EVNVSSAVLKAAAHHYGAQCDKTN----KEFMLCRWE-E--K-DPRKCLSQGRNVNACALEFFRK-I-KI-HCAEPFTEYWTCLD---Y--S-NL----TEL---RR--CRKQQHVFDNCVLEKLGW---ERPDLGDLSKVTKV-K-T---D--R-PL-P--EN---VY---H-S------R----P--R--P--E-P-N---P-----AI--E-G---E--------LK-PAK-HGS---RLFFWSW-------------------------------------
>Latimeria_menadoensis@GAPS01013029.H1.1
----------------------------------------------------MPSVVELPTLEEL-N-V-Q-----------EVNVSSAVLKAAAHHYGAQCDKTN----KEFMLCRWE-E--K-DPRKCLSQGRNVNACALEFFRK-I-KI-HCAEPFTEYWTCLD---Y--S-NL----TEL---RR--CRKQQHVFDNCVLEKLGW---ERPDLGDLSKVTKV-K-T---D--R-PL-P--EN---VY---H-S------R----P--R--P--E-P-N---P-----AI--E-G---E--------LK-PAK-HGS---RLFFWSW-------------------------------------
>Notophthalmus_viridescens@Nvir3131.H1.1
-------------------------------------------------------TIEVPTLEEL-S-V-S-----------EVNVSSAVLKGAAHHYGAQCDKPN----KEFMLCRWE-E--K-DPRKCLEEGAKVNECALDFFRK-I-KK-HCAEPFTEYWTCLD---Y--T-NL----LEL---RH--CRKQQKLFDDCVFDKLXW---ERPDLGELSKVTKV-Q-T---S--R-PT-P--EN---VY---H-S------R----P--R--P--E-P-N---P-----VI--D-T---E--------LK-SSK-YGS---RLFFWSW-------------------------------------
>Pelodiscus_sinensis@toto9391.H1.1
-----------------------------------------------------------------------------------VSVSTSVLKAAAHHYGSQCDKPN----KEFMLCRWE-E--K-DPRKCLKEGKEVNKCALDFFRK-I-KA-HCAEPFTEYWTCID---Y--T-DL----QEL---RR--CRKQQLAFDNCVLENLGW---ERPDLGELSK-------------------------------------------------------------------------------------------------------------------------------------------------
>Phrynops_hilarii@Contig2612.H1.1
-------------------------------------------------------------------------------------------------YGSQCDKPN----KEFMLCRWE-E--K-DPRKCLQEGKQVNKCALEFFRK-I-KK-HCAEPFTEYWTCID---Y--T-NL----LEL---RR--CRKQQLAFDDCVLENLGW---VRPDLGQLSKVTKV-Q-T---D--R-PI-P--EN---PY---H-S------R----P--R--P--E-P-N---P-----PI--E-G---D--------LE-PAK-YGS---RLF-----------------------------------------
>Podarcis_sp.@Contig2572.H1.1
--------------------------------------------------------IKDPLLEEL-E-V-D-----------EVNVTSAVLKAAAHHYGSQCDKPN----KEFMLCRWE-E--K-DPRKCLKEGKEVNKCAMDFFRQ-L-KL-HCAEPFTQYWTCID---Y--N-NL----LEL---RK--CRKQQQVFDDCVLDKLGW---VRPDLGQLSKVTKV-K-T---D--R-PL-P--EN---PY---H-S------R----Q--R--P--Q-P-N---P-----PT--E-G---E--------LQ-TSK-YGS---KLSFF---------------------------------------
>Pogona_vitticeps@toto2350.H1.1
----------------------------------------------------MPTTIEIPSVDEL-Q-A-P-----------ELNVSSAVLKAAAHHYGSQCDKAN----KEFMLCRWE-E--K-DPRKCLNEGREVNKCALDFFRQ-I-KR-HCAEPFTSYWTCLD---H--T-GG----QEF---RF--CRSQQHLFDECVLEKLGW---VRPDLGHLSKVTKV-Q-T---D--R-PI-P--EN---PY---H-S------K----P--R--P--P-P-N---P-----PA--E-G---E--------LK-PSR-YGS---RVYFFNW-------------------------------------
>Protopterus_annectens@Pann152677.H1.1
-------------------------------------------------------TVELPTLQEL-N-I-Q-----------EVKVSSAVLKAAAHHYGAQCDKPN----KEFMLCRWE-E--K-DPRNCLKEGQKVSECALDFFRK-V-KA-HCAEPFTEYWTCLD---Y--T-GL----LEL---RR--CRKQQHVFDNCVFEKFGW---ERPDLGELSKVTKV-Q-T---D--R-PL-P--EN---AY---H-S------R----P--R--P--E-P-N---P-----AI--E-G---K--------LH-PAK-HGS---RLFFWSW-------------------------------------
>Ptychodera_flava@CT01131213.H1.1
----------------------------------------------------MPGVHELPSYEEL-S-T-P-----------PVPVTSAVLKAGAHHYGRQCDKPN----KEFMLCRHE-E--N-DPRKCLEEGRAVSSCAVEFLKS-I-KK-HCNESFTAYWTCLD---N----NQ----QKF---RW--CRKEQEKFDNCVFESLGW---VRPELGELSQTTIV-K-T---E--R-PV-P--EP---KT---R-P------H----P--E--K--T-P-L---E-----KP--P-E---N--------IP-PAK-HGS---RFFFYS--------------------------------------
>Python_regius@CT01131213.H1.1
----------------------------------------------------MPATVELPSLEEL-D-V-P-----------ELPIGTAVLKAGAHHYGSQCDRIN----KEFMLCRWE-E--K-DPRKCLKEGRAVSRCAVDFFRQ-I-KL-HCAEPFTQYWTCID---D--S-NV----LEF---RH--CRKQQQLFDDCVLQKLGW---VRPDLGQLSKVTKV-K-T---D--R-PI-P--EN---PC---H-S------R----S--R--P--P-P-N---P-----PV--E-G---E--------YK-PAK-YGN---RGVFWSW-------------------------------------
>Rana_chensinensis@Rche59742.H1.1
----------------------------------------------------MPGTVHYPPAEEL-E-V-R-----------ELNVSSAVLKAAAHHYGSQCDKIN----KEFMLCRWE-E--K-DPRKCLKEGKRVNECALEFFRK-V-KV-HCAEPFTEYWSCLD---Y--T-GL----QEL---RW--CRKQQAAFDDCVFDKLGW---IRPDLGELSKVTKV-K-T---X--X-PL-P--EN---VY---Q-S------R----E--R--P--L-P-N---P-----PV--E-G---E--------LK-PSR-FGS---KLFFWPW-------------------------------------
>Scyliorhinus_canicula@toto24617.H1.1
-------------------------------------------------------TTELPELKEL-N-V-Q-----------EVNVSSAVLKAAAHHYGSQCDKPN----KEFMLCRWE-E--K-DPRKCLQEGRKVNECALDFFRK-V-KT-HCSEPFTEYWTCLD---Y--S-NL----QEF---RR--CRKQQDAFDNCVLDKLGW---VRPDLGELSKVTKV-Q-T---D--R-PI-P--EN---VY---H-S------R----P--R--P--E-P-N---P-----VI--E-G---E--------LQ-PAK-YGS---RLFFWNW-------------------------------------
>Trachemys_scripta@CT01131213.H2.2
-----------------------------------------------------------PSPEEL-D-V-Q-----------EVSVSSSVLKAAAHHYGSQCDKP-------------------------------VNQCALEFFRK-I-KA-HCAEPFTEYWTCID---Y--T-NL----QEL---RR--CRKQQLAFDNCVLENLGW---VRPDLGELSKVTKV-Q-T---D--R-PI-P--EN---VY---H-S------R----P--R--P--E-P-N---P-----PI--E-G---D--------LK-PAK-YGS---RLFFWNW-------------------------------------
