# Supplementary material for: A phylogenomic framework and timescale for comparative studies of tunicates
Source: BMC Biol. 2018 Apr 13;16:39. doi: 10.1186/s12915-018-0499-2 (PMC5899321; doi:10.1186/s12915-018-0499-2)
Supplement: Supplementary file 4 — Supporting data. Transcriptome assemblies, alignments, and trees. (ZIP 38502 kb) [file 12915_2018_499_MOESM4_ESM.zip › 12915_2018_499_MOESM4_ESM/12915_2018_499 (Delsuc) Files Updated 23-03-2018/tribe1136.fasta]

>Ciona_savignyi@CT01080711.H1.1
---------------------------------MSSTFA-R---A----VAAG-AAK---R---VP--IKPIV--SANPDQAKRRVLTLYKQWYRAVP--LI--IRTYQ-LP-Y--A-VETVQEKIKEQFMKNS-HVRDVR-AIDILIIKGEMDLQETLLNWKQDCHVR-D-Y---F---------E--N-------P-T-KV--Q--------------E------P--TDFLGKFLTQKH---------------------------------------------------------------------------
>Ciona_intestinalis@X23
---------------------------------MSSVVA-R---A----L--N-SSK---R---IK--IKPIV--SSNPDQAKRRVLTLYKQWFRAVP--LI--IRTYQ-LP-Y--P-VETVQAKIKENFMKNS-HVRDVR-AIDILIIKGEMDLQETLLNWKQDCHVR-D-Y---F---------E--H-------P-T-KI--Q--------------E------P--TDFLGKFLTQKH---------------------------------------------------------------------------
>Diplosoma_listerianum@CV013432.H1.1
-----------------------------------SVVN-R---V----A--G-SMR---N---VP--VKPIM--SATPAEARRRVLTHYKQWYRAAP--KI--IDLFQ-LP-Y--Q-KEVVRSKIREQFLKNS-HVRDLR-AIDMLVIKGEMD-------------------------------------------------------------------------------------------------------------------------------------------------------------------
>Dendrodoa_grossularia@CT01091006.H1.1
--------------------------------------G-R---G----I--V-KFG---R---RA--IKPFM--SCNGAEARLRVLNLYRAWYRAIP--KI--CHLYR-LP-V--R-PYQFRDRIREEFYKNS-QVRDVR-AIDYLVVKGRMELQETMEKWKQQHHLM-G-F---I---------K--H-------D-T-RV--E--------------Q------P--TGFLGKFFTQK----------------------------------------------------------------------------
>Styela_plicata@CT01091006.H1.1
-----------------------------------------------------------------------------------------------AIP--EI--CFIHR-LA-A--P-AETFRDKIREEFYKNS-HVRDVR-AIDYLVVKGRMELQETVEMWKQTHHIL-Q-F------------------------------------------------------------------------------------------------------------------------------------------------
>Halocynthia_roretzi@CT01080711.H1.1
---------------------------------MATQGG-K---A----V--I-NIG---R---RQ--VKPFM--SSNPAEARLRVLNLYRAWYRALP--KI--CNLYK-LP-S--T-PDKLRERVREEFLKNS-HVQDVR-AIDYLVVKGRMELQETMEKWKQQAQIM-N-Y---I---------R--Q-------D-S-AL--E--------------Q------P--NDFLDKFLTSK----------------------------------------------------------------------------
>Molgula_gulf@MGUL85035.H1.1
---------------------------------------------------------------------KPYI--SHSPAEARRAVIKLYKAWYRSVP--EL--QELHD-LP-Y--P-KTTLYAKLREEFRKNQ-GLTDLR-AIDMLVIKGKMELQENKELWAQPCHLM-R-Y---F---------E--S-------T-A-P---Q--------------Q------P--TDFLRKIL-------------------------------------------------------------------------------
>Molgula_tectiformis@CT01080711.H1.1
----------------------------------------R---R----V--V-TNA---G---RQ--VKPYL--SHNKLESRRAVFKLYKEWHRSIP--RI--QLVLN-IP-Y--S-RKQCYEQLRKEFRKND-GLTDLR-AIDMMIVKARMELQENKLLWAQPDHIA-R-Y---F---------V--E-------T-V-P---E--------------K------P--KDFMGKFLS------------------------------------------------------------------------------
>Molgula_occidentalis@CT01091006.H1.1
--------------------------------------------------------------------VKPYI--SNNPAESKRNVLKLYRTWYRAAP--KI--VEIHD-LP-Y--N-NRVMYARIREEFEKHA-HITDLR-AIDMLIVKGKMELQEIFNNWAQPCHVM-R-Y---F---------E--N-------T-A-A---P--------------K------P--TDFLGKFFTQK----------------------------------------------------------------------------
>Oikopleura_dioica@CBY08388
--------------------------------MLTRAVV-RNQAVR---NSGASVEGYVKQTPSEKLNTQARA--DYARANSRLRVLTLYKAFYRAAP--EI--LVLNK-SS-I--P-SNVYRQVIKNEFAKNS-NISDTR-AIELLLGKGQMDFQELVVGFSQESQMH-R-P---F---------D--EIL-----Q-N-D---P--------------K------A--TDFVSKFLTSKF---------------------------------------------------------------------------
>Homo_sapiens@X17
--------------------------------MAGSGVR-Q---A----T--S--TA---S---TF--VKPIF--SRDMNEAKRRVRELYRAWYREVP--NT--VHQFQ-LD-I--T-VKMGRDKVREMFMKNA-HVTDPR-VVDLLVIKGKIELEETIKVWKQRTHVM-R-F---F---------H--E-------T-E-A---P--------------R------P--KDFLSKFYVGHDP--------------------------------------------------------------------------
>Bos_taurus@AAI02431
--------------------------------MAASGLR-Q---A----A--V--AA---S---TS--VKPIF--SRDMNEAKRRVRELYRAWYREVP--NT--VHLFQ-LD-I--S-VKQGRDKVREMFKKNA-HITDPR-VVDLLVIKGKMELEETIKVWKQRTHVM-R-F---F---------H--E-------T-E-A---P--------------R------P--KDFLSKFYVGHDP--------------------------------------------------------------------------
>Monodelphis_domestica@XP_001371452
--------------------------------MAASGVG-R---A----A--A--AV---G---TS--VKPVF--SRDLAEAKRRVRELYRAWYREVP--TT--VHLFQ-LD-I--S-VKQGRDKVREMFLKNA-HVTDPR-VVDLLVIKGKMELEETIKVWKQRTHVM-R-F---F---------H--E-------T-E-A---P--------------R------P--KDFLSKFYAGHDP--------------------------------------------------------------------------
>Ornithorhynchus_anatinus@XP_001516880
-------------------------------XMAASGSG-R---V----A--A-AAA---S---TS--VRPIF--SRDLNEAKRRVRELYRAWYREIP--NT--LHLFQ-LD-I--S-VKQGRDKVREMFVKNA-HVTDPR-AVDLLVVKGKMELEETIKVWKQRTHIM-R-F---F---------H--E-------T-E-T---P--------------R------P--KDFLSKFYSGHNP--------------------------------------------------------------------------
>Mus_musculus@EDL04507
------------------------------MAAAATGLR-Q---A----A--A-AAA---S---TS--VKPIF--SRDLNEAKRRVRELYRAWYREVP--NT--VHLMQ-LD-I--T-VKQGRDKVREMFMKNA-HVTDPR-VVDLLVIKGKMELQETIKVWKQRTHVM-R-F---F---------H--E-------T-E-T---P--------------R------P--KDFLSKFYMGHDP--------------------------------------------------------------------------
>Gallus_gallus@NP_001265037
-------------------------------------MA-V---A----G--R---G---A---AA--VKPIF--SRDLAEAKRRVRELYRAWYREVP--NA--VHLYQ-LD-I--T-AKQGRDKVREMFLKNA-HVTDPR-VIDMLVIKGKMDLQETINVWKQRTHVM-R-Y---F---------H--E-------T-E-T---P--------------R------P--KDFLSKFYEGHDP--------------------------------------------------------------------------
>Taeniopygia_guttata@XP_002196805
-------------------------------------MA-V---A----G--K-GVV---S---AA--VKPIF--SRDLGEAKRRVRELYRAWYREVP--NT--VHLYQ-LD-I--T-VKQGRNKVREMFMKNA-HVTDPR-VIDMLVIKGKMELQETIHVWKQRTHVM-R-Y---F---------H--E-------T-E-T---P--------------Q------P--KDFLSKFYAGHNP--------------------------------------------------------------------------
>Ambystoma_mexicanum@CT01080829.H2.1
----------------------------------------------------------------AA--VKPIF--SRDLGEAKRRARELYRAWYREVP--NT--VHIYQ-LD-I--T-VRQGRDKVRDMFRNNS-HITDPR-VIDMLVIKGKMELEETIKVWKQRTHVM-R-Y---F---------H--E-------T-E-T---P--------------R------S--QDFLTRFYAGHNP--------------------------------------------------------------------------
>Xenopus_tropicalis@AAI35620
--------------------------------MAASSAA-A---T----A--R---A---A---AA--VKPIL--SRDLGEAKRRVRDLYRAWYREVP--NS--VHVFQ-LD-I--T-VKQGRDKVREMFQKNA-HVTDPR-VIDMLVIKGKMELQETINVWKQRTHIM-R-Y---F---------H--E-------T-E-T---P--------------R------P--TDFLSKFYVGQDP--------------------------------------------------------------------------
>Xenopus_laevis@AAH88949
--------------------------------MAASSAA-A---T----A--R---A---A---SA--VKPIL--SRDLGEAKRRVRDLYRAWYREVP--NS--VHVFQ-LD-I--T-VKQGRDKVREMFQKNA-HVTDLR-VIDMLVIKGKMELEETIKVWKQRTHIM-R-Y---F---------H--E-------T-E-T---P--------------R------P--TDFLSKFYAGQDP--------------------------------------------------------------------------
>Rana_catesbeiana@ACO51592
--------------------------------MAASGKA-A---L----T--R---T---V---GA--VKPIL--SRDLGEAKRRVRELHRAFYREVP--NT--VHVYQ-LD-I--S-VKQGRDKVRELFQKNA-HVTDPR-VIDLLVIKGKMDLEETIKVWKQRTHIM-R-Y---F---------H--E-------T-E-S---P--------------R------P--SDFLGKFYAGQDS--------------------------------------------------------------------------
>Danio_rerio@AAH42332
--------------------------------MASSAAT-R---T----G--S--AA---A---KV--VKPLF--SRDLNEAKRRVRELYRAWYREAP--NT--VHAYQ-LD-I--G-TQQCREKVREMFDRNR-HVTDPR-VIDMLVIKGKMELQETIQVWKQRTHVM-R-Y---F---------Q--E-------T-E-A---P--------------R------P--ADFLSKFYHGHNP--------------------------------------------------------------------------
>Eptatretus_burgeri@CT01080711.H1.1
-----------------------------------ASVQ-K---V----A--S--SA---V---KV--MKPIL--SSDTFEAKRRARELYRTWYREIP--QI--VHMFQ-LD-V--S-VTESREKLRQVFKKNS-HLQDPR-LIDMLVVKGKMELEETMKVWKQRTHMM-R-Y---F---------K--E---------E-N---P--------------R------H--ENFMTKFLSGHDP--------------------------------------------------------------------------
>Petromyzon_marinus@CT01080711.H1.1
----------------------------------ASAVH-K---A----A--S--VA---V---KT--VKPIL--SRDVDEAKRRARDLYRAWYRQAP--VA--VHCFQ-LD-I--T-TKQARDKVREMFNKNA-LVSDTR-VIDMLVIKGKMELDETINVWKQRTHIM-R-Y---F---------K--E-------S-E-K---P--------------R------P--TDFLSKFLAGHNP--------------------------------------------------------------------------
>Branchiostoma_floridae@EEN51447
--------------------------------MASSAGG-A---V----V--G--VA---A---KQ--VKPVL--SQSLPEARRRVRNLYRAWYREIP--HA--VHAYQ-LD-I--S-VKAGREKVRELFVQNA-SVKDPR-VIDLLVVKGRQDLEETIHIWKQRTHLM-R-Y---F---------H--E-------T-E-K---K--------------R------P--SDFLSRFYEGQD---------------------------------------------------------------------------
>Patiria_pectinifera@CT01080711.H2.1
----------------------------------SQINM-ASHMA----R--A-AAI---A---KQ--VK-VI--TNNPEAARRRVIQLYKAWYREIP--ET--VRQFQ-LD-L--T-VKQCRVKLREEFMKNA-HVKDPR-AIDLLVIKGKMELQETICVWKQRTHVM-R-Y---F---------R--E-------S-E-K---P--------------P------K--TDFLSKFYEGKD---------------------------------------------------------------------------
>Patiria_miniata@CT01100920.H1.1
------------------------------------INM-ASHMA----R--A-AAI---A---KQ--VK-VI--TNNPEAARRRVIQLYKAWYREIP--ET--VRQFQ-LD-L--T-VKQCRVKLREEFMKNA-HVKDPR-AIDLLVIKGKMELEETICVWKQRTHVM-R-Y---F---------R--E-------S-E-K---P--------------P------K--TDFLSKFYEGKD---------------------------------------------------------------------------
>Holothuria_glaberrima@ES726865.H1.1
---------------------------------MSLPTQ-A---A----R--A-AAV---A---KV--VQPIM--SKNADEARRRVIQLYKAWWREIP--IA--VQDYQ-LD-I--S-VKQGRQKLKEIFRQNA-HVRDVK-VIDMLVIKGKQDLEETIHIWKQRTHLM-R-Y---F---------Y--E-------P-P-N---K--------------P------P--TDFLSGFYAGK----------------------------------------------------------------------------
>Strongylocentrotus_purpuratus@XP_001187004
---------------------------------MASINQ-A---A----R--A-AAV---A---RQ--VKPFM--SKNPEEARGRVIQLYKAWWREVP--HA--IQQYQ-LD-I--S-VKEGRNKVKEMFMKNA-HIRDYR-VVDMLVIKGKMELEETIKVWKQRTHVM-R-Y---F---------Y--E-------S-E-R---P--------------A------Q--TDFLSKFYSGKE---------------------------------------------------------------------------
>Paracentrotus_lividus@CT01080711.H1.1
---------------------------------MASINQ-A---A----R--A-AAV---A---RQ--VKPFM--SKNPEEARRRVIQLYKAWWREVP--HA--VQQYQ-LD-I--S-VKEGRNKVKEMFMKNA-HIRDYR-VVDMLVIKGKMELEETIKVWKQRTHVM-R-F---F---------N--E-------S-E-R---P--------------P------Q--TDFLSKFYSGKE---------------------------------------------------------------------------
>Xenoturbella_bocki@Xbo3041.H2.1
--------------------------------MAGRKAA-L---A----L--K-------Q---A----KPLV--SANHEEARRRVHNLYKAWYREIP--HM--IEMFS-LD-I--T-VKQGRDKVRESFMKNA-MVRDVR-AIDLLVVKGAMELEETHQVWKQTTHIM-R-Y---F---------K--Q-------T-E-K---E--------------P------A--KDFLSKFYSGH----------------------------------------------------------------------------
>Saccoglossus_kowalevskii@XP_002739338
------------------------------MAARGTKVA-R---A----A--V-TAA---K---EA--IKPVM--SQDENEAKRRVLQLYKAWYREVP--HT--VFAYK-LD-I--S-VQQGRNKLREMFMRNA-HVQDIR-AIDLLVLKGGMDLEETHKAWKQRTHIM-R-Y---F---------H--E-------T-E-K---E--------------P------K--QDFLTKFYEGN----------------------------------------------------------------------------
>Apostichopus_japonicus@CT01110419.H1.1
---------------------------------MSLPTQ-A---A----R--A-AAV---A---KV--VQPIM--SRNAEEARRRVIQLYKAWWREMP--IT--VQEYQ-LD-I--S-AKQGRQKIKELFMKNA-HIKDIK-VIDMLVIKGKQDLEETIHIWKQRTHLM-R-Y---F---------Y--E-------P-P-N---K--------------P------P--TDFLSGFYAGK----------------------------------------------------------------------------
>Anolis_carolinensis@XP_003221054
------------------------------MAAASAG---K---V----G--A-AAT---G---AV--VKPIF--SRDLTEAKRRVRELYRAWYREIP--NT--VHIFQ-LD-I--T-VKQGRDKVREMFMKNA-HVTDPR-VIDMLVIKGKMDLQETIQVWKQRTHLM-R-Y---F---------H--E-------T-E-T---P--------------R------P--TDFLSKFYAGHDP--------------------------------------------------------------------------
>Meleagris_gallopavo@XP_003202376
----------------------------------------------------------------------------------------------------XA--VHLYQ-LD-I--T-VKQGRNKVREMFMKNA-HVTDPR-VIDMLVIKGKMDLQETINVWKQRTHVM-R-Y---F---------H--E-------T-E-T---P--------------R------P--KDFLSKFYEGHDP--------------------------------------------------------------------------
>Eucidaris_tribuloides@CT01120409.H1.1
--------------------------------------Q-A---A----R--A-AAV---A---KH--VKPIM--SKTPEEARKRVIQLYKAWWREVP--HA--VQQYQ-LD-I--T-VKEGRDKVREMFMKNA-NVTDYR-VVDMLVIKGKMELEETIQVWKQRTHVM-R-Y---F---------S--E-------S-Q-T---P--------------T------T--SDFLTKFYEGKQ---------------------------------------------------------------------------
>Lytechinus_variegatus@JH435777.H1.1
---------------------------------MASINQ-A---A----R--A-AAV---A---RQ--VKPFM--SKNPDEARRRVIQLYKAWWREIP--HA--IQQYQ-LD-I--T-VKEGRSKVKEMFMKNA-HIRDYR-VVDMLVIKGKMELEETIKVWKQRTHVM-R-Y---F---------H--E-------S-E-R---P--------------Q------Q--TDFLSKFYAGME---------------------------------------------------------------------------
>Gorilla_gorilla_gorilla@XP_004063602
-----------------------------XXXMAGSSVR-Q---A----T--S--TA---S---TF--VKPIF--SRDMNEAKRRVRELYRAWYREVP--NT--VHQFQ-LD-I--T-VKMGRDKVREMFMKNA-HVTDPR-VVDLLVIKGKIELEETIKVWKQRTHVM-R-F---F---------H--E-------T-E-A---P--------------R------P--KDFLSKFYVGHDP--------------------------------------------------------------------------
>Pan_troglodytes@JAA02222
-----------------------------XXXMAGSGVR-Q---A----T--S--TA---S---TF--VKPIF--SRDMNEAKRRVRELYRAWYREVP--NT--VHQFQ-LD-I--T-VKMGRDKVREMFMKNA-HVTDPR-VVDLLVIKGKIELEETIKVWKQRTHVM-R-F---F---------H--E-------T-E-A---P--------------R------P--KDFLSKFYVGHDP--------------------------------------------------------------------------
>Callorhinchus_milii@AFM88491
----------------------------------MAAVG-R---T----V--A-GTG---S---RA--VKPFL--SRDISEAKRRARELYRAWYREIP--NT--VHIFQ-LD-I--T-VKQGHDKLREIFAKNA-HVTDPR-VLDLLVIKGKMELEETTKVWKQKTHVM-R-F---F---------H--E-------T-E-V---P--------------R------P--KDFLSRFYNGHNP--------------------------------------------------------------------------
>Sarcophilus_harrisii@XP_003772286
--------------------------------MAASVVG-R---APSVAS--G--AV---G---TA--VKPVF--SRDLKKAKRRVRELFRAWYREVP--TT--VHLFQ-LD-I--S-VKQGRDKVREMFMKNA-HVTDPR-VVDLLVIKGKMELEETIKVWKQRTHVM-R-F---F---------H--E-------T-E-A---P--------------R------P--KDFLSKFYAGHDP--------------------------------------------------------------------------
>Oreochromis_niloticus@XP_003443151
--------------------------------MASTAAT-R---T----A--A--GA---A---KV--VKPIF--SRDLDEAKRRVRELYRAWYREVP--NT--VAVFQ-LD-I--T-TRQGRDKVREMFDKNK-HVTDPR-VIDMLVIKGKMELQETIHVWKQKTHMM-R-Y---F---------Y--E-------S-E-E---P--------------R------P--TDFLSKFYRGHDQ--------------------------------------------------------------------------
>Clavelina_lepadiformis@Clep30538.H1.1
---------------------------------MSSLVG-R---S----V--G-SLK---N---VP--IKPIM--SANPTEARRRVLTLYKQWYRAVP--KI--ITTFK-LP-Y--T-KERLQNRIREEFLKNS-HIRDVR-AIDMLVIKGEMDLQETLLKWKQECHMK-E-L---F---------Q--H-------E-T-AI--K--------------Q------P--TDFLGKFFSQK----------------------------------------------------------------------------
>Doliolum_nationalis@Dnat2594.H1.1
-----------------------------------SVLA-R---G----AGIA-KSR---G---VP--VKAVV--SNNPAEARRRVLALYKQWYRAVP--KI--LEMFQ-LP-Y--T-QEKAQSKIREEFLKNS-HVRDVR-AIDMLVIKSQMDLQETLLKWKQTCHMK-G-F---F---------K--H-------Q-T-LV--E--------------T------P--TDFMGKFLSQKH---------------------------------------------------------------------------
>Salpa_fusiformis@Sfus6322.H1.1
------------------------------------------------------------R---AP--VKSVM--SVNRAESERQVRGLYKQWVRSIP--DI--ISIYR-LP-F--T-EAQVKSKIRQEFYKNS-HIRDIR-VVDLLIIKSQMDLQETLQHWKQTCHML-E-F---F---------G--K-------P-T-DV--Q--------------R------P--VSFIGKFLTQRH---------------------------------------------------------------------------
>Ophionotus_victoriae@SRA117104.H1.1
------------------------------------------------------------------------------------------------------------------------------------NA-HIKDLR-TIDLLVIKGKQELEETIHVWKQKTHIM-R-Y---F---------Q--Q-------S-E-R---P--------------V------K--TDFLSKFYAGKQ---------------------------------------------------------------------------
>Anas_platyrhynchos@EOB06719
-----------------------------------------------------------------------------------------------------A--VHLYQ-LD-I--T-VRQARDKLRELFVKNA-HVTDPR-VIDMLVIKGKMDLQETIHVWKQKTHVM-R-Y---F---------H--E-------T-E-T---P--------------R------P--KDFMSKFYAGHDP--------------------------------------------------------------------------
>Columba_livia@EMC89960
-------------------------------------MA-V---A----G--K-GAV---S---AA--VKPIF--SRDLGEAKRRVRELYRAWYREVP--NA--VHLYQ-LD-I--T-VKQGRNKVREMFMKNA-HVRDPR-VIDMLVIKGKMDLQETIQVWKQRTHIM-R-Y---F---------H--E-------T-E-T---P--------------R------P--KDFLSKFYAGHDP--------------------------------------------------------------------------
>Chelonia_mydas@EMP41879
--------------------------------------------------------------------------------------------------------------------------------MFVRNA-HVTDPR-VIDILVIKGKMELQETARVWKQRTHIM-R-F---F---------H--E-------T-E-T---P--------------R------P--KDFLSKFYVGHDP--------------------------------------------------------------------------
>Alligator_sinensis@XM_006027635.H1.1
--------------------------------------------------------------------------------------------------------VHLFQ-LD-I--T-VKQGRDKVREMFMKNA-HVTDPR-VIDLLVIKGKIELQETIHVWKQRTHVL-R-Y---F---------H--E-------T-E-T---P--------------Q------P--TDFLSKFYAGNDP--------------------------------------------------------------------------
>Caretta_caretta@Contig29083.H1.1
-----------------------------------AGAG-K---V----A--K--AA---G---AA--VKPIF--SRDLGEAKRRVRELYRAWYREVP--NA--VQLYQ-LD-I--S-VKQGRDKVREMFMRNA-HVTDPR-VIDILVIKGKMELQETARVWKQRTHIM-R-F---F---------H--E-------T-E-T---P--------------R------P-----------------------------------------------------------------------------------------
>Chelonoidis_nigra@Contig108784.H1.1
--------------------------------------------------------------------------------------------------------VHLYQ-LD-I--S-VKQGRDKVREMFMKNA-HVTDPR-VIDILVIKGKMELQETTRVWKQRTHIM-R-F---F---------H--E-------T-E-T---P--------------R------P--KDFLSKFYAGHDP--------------------------------------------------------------------------
>Chrysemys_picta_bellii@CT01131213.H1.1
--------------------------------MAAAGAG-K---V----A--K--AA---G---AA--VKPIF--SRDLGEAKRRVRELYRAWYREVP--NAGLVHLYQ-LD-I--S-VKQGRDKVREMFMRNA-HVSDPR-VIDMLVIKGKMELQETTRVWKQRTHIM-R-F---F---------H--E-------T-E-I---P--------------R------P--KDFLSKFYVGHDP--------------------------------------------------------------------------
>Crocodylus_niloticus@toto28416.H1.1
-------------------------------ARAGAG---K---V-------A-PAV---G---AA--VKPIF--SRDLGEARRRVRELYRAWYREVP--NT--VHLFQ-LD-I--T-VKQGRDKVREMFMKNA-HVTDPR-VIDLLVIKGKIELQETINVWKQRTHVM-R-Y---F---------H--E-------T-E-T---P--------------R------P--TDFLSKFYAGNDP--------------------------------------------------------------------------
>Crotalus_adamanteus@Cada19985.H1.1
-------------------------------AAAGAG---K---V----A--G-TVV---G---AV--VKPIF--SRDLAEAKRHVRELYRTWYREIP--NT--VHTYQ-LE-I--T-VKQGRDKVRELFMKNA-HVTDPR-IIDLLVIKGKMEFQETINVWKQKTHIM-R-F---F---------H--E-------T-E-T---P--------------Q------P--TDFLSKFYKGHDP--------------------------------------------------------------------------
>Cyclorana_alboguttata@Calb7644.H1.1
--------------------------------MAATKSA-S-----------R---V---I---GC--VKPLL--SRDLSDAKRRVRELYRAWYREVP--NT--VHVYQ-LD-I--T-VKQGREMVREKFQQNA-HVTDPR-VIDLLVIKGKMELEETINVWKQKTHIM-R-Y---F---------H--E-------T-E-S---V--------------V------P--PDFLSHFYAGQD---------------------------------------------------------------------------
>Cynops_pyrrhogaster@FS301932.H1.1
------------------------------------------------------GAX---R---AV--VKPLF--RQDLREAXRLVRELYRAWYLKVT--NX--VHXFQ-LD-I--T-VRXGRXKVREMFRKXS-HVTDPR-AXDMLVIKGKMELEETIHVWNRRTHVM-R-Y---F---------X--X-------T-D-T---P--------------H------P--XD-------------------------------------------------------------------------------------
>Elaphe_guttata@toto43849.H1.1
------------------------------MAAAGAG---K---V----A--G-AAV---G---AV--VKPVF--SRDLAEAKRHVRELYRTWYREIP--NT--VHTYQ-LE-I--T-VKQGRDKVRELF------------LIDLLVIKGKMEFQETINVWKQKTHIM-R-Y---F---------H--E-------T-E-A---P--------------Q------P--TDFLSKFYIGHDP--------------------------------------------------------------------------
>Emys_orbicularis@CT01131213.H1.1
--------------------------------------------------------------------------------------------------------VQLYQ-LD-I--S-VKQGRDKVREMFMRNA-HVTDPR-VIDILVIKGKMELQETTRVWKQRTHIM-R-F---F---------H--E-------T-E-T---P--------------R------P--KDFLSKFYVG-----------------------------------------------------------------------------
>Eublepharis_macularius@Emac3525.H1.2
---------------------------------AGAG---K---V----A--T-AVT---G---VA--VKPIF--SRDLTEAKQRVRELYRAWFREIP--NT--VHIYQ-LD-I--T-VKQGRDKVRELFLKNA-HVTDPR-VIDLLVIKGKMELQETIQVWKQRTHIM-R-Y---F---------H--E-------T-E-T---P--------------R------P--KDFLSKFYAGHDP--------------------------------------------------------------------------
>Lampropholis_coggeri@CT02131213.H1.2
-------------------------------------------------------------------------------------------------P--NL--VHTFQ-LD-I--T-VKQGRDKVREMFMKNA-HVTDPR-IIDMLVIKGKMELQETIHVWKQRTHIM-R-F---F---------H--E-------T-E-A---P--------------R------P--KDFLSKFYAGHDP--------------------------------------------------------------------------
>Latimeria_chalumnae@CT01131213.H1.1
----------------------------------MAAAG-S---T----A--P-SAA---L---RT--VKPIF--SRDLGEAKRRVRELYRAWYREVP--NA--VQMYQ-LD-I--T-VKQGQNKVREMFMKNA-QVTDPR-VIDMLVIKGKMELQETIKVWKQRTHVM-R-Y---F---------H--E-------T-E-T---P--------------R------P--KDFLGKFYAGHDP--------------------------------------------------------------------------
>Latimeria_menadoensis@GAPS01004399.H1.1
----------------------------------MAAAG-S---T----A--P-SAA---L---RT--VKPIF--SRDLGEAKRRVRELYRAWYREVP--NA--VQMYQ-LD-I--T-VKQGQNKVREMFMKNA-QVTDPR-VIDMLVIKGKMELQETIKVWKQRTHVM-R-Y---F---------H--E-------T-E-T---P--------------R------P--KDFLGKFYAGHDP--------------------------------------------------------------------------
>Leucoraja_erinacea@toto35645.H1.1
--------------------------------MAAAG---R---S----V--A--AS---V---KV--VKPFL--SRDQGEAKRRVRELYRAWYREVP--NT--IQKFN-LD-I--S-AKQGREKVREMFMKNA-HVTDPR-VIDLLVIKGKLDLEETIRVWKQKTHVM-R-Y---F---------H--E-------T-E-T---P--------------R------P--TDFLSRFYGGHD---------------------------------------------------------------------------
>Notophthalmus_viridescens@Nvir6268.H1.1
------------------------------------------------------GAA---R---AL--VKPLF--SRDLDEAKRRVRELYRAWYREVP--NT--VHVFQ-LD-I--T-XRQGRDKVREMFRKNS-HVTDPR-AIDMLVIKGKMELQETIHVWKQRTHIM-R-Y---F---------H--E-------T-E-T---P--------------R------P--RDFLSRFYAGHNP--------------------------------------------------------------------------
>Pelodiscus_sinensis@toto24580.H1.1
--------------------------------------------------------------------------------------------------------VQVYQ-ID-I--T-VRQGRDKLREMFMKNA-HVTDPR-LIDMLVIKGKLELEETINVWKQRTHVM-R-F---F---------H--E-------T-E-T---P--------------R------P--KDFLSKFYVGHDP--------------------------------------------------------------------------
>Podarcis_sp.@Contig15700.H1.1
------------------------------MAAPGAG---K---V----A--A-AAA---S---AA--VKPIF--SRDLAEAKRRVRELYRAWYREIP--NA--VHLYQ-LD-I--S-VKQGRDKVRELFMKNA-HATDPR-VIDMLVIKGKMELQETIHVWKQRTHLM-R-Y---F---------H--E-------T-E-S---P--------------R------P--KDFLSKFYAGHDP--------------------------------------------------------------------------
>Pogona_vitticeps@toto3765.H1.1
------------------------------MAAAVGG---R---V----A--A-GGT---A---AV--VKPIF--SRDLNEAKRRVRELYRAWYREIP--NT--VHLYQ-LD-I--T-VKQGRDKMRELFMKNA-HVTDPR-IIDILVIKGKMELQETIYMWKQLTHVM-R-Y---F---------Q--E-------T-E-I---P--------------R------P--KDFLSKFYAGHDP--------------------------------------------------------------------------
>Protopterus_annectens@CT01131213.H1.1
--------------------------------AVSGA---K--------I--P-GYA---V---KV--VKPIF--SRDLNEAKRRVRELYRAWYREIP--NT--VHLYQ-LD-I--T-AKQGHDKLREMFMKNS-HVTDPR-VIDMLVIKGKMELEETIKVWKQKTHIM-R-F---F---------H--E-------T-E-T---P--------------R------P--TDFLAKFYAGHDP--------------------------------------------------------------------------
>Ptychodera_flava@Pfla129409.H1.1
------------------------------------KVA-A---A----A--I-SAA---K---EV--IKPVM--SRDANEAKRRVRNLYRAWYREIP--HT--VYAYQ-LN-I--S-VKKGREKVKEQFVRNA-HVQDIR-AIDMLVIKGKMDLEETHKIWK----------------------------------------------------------------------------------------------------------------------------------------------------------
>Python_regius@CT01131213.H1.1
------------------------------MAAAGAG---K---V----V--G-AAA---G---AV--VKPIF--SRDLAEAKRHVRELYRTWYREIP--NT--VHMYQ-LD-I--T-VKQGRDKVREMFMRNA-HVTDPR-VIDLLVIKGKMEFQETINVWKQKTHMM-R-Y---F---------H--E-------T-E-T---P--------------Q------P--TDFLSKFYTGHDP--------------------------------------------------------------------------
>Rana_chensinensis@Rche59151.H1.1
--------------------------------MAASGKA-A---L----T--R---T---V---GA--VKPIL--SRDVGEAKRRVRDLYRAFYREVP--NT--VXXYQ-LD-I--S-XXQGRDKVRELFQKNA-HVTDPR-XIDLLXXKXXXELEETIKVWKQRTHIM-R-Y---F---------H--E-------T-E-S---P--------------R------P--SDFLGKFYAGQD---------------------------------------------------------------------------
>Scyliorhinus_canicula@toto38235.H1.1
---------------------------------AAAG---S---A----R--V-MGT---V---KV--VKPLL--SRNQSEAKRRVRELYRAWYREVP--NT--IQKFL-LD-I--S-VKQGRDKVREMFMKNA-HVTDPR-IIDMLVIKGKMDLEETIQVWKQRTHIM-R-Y---F---------H--E-------T-E-S---P--------------R------P--TDFLSRFYGGHD---------------------------------------------------------------------------
>Sphenodon_punctatus@toto6640.H1.1
--------------------------------MAASGVG-K---V----V--G-----------TT--VKPIF--SRDLSEAKRRVRELYRAWYREVP--HT--VQSFQ-LD-I--T-VKQGRDKVREIFMKNT-HVTDPR-VIDMLVIKGKMELQETIHVWKQRTHIM-R-F---F---------N--E-------T-E-T---P--------------R------P--KDFLSKFYAGHDP--------------------------------------------------------------------------
>Trachemys_scripta@CT01131213.H1.1
--------------------------------MAATGAG-K---V----A--K--AA---A---GA--VKPIF--SRDLGEAKRRVRELYRAWYREVP--NA--VHLYQ-LD-I--S-VKQGRDKVREMFMRNA-HVTDPR-VIDMLVIKGKMELQETTRVWKQRTHIM-R-F---F---------H--E-------T-E-I---P--------------R------P--KDFLSKFYVGHDP--------------------------------------------------------------------------
