# Supplementary material for: A phylogenomic framework and timescale for comparative studies of tunicates
Source: BMC Biol. 2018 Apr 13;16:39. doi: 10.1186/s12915-018-0499-2 (PMC5899321; doi:10.1186/s12915-018-0499-2)
Supplement: Supplementary file 4 — Supporting data. Transcriptome assemblies, alignments, and trees. (ZIP 38502 kb) [file 12915_2018_499_MOESM4_ESM.zip › 12915_2018_499_MOESM4_ESM/12915_2018_499 (Delsuc) Files Updated 23-03-2018/tribe1169.fasta]

>Bos_taurus@AAI02325
---------------------MSLQWTAVATFLYAEVFAVLLLCIPFISPKRWQ---KIFKSRLVELV-VTYGNT-FFVVLI-----VILVLLVIDAVREIRKYD-D--V-T-EK-V-----------N-L---Q-N--N--PGAVEHFH---MKLFRA---QRNLYIAGFSLLLS--FLLRRLVTLISQQA---TLLASNE--AFKK--QAESA--SD----------------------------------A----AKKYM-----E--------EN----D--L---L--K--------------KEA------G-G------V-------------T-K-L----G--G--R--D--------------S--E--V-K---------VQ--E-----E----NR-S--L-KA---D------L-KR-------------LK---D--ELAVNK---QKLEKAE-------N-------E---ALAMRKQSKGLTKEY----DRLLEEH----TK--LQ---AA---V------DG-----------------------PS----D--K--KEE--------
>Homo_sapiens@EAW72821
--------------------XMSLQWTAVATFLYAEVFVVLLLCIPFISPKRWQ---KIFKSRLVELL-VSYGNT-FFVVLI-----VILVLLVIDAVREIRKYD-D--V-T-EK-V-----------N-L---Q-N--N--PGAMEHFH---MKLFRA---QRNLYIAGFSLLLS--FLLRRLVTLISQQA---TLLASNE--AFKK--QAESA--SE----------------------------------A----AKKYM-----E--------EN----D--Q---L--K--------------KGA------AVD------G-------------G-K-L----D--V--G--N--------------A--E--V-K---------LE--E-----E----NR-S--L-KA---D------L-QK-------------LK---D--ELASTK---QKLEKAE-------N-------Q---VLAMRKQSEGLTKEY----DRLLEEH----AK--LQ---AA---V------DG-----------------------PM----D--K--KEE--------
>Mus_musculus@EDL29884
--------------------XMSLQWTTVATFLYAEVFAVLLLCIPFISPKRWQ---KVFKSRLVELV-VTYGNT-FFVVLI-----VILVLLVIDAVREILKYD-D--V-T-EK-V-----------N-L---Q-N--N--PGAMEHFH---MKLFRA---QRNLYIAGFSLLLS--FLLRRLVTLISQQA---TLLASNE--AFKK--QAESA--SE----------------------------------A----AKKYM-----E--------EN----D--Q---L--K--------------KGA------AED------G-------------D-K-L----D--I--G--N--------------T--E--M-K---------LE--------E----NK-S--L-KN---D------L-RK-------------LK---D--ELASTK---KKLEKAE-------N-------E---ALAMQKQSEGLTKEY----DRLLEEH----AK--LQ---AS---V------RG-----------------------PS----V--K--KEE--------
>Monodelphis_domestica@XP_001378066
---------------------MSLQWTAVATFLYAEVFAVLLLCIPFISPKRWQ---KIFKSRLVQLV-VSYGNT-FFVVLI-----VILVLLLIDAVREIRKYD-D--V-T-EK-V-----------N-L---Q-N--N--PGAMEHFH---MKLFRA---QRNLHIAGFSLLLS--FLLRRLVTLISQQA---TLLASNE--AFKK--QAEGA--SE----------------------------------A----AKKYI-----E--------EN----D--K---L--K--------------KGA------GTG------V-------------G-K-L----D--L--K--D----------------------E---------VL--A-----E----NK-N--L-KA---E------L-KK-------------LT---Q--ELAVNK---RSLEKAE-------N-------E---ALAMRKQSDGLTKEY----DRLLEEH----AR--LQ---DG---X------------------------------------------------------
>Ornithorhynchus_anatinus@XP_001521397
---------------------MSLQWTAVATFLYAEVFAVLLLCIPFISPKRWQ---KIFKSRFVQLV-VSYGNT-FFVVLI-----VILVLLVIDAVREIRKYD-N--V-T-ET-V-----------N-L---Q-T--T--PGAMEHFH---MKLFRA---QRNLYIAGFSLLLS--FDLHK----ITQQA-------------------------------------------------------------------------------------------D--R---L--S--------------GGA------GID------T-------------D-T-L----D--L--K--D--------------A--D---------------L--I-----E----NK-T--L-KA---E------V-TR-------------LS---Q--ELAATK---KSLEKAE-------N-------E---ALAMRKQSEGLTKEY----DRLLEEH----SR--LQ---AS---L------RS-----------------------PT----L--E--KRHRVLGRSGK
>Ambystoma_mexicanum@CT01080711.H1.1
---------------------MSLQWTAVATFLYAEVFAVLLLCIPFISPRRWQ---KIFKSRLVQLV-LTYGNT-FFVVLI-----VILVLLLIDALREIKKYD----V-S-EN-V-----------D-L---K-N--N--PVAVEHIH---MKLFRA---QRNLYIAGFALLLS--FLLRRLVTLISQQA---TLLASNE--AFKK--QAEGA--SD----------------------------------A----AKKYL-----E--------EN----E--K---L--K--------------KEL------KEA------G-------------I-D-V----G--DLNL--K-----------------E--T-D---------HV--A-----D----NK-K--L-KV---E------V-QK-------------LK---E--ELESTK---KTLQKSE-------N-------E---VHAIKKQSEGLSKEY----DRLLDEH----SK--LQ---AV---V------DG-----------------------PK----D--K--KEE--------
>Xenopus_laevis@AAI10710
---------------------MSLQWTAVATFLYVEVFLVLLLCIPFISPTRWQ---KIFKSRLVQLL-VSYGNT-FFLVLI-----VILVLLLLDALREIQKYG----V-G-EQ-V-----------D-L---K-N--N--PVAVEHIH---MKLFRA---QRNLYIAGFSLLLS--ILLRRLVMLISKQA---TLLASNE--AFRK--QAESA--SD----------------------------------A----AKKYM-----E--------EN----D--K---L--K--------------KEL------KSL------G-------------V-E-V----S--D--L--P-----------------D--T-N---------VE--E-----D----NK-K--L-KG---E------V-RK-------------LK---E--ELESAK---KTLHKSE-------S-------E---VVAIKKQCEGLTKEY----DRLLDEH----SK--LQ---AQ---A------DG-----------------------PK----D--K--KDD--------
>Xenopus_laevis@AAH74288
---------------------MSLQWTAVATFLYVEVFLVLLLCIPFISPTRWQ---KIFKSRLVQLL-VSYGNT-FFLVLI-----VILVLLLLDAFREIQKYG----V-G-EL-V-----------D-L---K-N--N--PVAVEHIH---MKLFRA---QRNLYIAGFSLLLS--FLLRRLVMLISKQA---TLLASNE--AFRK--QAESA--SD----------------------------------A----AKKYM-----E--------EN----D--K---L--K--------------KEL------KSL------G-------------V-E-V----N--D--L--P-----------------D--T-N---------VE--E-----D----NK-K--L-KE---E------V-RK-------------LK---G--ELESAK---KTLHKSE-------S-------E---VVAIKKQCEGLTKEY----DRLLDEH----SK--LQ---AQ---A------DG-----------------------PM----D--K--KDD--------
>Xenopus_tropicalis@AAH61339
---------------------MSLQWTAVATFLYVEVFLVLLLCIPFISPTRWQ---KIFKSRLVQLL-VTYGNT-FFLVLI-----AILVLLLLDAFREIQKYG----V-G-EQ-V-----------D-L---K-N--N--PVAVEHIH---MKLFRA---QRNLYIAGFSLLLS--FLLRRLVMLISKQA---TLLASNE--AFRK--QAESA--SD----------------------------------A----AKKYM-----E--------EN----D--K---L--K--------------KEL------KSL------G-------------V-E-V----S--D--L--P-----------------D--N-N---------AE--E-----D----NK-K--L-KE---E------V-RK-------------LK---E--ELGSAR---KTLHKSE-------S-------E---VVAIKKQCEGLTKEY----DRLLEEH----SR--LQ---AQ---S------DG-----------------------PK----D--K--KDD--------
>Danio_rerio@CAD43420
---------------------MSLQWTAVATFLYAEVFAVLLLCVPFISPKRWS---KFFKSRLVTAI-TSYGNT-AFIVII-----CILVFLLIDAFREVRKYS----V-A-EK-V-----------D-L---S-N--N--PVAIEHIH---MKLFRA---QRNEYIAGFALLLC--LLLRRLATLLSQQA---TLMASHE--AFQK--QAEGA--ND----------------------------------A----AKKYM-----E--------EN----E--K---L--Q--------------EKL------RQA------G-------------I-E-V----P--E--V--G--------------GKAK--G-G---------VE--E-----D----KK-N--L-KE---E------V-RQ-------------LK---D--ELDATK---KALQKSD-------S-------D---VKAMKKQAENLTTEY----DRLLEEH----AR--LQ---AK---C------DA-----------------------QQ----D--K--KSD--------
>Squalus_acanthias@CT01080829.H1.1
---------------------MSLQWTAVAGFLYAEVFALLLMCIPFISPKRWQ---ALFRSGLFNLA-VSYGNK-FFFFLI-----ALLIFLMFDAVREIQKYS----V-P-DK-V-----------D-L---K-N--N--PIAEDHVH---MKLFRA---QRNLYIAGFALLLW--FVLRRLVTLISQQA---TLLATNE--AFKK--QAESA--TD----------------------------------A----AKKYM-----E--------EN----E--K---L--Q--------------RVL------KVE------G-------------I-E-V----K--D-GG--D-----------------Q--Q-D---------AE--K-----E----NE-K--L-KT---E------V-RD-------------LK---D--EVEMVK---KSLRKSE-------S--------------------------------------------------------------------------------------------------------------
>Leucoraja_erinacea@CT01080829.H1.1
---------------------MSLQWAAVAGFLYAEVFALLLMCIPFISAKQWQ---RVFRSGLFTLA-VSYGNR-FFFFLI-----ALLAFLMFDAVREVQKYT----M-P-DQ-V-----------D-L---K-N--L--PTAEDHIH---MKLFRA---QRNLYIAGFALLLW--FVLRRLVTLMSQHA---TLQATSE--AFRK--QAESA--SA----------------------------------A----ARGYL-----D--------EN----E--G---L--R--------------QTL------REA------G-------------V-E-P----T--P--Q--G-----------------E--E-T---------PG--E-----E----NK-R--L-RG---D------A-EK-------------MQ---N--ELESGR---KALSRSV-------L-------E---VEAM-----------------------------------------------------------------------------------------------
>Eptatretus_burgeri@CT01080711.H1.1
---------------------MSLQWTAVASLLYVEVFLIVLLCLPFISPPRWQ---RIFRSRILTLF-VSYGNF-YFNILI-----VILMLLFADGLRETRKYS----T-D-DQ-VV----------D-L---K-T--N--PMAVDHLH---MKLFRA---QRNLYICGFALVLW--LILRRLVTLISQLA---TLIATNE--AFKR--QAEGA--SA----------------------------------A----ANKYM-----D--------EN----S--K---L--K---------------------------------------------------------------------------------------------------------------------------------------------------------------------------------------------------------------------------------------------------------------------------------------------------
>Petromyzon_marinus@CT01080829.H1.1
---------------------MSLQWTAVASFLYFEVFILIILCLPFISPTRWQ---KIFRSRMLTIV-VNYANF-YFNVFI-----LVLVLLFIDGWRESRKYS----T-S-DN-V-----------D-L---K-N--N--PMAIDHVN---MKLFRA---QRNLYISGFALLLW--FVLRRLVILISQQA---TLVATNE--AFKK--QAEGA--SD----------------------------------A----ARKYM-----D--------EN----E--K---L--K--------------QAL------EES------G-------------A-G-D----G--VLKL--A-----------------D------------------------E----KE-K--L-SR---E------L-KE-------------AK---E--NLDTTK---KALVRSE-------N-------E---CRAMKSQAEGVATEY----DRLLEEH----AQ--LQ---KQ---L------EG-----------------------SP----S--K--KDE--------
>Homo_sapiens@BAF82090
---------------------MTLQWAAVATFLYAEIGLILIFCLPFIPPQRWQ---KIFSFNVWGKI-ATFWNK-AFLTII-----ILLIVLFLDAVREVRKYS-S--V-H-TI-E----------KS-S---T-S--R--PDAYEHTQ---MKLFRS---QRNLYISGFSLFFW--LVLRRLVTLITQLA---KELSNKG--VLKT--QAENT--NK----------------------------------A----AKKFM-----E--------EN----E--K---L--K--------------RIL------KSH------G-------------K-D-E----E--C-----V--------------L------------------E--A-----E----NK-K--L-VE---D------Q-EK-------------LK---T--ELRKTS---DALSKAQ-------N-------D---VMEMKMQSERLSKEY----DQLLKEH----SE--LQ---D--------------------------------RLE-RG----N--K--KRL--------
>Bos_taurus@ELR52287
---------------------MTLQWTAVATFLYAEIGLILIFCLPFIPPQRWQ---KIFSFSVWGKI-ASFWNK-AFLTII-----ILLIVLFLDAVREVRKYS-S--T-H-TI-E----------KS-S---A-S--R--PAAYEHTQ---MKLFRS---QRNLYISGFSLFFW--LVLRRLVTLITQLA---KELSHKG--VLKH--QAENI--NQ----------------------------------A----AKKFM-----E--------EN----E--R---L--K--------------RLL------KNY------G-------------K-E-E----E--H-----I--------------L------------------E--A-----E----NK-K--L-EE---D------K-EK-------------LK---T--ELKKAS---DALSKAQ-------N-------D---VMIMKMQSERLSKEY----DRLLREH----SE--LQ---D--------------------------------RAG-K-----D--K--KCL--------
>Mus_musculus@EDL36910
------------------XXXMTIQWAAVASFLYAEIGLILLFCLPFIPPQRWQ---KIFSFSVWGKI-ASFWNK-AFLTII-----ILLIILFLDAVREVRKYS-S--T-N-VV-E----------KN-S---A-I--R--PSAFEHTQ---MKLFRS---QRNLYISGFSLFFW--LVLRRLVTLITQLA---KEIANKG--VLKI--QAENT--NK----------------------------------A----AKKFM-----E--------EN----E--K---L--K--------------LGL------RN-------D-------------N-A-E----E--H-----L--------------L------------------E--A-----E----NK-K--L-IE---S------K-EN-------------LK---T--ELKKAS---DALLKAQ-------N-------D---VMTMKIQSERLSKEY----DRLLKEH----SE--LQ---N--------------------------------RLE-KE----K--K--KGL--------
>Ornithorhynchus_anatinus@XP_001509341
---------------------------------------------------XWQ---KIFLFPLWGKI-ASFWNK-VFLTII-----ILLIVLFLDAVREVRKYS-S--S-H-GV-E----------KS-S---S-S--N--PSASDHMQ---MKLFRS---QRNLYLSGFSLFLW--LVLRRTVTLITQLA---KELGAKK--ALEN--QADSA--NE----------------------------------A----AKNYM-----E--------EN----E--K---L--K--------------WIV------NRN------G-------------K-G-D----D---------------------------------------------------E----NQ-K--L-AK---D------V-ED-------------LK---A--ELKKTT---DALSKAR-------N-------E---VSEVKKRSESLSREY----DRLLKEH----TQ--LQ---NX----------------------------------------------------------
>Xenopus_laevis@AAH76818
---------------------MTFQWTAVASFLYGEVAVLLIFCIPFISPLRWR---KIFRFKLWSKV-SPYWNK-AFLSII-----VVLIVLFLDAAREVRKYS-A--S-Q-LT-D----------KN-A---K-L--Y--PSSYDHIH---MKLFRS---QRNLYISGFSLFFW--LVLRRLVSLIMQLA---SEIEGNT--AIQT--QVENA--NE----------------------------------T----AKKYM-----E--------DN----E--Q---L--K--------------KTI------NRA------K-------------M-D-E----G--K--W--A--------------L------------------K--A-----D----NE-K--L-KT---E------V-EH-------------LK---V--EVQRMT---DALSKSQ-------K-------D---ASALKKQCDGLTREY----DHLLREH----DK--LQ---N-----------------------------A--TDG-IQ----N--K--KEE--------
>Xenopus_laevis@AAH72342
---------------------MTFQWTAVASFLYGEVAVLLILCIPFISPLRWR---KIFRFQLWSKV-SPYWNK-AFLSII-----VVLIVLFLDAAREVRKYS-A--S-N-LT-D----------KN-A---K-L--Y--PSSYDLIH---MKLFRS---QRNLYISGFSLFFW--LVLRRVVSLIMELA---SEIEGNG--AMQT--QVENA--NE----------------------------------A----AKKYM-----E--------EN----E--Q---L--H--------------KTI------NNA------K-------------M-D-E----G--K--W--A--------------L------------------K--A-----D----NE-K--L-KT---E------V-EN-------------LK---E--ELKRMT---DALSKSQ-------K-------D---ASALKKQCDGLTREY----DHLLREH----EK--LQ---N-----------------------------T--TDG-MQ----N--K--KDE--------
>Xenopus_tropicalis@AAI68808
---------------------MTFQWTAVASFLYGEVAVLLILCIPFISPLRWK---KIFRFQLWSKV-SPYWNK-AFLSII-----VVLIVLFLDAAREVKKYS-A--N-H-LT-D----------KN-A---K-L--Y--PSSYDHIH---MKLFRS---QRNLYISGFSLFLW--LVLRRVVSLIMQLA---SEIESNG--AMQT--QVENA--NE----------------------------------A----AKKYM-----E--------DN----E--H---L--K--------------KTI------NSA------K-------------M-D-E----G--K--W--A--------------L------------------K--A-----E----NE-K--L-KT---E------V-ES-------------LK---E--ELKRMT---EALSKSQ-------K-------D---SSAIKKQCDGLTREF----DHLLKEH----EK--LQ---N-----------------------------A--TEG-IQ----N--K--KEE--------
>Gallus_gallus@NP_001091114
---------------------MTVQWTAVAAFLYGEVGVLLVLCLPFISPLRWQ---KIFMIPLWSKM-AVFWNK-MFLTII-----VLLIILFLDAVREVKKYS-A--I-Q-LN-E----------KV-A---N-V--N--ANAIDHIQ---MKLFRS---QRNLYISGFSLFLW--LVLRRTVTLLTQLA---KGMASHA--ALET--QVNDA--TE----------------------------------A----AKKYM-----A--------EN----E--R---L--Q--------------EAL------NEK------G-------------S-G-E----N--K--E--M--------------A------------------E--T-----T----NG-M--L-RK---E------I-GQ-------------LK---A--ELQKTS---NALHKAN-------N-------E---VAAVKKQSEGLRREY----DHLMKEY----ER--LQ---N-----------------------------A--SSE-AE----D--K--KDL--------
>Squalus_acanthias@CT02080829.H1.1
---------------------MTLQWVAVASFLYAEIGFILFLCLPS-SPL----------------------------SII-----VLLIVLFVDAIREVRKYS-M--N-Q-RG-S----------GK-D---E-K--L--SSKYCMITSI-IKLDTA---QRNLYISGFSLFLW--LVLRRMITLISELA---TAMGENQ--AINV--QADNA--ND----------------------------------A----AKRYM-----E--------EN----E--E---L--K--------------KAL------NKG------K------------GK-G-D----G--N--K--K--------------L------------------E--E-----E----ND-Q--L-VK---E------I-ER-------------LK---A--ELKTTT---EALEKSQ-------I-------E---MAAIKKQCDGLTREY----DRLLQEH----DK--IQ---S-----------------------------L--VDK-HD----K--K--NE---------
>Danio_rerio@CAI20921
---------------------MTLQWTAVATFLYVEIAVLIFFCLPFISAKRWQ---KIFKWSIWSRL-SQFWNK-GFLAMI-----IILIVLFLDALREVRKYS-N--S-D-QS------------KD-A---K-L--H--PNMFDHMH---MKLFRA---QRNLYISGFSLFLW--LVMRRVVTLISQLA---TAADSCV--DLQN--QVETT--NK----------------------------------A----AKKYM-----E--------DN----Q--I---L--K--------------QAL------ADA------K-------------E-G-G----Q--K-----A--------------D------------------P--E-----E----SK-R--L-KE---E------L-QR-------------LK---E--ELKTSA---DALKKSK-------S-------D---LDTMKKQSDGLTKEY----ERLLQEH----QQ--LQ---N--------------------------------QMD-SG----D--K--KEN--------
>Molgula_tectiformis@CT01080711.H1.1
---------------------MSFQWNVVAAFLYAEIAFCVLLCIPFISSKRWQ---SFFKSKICGLF-LSYGNL-YYTVLL-----AILVLLFMDALREVRKY-----S-L-PD-AQ-------Q-VD-L---K-N--N--PNAQDHVL---MMLFRA---QRNLYISGFALFLG--IVLRRIVTLLSLSA---SLEANRD--ALQK--QAESA--TQ----------------------------------A----AQAIL-----D--------RD----GAED---K--N--------------AND------D--------------------------------------------------------------------------N--E-----E----LK-S--L-KE---E------V-TE-------------LK---N--KIKDAN---EAKEAAE-------K-------D---TKAMKSQSESLTKEY----DRLLEEH----SK--LQ----------------A-----------------------QG----D--K--KD---------
>Molgula_gulf@CT01091006.H1.1
---------------------MSFQWNVVAAFLYAEIIFCVLLCIPFISPKRWL---SFFKSRLCGLF-VAYGNL-YYTVLL-----AILILLFMDAVREVRKY-----S-L-PD-AQ-------Q-VD-L---K-N--N--PNAQDHVL---MMLFRA---QRNLYISGFALFLG--IVLRRIVTLLSSTA---SLEAKNY--ALQK--QADSA--TR----------------------------------A----AEDLL-----D--------RE----G---------N--------------DNN------D--------------------------------------------------------------------------S--E-----E----VE-S--L-KT---K------V-ER-------------LQ---T--ELKEAS---EAK--------------------------------------------------------------------------------------------------------------------------
>Molgula_occidentalis@CT01091006.H1.1
---------------------MSFQWTVVATF--------------------------FFKSKLCGIF-ITYGNL-YYTVLI-----SILVLLFMDAVREVRKY-------------------------------------------------------------------------------------------------------------------------------------------------------------------------------------------------------------------------------------------------------------------------------------------------------------------------------------------------------------------------------------------------------------------------------------------------------------------------------------------------
>Bostrichobranchus_pilularis@CT01091006.H1.1
---------------------MSFQWNVVAGFLYAEIAFCMLLCIPFISSKRWQ---SFFKSRICAVF-VSYGNL-YFTILI-----AILVLLFMDAVREVRKY-----S-L-PD-AT-------Q-VD-L---K-N--N--PNAQDHVL---MMLFRA---QRNLYISGFSLFLG--LVIRRLVTLISQSA---NLSAQKT--ALQK--QAESA--SK----------------------------------A----AQDIL-----D--------RD----SSSN---R--K--------------DTE------D--------------------------------------------------------------------------S--E-----E----VE-S--L-KN---K------V-LK-------------LK---T--ELEDAM---DGKEIAE-------K-------D---LKAMKSQSENLTAEY----DRLSEEH----AK--LQ---KQ---V------EA-----------------------SG----D--K--KD---------
>Ciona_intestinalis@X15
---------------------MSIQWTFVAGFLYAEIVVCILLCLPFVSSKRWQ---SILRSRLFALF-VSYGNI-YFMVLI-----SILCLLFADAVREVRKY-----S-L-PD-AQ-------Q-VN-L---S-N--N--PNAQDHVL---MMLFRA---QRNLYISGFALFLW--LVLRRLVLLISNSA---TLEIQGE--AFRK--QAESA--TR----------------------------------T----AQDLL-----D--------QA----G--D---S--N--------------AGG------D----------------------------------------------------------------------------------------NK-E--K-DA---E------L-EK-------------LK---E--KLVEAR---KATAAAE-------A-------S---VEAMKSQAEATNAEY----DRLMTEH----AN--LQ---NE---L------AG-----------------------ET----N--K--KDL--------
>Ciona_savignyi@CT01080711.H1.1
---------------------MSIQWTFVAGFLYVEIALCILLCLPFISCKRWQ---SFLRSRLFALF-ISYGNL-YFLVLI-----SILCLLFADAVREVRKY-----S-L-PD-AQ-------S-VN-L---S-N--N--PNAQDHVL---MMLFRA---QRNLYISGFALFLW--LVLRRLVLLVSNNA---TLEAQSE--AFRK--QAESA--SR----------------------------------T----AQELL-----D--------RE----D--D---S--N--------------AGG------D-----------------------------------------------------------------------------------D----GK-E--N-AK---E------I-EE-------------LK---T--KLV-----------------------------------------------------------------------------------------------------------------------------------
>Clavelina_lepadiformis@CT01091006.H1.1
---------------------MSIQWTFVAGFLYLEIAICILLCLPFINAKRWK---YVFKSRLFALF-VSYGNL-YFMVLI-----SILCLLFADAVREVRKY-----S-L-PD-AQ-------Q-VN-L---S-N--N--PNAQDHVL---MMLFRA---QRNLYISGFALFLW--LVLRRLVLLISDSA---TLEANFD--ATKR--QAESA--TR----------------------------------A----AQQLL-----D--------HG----D--E---E--K--------------ETP------Q----------------------------------------------------------------------------------------DS-Q--F-KK---E------I-EQ-------------LK---T--KLAEAR---NETKAAQ-------A-------D---METMKTQAEATNREY----DRLMGEV----EA--LQ---KE----------------------------------------------------------
>Cystodytes_dellechiajei@CT01091006.H1.2
------------------------------------------MCLPFISPKRWQ---YLFRSRLFALF-VTYGNL-YFMVLV-----CILVLLFADAVREVRKY-----S-L-PD-AQ-------Q-VN-L---S-N--N--PNAQDHVL---MMLFRA---QRNIYISGFALFML--VVLRRLILLLSESA---SLEANFV--ATKK--QAESA--SR----------------------------------T----AEELL-----S--------R-----G--D---A--S--------------AGS------D--------------------------------------------------------------------------D--K-----E----TA-A--L-KS---E------V-EE-------------LK---T--KLADAR---KDTATAK-------S-------D---LEAMKSQAESTNREY----DRLMAEV----NN--LQ---NE---L------E------------------------ES----N--K--KD---------
>Dendrodoa_grossularia@CT01091006.H1.1
---------------------MTFQWMVVSYFLYTEIGLCVLLCLPFIQPKRWQ---YVFKSRLLALF-VTYGNL-YFGVVI-----AVLGILFADAIREVRKY-----S-L-PQ-AD-------Q-VD-L---K-N--N--PNAQDHVL---MMLFRA---QRNLYITGFALFLL--LVVRRLTTLISGQA---TLIASNE--AIKK--QAEGA--SK----------------------------------A----AEAML---------------------KEK---K--D--------------DNG------K--------------------------------------------------------------------------N--A-----D----VK-A--L-EQ---E------I-EE-------------LK---E--KLADAR---KVETTAQ-------N-------D---LNAMKAQAKGVTDEY----DRLMEEH----AK--LQ----------------K-----------------------Q----------------------
>Styela_plicata@Spli67438.H1.1
-------------------------------------------------------------------------------------------------------------------------------VD-L---K-N--N--PNAQDHVL---MMLFRA---QRNLYITGFALFML--VILRRLTTLISESA---TLIASNE--AIKK--QAESA--SK----------------------------------A----AQELI-----N----------------------------------------------------------------------------------------------------------------------------------------------------------------------------------------------------------------------------------------------------------------------------------------------------------------------------
>Branchiostoma_floridae@XP_002229194
---------------------MTIQWTIVATFLYAEIGVCVLLCIPFISARRWQ---KIFKSALLNWF-VQHGNL-YFNVLI-----AILLLLFGDAIREMFKYG-S--A-P-KV-AG-------G-QD-A---S-F--Y--PQAEINLH---MKLFRA---QRNFYIAGFALFLF--VILRRLVTVISNTA---TLEAKSE--AFEK--QAKSA--TD----------------------------------A----AEKLL-----E--------EN----A--K---L--K--------------KEG------P----------------------------------------------------------G--A-E---------NE--A-----E----LE-K--L-RD---K------V-TG-------------KN---K--ELEDAK---DKLHHLE-------A-------D---LEAVKKQAKGVNTEY----DRLLKEH----SK--LQ---EE---L------EA----------------A--KGG-EG----D--K--KDD--------
>Branchiostoma_floridae@EEN62692
---------------------MTIQWTIVATFLYAEIGVCVLLCIPFISARRWQ---KIFKSALLNWF-VQHGNL-YFNVLI-----AILLLLFGDAIREMFKYG-S--S-P-KV-AG-------G-QD-A---S-F--Y--PQAEINLH---MKLFRA---QRNFYIAGFALFLF--VILRRLVTVISNTA---TLEAKSE--AFEK--QAKSA--TD----------------------------------A----AEKLL-----E--------EN----A--K---L--K--------------KEG------P----------------------------------------------------------G--A-E---------NE--A-----E----LE-K--L-RD---K------V-AG-------------KN---K--ELEDAK---DKLHHLE-------A-------D---LEAVKKQAKGVNTEY----DRLLKEH----SK--LQ---EE---L------EA----------------A--KGG-EG----D--K--KDD--------
>Strongylocentrotus_purpuratus@CT01080711.H3.1
---------------------MTLQWTFVAAFLYLEVFALILLMLPFIKPYMWQ---RFFNSGIVKSI-TAYAYI-YFNVFL-----FILVLLFLDSVREVSKYT-D--A-K-DE-L-------------D---V-A--I--PNAEAILN---MKLFRA---QRNFYVAGFAFFLF--IVLKRMCNLISKEA---TLIASNE--ASVK--QAQGA--SD----------------------------------Q----AKRLM-----D--------EM----D--E---L--Q--------------KEL------ETK------T-------------K-R-R----S--R------SGSMADIVVAAVADS-----------------------------------E--V-AK---D------L-KT-------------TR---D--DLASSK---AELEKSK-------K-------E---MDAVKKQAEGVSAEY----DRLLEEH----SK--LQ---KQ-------------------------V-AS------SE----T--K--K----------
>Paracentrotus_lividus@CT01080711.H3.1
---------------------MTLQWTFVAAFLYLEVFALILLMLPFIKPYMWQ---RFFNSGIVKSI-TAYAYI-YFNVFL-----FILVLLFLDSVREVSKYT-D--A-K-DE-L-------------D---V-A--I--PNAEAILN---MKLFRA---QRNFYVAGFAFFLF--IVLKRMCNLISKEA---TLIASNE--ASVK--QAQGA--SD----------------------------------Q----AKRLM-----E--------EM----D--E---L--H--------------KE---------L------E-------------T-K-T----K--R--S--RSGSMADIVVAAVADS-----------------------------------E--V-SK---D------L-KT-------------TR---D--DLASSK---AELERTK-------K-------E---MEAVKKQAEGVSAEY----DRLLAEH----SK--LQ---KQ-------------------------VKSR------EK----Q--K-------------
>Patiria_pectinifera@X19
---------------------MTLQWTFVAGFLYLEAAILLLLLLPFIKPYMWQ---KIFNSSILKTI-NAFSYI-YFNVFI-----GILALLFFDAIRDVRKYS-A--A-W-DE-I-------------D---I-A--V--PGAETQLN---MKLFRS---QRNLYIAGFALFLW--LVLQRVCTLISTEA---RLQASNE--ASIK--QAQGA--SD----------------------------------H----AQKLM-----A--------EL----K--E---L--K--------------EAQ------KGD------G-------------S-S-V----D--E--I--P--------------DNKT-------------------------------------NE---E------L-IK-------------CK---E--ELEAAK--------------------------------------------------------------------------------------------------------------------------------
>Patiria_miniata@CT01100920.H1.1
---------------------MTLQWTFVAGFLYLEAAILLLLLLPFIKPYMWQ---KIFNSSILKTI-NAFSYI-YFNVFI-----GILALLFFDAIRDVRKYS-A--A-W-DE-I-------------D---I-S--V--PGAETQLN---MKLFRS---QRNLYIAGFALFLW--LVLQRVCTLISTEA---RLQASNE--ASIK--QAQGA--SD----------------------------------H----AQKLM-----A--------EL----K--E---L--K--------------EAK------KGD------G-------------S-S-V----D--E--I--P--------------DNKT-------------------------------------NE---E------L-IK-------------CK---E--ELEAAK--------------------------------------------------------------------------------------------------------------------------------
>Saccoglossus_kowalevskii@CT01080711.H1.1
---------------------MSLQWTFVAGLLYTEIALLVILMLPFIKPYMWQ---KLFRSRLIATI-AQYGYI-YFNVLI-----FILVLLFLDAIREVRKYS-V--G-V-SE-V-----------D-L---K-N--N--PQSEVMIH---MKLFRA---QRNLYIAGFAFFLW--IVLKRMSGLISEEA---TLIASNA--ATKK--QAENA--SE----------------------------------T----AQKLM-----N--------EK----E--E---L--E--------------KQL------KEQ------T-------------K-E-P----R--G--K--T-----------------S--R-SGSMAEIVVAAV--A-----D----SE-T--T-K----E------L-AA-------------VK---E--ELKETK---AALEKAE-------T-------D---LAALKKQAEGTNTEY----DRLLNEH----SD--LQ---AK-------------------------IELA-------E----S--K--KDM--------
>Oikopleura_dioica@CBY33738
---------------------MSFQWQFVAAILYVELGITLLLCLRPISSKWWS---SLFKSSIAKKV-ASNGST-VFYMLA-----SILGLFCVDAWREMQKY-----I-D-RE-EQA------K-AE-A---T-V--N--PDTLNHIL---MWKFRS---QRNLYISGFSLFLW--IVIQRLASLLKDKA---TAKAEAS--AAKS--QAESA--SR----------------------------------T----AELLI-----D--------QN----KENE---E--K--------------GTE------Q-----------------------------------------------------------------------------------L----EQ-E--L-KD---K------L-KE-------------ME---K--KLASAQ---KEAREAN-------AELNKKDSE---MEAMKAQAKGLAREY----DRVCDEL----QV--KD---SG---DKKSE--------------------------------------------------
>Oikopleura_dioica@CBY14290
---------------------MSFQWQFVAAILYVELGITLLLCLRPISSKWWS---SLFKSSIAKKV-ASNGST-VFYMLA-----SILGLFCVDAWREMQKY-----I-D-RE-EQA------K-AE-A---T-V--N--PDTLNHIL---MWKFRS---QRNLYISGFSLFLW--IVIQRLASLLKDKA---TAKAEAS--AAKS--QAESA--SR----------------------------------T----AELLI-----D--------QN----KENE---E--K--------------GTE------Q-----------------------------------------------------------------------------------L----EQ-E--L-KD---K------L-KE-------------ME---K--KLSSAQ---KEAREAN-------AELNKKDSE---MEAMKAQAKGLAREY----DRVCDEL----QV--KD---SG---DKKSE--------------------------------------------------
>Ptychodera_flava@1987366933.H2.1
---------------------MSLQWTLTAFFLYVEVALVLILVLPILSPSSWK---KIFNSRLAVWI-STHGTL-YFICFL-----LFLAVMFADAIREIRKYG-V--V-V-QE-T-----------N-M---H-A--V--PHAELNNR---IKYFRA---QRNLYITGFALFLW--VVLKRLCVLISKEA---DLI---------------------------------------------------------------------------------------------------------------------------------------------------------------------------------------------------------------------------------------------------------------------------------------------------------------------------------------------------------------------------------------------------
>Apostichopus_japonicus@SRA54419.H1.1
---------------------MSLQWKFVASFMYMEVVAIALLMLPFIKPRTWQ---KLFHSRAIRAM-SAYGNI-YFNVFM-----AILIVLFLDAIRDVRKYS-E--A-A-ED-V-------------D---L-T--V--PNAEAVMN---MKLF--------------------------------------------------------------------------------------------------------------------------------------------------------------------------------------------------------------------------------------------------------------------------------------------------------------------------------------------------------------------------------------------------------------------------------------------
>Anolis_carolinensis@XP_003216939
---------------------MSLQWATVATFLYAEVLLVFLLCIPFISATRWQ---KIFKSRLVQLV-VAYGNT-FFIVLI-----IILILLFLDAIREIRKYD-D--V-T-EK-V-----------N-L---Q-N--N--PGAVEHFH---MKLFRA---QRNLYIAGFSLLMA--FLLRRLVTLISQHA---TILASNE--AFKK--QAEGA--SD----------------------------------A----AKKYM-----E--------EN----D--K---L--K--------------KQL------KLA------G-------------V-E-V----A--D--L--D--------------T--K-GA-G---------AE--E-----E----NK-A--L-QA---E------V-RK-------------LK---E--ELTSTK---RALEKAD-------S-------E---ALAMRKQAEGLTKEY----DRLLDEH----AK--LQ---AS---Y------DG-----------------------PK----D--K--KEE--------
>Anolis_carolinensis@XP_003221505
---------------------MTFQWTAVAAFLYAEIAILLILCLPIISPVRWQ---KVFTIRIWSKL-ANYWNK-AFLTII-----VLLIVLFLDAVREVRKYS-S--L-Q-SS-D----------KT-T---HTS--S--PNAFDHIQ---MKLFRA---QRNLYISGFSLFLW--LVLRRTVSLITMLA---KEMKVQM--NLET--EIAST--ST----------------------------------N----AKKYL-----E--------EN----E--K---L--Q--------------KAL------KFK------K-------------T-C-N----S--E--S--L--------------S------------------D--A-----E----NE-Q--M-KQ---E------V-QN-------------LK---A--ELKKMS---HALTQKS-------D-------E---MCEVKKQCEHLKREY----DHLAKEH----HK--ML---D-----------------------------H--QHE-KP----K--K--KAL--------
>Pan_troglodytes@XP_003318787
---------------------MTLQWAAVATFLYAEIGLILIFCLPFIPPQRWQ---KIFSFNVWGKI-ATFWNK-AFLTII-----ILLIVLFLDAVREVRKYS-S--V-H-TI-E----------KS-S---T-S--R--PDAYEHTQ---MKLFRS---QRNLYISGFSLFFW--LVLRRLVTLITQLA---KELSNKG--VLKT--QAENT--NK----------------------------------A----AKKFM-----E--------EN----E--K---L--K--------------RIL------KSH------G-------------K-D-E----E--C-----V--------------L------------------E--A-----E----NK-K--L-VE---D------Q-EK-------------LK---T--ELRKTS---DALSKAQ-------N-------G---VMEMKMQSERLSKEY----DQLLKEH----SE--LQ---D--------------------------------RLE-RG----N--K--KRL--------
>Meleagris_gallopavo@XP_003201960
---------------------MTVQWTAVAAFLYGEVGVLLVLCLPFISPLRWQ---KIFMIPLWSKM-AVFWNK-MFLTII-----VLLIILFLDAVREVRKYS-A--I-Q-VN-E----------KI-A---N-V--N--ANAIDHIQ---MKLFRS---QRNLYISGFSLFLW--LVLRRTITLLTQLA---KGMASHA--ALEM--QVNDV--TK----------------------------------A----AKKYM-----A--------EN----E--R---L--Q--------------EAL------NEK------G-------------S-G-E----N--K--E--A--------------M------------------E--T-----T----NG-K--L-RK---E------I-GQ-------------LK---A--ELEKTS---NALLKAN-------N-------E---VAVVKKQSGGLKREY----DRLMKEY----ER--LQ---N-----------------------------A--SSE-AE----D--K--KDL--------
>Eucidaris_tribuloides@SRA966064.H1.1
-------------------------------------FAIILLMLLFIKPYMWQ---KVFHSKLVKAV-SAYAYI-YFNVFL-----AILVLLFIDSVREVRKYS-E--A-K-DD-V-------------D---V-A--I--P----ILN---MKLFRA---QRNFYVAGFAFFLF--LVLKRLCTLISTEA---SLRASNE--ASVK--QAQGA--SD----------------------------------Q----AKRLM-----E--------EV----E-------------------------------------------------------------------------------------------------------------------------------------------------------------------------------------------------------------------------------------------------------------------------------------------------------------
>Lytechinus_variegatus@JI432374.H1.1
---------------------MTLQWTFVAAFLYLEVFALILLMLPFIKPYMWQ---RFFHSGIVKSI-TAYAYI-YFNVFL-----FILVLLFLDSVREVSKYT-D--A-K-EE-L-------------D---V-A--I--PNAEAILN---MKLFRA---QRNFYVAGFAFFLF--IVLKRMCNLISKEA---TLIASNE--ASVK--QAQGA--SD----------------------------------Q----AKRLM-----E--------EM----D--E---L--Q--------------KE---------L------E-------------T-K-T----K--R--S--RSGSMADIVVAAVADS-----------------------------------E--V-AK---D------L-KT-------------TR---D--DLA--------LEKTK-------K-------E---MEAIKKQAEGVSAEY----DRLLAEH----SK--LQ---------------------------------------------------------------
>Gorilla_gorilla_gorilla@XP_004065131
------------------XXXMSLQWTAVATFLYAEVFVVLLLCIPFISPKRWQ---KIFKSRLVELL-VSYGNT-FFVVLI-----VILVLLVIDAVREIRKYD-D--V-T-EK-V-----------N-L---Q-N--N--PGAMEHFH---MKLFRA---QRNLYIAGFSLLLS--FLLRRLVTLISQQA---TLLASNE--AFKK--QAESA--SE----------------------------------A----AKKYM-----E--------EN----D--Q---L--K--------------KGA------AVD------G-------------G-K-L----D--V--G--N--------------A--E--V-K---------LE--E-----E----NR-S--L-KA---D------L-QK-------------LK---D--ELASTK---QKLEKAE-------N-------Q---VLAMRKQSEGLTKEY----DRLLEEH----AK--LQ---AA---V------DG-----------------------PT----D--K--KEE--------
>Sarcophilus_harrisii@XP_003774746
---------------------MSLQWSAVATFLYAEVVAVLLLCIPFISPKRWQ---KIFKSSLVQLI-VSYGNT-FFVVLI-----VILVLLLIDAVREIRKYD-D--V-T-EK-V-----------N-L---Q-N--N--PGAMEHFH---MKLFRA---QRNLHIAGFSLLLS--FLIRRLVTLISQQA---TLLASNE--AFKK--QAEGA--SE----------------------------------A----AKKYI-----E--------EN----D--K---L--R--------------KVS------SED------Q-------------E-K-L----D--M--G--V--------------V--N-ND-E---------TL--V-----E----NK-D--L-KV---E------F-EK-------------LT---E--ELAINK---RNLEKAE-------N-------E---ALAMRKQSEGLTKEY----DRLLEEY----TR--LQ---VA---V------NG-----------------------PT----D--K--KEE--------
>Oreochromis_niloticus@XP_003446040
---------------------MSLQWTAVATFLYAEVFLVLLLCIPFISPKRWN---SIFKSRIVKAI-TLYGNT-AFMVAI-----AILVFLLIDAFREVRKYS----V-T-EK-V-----------D-L---A-N--H--PTAIEHIH---MKLFRA---QRNEYIAGFALLLC--LLLRRLATLLSQQA---SLMASNE--AFKK--QAEGA--SN----------------------------------A----AKKYM-----E--------DN----E--M---L--Q--------------EKL------REA------G-------------L-E-L----P--E--A--G--------------KK----GPG---------PQ--E-----E----NK-T--L-KE---E------V-KS-------------LK---E--ELEATK---KALQKSD-------S-------D---VRAMKKQSENLTVEY----DRLLDEH----SK--LL---EK---S------DK---------------------K-SD---------------------
>Crotalus_adamanteus@AFJ49496
---------------------MTFQWSAVAVFLYGEIALLLLLCLPLVSPVRWN---KFFMISVWNKI-ASYWNK-AFLTII-----VILIVLFLDAVREVRKYS-A--V-H-LS-E----------DT-S---H-S--S--PTAFDHLH---MKLFRS---QRNLYISGFSLFLW--LVLRRLVSLITLLA---NEMETEN--ILKT--EVANS--NE----------------------------------V----ARKYL-----E--------EN----E--K---L--Q--------------LSL------KEI------K-------------H-S-T----G--E--H--L--------------S------------------T--V-----T----NE-K--L-TI---E------V-EQ-------------LK---T--ALKATS---EALFKTR-------N-------E---IMAVRKQSEDLKKEY----DLLVKEH----EK--LQ---Q-----------------------------Q--TAG-AS----S--K--KDL--------
>Crotalus_adamanteus@AFJ49497
---------------------MSLQWAAVATFLYAEVLLVFLLCIPFISATRWQ---KIFKSRLVKLL-VIYGNT-FFVVLI-----IILVLLFLDAIREIRKYD-D--V-T-EK-V-----------N-L---Q-N--N--PGAVEHFH---MKLFRA---QRNLYIAGFSLLMA--FLLRRLITLISQHA---TILASNE--AFKK--QAEGA--SD----------------------------------A----AKKYM-----E--------EN----D--K---L--K--------------KEL------KLA------G-------------V-E-V----A--D--L--D--------------I--K-SI-G---------AE--E-----E----NL-T--L-QA---E------V-KK-------------LQ---D--ELTSTK---KALNKAD-------N-------E---ALAMRKQAEGLTVEY----DRLLKEH----GK--LQ---AS---C------EG-----------------------QK----D--K--KDE--------
>Sarcophilus_harrisii@XP_003771546
---------------------MTLQWAAVASFLYAEIGLILILCLPFIPPQRWQ---KIFTFSLWGKI-ATYWNK-AFLTII-----VLLIVLFLDAVREVKKYS-I--S-H-GL-E----------KS-S---S-T--N--PSAYEHVQ---MKLFRA---QRNLYISGFSLFLW--LVLRRLVTLITQLA---KELGIKG--VLKI--QADSN--ND----------------------------------A----AKKYM-----E--------EN----E--K---L--K--------------QAL------EKT------G-------------K-G-D----E--Q-----M--------------T------------------D--A-----E----NK-K--L-ME---N------V-EK-------------LK---T--ELKKTS---DALSKAH-------N-------E---VTSMKKQSESLSKEY----DRLLKEH----TQ--LQ---E--------------------------------ILA-KS----E--K--KKDL-------
>Gallus_gallus@XP_003643491
---------------------MSLQWTVVATFLYAEVFLVLLLCVPFVSPTRWQ---KIFKSRLVGLA-VAYGNT-AFVVLI-----VILVLLLLDAYRETRKYN----A-S-ER-A-----------A-L---P-T--T--PGALEHFH---MRLFRA---QRNLYLAGFALLLS--FLLRRLVTLISQQA---LLGASSQ--AFRK--QAEGA--SQ----------------------------------A----ARRYM-----E--------DN----E--A---L--R--------------KVK------X---------------------------------------------------------------------------------------------------------------------------------------------------------------------------------------------------------------------------------------------------------------------------
>Oreochromis_niloticus@XP_003444027
---------------------MTLQWTVVAFFLYAEITVNLILCVPLISAQRWR---LIFSWRIWSWL-SPYWNK-CFFTII-----MVLIVLFLDALREVQKYS-G----P-EP-M----------QD-A---K-V--N--PNVYDHVH---MKLFRA---QRNLYISGFSLFLW--LIMRRVASLLNQVA---VTMEDSA--GLQS--QIDNA--VR----------------------------------A----AKQHQ-----E--------DK----L--T---L--K--------------QSF------LEK------E-------------K-S-M----S--A------------------------------------------------T----KQ-Q--L-KL---E------V-EK-------------LA---G--QLKTAE---EAVRKSD-------A-------D---IEAMRRQAKGLAQEY----DRLLREH----HQ--LQ---N--------------------------------LQS-AE----D--K--KDR--------
>Oreochromis_niloticus@XP_003441618
---------------------MTLQWTAVALFLYVEIGVIVILCLPFISARRWQ---SIFHLRIWSWM-SRFWNK-VFLTMI-----IILIVLFLDAVREVRKYS-S--K-E-HG------------AD-A---K-L--Q--PNMFDHLH---MKLFRA---QRNLYISGFAVFLW--LVMKRLITLINQLA---SVSGTTA--ALQA--QAENA--NQ----------------------------------T----AEKYM-----K--------DN----E--L---L--K--------------QTL------MEG------R-----------------G----D--K-----A--------------T------------------A--E-----G----MD-L--L-RK---E------V-EK-------------LK---E--EVKTSG---EGLKKSQ-------S-------E---ADVMKKQMEGLAREY----DRLLKEH----QE--LQ---NL-------------------------------RDS-GN----K--K--ED---------
>Clavelina_lepadiformis@CT01130511.H1.1
---------------------MSIQWTFVAGFLYLEIAICILLCLPFINAKRWK---YVFKSRLFALF-VSYGNL-YFMVLI-----SILCLLFADAVREVRKY-----S-L-PD-AQ-------Q-VN-L---S-N--N--PNAQDHVL---MMLFRA---QRNLYISGFALFLW--LVLRRLVLLISDTA---TLEANFD--ATKR--QAESA--TR----------------------------------A----AQQLL-----D--------HG----D--E---E--K--------------ETP------Q----------------------------------------------------------------------------------------DS-Q--F-KK---E------I-EQ-------------LK---T--KLAEAR---NETKAAQ-------A-------D---METMKTQAEATNREY----DRLMGEV----EA--LQ---KE----------------------------------------------------------
>Salpa_fusiformis@Sfus24062.H1.1
---------------------MSLHWTIVAMFLYMEIILCVLLTIPFVSNKRWS---SIFKSNLFKRF-LSYSST-VFYVMV-----VILIILLADAVREVRKY-----S-K-PE-YS-------V-VN-L---M-D--N--LNTKDHVM---MNMFRS---QRNLYISGFALFLL--VILRRMIGLINESA---TLEAKSE--AAMK--QAESA--SR----------------------------------A----AESLM-----D--------AAN---G--D---G--G--------------DDN------D-----------------------------------------------------------------------------K-----K----TK-S--L-QS---E------V-DE-------------LK---T--KLQEAR---TAEKEAN-------V-------N---VKAMKSQSESIKREY----DRLMKEM----EQ--LQ----Q---A------VG-----------------------DD----D--S--KD---------
>Salpa_fusiformis@CT01130511.H1.1
---------------------MSLHWTIVAMFLYMEIILCVLLTIPFVSNKRWS---SIFKSNLFKRF-LSYSST-VFYVMV-----VILIILLADAVREVRKY-----S-K-PE-YS-------V-VN-L---M-D--N--LNTKDHVM---MNMFRS---QRNLYISGFALFLL--VILRRMIGLINESA---TLEAKSE--AAMK--QAESA--SR----------------------------------A----AESMM-----A--------AS----G--D---G--D--------------ASG------DDKK-------------------------------------------------------------------------------------NK-E--L-QA---E------V-CD-------------LK---T--RLQEAR---AAEKAAV-------V-------D---VEAMKSQSESIKREY----DRLMKEM----EE--LQAA-AS---A------SG-----------------------DG----D--S--KD---------
>Salpa_fusiformis@Sfus16733.H1.1
---------------------MALHWNIVAGFLYVEIAVGFLLSLTFISNRRWS---VLFKSNIFTTF-VAYSTT-LFNIMV-----VVLLVLFVDAIREVMKY-----S-K-PE-FS-------V-VN-L---M-D--N--LSTKDHVM---MMMFKA---QRNLYISGFGLFLL--LILRRMI----------------------------------------------------------------------------------------------------------------------------------------------------------------------------------------------------------------------------------------------------------------------------------------------------------------------------------------------------------------------------------------------------------------
>Taeniopygia_guttata@XP_004177235
---------------------MTFQWSAVAAICTAKIGVIIVLCVPFISPLRWQ---KIFMFPLWSKM-AVFWNK-MFLTII-----VLLIVLFLDAIREVRKYS-S--V-H-VN-E----------KA-A---H-V--N--SSAFDHIQ---MKLFRS---QRNLYLSGFSLFLW--LVLRRTVTLLTQLA---KEMASHA--ALET--QVNDA--TE----------------------------------A----AKKYM-----A--------EN----E--K---L--Q--------------EAL------GGK------G-------------D-G-K----K--K--E--S--------------T------------------D--T-----T----EE-K--L-KE---E------V-EH-------------LK---A--ELQKTS---IAFHRAK-------T-------E---AAAVKKQSEGLRREY----DHLMKQF----EQ--LQ---Q-----------------------------S--LNK-AE----D--K--KDL--------
>Chelonia_mydas@EMP30352
----------------------------------------------------------------------------------------------XDAIREVKKYS-T--A-H-GT-E----------KA-A---N-I--N--PNAYDHIQ---MKLFRS---QRNLYISGFSLFLW--LVLRRTVTLITQLA---KEMGIQV--AMEI--QVANT--NE----------------------------------A----ARKYM-----E--------EN----E--K---L--Q--------------QAL------NEK------G-------------K-C-E----N--E--Q--A--------------L------------------E--E-----D----NK-K--L-RQ---E------T-EK-------------LK---A--ELKKTL---NALSKAT-------N-------E---VTAVKKQSEGLKREY----DRLMKEH----ER--LQ---X-----------------------------------------------------------
>Taeniopygia_guttata@XP_004176002
--------------------------------LYGEIGVILVLCVPFISPLRWQ---KDFKFPLWSKM-AVFWNK-MFLTII-----VLLIVLFLDAIREVRKYS-S--V-H-VN-E----------KA-A---H-V--N--SSAFDHIQ---MKLFRS---QRNLYLSGFSLFLW--L----------------------------------------------------------------------------------------------------------------------------------------------------------------------------------------------------------------------------------------------------------------------------------------------------------------------------------------------------------------------------------------------------------------------
>Columba_livia@EMC86576
---------------------MTFQWTAAATFLYGEIGVLLVLCLPFISPLRWQ---KIFMIPLWSKM-AVFWNK-MFLTII-----VLLIVLFIDAVREVKKYS-A--I-H-VM-E----------KA-V---N-V--N--ANAFDHIQ---MKLQQL---QNTGYRSGYSFLIWHVCVLRRTVTLLTQLA---KGMASHA--ALET--QVNDA--TE----------------------------------A----AKKYM-----S--------EN----E--R---L--Q--------------EAL------SEK------G-------------S--------D--K--E--S--------------S------------------E--V-----I----DE-K--L-KK---E------V-EH-------------LK---A--ELQKTS---NALHKAN-------N-------E---VIAVKKQSEGLKREY----DHLMKEY----ER--LQ---------------------------------------------------------------
>Alligator_sinensis@CT01131213.H1.1
---------------------MSLQWTAVATFLYAEVFAVLLLCVPFISATRWQ---KIFRSRLVRAV-VTYGNT-FFIVLI-----VILILLLIDAVREIRKYD-E--V-P-EK-V-----------S-L---Q-H--S--PGALEHVH---MKLFRA---QRNLYLAGFALLLS--FLLRRLVTLLSQQA---SLQASNE--AFRK--QAEGA--SE----------------------------------A----AKRYM-----E--------DN----D--C---L--K--------------KQL------KLA------G-------------V-D-V----A--E--L--P--------------P--K-DV-G---------AQ--E-----E----NE-T--L-KV---K------V-QK-------------LK---D--ELATSK---RTLEKAE-------N-------E---VQAMRCQAEGLTKEY----DRLLEEH----AK--LQ---AE---H------SG-----------------------PK----D--K--KEE--------
>Alligator_sinensis@XM_006026459.H1.1
---------------------------------------------------RWQ---KVFMIPLWNKI-AIYWNK-AFLTII-----VLLIVLFLDAIREVKKYS-A--A-H-AT-E----------KV-A---S-V--H--QNAFDHIQ---MKLFRS---QRNLYISGFSLFLW--LVLRRTITLITQLA---KEMGIQV--ALEL--QVANT--SE----------------------------------A----AKKYL-----Q--------EN----E--I---L--Q--------------QAL------NEK------G-------------K-Y-K----R--E--Q--A--------------L------------------E--A-----S----NK-K--L-RQ---E------V-EY-------------LT---D--ELKRAS---NALSKAT-------N-------E---VIAVKKQSEGLKREY----DRLMKDH----ER--LQ---D-----------------------------LLDEDE-EE----D--K--KD---------
>Ambystoma_mexicanum@CT02131213.H1.1
---------------------MTVQWTAVATFLYAEVAMLLILCIPFISPLRWQ---KIFKFELWNRI-AAYWNK-AFLAII-----VILIVLFLDAVREVRKYS-A--T-Q-VL-D----------KD-A---K-L--F--PNSYDHIH---LKLFRS---QRNLYISGFSLFLW--LVLRRVVTLITQLA---TEMGSNG--ALKT--QVEHA--NE----------------------------------A----AKKYM-----E--------NN----E--N---L--K--------------QAL------KVD------K-------------R-N-E----N--D--H--L--------------V------------------K--A-----E----NE-N--H-KQ---E------I-GK-------------LK---K--ELETTA---KAFNMSQ-------A-------E---IVPLKKQFDGLTREY----DRLLSEH----ER--LQ---R-----------------------------L--VDG-GH----D--K--KDE--------
>Caiman_crocodilus@Contig1258.H1.1
---------------------MSLQWTAVATFLYAEVFAVLLLCVPFISATRWQ---KIFRSRLVRAV-VTYGNT-FFIVLI-----VILILLLIDAVREIRKYD-E--V-P-EK-V-----------S-L---Q-H--S--PGALEHVH---MKLFRA---QRNLYLAGFALLLS--FLLRRLVTLLSQQA---SLQASNE--AFRK--QAEGA--SE----------------------------------A----AKRYM-----E--------DN----D--C---L--K--------------K-L------KLA------G-------------V----------------------------------------------------------------------------------------------------------------------------------------------------------------------------------------------------------------------------------------------------
>Caretta_caretta@Contig244.H1.1
---------------------MTFQWTAVATFLYTEIGVILLLCVPFISPLRWQ---KIFVIPVWNKI-ANYWNK-AFLTII-----VLLIVLFLDAIREVKKYS-T--A-H-GT-E----------KA-A---N-I--N--PNAYDHIQ---MKLFRS---QRNLYISGFSLFLW--LVLRRTVTLITQLA---KEMGIQV--AMEI--QVANT--NE----------------------------------A----ARKYM-----E--------EN----E--K---L--Q--------------QAL------NEK------G-------------K-C-E----N--E--Q--A--------------L------------------E--E-----D----NK-K--L-RQ---E------T-EK-------------LK---A--ELKKTL---NALSKAT-------N-------E---VTAVKKQSEGLKREY----DRLMKEH----ER--LQ---D-----------------------------L--LDE-EE----D--K--KDL--------
>Caretta_caretta@Contig4954.H1.1
---------------------MSLQWTAVATFLYAEVFAVLLLCVPFISAPRWQ---KIFRSRLVRLV-VTYGNT-FFVVLI-----VILILLLLDAVREIQKYD-D--V-T-EK-V-----------N-L---Q-N--N--PGAVEHFH---MKLFRA---QRNLYLAGFALLLS--FLLRRLVTLISQQA---TLLASNQ--AFKK--QAESA--SD----------------------------------A----AKRYM-----E--------DN----D--Q---L--K--------------KEL------KQA------G-------------V-D-V------------------------------------------------------------------------------------------------------------------------------------------------------------------------------------------------------------------------------------------------
>Chelonoidis_nigra@Contig44586.H1.1
---------------------MSLQWTAVATFLYAEVFAVLLLCVPFISAPRWQ---KIFRSRLVRLV-VTYGNT-FFVVLI-----VILVLLLLDAVREIQKYD-D--V-T-EK-V-----------N-L---Q-N--N--PGAVEHFH---MKLFRA---QRNLYLAGFSLLLS--FLLRRLVTLISQQA---SLLASNA--AFRK--Q--------------------------------------------------------------------------------------------------------------------------------------------------------------------------------------------------------------------------------------------------------------------------------------------------------------------------------------------------------------------------------------
>Chelonoidis_nigra@Contig14650.H1.1
--------------------------SAVASFLYAEIGVMLLLCVPFISPLRWQ---KIFMIPLWNKI-ANYWNK-AFLTII-----VLLIVLFLDAIREVKKYS-T--A-H-GT-E----------KA-A---N-I--N--PNAYDHIQ---MKLFRS---QRNLYISGFSLFLW--LVLRRTVTLITQLA---KEMGIQV--AMEI--QVANT--NE----------------------------------A----ARKYM-----E--------EN----E--K---L--Q--------------QAL------NEK------G-------------K-C-E----N--E--Q--T--------------L------------------E--E-----D----NK-K--L-RK---E------T-EK-------------LK---A--ELKKTS---NVLSKAT-------N-------E---VTAVKKQSEGLKREY----DRLMKEH----ER--LQ---D-----------------------------L--LDE-EE----D--K--KD---------
>Chrysemys_picta_bellii@CT01131213.H1.1
---------------------MTFQWTAVATFLYTEIGVILLLCVPFISPLRWQ---KIFMIPLWNKI-ANYWNK-AFLTII-----VLLIVLFLDAIREVKKYS-T--A-Q-GT-E----------KA-A---N-I--N--PNAYDHIQ---MKLFRS---QRNLYISGFSLFLW--LVLRRTVTLITQLA---KELGIQV--AMEI--QVANT--NE----------------------------------A----ARKYM-----E--------EN----E--K---L--Q--------------QAL------NEK------G-------------K-C-E----N--E--Q--A--------------L------------------E--E-----H----NK-K--L-RK---E------T-EK-------------LK---A--ELKKTS---NALSKAT-------N-------E---VTAIKKQSEGLKREY----DRLMKEH----ER--LQ---D-----------------------------F--LDE-EE----D--K--KD---------
>Crocodylus_niloticus@CT01131213.H1.1
----------------------------VATFLYAEVFAVLLLCVPFISATRWQ---KIFRSRLVRAV-VTYGNT-FFIVLI-----VILILLLIDAVREIRKYD-E--V-P-EK-V-----------S-L---Q-H--S--PGALEHVH---MKL---------------------------------------------------------------------------------------------------------------------------------------------------------------------------------------------------------------------------------------------------------------------------------------------------------------------------------------------------------------------------------------------------------------------------------------------
>Cyclorana_alboguttata@Calb3580.H1.1
---------------------MSLQWTAVAAFLYAEVFLVLLLCIPFISPTRWQ---KIFKSRLVQLA-VTYGNT-FFVVLI-----VILLLLLLDAFREIQKYG----V-G-EQ-V-----------D-L---K-N--N--PIAVEHIH---MKLFRA---QRNLYIAGFSLLLS--FLLRRLVTLISKQA---TLVASNE--AFKK--QAESA--SD----------------------------------A----AKKYM-----E--------EN----D--K---L--K--------------KQL------KAS------G-------------I-E-V----S--D--L--P-----------------D--S-N---------AE--E-----E----NK-K--L-KT---E------V-KK-------------LK---E--ELDSTK---KSLQKSE-------N-------E---VIAIKKQSEGLTKEY----DRLLNEH----AK--LQ---VL---Q------DG-----------------------PK----D--K--KEE--------
>Cyclorana_alboguttata@Calb1236.H1.1
---------------------MTFQWTAVALFLYGEIGVILILCIPFISPSRWK---KIFRYPLWSKI-SPYWNK-AFLSII-----VILIVLFLDAVREVRKYS-V--N-S-AI-D----------KT-E---K-L--Y--SNTYDHLH---MKLFRA---QRNLYISGFSLFLW--LVLRRVTNLIVQLA---SEMESCD--ALKA--QVEKN--NE----------------------------------A----AKKYM-----E--------DN----E--H---L--K--------------KIL------ESS------K-------------V-S-G----N--E--Q--K--------------I------------------K--R-----E----NE-I--L-KT---E------I-EH-------------GK---E--ELQRMA---EALSKSQ-------A-------E---VLALKKQSEGLTREY----DRLIREH----EL--LQ---N-----------------------------T--IQE-QD----S--K--KEQ--------
>Elaphe_guttata@toto1746.H1.1
---------------------MSLQWAAVATFLYAEVLLVFLLCIPFISATRWQ---KIFKSRLVQLL-VIYGNT-FFVVLI-----IILVLLFLDAIREIRKYD-D--V-T-EK-V-----------N-L---Q-N--N--PGAVEHFH---MKLFRA---QRNLYIAGFSLLMA--FLLRRLITLISQHA---TTLASNE--AFKK--QAEGA--SD----------------------------------A----AKKYM-----E--------EN----D--K---L--K--------------KEL------KLA------G-------------V-E-V----A--D--L--D--------------I--K-SI-G---------AE--E-----E----NR-T--L-HA---E------V-KK-------------LQ---D--DLTSTK---KALSKAD-------N-------E---ALAMRKQAEGLTAEY----DRLLKEH----AK--LQ---AT---F------EG-----------------------QK----D--K--KDE--------
>Emys_orbicularis@Contig28249.H1.1
-----------------------------------------------------------------------------------------------DAIREVKKYS-T--A-Q-GT-E----------KA-A---N-I--N--PNAYDHIQ---MKLFRS---QRNLYISGFSLFLW--LVLRRTVTLITQLA---KEMGIQV--AMEI--QVANT--NE----------------------------------A----ARKSM-----E--------EN----E--K---L--Q--------------QAL------NEK------G-------------K-C-E----N--E--Q--A--------------L------------------E--E-----D----NK-K--L----------------------------------------------------------------------------------------------------------------------------------------------------------------------------
>Emys_orbicularis@Contig36105.H1.1
---------------------MSLQWTAVATFLYAEVFAVLLLCIPFISAPRWQ---KIFRSRLVRLV-VTYGNT-FFVVLI-----VILVLLLLDAVREIQKYD-D--V-T-EK-V-----------N-L---Q-N--N--PGAVEHFH---MKLFRA---QRNLYLAGFSLLLS--FLLRRLVTLISQQA---TLLASNA--AFKK--QAEGA--SD----------------------------------A----AKRYM-----E--------D--------------------------------------------------------------------------------------------------------------------------------------------------------------------------E--ELATSK---RAVEKAE-------S-------E---ALAMRKQAQGLTQEY----DRLLEEH----GK--LQ---ML---R------EG-----------------------PK----D--K--KEE--------
>Eublepharis_macularius@CT01131213.H1.1
---------------------MSLQWAAVATFLYAEVLLVFLLCIPFISATRWQ---KIFKSRLVRML-VTYGNT-FFVVLI-----VILVLLFLDAVREIRKYD-D--V-T-EK-V-----------N-L---Q-N--N--PGAVEHFH---MKLFRA---QRNLYIAGFSLLMS--FLLRRLVTLISQHA---TTLASNE--AFKK--QAEGA--SD----------------------------------A----AKKYM-----E--------EN----D--K---L--K--------------KEL------KLA------G-------------I-E-V----G--D--L--D--------------T--K-GA-V---------TQ--E-----E----NR-A--L-EA---E------V-KK-------------LK---D--ELTSTK---KALDKAE-------S-------E---ALAMRKQAEGLTKEY----DRLLDEH----SK--LQ---AM---C------DG-----------------------PK----D--K--KEE--------
>Eublepharis_macularius@Emac7858.H1.1
---------------------MTFQWTAVAVFLYVEIAILLLLCIPYVSPLRWQ---KIFMFSLWDKI-ANYWNK-AFLAII-----VLLIVLFLDAVREVRKYS-N--V-H-LA-E----------KS-T---Q-A--T--ASAYDHIQ---MKLFRS---QRNLYISGFSLFLW--LVLRRTVSLITLLA---KEMGAQV--ALEI--QVANT--SD----------------------------------A----ARKYL-----E--------EN----E--K---L--Q--------------QSL-------ME------R-------------N-C-V----N--K--E--L--------------I------------------E--V-----T----NK-K--L-KQ---E------A-EQ-------------LK---A--EIKKSS---MVLGKKT-------D-------A---MTAVKNQAASLKKEY----DYLMQEH----KK-------------------------------------------------------------------
>Lampropholis_coggeri@CT01131213.H1.1
---------------------MSLQWAAVATFLYAEVFLVFLLCIPFISATRWQ---KIFKSRLVGLI-VVYGNT-FFVVLI-----VILVLLFLDAVREIRKYD-D--V-T-EK-V-----------N-L---Q-N--N--PGAVEHFH---MKLFRA---QRNLYIAGFSLLMA--FLLRRLVTLISQQA---TILASNE--AFKK--QAEGA--SD----------------------------------A----AKKXM-----E--------EN----D--K---L--K--------------KEL------KLA------G-------------G-E-V----G--D--L--N--------------X--K-GA-G---------TE--E-----E----KK-V--L-EV---E------V-KK-------------LK---K--ELASTK---KALEKSE-------S-------E---ALAMRKQAEGLTKEY----DRLLDEH----AK--LQ---AT---R------EG-----------------------SR----D--K--KEE--------
>Lampropholis_coggeri@Lcog28638.H1.1
---------------------MTFQWAAVATFLYAEIALLLFLCIPVISPVRWQ---RIFTFSLWSKI-ATYGNK-AFLAII-----ILLIVLFLDAVREVRKYA-G--M-Q-II-E----------KG-A---M-G--R--ASPFEHIQ---MKLFRS---QRNLYISGFSLFLW--LILRRTISLIIQLA---GEMRAHK--ALET--QVAET--NE----------------------------------A----ARQSL-----V--------QN----E--K---L--K--------------ESL------KIK------T-------------D-E-S----D--G--S--L--------------V------------------E--I----------NK-I--L-KQ---E------I-EE-------------LK---K--ELKKSN---NALNKKT-------D-------E---ITALKKQHENLGKEY----DNLSEVH----RR--LQ---E-----------------------------S--ADE-TL----K--K-------------
>Latimeria_chalumnae@CT01131213.H1.1
---------------------MTLQWTAVATFLYVEIGLLLLLCLPFISPQRWQ---KVFRFQLWGKI-ASYWNK-AFLTII-----VVLIVLFLDAVREVRKYS-A--A-Q-VV-E----------KD-K---S-L--F--PNVYDHIH---MKLFRA---QRNLYISGFSLFLW--LSLRRVVTLLTHLA---TTAGASE--ALKI--QAESA--NE----------------------------------A----AKKYM-----E--------EN----E--I---L--K--------------RAM------NWE------K-------------R-I-K----N--E--D--L--------------I------------------G--D-----D----SE-Q--L-TN---E------I-EK-------------LK---L--ELKKSS---EALSRSK-------N-------E---LLAVKKQSESLTREY----DRLMREH----EK--LQ---L--------------------------------VDE-KH----D--K--K----------
>Latimeria_chalumnae@CT02131213.H1.1
------------------------------------------------------------------------------------------------AAREVKKYS----I-G-EK-V-----------D-L---Q-N--N--PGAVDHVH---MKLFRA---QRNLYIAGFALLLW--FLLRRLVTLVSQHA---TLLASNE--AFRK--QAESA--TE----------------------------------A----GKKYI-----D--------EN----D--K---L--K--------------KDL------KAA------G-------------I-E-V----T--ENDQ--K-----------------E--P-D---------IM--E-----Q----NK-K--L-KK---E------V-AE-------------LN---N--ELDSTK---KALMKSE-------N-------E---ILAIKKQAEGLTKEY----DRLLEEH----SQ--LQ---------------------------------------------------------------
>Latimeria_menadoensis@CT01131213.H1.1
---------------------MTLQWTAVATFLYVEIGLLLLLCLPFISPQRWQ---KVFRFQLWGKI-ASYWNK-AFLTII-----VVLIVLFLDAVREVRKYS-A--A-Q-VV-E----------KD-K---S-L--F--PNVYDHIH---MKLFRA---QRNLYISGFSLFLW--LSLRRVVTLLTHLA---TTAGASE--ALKI--QAESA--NE----------------------------------A----AKKYM-----E--------EN----E--I---L--K--------------RAM------NWE------K-------------R-I-K----N--E--D--L--------------I------------------G--D-----D----SE-Q--L-TN---E------I-EK-------------LK---L--ELKKSS---EALSRSK-------N-------E---LLAVKKQSESLTREY----DRLMREH----EK--LQ---K-----------------------------L--VDE-KH----D--K--KGL--------
>Latimeria_menadoensis@GAPS01042607.H1.1
---------------------MSLQWTAVAGFLYAEVFAVLLFCIPFISPQRWH---KIFKSRLVRTV-MSYGNT-YFLVLI-----AILVFLLIDAAREVKKYS----I-G-EK-V-----------D-L---Q-N--N--PGAVDHVH---MKLFRA---QRNLYIAGFALLLW--FLLRRLVTLVSQHA---TLLASNE--AFRK--QAESA--TE----------------------------------A----GKKYI-----D--------EN----D--K---L--K--------------KDL------KAA------G-------------I-E-V----T--ENDQ--K-----------------E--P-D---------IM--E-----Q----NK-K--L-KK---E------V-AE-------------LN---N--ELDSTK---KALMKSE-------N-------E---ILAIKKQAEGLTKEY----DRLLEEH----SQ--LQ---QK---V------EG-----------------------PT----Y--K--KED--------
>Leucoraja_erinacea@toto16464.H2.1
---------------------MTLQWTVVASFLYAEIGLILLLCLPFISPRRWL---KVFTFRLWEKI-ASFWNR-AFLTII-----VVLVILFFDAIREVRKYS-A--S-H-GI-G----------KD-E---K-L--L--PNMYDHFN---MKLFRA---QRNLYISGFSLFLW--LVLRRMITLVSELA---IAMGENQ--ALKV--QTENA--NE----------------------------------A----AKRYL-----E--------EN----E--G---L--R--------------KAS------NRH------K-------------D-D-G----N--K-----K--------------L------------------E--E-----E----RE-Q--M-IK---E------V-AQ-------------LK---T--ELKKTT---EALEKSQ-------I-------E---MVTTRKQYDGLTREY----DRLLKEH----DG--LQ---N--------------------------------LVD-KH----D--K--KTE--------
>Notophthalmus_viridescens@Nvir2946.H1.1
---------------------MSLQWTAVATFLYAEVFAVLLLCIPFISPTXXQ---XXFKSRLVQLV-VTYGNT-FFVVLI-----VILVLLLIDALREIKKYD----V-S-EN-V-----------D-L---K-N--N--PVAVEHIH---MKLFRA---QRNLYIAGFSLLLS--FLLRRLVTLISRQA---TLLASNE--AFKK--QAEGA--SD----------------------------------A----AKKYL-----E--------EN----E--K---L--K--------------KEL------KDA------G-------------I-E-V----G--DXNX--K-----------------H--I-D---------HE--G-----X----NK-K--L-KA---E------V-QR-------------LK---D--ELETTK---KSLHKSD-------N-------E---VHAIKKQSEGLSKEY----DRLMEEH----TK--LQ---AV---V------DG-----------------------PK----D--K--KEE--------
>Notophthalmus_viridescens@Nvir18559.H1.1
---------------------MTFQWTAVASFLYAEVAALLILCIPFISPLRWK---KIFKFTLWN---------------I-----IILIVLFLDAVREVRKYS-A--T-Q-VL-D----------KN-A---K-L--Y--PNQHDNLH---MKLFRS---QRNLYISGFCLFLW--LVLRRVVTLITQLA---NELATNG--ALET--QVDLG--NE----------------------------------A----AKKYM-----A--------EN----E--M---L--K--------------QAX------NVN------K-------------R-N-E----N--D--Y--L--------------V------------------E--A-----E----NK-K--H-KE---E------I-EK-------------LX---K--TLDTNL---KALHNSE-------T-------E---TAALKKQFEGXTREY----DRLINEH----ER--LQ---------------------------------------------------------------
>Pelodiscus_sinensis@toto5131.H1.1
---------------------MSLQWTAVAMFLYGEVFAVLLLCVPFVSAPR-------------------------------------------DAVREIRKYD-D--V-T-EK-V-----------N-L---Q-N--N--PGAVEHFH---MKLFRA---QRNLYLAGFSLLLS-------------------------------------------------------------------------------------------------------------------------------------------------------------------------------------------------------------------------------------------------------------------------------------------------------------------------------------------------------------------------------------------------------------------------
>Phrynops_hilarii@Contig3002.H1.1
---------------------MTFQWTAVATFLYTEIGVILLLCIPFISPLRWQ---KIFMIPLWNKI-ANYWNK-AFLTII-----VLLIVLFLDAVREVKKYS-A--A-H-VT-E----------KA-A---H-I--N--TNAYDHIQ---MKLFRS---QRNLYISGFSLFLW--LVLRRTVTLITQLA---KEMGIQE--ALGI--QVTNT--NE----------------------------------A----ASKYI-----E--------EN------------------------------------------------------------------------------------------------------------------------------------------------------------------------------------------------------------------------------------------------------------------------------------------------------------------
>Phrynops_hilarii@Contig32705.H1.1
---------------------MSLQWTAVATFLYAEVFAVLLLCIPFISAPRWQ---KIFRSRLVRLV-VTYGNT-FFVVLI-----AILILLLFDAVREIQKYD-D--V-T-EK-V-----------N-L---Q-N--N--PGAVEHFH---MKLFRA---QRNLYLAGFSLLLS--FLLRRLVTLISQQA---TVLASNQ--AFKK--QAESA--SE----------------------------------A----AKRYM-----E--------DN----D--R---L--K--------------KEL------KLA------G------------------------------------------------------------------------------------------------------------------------------------------------------------------------------------------------------------------------------------------------------------------
>Podarcis_sp.@Contig17158.H1.1
---------------------MTFQWTAVAAFLYAEIAILLLLCLPIISPLRWE---KVFMISVWSRI-KNYWNK-GFLTII-----VLLIVLFLDAVREVRKYS-N--V-N-LS-D----------KT-A---H-T--S--ANALDHIQ---MKLFRS---QRNLYISGFSLFLW--LVLR-------------------------------------------------------------------------------------------------------------------------------------------------------------------------------------------------------------------------------------------------------------------------------------------------------------------------------------------------------------------------------------------------------------------
>Podarcis_sp.@Contig1508.H1.1
----------------------------------------------------------------------AYGNT-FFVVLI-----VILVLLFLDAIREIRKYD-D--V-T-EK-V-----------N-L---Q-T--N--PGAVEHYH---MKLFRA---QRNLYIAGFSLLMS--FLLRRLVTLISQHA---TVLASNE--AFKK--QAEGA--SD----------------------------------A----AKKYM-----E--------EN----D--K---L--K--------------KQL------QQA------G-------------V-K-I----T--D--M--D--------------T--K-GA-G---------GE--E-----E----SK-A--L-QG---E------V-KK-------------LK---D--ELASTK---KALEKAE-------N-------E---ALAMRKQAEGLTKEY----DRLMHEH----TK--LQ---EA---C------DG-----------------------PR----D--K--KKK--------
>Pogona_vitticeps@toto3035.H1.1
---------------------MSLQWAAVATFLYAEVLLVFLLCIPFISATRWQ---KIFKSRVVQLV-VAYGNT-FFVVLI-----VILVLLFLDAIREIRKYD-D--V-T-EK-V-----------N-L---Q-N--N--PGAVEHFH---MKLFRA---QRNLYIAGFSLLMA--FLLRRLITLISQHA---TVLASNE--AFKK--QAEGA--SD----------------------------------A----ARKYM-----E--------EN----D--K---L--K--------------KEL------KLA------G-------------V-E-V----A--D--L--D--------------T--K-GA-G---------AE--E-----E----NK-A--L-QA---E------V-KK-------------LK---E--ELTSTK---RALEKAD-------H-------E---ALAMRKQAEGLTKEY----DRLLEEY----VK--VQ---AS---H------EG-----------------------PK----D--K--KEE--------
>Pogona_vitticeps@CT01131213.H1.1
---------------------MTFQWTAVAAFLYAEIVILLLLCIPIISPLRWQ---KVFGIPIWNKI-TNYWNK-AFLTII-----VLLIVLFLDAVREVRKYS-N--I-H-LS-E----------KT-T---H-S--S--PNAFDHIQ---MKLFRS---QRNLYISGFSLFLW--LVLRRMISLITLLA---REMGAQA--ALEM--QIADT--SE----------------------------------V----AKKYL-----E--------EN----E--K---L--Q--------------QTL------KEK------T-------------N-C-D----S--A--D--M--------------A------------------D--E-----T----SV-K--L-KQ---E------V-ED-------------LK---E--ELNKKT---SALKKST-------N-------E---MTAVKKKCEDLRKEY----DHLTKEH----KR--ML---G-----------------------------C--ASE-KH----N--K--KTL--------
>Protopterus_annectens@CT01131213.H1.1
---------------------MSLQWTAVATFLYFEVFVVLLLCIPFISPKRWQ---KVFRSRLVQAI-MTYGNT-YFVVLI-----VILVFLLFDAIREVRKYN----I-D-EK-V-----------D-L---Q-N--N--PVAVEHLH---MKLFRA---QRNLYISGFALLLW--FLLRRLVTLVSQQA---TVLASNE--AFKK--QAEGA--SD----------------------------------A----AKRYM-----E--------EN----E--K---L--R--------------QNL------EEA------G-------------I-D-V----K--DRNT--K-----------------E--E-D---------TE--K-----E----NK-T--L-KE---T------L-KT-------------LK---D--ELEGTK---KALLKSE-------N-------E---VTAIKKQAEGLTKEY----DRLMAEH----AA--LQ---AS---V------DG-----------------------PK----E--K--KEE--------
>Protopterus_annectens@CT02131213.H1.1
---------------------MTLQWTAVASFLYTEIAVILLLCIPFISAQRWQ---KIFNFQFWGKI-ATYWNR-AFLAII-----VILVVLFLDAVREVRKYS-A--V-H-TV-N----------TD-S---K-Q--F--PNAYDHVH---MKLFRA---QRNLYISGFSLFLW--LALRRLITLITQLA---SADGNSD--ALKC--QAESS--SD----------------------------------A----AKKCM-----E--------EN----E--A---I--K--------------RAM------NRG------K-------------S-D-D----Q--R-----I--------------L------------------C--N-----E----NA-E--L-HK---H------I-QK-------------LQ---D--EIKKNA---EALRKSQ-------S-------E---VHAVKKQSDGLSREY----DRLIQEH----AD--LQ---K--------------------------------RVD-KL----D--K--K----------
>Ptychodera_flava@Pfla25514.H1.1
-----------------------------------------------------------FKSRLMAIF-SSYSNI-YFNVFI-----AILLLLFFDGIREVRKYS-V--GSA-DE-V-----------D-L---K-N--N--PQAEVTMH---MKLFRS---QRNLYIAGFAFFLW--MVLKRLCTLISEQA---VLMAKNE--ASLK--QAKSA--SD----------------------------------Q----AQKLM-----K--------DL----E--D---L--E--------------KEM------RER------G-------------------------G--K--A-----------------S--R-SGSMADVVVAAV--A-----D----SE-A--T-K----E------L-AI-------------LK---E--ELKDSK---AALSKAE-------S-------D---LMALKKQAEGTNKEY----DRLLNEH----RD--LQ---IK-------------------------LESA--E----E----S--K--KDL--------
>Python_regius@CT02131213.H1.1
---------------------MTFQWTAVAAFLYGEIALLLLLCLPLVSPVRWN---KIFTIPIWNKI-SNYWNK-AFLTII-----VILIVLFLDAVREVRKYS-N--V-H-LT-E----------ET-T---H-A--A--PSAFDHVH---MKLFRS---QRNLYISGFSLFLW--LVLRRTVSLITLLA---KEMEAEA--VLKT--EIANS--NE----------------------------------V----ARNCL-----E--------EN----E--R---L--Q--------------QSL------KTV------K-------------N-S-T----G--E--H--L--------------S------------------V--V-----K----NE-K--L-VQ---E------V-EQ-------------LK---A--ELKKST---EALHKTT-------N-------E---ITAVKKQSEELKKEY----DLLVKQH----EK--LQ---R-----------------------------Q--RNE-DS----N--K--KDL--------
>Python_regius@CT01131213.H1.1
---------------------MSLQWAAVATFLYAEVLLVFLLCIPFISATRWQ---KIFKSRLVRLL-VIYGNT-FFVVLI-----IILVLLFLDAIREIRKYD-D--V-T-EK-V-----------N-L---Q-N--N--PGAVEHFH---MKLFRA---QRNLYIAGFSLLMA--FLLRRLITLISQHA---TILASNE--AFKK--QAEGA--SD----------------------------------A----AKKYM-----E--------EN----D--K---L--K--------------KEL------KLA------G-------------V-E-V----A--D--L--D--------------I--K-SI-G---------TE--E-----E----NR-V--L-QA---E------V-KK-------------LK---D--ELTSTK---KALNKAD-------N-------E---ALAMRKQAEGLTEEY----DRLLKEH----AK--LQ---AT---C------EG-----------------------RK----D--K--KDE--------
>Rana_chensinensis@Rche48301.H1.1
-------------------------WTAVASFLYGEIAVLLILCIPFVSPLRWR---KIFRFQLWSKI-SPYWNK-AFLSII-----VVLVVLFLDAIREVRKYS-S--T-P-TI-D----------KN-A---A-L----------------------------------------------------------------------------------------------------------------------------------------------------------------------------------------------------------------------------------------------------------------------------------------------------------------------------------------------------------------------------------------------------------------------------------------------------------------
>Rana_chensinensis@Rche21639.H1.1
---------------------MSLQWTAVATFLYAEVFLVLLLCIPFISPTRWQ---KIFKSRLVKLI-VAYGNT-FFVVLI-----VILLLLLLDAFREIQKYG----V-G-DQ-V-----------D-L---K-H--N--PVAVEHIH---MKLFRA---QRNLYIAGFSLLLA--FLLRRLVTLISKQA---TIIASNE--AFKK--QAESA--SD----------------------------------A----AKKYM-----E--------EN----D--Q---L--K--------------KQL------KAA------G-------------L-E-V----C--D--L--S-----------------E--T-N---------VE--E-----D----NK-L--L-KE---E------V-KK-------------LK---D--ELQSTK---KSLQKSE-------S-------E---VIAIKKQSEGLTKEY----DRLLNEY----SK--LQ---TQ---K------EG-----------------------PK----D--K--KDE--------
>Scyliorhinus_canicula@toto69538.H2.1
---------------------MSLQWTAVAGFLYGEVFALLLLCIPFMSAKTWQ---KIFRSGLFNLV-VSYGNK-FFFFLI-----ALLIFLMLDAVREIHKYS----V-P-DR-V-----------D-L---K-N--N--PVAEDHVH---MKLFRA---QRNLYISGFALLLW--FVLRRLVTLLSQQA---TLLATNE--AFRK--QAESA--TD----------------------------------A----AKKYM-----E--------EN----E--V---L--Q--------------KGL------KEA------G-------------I-E-L----K--D--K--G-----------------E-QK-N---------VE--E-----E----NE-K--L-KT---N------V-RE-------------LK---T--EVEDAK---KSLQRSE-------S-------E---VTAIKKQAEGLTKEY----DRLLDEH----SR--LQ---SE---M------DR-----------------------PK----L--K--KEE--------
>Scyliorhinus_canicula@toto18417.H1.1
-------------------------WVAVASFLYAEIGFVLFLCLPFISPRRWL---KVFNFRLWEKI-ASYWNR-AFLTII-----IVLVVLFFDAIREVRKYS-V--N-Q-EI-G----------KN-D---K-L--L--PNMYDHLN---MKLFRA---QRNLYISGFSLFLW--LVLRRMITLTSELA---TVMGESQ--ALKV--QTDNT--ND----------------------------------A----AKRYM-----E--------EN----E--E---L--K--------------KAL------N--------R------------GK-D-D----G--N--K--E--------------L------------------E--V-----K----NE-Q--L-IK---E------Q-ER-------------LT---A--ELKKTT---EALEKSK-------I-------E---MATIKKQSDGLAREY----DRLLQEH----DK--IQ---G-----------------------------L--VDT-RD----K--K--KE---------
>Sphenodon_punctatus@toto22432.H1.1
---------------------MSLQWTAVATFLYAEVFAVLLLCIPFISATRWQ---KIFRSRLVKLV-VAYGNT-FFVVLI-----VILILLLLDAVREIRKYD-D--V-T-EK-V-----------N-L---Q-N--N--PGAVEHFH---MKLFRA---QRNLYLAGFSLLLS--FLLRRLVTLLSQQA---TILASNE--AFKK--QAEGA--SD----------------------------------A----AKKYM-----E--------EN----D--K---L--Q--------------KEL------KVA------G-------------V-D-L----G--D--L--D--------------S--KAGA-L---------AE--E-----D----NT-A--L-KA---E------V-KK-------------LK---D--ELASSK---RALEKAE-------S-------E---ALAIRRQAEGLTKEY----DRLLEEH----SR--LQ---AS---C------DG-----------------------PT----S--K--KEE--------
>Sphenodon_punctatus@toto8531.H1.1
-----------------------------------------------------------------------------------------------DAVREVRKYS-S--T-Q-MI-E----------KT-T---N-V--G--PNAYDHIQ---MKLFRS---QRNLYISGFSLFLW--LILRRIISLITRLA---QEMGVQV--ALEI--QVANT--NE----------------------------------T----ARKYM-----E--------EN----E--K---L--Q--------------KAL------KGG------E-------------K-C-G----N--G--H--S--------------V------------------E--E-----A----NE-K--L-KQ---E------I-EK-------------LK---A--ELKNTS---NALSKST-------H-------E---VT-------------------------------------------------------------------------------------------------
>Trachemys_scripta@toto91924.H1.1
---------------------------------------------------------------------SNYWNK-AFLTII-----VLLIVLFLDAIREVKKYS-T--A-Q-GT-E----------KA-A---N-I--N--PNAYDHIQ---MKLFRS---QRNLYISGFSLFL--------------------------------------------------------------------------------------------------------------------------------------------------------------------------------------------------------------------------------------------------------------------------------------------------------------------------------------------------------------------------------------------------------------------------
>Trachemys_scripta@toto11656.H1.1
------------------------------------------------------------------------------------------------------KYD-D--V-T-EK-V-----------N-L---Q-N--N--PGAVEHFH---MKLFRA---QRNLYLAGFSLLLS--FLLRRLVTLISQQA---TLLASNA--AFKK--QAEGA--SD--------------------------------------------------------------------------------------------------------------------------------------------------------------------------------E-----Q----NE-V--L-KA---E------L-KE-------------LK---E--ELATSK---RAVEKAE-------S-------E---ALAMRKQAQGLTQEY----DRLLEEH----GK--LQ---ML---R------EG-----------------------PK----D--K--KEE--------
