# Supplementary material for: A phylogenomic framework and timescale for comparative studies of tunicates
Source: BMC Biol. 2018 Apr 13;16:39. doi: 10.1186/s12915-018-0499-2 (PMC5899321; doi:10.1186/s12915-018-0499-2)
Supplement: Supplementary file 4 — Supporting data. Transcriptome assemblies, alignments, and trees. (ZIP 38502 kb) [file 12915_2018_499_MOESM4_ESM.zip › 12915_2018_499_MOESM4_ESM/12915_2018_499 (Delsuc) Files Updated 23-03-2018/tribe1170.fasta]

>Gorilla_gorilla@ABH12194
------------------------------------------------------MAFLA-SG-------RYLTHQQKVLRLYKRALRH--LE-SW-C-VQ-----R--D-----K--YRYFACLMRARF-EEHKNEKD--MAKATQLLKE---------------------------------------------------AEEEFWY-RQ-H-PQPY---I-FP----D--S-P-G---GTSYERY-DCYKV-PE-W----------C-L--D---D-------------------WHPSEK-AMY-----PD------YFAKREQWKKLR------RESWER----EVK-QLQ----EETPPGGPLTEAL-PPARKEGDLPP-LWWYIVTRPRERPM-------------
>Pan_troglodytes@ABH12193
------------------------------------------------------MAFLA-SG-------PYLTHQQKVLRLYKRALRH--LE-SW-C-VQ-----R--D-----K--YRYFACLMRARF-EEHKNEKD--MAKATQLLKE---------------------------------------------------AEEEFWY-RQ-H-PQPY---I-FP----D--S-P-G---GTSYERY-DCYKV-PE-W----------C-L--D---D-------------------WHPSEK-AMY-----PD------YFAKREKWKKLR------RESWER----EVK-QLQ----EETPPGGPLTEAL-PPARKEGDLPP-LWWYIVTRPRERPM-------------
>Homo_sapiens@X17
------------------------------------------------------MAFLA-SG-------PYLTHQQKVLRLYKRALRH--LE-SW-C-VQ-----R--D-----K--YRYFACLMRARF-EEHKNEKD--MAKATQLLKE---------------------------------------------------AEEEFWY-RQ-H-PQPY---I-FP----D--S-P-G---GTSYERY-DCYKV-PE-W----------C-L--D---D-------------------WHPSEK-AMY-----PD------YFAKREQWKKLR------RESWER----EVK-QLQ----EETPPGGPLTEAL-PPARKEGDLPP-LWWYIVTRPRERPM-------------
>Bos_taurus@ELR45969
------------------------------------------------------MAFLS-SG-------AYLTHQQKVLRLYKRALRH--LE-SW-C-IH-----R--D-----K--YRYFACLLRARF-DEHKNEKD--MVKATQLLRE---------------------------------------------------AEEEFWH-GQ-H-PQPY---I-FP----E--S-P-G---GTSYERY-ECYKV-PE-W----------C-L--D---D-------------------WHPSEK-AMY-----PD------YFAKREQWKKLR------RESWER----EVK-QLQ----EETPVGGPRTEAL-PPARKQGDLPP-LWWHIVTRPRERPM-------------
>Ornithorhynchus_anatinus@XP_001511463
--------------------------------------------------------------------------------------------------XF-----K--D-----K--YRYFACLMRARF-EEHKNEKD--MIKATKILKA---------------------------------------------------AEEEFWQ-RQ-H-PQPY---I-FP----D--S-P-G---GTSYERY-ECYKI-PE-W----------C-L--E---Y-------------------WHPSEK-AMY-----PD------YFSKREQWKKLR------MESWEK----EVK-QLE----EETPPDGPKTKAL-PPARKEGDLPP-LWWHIVTRPRERPV-------------
>Mus_musculus@EDL29316
------------------------------------------------------MAFCA-PP-------AYLTHQQKVLRLYKRALRH--LE-SW-C-IH-----R--D-----K--YRYFACLMRARF-EEHKNEKD--MMRATQLLRE---------------------------------------------------AEEEFWQ-NQ-H-PQPY---I-FP----D--S-P-G---GTSFERY-ECYKV-PE-W----------C-L--D---Y-------------------WHPSEK-AMY-----PD------YFSKREQWKKLR------MESWDR----EVK-QLQ----EETSPDGIMTEAL-PPARREGDLPP-LWWHIVTRPRERPT-------------
>Monodelphis_domestica@XP_001370566
------------------------------------------------------MALCA-PG-------AYLTHRQKVLRLYKRALRH--LE-SW-I-VR-----R--D-----E--YRFRACLLRDRF-ERNRNEND--MMKATKLLWE---------------------------------------------------GEKEFWA-NQ-H-PQPY---I-FP----D--S-P-G---GTSFERY-ECYKV-PE-W----------C-L--D---Y-------------------WHPSEK-AMY-----PD------YFAKREKWKKLR------LESWDR----EVQ-QLK----EETPPDGPKTEAL-PPARKEGHLPP-LWWHIVTRPRERP--------------
>Callorhinchus_milii@CT01080829.H1.1
------------------------------------------------------------------------------------------------------------------------------------------------------------------------------------------------------------------------------------------------------------------------------L--D---Y-------------------WHPSEK-AMY-----PD------YFAKREQWKQLR------LQSWDR----EVQ-------------------------------------------------------------
>Gallus_gallus@XP_418444
------------------------------------------------------------MA-------AYLTHQQKVLRLYKKSLRH--LE-SW-C-IH-----R--D-----K--YRYFAVLLRDRF-DKNKDVKD--MVKATELLRA---------------------------------------------------GEEEFWA-NQ-H-PQPY---I-FP----D--S-P-G---GTSYERY-EWYKL-PE-W----------C-L--D---Y-------------------WHPSEK-AMY-----PD------YFAKREQWKKLQ------RESWQK----EVK-QLE----EETPADGPRTEAL-PPARKEGHLPP-LWWHYVTRPREIPM-------------
>Taeniopygia_guttata@ACH44477
------------------------------------------------------------MA-------AFLTHQQKVLRLYKKSLRH--LE-SW-C-IH-----R--D-----K--YRYFACLLRERF-DKNKNVND--MVKATELLRA---------------------------------------------------GEEEFWA-NQ-H-PQPY---V-FA----D--S-P-G---GIAYERY-ELYKI-PE-W----------A-L--D---F-------------------WHPSEK-AMY-----PD------YFAKREQWKKLQ------RESWER----EVK-QLQ----EETPADGPTTEAL-PPARKEGHLPP-MWWHHVTRPREQPM-------------
>Taeniopygia_guttata@XP_002186767
------------------------------------------------------------MA-------AFLTHQQKVLRLYKKSLRH--LE-SW-C-IH-----R--D-----K--YRYFACLLRERF-DKNKNVND--MVKATELLRA---------------------------------------------------GEEEFWA-NQ-H-PQPY---V-FA----D--S-P-G---GIAYERY-ELYKI-PE-W----------A-L--D---F-------------------WHPSEK-AMY-----PD------YFAKREQWKKLQ------RESWER----EIK-QLH----EETPADGPTTEAL-PPARKEGHLPP-MWWHHVTRPREQPM-------------
>Danio_rerio@AAH92968
----------------------------------------------------------M-AS-------AYLTHSQKVLRLYKKSLRH--LE-SW-C-VY-----R--D-----K--YRFNACLLRARF-DENKDEKD--MVKATMLLKS---------------------------------------------------GEEEFWS-NQ-H-PQPY---C-FP----D--Q-P-G---GTSYERY-ETYKV-PN-W----------C-L--D---H-------------------WHPSEK-AMY-----PD------YFAKREQWLKLR------AQSWEK----EVQ-QLQ----SETPADGPKTEAL-PPARKEGDLPP-LWWQFVTRPREHPI-------------
>Ambystoma_mexicanum@CT01080711.H1.1
---------------------------------------------------------------------AYLTHQQKVLRLYKKSLRH--LE-SW-L-VF-----R--D-----D--YRFEACLLRARF-DQHKNEKD--FVKATMLLKS---------------------------------------------------GEEEFWK-EQ-H-TQPY---I-FP----D--S-P-G---GTSYERY-DCYKV-PE-W----------A-L--D---Y-------------------WHPSEK-AVY-----PD------YFTKREAWKRLR------AQSWDK----EVA-QLQ----IESKTHEIKNESL-PPARKEGDLPP-LWWGFVTRPRERPT-------------
>Xenopus_laevis@AAI28966
---------------------------------------------------------------------AYLSHQQKVLRLYKKSLRH--LE-SW-C-IF-----R--D-----K--YRYFACLLRARF-EDHKDERD--MVKATKLLKS---------------------------------------------------GEEEFWK-RQ-H-TQPY---I-FP----D--S-P-G---GTSYERY-DCYKV-PQ-W----------C-L--D---H-------------------WHPSEK-SEY-----PD------YFAKREQWKKLR------EESWEK----EVQ-QLL----EETPTAGPKTEAL-PPARKPGHLPP-LWWQFVTRPRERPT-------------
>Xenopus_tropicalis@AAI18903
----------------------------------------------------------M-AA-------AYLSHQQKVLRLYKKSLRH--LE-SW-C-IF-----R--D-----K--YRYFACLLRARF-DDHKDEKD--MVNATKLLKA---------------------------------------------------GEEEFWQ-RQ-H-TQPY---I-FP----D--S-P-G---GTSYERY-DCYKV-PE-W----------C-L--D---H-------------------WHPSEK-AEY-----PD------YFTKREQWKKLR------EESWEK----EVQ-QLL----EETPAGGPKTEAL-PPARKPGHLPP-FWWQYVTRPRERPT-------------
>Branchiostoma_floridae@EEN58850
------------------------------------------------------MATNP-I--------PYLSHAQRVCRLYKRASRH--LE-SW-C-VM-----R--D-----K--FRYEATLLRARF-DEHKHEVD--MVKAVKVLKA---------------------------------------------------GEEEFLQ-RQ-H-PQPY---I-FP----D--S-P-G---GTTYERY-LAYQH-PD-W----------L-L--N---H-------------------WHPEER-ARY-----PE------YFKKREQRVRLL------KEAWEK----EQA-VKQ----EKKYTDDLASVK-----------------------------------------
>Eptatretus_burgeri@BJ668322.H1.1
-------------------------------------------------------------A-------ALLSHQQRVCRFYKRAIRN--VE-SW-I-RD-----R--A-----E--FRYEATLLRARI-EAERNEPD--QVRAVRLLQN---------------------------------------------------AERELWQ-NM-H-PLPY---R-FP----S--A-P-G---GTMYERY-DCYKA-PE-W----------V-L--D---F-------------------WHPSEK-AAY-----PD------YFAKQEKWKKLR------EKSWPR----EVQ-QLQ----EETPKEGPMNEAL-PPARRDADLPP-FWWSEVTRPREVP--------------
>Petromyzon_marinus@CT01080711.H1.1
-------------------------------------------------------------G-------GLLSHRQRVCRLYKKALRH--LE-SW-V-VY-----R--D-----E--YRFQAVLLRERF-ERSKGERN--MVRATQLLVD---------------------------------------------------GEQEFWL-NQ-H-PQPY---I-FP----E--A-P-G---GTMYERF-ECYKV-PE-T----------V-L--D---Y-------------------WHPSEK-AQY-----PD------YFAKREQWKQLR------LQSWEK----EMK-QLQ----AETPADGPTTEAL-PPARKDGQLPP-LWWSEVTRSREMP--------------
>Lethenteron_japonicum@DC613299.H1.1
------------------------------------------------------------------------------------------------------------------------------------------------------------------------------------------------------------------------------------------------------------------------------------------------------------------------------------------------------EK----EIK-QLQ----AETPADGPITEAL-PPARKDGQLPP-LWWSEVTRSREMP--------------
>Diplosoma_listerianum@CT01080711.H1.1
----------------------------------------------------------------------------------KKSLRH--LE-AI-C-AE---LGR--E-----V--YCYERTLLRARF-DKYKNEQD--FTRATQLLRI---------------------------------------------------GEEEFWQ-NQ-H-YSVD---L-LP----N--E-P-D---GVAHQRH-WTNQV-PE-S----------A-F--D---T-------------------WEPEDK-AYF-----PD------FFENRKKWYEIR------KKTWES----EIK-TLQEWDKQNELAGRPMTDAL-PAAKEKDGYPP-FWWRTVTRPLELP--------------
>Ciona_intestinalis@XP_002130843
------------------------------------------------------MTSGV-PAGSLY---KFLSHKRKVLSLYKRSLRH--LE-CW-C-ADQYGYGR--T-----G--FCYERTLLRARF-DKYKNETD--FKRATQLLRL---------------------------------------------------GEEEFWE-NQ-H-PFPL---I-FP----E--E-P-G---GVMYERS-WTHQL-PE-T----------T-M--D---H-------------------WEPQQK-AMF-----PD------YFDKREKWCETR------MKTWPD----EMK-WLKESDKQNIEKGVSLTDEL-PAAKEKDGYPP-FWWKTVTRALERPKVMTWFPKDQDSY-
>Ciona_savignyi@CT01080711.H1.1
------------------------------------------------------MTSGV-PAGSLY---KFLSHKRKVLSLYKRSLRH--LE-CW-C-TD-LRYDR--S-----V--YCFERTLLRARF-DKYKNEKD--FKRATQLLRL---------------------------------------------------GEEEFWE-NQ-H-PSPL---L-FP----E--E-P-G---GVMWERS-WTHQL-PE-T----------T-M--D---H-------------------WDPEEK-AIF-----PD------YFNKREKWCELR------SQTWAK----EMS-WLKESDKLNIERGNPLTDEM-PAAEEKDGYPP-FWWRTVTRALERP--------------
>Cystodytes_dellechiajei@CT01091006.H1.1
--------------------------------------------------------------GRLY---KFLSHKQKVLSLYKKSLRH--LE-MY-C-LDA---GR--D-----V--YAYERTLLRARF-DRHKDEKD--FTKATQLLRL---------------------------------------------------AEEEFWE-KP-T-PLLP---I-F--------S-P-------------------------------------------------------------------------------------YFKKREKWYETR------RKTWAD----EMK-WLQEWDKKNEENGVHMTDAM-PAAKE----------------------------------
>Phallusia_mammilata@CT01091006.H1.1
------------------------------------------------------MANVV-PAGSLY---KFLSHKRKVLALYKKAQRH--LE-FY-C-APQ---GR--D-----V--YAYEHTLLRARF-DKHKNETD--PERATQLLRL---------------------------------------------------GEEEFWE-NQ-H-PMPI---I-FS----N--E-P-G---GVAWERP-VKNQV-PE-A----------Y-M--N---E-------------------WDPKYK-------------------------------------------------------------------------------------------------------------
>Bostrichobranchus_pilularis@CT01091006.H1.1
-------------------------------------------------------------------------------------------------------------------------------------------------------------------------------------------------------------------------------------------------VMYQRH-NKYRI-PE-A----------Y-F--D---S-------------------WEPTEK-AMF-----PD------YFAKREQWYDIR------KKTWGE----EME-CLQEYDKK----------------------------------------------------
>Dendrodoa_grossularia@CT01091006.H1.1
------------------------------------------------------MANVV-KTSSLY---RFLSHKRKVLALYKRCIRH--ME-AW-C-ANA---DP--G-----T--FSYERTLLRARF-DQHKNEPD--ETKASQILRL---------------------------------------------------SEEEFWE-NQ-H-YMPI---P-MP----N--S-PNG---GVMFERF-DKYRI-PE-F----------Y-V--D---L-------------------WSIEEK-AMF-----PD------YLANRERWKQLR------KNTWDE----EMK-ILQEWDKRNVEEGRPMTDQL-PAAKEADGYPP-FWWVSVTRPLMRPQRMKWFPLTGDTW-
>Styela_plicata@Spli63001.H1.1
------------------------------------------------------MANVV-KSSSLY---RFMTHKRKVQSLYKKSLRH--LE-AW-C-FP---LGR--P-----Q--FCYERTLLRARF-DQHKDEPS--EARAAQILRL---------------------------------------------------GEEEFWE-NQ-H-PSPP---V-WP-N--DGDE-P-----GVLYQR----------------------------------------------------------------------------------------------------------------------------------------------------------------------
>Molgula_gulf@CT01091006.H1.1
------------------------------------------------------MANVV-PVGALY---KHVPHRKKVLQLYRKALLH--LK-SF-C-MYE---PL--N-----V--WSYESTVLRARF-DAHKLETD--PKKAAMLLRL---------------------------------------------------GEEEFWL-NQ-H-PFPT---Y-YP----NSAQ-Y-D---GPLFQRN-LTHQR-PN-A----------V-F--D---T-------------------WSAEDK-AHF-----PD------YFAKRDKWYRLR------KEVWED----EMK-CLYDFDKQQMKANIPMTDEL-PAANTKDGYPP-FWWRSVSRPLEHPTLMTFFPYKRD---
>Molgula_occidentalis@CT01091006.H1.1
----------------------------------------------------------L-PVGALY---KYIPHRKRVLRLYKRAVLH--LF-SH-CMADTANNSL--D-----T--WSYERTLLRARF-DAHKTETD--PKKAAMLLRL---------------------------------------------------GEEELFL-NQ-F-HDPL---I-FP----NSAE-Y-E---GPMWQRF-ETWKA-DN-L----------C-F--D---A-------------------WSPEEK-AHF-----PD------FFEKRKRWYQIR------KEVWDE----EME-CLKQFDKENIKANRPMTDEF-PAARTKDGYPP-FWWRTVSRPLERPQLMEWFPYQRD---
>Oikopleura_dioica@CBY13175
---------------------------------------MATNGALKVGGQ-IIGHQFV-PAYQVA---RFLPHRHRVLKLYKKAWRS--IS-AH-N-VD-AYVMR--PYLSTHI--MCFEHAVLRARF-DENKHVTS--LAKATELLKD---------------------------------------------------GEEEFWL-NQ-H-YSPDEHGK-LP----D--S-P-D---GMSFQRW-AHMMQ-EN-N----------V-L--N---D-------------------WGADDW-ARY-----PD------IYDNYKKWKALR------NDTWEE----EMR-TLEEADAATIAAGGRLSDDF-PAAKEVDGPPP-FWWRYVTRPLERPRRQDFDDMSLWHND
>Patiria_pectinifera@X20
------------------------------------------------------ISFLN-MT-------SSLTHAQRVLRLYKKSARH--LE-SW-I-TD-----R--P-----T--FRYEVTLLRARF-DEHKHETN--LKKAAQLLKD---------------------------------------------------GEEEFWE-KQ-H-PQPY---I-FI----D--S-P-G---GTRYER---NVPS-PE-W----------V-L--N---Y-------------------WHPSEK-ARY-----PA------YFARREKRIAQE------ETRWQQ----LVD-EEK----QLLGQGADQGKPQ-ST-------------------------------------
>Patiria_miniata@CT01100920.H1.1
------------------------------------------------------ISFLN-MT-------SSLTHAQRVLRLYKKSARH--LE-SW-I-TD-----R--P-----T--FRYEVTLLRARF-DEHKHETN--MKKAGQLLKD---------------------------------------------------GEEEFWE-KQ-H-PQPY---I-FI----D--S-P-G---GTRYER---NIPS-PE-W----------V-L--N---Y-------------------WHPSEK-ARY-----PA------YFARREKR------------------------------------------------------------------------------------
>Strongylocentrotus_purpuratus@X21
---------------------------------------------------------MS-AT-------KTLSHAQRVLRLYKRSVRH--ME-SW-I-PE-----R--P-----A--FRYEATVLRARF-DEHKNEND--MKKAAQILQA---------------------------------------------------GEEEFWE-KQ-H-PQPY---I-FI----D--S-F-G---GTRYER---NIPA-PE-W----------V-L--N---K-------------------WHPIEK-ARY-----PY------YFARREKRIAEE------QARWDQ----LVE-EER----QLIAQGKLPPKEA-LPS------------------------------------
>Xenoturbella_bocki@CT01100920.H1.1
--------------------------------------------------------------------------------------------------------------------------------------------------LLMD---------------------------------------------------GEKEFWE-KQ-H-PQPY---I-FI----D--S-P-G---GTRYER---NEENVPD-W----------V-L--D---F-------------------WHDSER-AEY-----PD------YFAKREKRIADE------RVVARQ----KLV-E-----------------------------------------------------------
>Saccoglossus_kowalevskii@XP_002737953
---------------------------------------------------------MS-AN-------NMLTHSQRVLRLYKKSLRH--IE-SY-C-HS-----R--H-----R--FRYQATLLRARF-DENKDEKD--MMKAARLLQE---------------------------------------------------GEGEFYK-NQ-H-PQPY---I-FI----D--S-P-E---GTRHER---DLPA-PE-W----------V-L--D---F-------------------WHPSER-AQY-----PT------YFARYEKRKQWE------KNRWDR----LVE-EEK----QLL--KGKESQV-----------------------------------------
>Apostichopus_japonicus@CT01110419.H1.1
---------------------------------------------------------MA-AS-------PLLTQQQRVLRLYKKAVRH--LQ-CW-Y-VD-----R--V-----E--FRYQAVLLRARF-DEQKNEKD--MKAALRCLEA---------------------------------------------------GEKEFWE-RQ-H-PQPY---I-FI----D--S-S-G---GTRYER---NIPS-PE-W----------V-L--D---N-------------------WHPAER-ARY-----PT------YFARREKRLQDE------TVRWKE----LVA-EEE----KLAIEGKIPP-------------------------------------------
>Anolis_carolinensis@XP_003219446
------------------------------------------------------------MA-------AYLTHQQKVLRLYKRALRH--LE-SW-C-IF-----R--D-----R--YRFFACLLRARF-DEHKNEKD--MVKATKLLMA---------------------------------------------------GEEEFWD-KQ-H-PQPY---I-FP----D--S-P-G---GTSYERY-DCYKV-PE-W----------A-L--D---M-------------------WHPSEK-AMY-----PD------YFAKREQWKKLR------LESWEK----EIQ-QLQ----EETPADGPLTEAL-PPARKEGHLPP-LWWHYVTRPRERPM-------------
>Meleagris_gallopavo@XP_003205327
------------------------------------------------------------------------------------------------------------D-----K--YRYFAVLLRDRF-DKNKDVKD--MVKATELLRA---------------------------------------------------GEEEFWA-NQ-H-PQPY---V-FP----D--S-P-G---GTSYERY-ECYKL-PE-W----------C-L--D---Y-------------------WHPSEK-AMY-----PD------YFAKREQWKKLQ------RESWEK----EVK-QLE----EETPPDGPKTEAL-PPARKEGHLPP-LWWHYVTRPREIPM-------------
>Eucidaris_tribuloides@CT01120409.H1.1
----------------------------------------------------------S-TT-------ATLSHVQRVLRLYKKSVRH--LE-SW-I-PD-----R--P-----S--FRYEATVLRARF-DEHKNETD--MKKAAQLLQA---------------------------------------------------GEEEFWE-KQ-H-PQPY---I-FI----D--S-F-G---GTRYER---NIPA-PD-W----------V-L--N---N-------------------WHPIEK-ARY-----PY------YFARREKRMAEE------QARWDQ----LVE-EER----QLIAEGKL---------------------------------------------
>Halocynthia_roretzi@CT01120409.H1.1
-------------------------------------------------------------SSSLY---KFLPHRRKVLSLYKRSXRT--LE-CW-C-SH---LGM--E-----E--FSYERTLLRARF-DNYKDEKD--PTTATHLLRL---------------------------------------------------GEEEFWQ-NQ-H-HAPI---H-FP----N--S-L-E---GQAWQRL-DKHRI-QE-A----------A-L--N---F-------------------WHPEER-AML-----PD------YFKNREKWLDIR------KNVWAD----EMK-CLEDWDKQNIKEGRSMTDAL-PAAKEKDGYPP-YWWRTVTRPLEKPKPMLWMPKDGDA--
>Lytechinus_variegatus@JH447620.H1.1
---------------------------------------------------------------------------------------------------------R--P-----S--FRYEATVLRARF-DEHKNETN--MQKAAQILQA---------------------------------------------------GEEEFWE-RQ-H-PQPY---I-FI----D--S-F-G---GTRYER---NIPA-PE-W----------V-L--N---H-------------------WHPIEK-ARY-----PY------YFARREKRLADE------QARWDQ----LVE-EER----QLIAEGKLPPKEA-LPS------------------------------------
>Crotalus_adamanteus@AFJ51934
------------------------------------------------------------MA-------GYLSHRQKVLRLYKRAMRH--LE-SW-C-IY-----R--D-----K--FRYHACLLRARF-DEHKDEKD--MIKATKLLMA---------------------------------------------------AEEEFWE-RQ-H-PQPY---L-FP----D--S-P-G---GTSYERY-DCFKS-PE-W----------I-L--E---M-------------------WHPSEK-AMY-----PD------YFAKREQWKKLR------LESWDK----EVQ-QLQ----EETPPGGPTTEAL-PPARKEGHLPP-LWWQYVTKPRRFPV-------------
>Pan_paniscus@XP_003820517
------------------------------------------------------MAFLA-SG-------PYLTHQQKVLRLYKRALRH--LE-SW-C-VQ-----R--D-----K--YRYFACLMRARF-EEHKNEKD--MAKATQLLKE---------------------------------------------------AEEEFWY-HQ-H-PQPY---I-FP----D--S-P-G---GTSYERY-DCYKV-PE-W----------C-L--D---D-------------------WHPSEK-AMY-----PD------YFAKREKWKKLR------RESWER----EVK-QLQ----EETPPGGPLTEAL-PPARKEGDLPP-LWWYIVTRPRERPM-------------
>Strongylocentrotus_purpuratus@XP_001200654
---------------------------------------------------------MS-AT-------KTLSHAQRVLRLYKRSVRH--ME-SW-I-PE-----R--P-----A--FRYEATVLRARF-DEHKNEND--MKKAAQILQA---------------------------------------------------GEEEFWE-KQ-H-PQPY---I-FI----D--S-F-G---GTRYER---NIPA-PE-W----------V-L--N---K-------------------WHPIEK-ARY-----PY------YFARREKRIAEE------QARWDQ----LVE-EER----QLIEQGKLPPKEA-LPS------------------------------------
>Oreochromis_niloticus@XP_003458631
----------------------------------------------------------M-AS-------AFLTHQQKVLRLYKKSLRH--LE-SW-C-IF-----R--D-----K--YRFYACLLRARF-DENKTEKD--MVKATMMLKA---------------------------------------------------GEEEFWA-NQ-H-PQPY---I-FP----D--S-P-G---GTSYERY-ECYKV-PE-W----------V-L--D---H-------------------WHPSEK-AMY-----PD------YFSKREQWKKLR------MQSWEK----EVA-QLE----AETPAGGPKSEAL-PPARKEGDLPP-LWWQFVTRPRERPT-------------
>Clavelina_lepadiformis@CT01130511.H1.1
------------------------------------------------------MTSVV-PAGKLY---KFVSHKRKVLSLYKRALRH--LE-AF-C-F---EEGR--H-----V--FAYERTLLRARF-DLHKDEPD--FKRATQLLRL---------------------------------------------------GEEEFWV-NQ-H-PDPV---L-LP----N--E-E-G---GVTFQRH-ATYQV-PE-R----------A-L--D---H-------------------WEPHEK-AMF-----PD------YFAKREKWQGIR------RKTWSE----EMQ-WLQEWDKKNIDNGISLTDAL-PAAKEKDGYPP-FWWRTVTRPLEQPKLMEWWPNNEDSF-
>Doliolum_nationalis@Dnat1581.H1.1
------------------------------------------------------MANVV-PAGSLY---KFLSHKRKVCSLYKKSLRS--LE-CW-C-W---GHGR--H-----V--YSYERTLLRARF-DKHKDEAD--PNKATQLLRL---------------------------------------------------GEEEFWV-NQ-H-PVPM---I-FP----N--E-P-G---GTKYQRE-WTHQA-PQ-Q----------V-M--D---D-------------------WLPEEK-GMF-----PD------YFAKRDKWFEVR------AETWPK----EME-TLQEWDKLNIEKGVSMTDAM-PAAKEKDGYPP-FWWRAVTRPLENPQLMKWFPGEKDHW-
>Salpa_fusiformis@Sfus6730.H1.1
------------------------------------------------------MANAV-PTTSVY---KFLSHKRRVLSLYKRAQRH--LE-SH-C-I---GNGR--A-----T--YCYERTLLRARF-DKYKNEED--PKAATEILKL---------------------------------------------------AEEEFWV-NQ-H-HLPV---T-IH----N--H-P-D---GFAFNRS-ATDHI-DE-K----------V-M--D---K-------------------WAPEDK-AHF-----PK------YFAKREEWQKLR------KSTWDG----ELE-CLAEWDKMNIEAGKKITDAM-PAAKEKDGYPP-FWWRFVTRAPEISTLMSWFPNKRDHF-
>Anas_platyrhynchos@EOB00607
--------------------------------------------------------GQREMA-------AYLTHQQKVLRLYKKSLRH--LE-SW-C-IH-----R--D-----K--YRYLACLLRERF-DKNKDVKD--MVKATELLKA---------------------------------------------------GQEEFWA-HQ-H-PQPY---I-FP----D--S-P-G---GTSYERY-ECYKV---------------------------------------------------------------------------------------------------------------------------------------------------------------
>Chelonia_mydas@EMP30291
------------------------------------------------------------MA-------AYLTHQQKVLRLYKRAMRQ--LE-SW-C-IL-----R--D-----N--YRFFACVLRERF-EQHKNEKD--MIKATKLLRA---------------------------------------------------AEEELWA-NQ-H-PQPY---I-FP----D--S-P-G---GTSYERY-ECYK-------------------------------------------------------------------------------------------------VK-QLE----DETPPGGPLNEAL-PPARKEGHLPP-LWWHYVTRPREQPM-------------
>Botryllus_schlosseri@CT01131028.H1.1
------------------------------------------------------MANVV-KTSSLY---RFLSHKRKVKALYKKSLRH--LE-AW-C-VNL---GP--G-----E--FCYERTLLRARF-DQNKDIQD--ETKAAQVLRL---------------------------------------------------GEEEFWE-SQ-H-VMPP---V-FT----N--S-PYG---GVMYERF-DKYRI-DE-Y----------Y-T--D---L-------------------WANEEK-AMF-----PD------YLAKKEEWYKVR------EKVWPE----EMK-ELEEWDKKNVEHGVPMSDKF-PAAKSADGYPP-FWWRTVTRPLMRPSRMKWYPRTGQVY-
>Alligator_sinensis@CT01131213.H1.1
------------------------------------------------------------------------------------------LQ-VF-C-TY-----R--D-----K--YRFYACLLRDRF-DKNKNEKD--MVKATLLLKA---------------------------------------------------GEEEFWI-KQ-H-PQPY---I-FP----D--S-P-G---GTSYERY-NCYKA-PE-W----------V-L--E---Y-------------------WHPSEK-AMY-----PD------YFAKREQWKKLQ------LESWDK----EVR-QLE----SEIPPEGPKNEAL-PPARIEGRLPP-LWWHYVTRPRERP--------------
>Caiman_crocodilus@Contig936.H1.1
----------------------------------------------------------------------YLTHKQKVLRLYKRAQRH--LE-SW-C-IH-----R--D-----K--YRFYACLLRDRF-DKNKNEKN--MVKATLLLKA---------------------------------------------------GEEEFWM-KQ-H-PQPY---I-FP----D--S-P-G---GTSYERY-NCYKA-PE-W----------V-L--D---F-------------------WHPSEK-AMY-----PD------YFAKREQWKKLR------LESWDN----EVK-QLQ----EEIPPEGPKTEAL-PPARKEGHLPP-LWWHYVTRPRERP--------------
>Caretta_caretta@Contig2056.H1.1
------------------------------------------------------------------------------------------------------------D-----N--YRFFACVLRERF-EQHKNEKD--MMKATKLLRA---------------------------------------------------AEEELWA-NQ-H-PQPY---I-FP----D--S-P-G---GTSYERY-ECYKA-PE-W----------C-L--D---F-------------------WHPSEK-AMY-----PD------YFSKREQWKRLQ------LESWEK----EVK-QLE----DETPPGGPLNEAL-PPARKEGHLPP-LWWHHVTRPREQP--------------
>Chelonoidis_nigra@CT01131213.H1.1
----------------------------------------------------------------------YLTHREKVLRLYKRAMRQ--LE-SW-C-IH-----R--D-----K--YRFFACVLRERF-EEHKNERD--MVKATKLLRA---------------------------------------------------AEEELWA-NQ-H-PQPY---I-FP----D--S-P-G---GTSYERY-ECYKA-PE-W----------C-L--D---F-------------------WHPSEK-AMY-----PD------YFSKREQWKRLQ------LESWEK----EVK-QLE----EETPPGGPENEAL-PPARKEGHLPP-LWWHYVTRPREQP--------------
>Chrysemys_picta_bellii@CT01131213.H1.1
------------------------------------------------------------MA-------AYLTHQQKVLRLYKRAMRQ--LE-SW-C-IF-----R--D-----K--YRFYACVLRARF-DEHKNERD--MVKATKLLRA---------------------------------------------------AEEELWA-NQ-H-PQPY---I-FP----D--S-P-G---GTAYERY-EANKA-PE-W----------C-L--D---F-------------------WHPSEK-AMY-----PD------YFSKREQWKRLQ------LESWEK----EVK-QLA----DETPPDGPETEAL-PPARKEGHLPP-LWWHYVTRPRDPPM-------------
>Crocodylus_niloticus@toto121260.H1.1
------------------------------------------------------------MA-------GYLTHRQKVLRLYKRAQRH--LE-VF-C-TY-----R--D-----K--YRFYACLLRDRF-DKNKNEKD--MVKATQLLRA---------------------------------------------------GEEEFWL-EQ-H-PQPY---I-FP----D--S-P-G---GTSYERY-NCYKA-PE-W----------V-L--N---Y-------------------WHPSEK-AMY-----PD------YFAKREQWKKLQ------LESWDK----EVQ-QLQ----EEIPPDGPKNEAL-PPARKEGHLPP-LWWHYVTRPRERP--------------
>Cyclorana_alboguttata@CT01131213.H1.1
-------------------------------------------------------------A-------GLLSHQQKVLRLYKRSLRH--LE-SW-S-VF-----R--D-----Q--FRYEACLLRARF-EEHKNEKD--MVKATLLLKA---------------------------------------------------GEEEFFL-RQ-H-PQPY---L-FP----D--S-P-G---GTSYERY-DCYKV-PE-W----------C-L--D---H-------------------WHPAEK-AMY-----PD------YFAKREQWKKLR------EASWDR----EVQ-QLM----EETPSDGPKTELL-PPARREGDLPP-LWWDYVTRPRERPT-------------
>Elaphe_guttata@toto1345.H1.1
------------------------------------------------------------MA-------GYLSHRQKVLRLYKRAMRH--LE-SW-C-IY-----R--D-----K--YRYYACLMRARF-DEHKDEKD--MVKATKLLMA---------------------------------------------------AEEEFWE-RQ-H-PQPY---I-FP----D--S-P-G---GTSYERY-ECFKA-PD-W----------M-L--D---M-------------------WHPSEK-AMY-----PD------YFARREQWRKLR------LESWDK----EVQ-QLQ----EETPPDGPITEDL-PPARKEGHLPP-LWWPYVTKPRRYPL-------------
>Emys_orbicularis@CT01131213.H2.2
---------------------------------------------------------------------------------------------------Y-----R--D-----Q--YRFFACVLRARF-EEHKNERD--MVKATKILRA---------------------------------------------------AEEELW---Q-H-PQPY---I-FP----D--S-P-G---GTAYERY-EGYKA-PE-W----------C-L--D---F-------------------WHPSEK-AMY-----PD------YFSKREQWKRLQ------LESWEK----EVK-QLE----DETPPGGPETEAL-PPARKEGHLPP-LWWHYVTRPRERPV-------------
>Eublepharis_macularius@Emac12054.H1.1
------------------------------------------------------------MA-------TYLTHQQKVXRLYKRALRH--LE-SW-C-IF-----R--D-----R--YRYFACLLRARF-DEHKNEKD--MVKATKLLMA---------------------------------------------------AEQEFWE-KQ-H-PQPY---I-FP----D--A-P-E---GTSYERY-DCYKV-PE-W----------V-L--D---Y-------------------WHPSEK-AVY-----PD------YFAKREQWKKLQ------MESWDK----EVQ-QLL----EETPPGGPLTEAL-PPARKEGHLPP-LWWSYVTAPRERP--------------
>Lampropholis_coggeri@CT01131213.H1.1
------------------------------------------------------------MA-------AFLTHQQKVLRLYKRALRH--LE-SW-C-IF-----R--D-----R--YRFFACLLRARF-EEHKDEKD--MVKATKLLMA---------------------------------------------------AEEEFWD-RQ-H-PQPY---I-FP----D--A-P-G---GTSYERY-DCYKV-PE-W----------A-L--D---F-------------------WHPSEK-AVY-----PD------YFAKREQWKKLR------LESWEK----EVQ-QLQ----EETPPDGPKTESL-PPARKPGHLPP-LWWHYVTRPRERPM-------------
>Latimeria_chalumnae@CT01131213.H1.1
---------------------------------------------------------------------AYLSHRQKVLRLYKRALRH--LE-SW-C-IF-----R--D-----K--YRFYACLLRARF-DEHKDEKD--MVKATKLLKA---------------------------------------------------AEEEFWA-NQ-H-PQPY---I-FP----D--A-P-E---GTSYERY-ECYKV-PE-W----------C-L--D---Y-------------------WHPSEK-AMY-----PD------YFAKREQWKKLR------TESWDK----EVK-QLQ----EETAAGGPKSEAL-PAARKEGDLPP-LWWQFVTRPRERPT-------------
>Latimeria_menadoensis@GAPS01004903.H1.1
---------------------------------------------------------------------AYLSHRQKVLRLYKRALRH--LE-SW-C-IF-----R--D-----K--YRFYACLLRARF-DEHKDEKD--MVKATKLLKA---------------------------------------------------AEEEFWA-NQ-H-PQPY---I-FP----D--A-P-E---GTSYERY-ECYKV-PE-W----------C-L--D---Y-------------------WHPSEK-AMY-----PD------YFAKREQWKKLR------TESWDK----EVK-QLQ----EETAAGGPKSEAL-PAARKEGDLPP-LWWQFVTRPRERPT-------------
>Leucoraja_erinacea@toto33987.H1.1
------------------------------------------------------------MA-------AYLTHQQKVLRLYKRALRH--LE-SW-C-IF-----R--D-----K--YRFYACMLRARF-DEHHDEPD--MVKATKLLKA---------------------------------------------------GEEEFWS-KQ-H-PQPY---I-FP----D--S-P-G---GTSYERY-ECYKV-PE-F----------Y-L--D---Y-------------------WHPSEK-AMY-----PD------YFAKREQWKQLR------LLSWDK----EIK-QLQ----EEV-TENPKSEDL-PPARKEGEFPP-LWWNIVTRPRERP--------------
>Notophthalmus_viridescens@Nvir6288.H1.1
---------------------------------------------------------------------AYLXHQQKVLRLYKKALRH--LE-SW-V-VF-----R--D-----E--YRFQACLLRARF-EENKNEKD--MVKSTKLLMA---------------------------------------------------GXFEFWD-KX-H-TQPY---I-FP----D--S-P-G---GTSYERY-DCYKV-PE-W----------A-L--D---Y-------------------WHPSEK-AQY-----PD------YFXKREXWKKLR------AESWNK----EVA-QLQ----AETESSGPKTESL-PPARKEGDLPP-FWWEYVTRSRE----------------
>Pelodiscus_sinensis@toto43014.H1.1
---------------------------------------------------------------------------------------------------------R--D-----K--FRFYACLMRERF-DEHKNEKD--MVKATKLLRA---------------------------------------------------AEEEFWV-CQ-H-PQPY---I-FP----D--S-P-G---GTSYERY-DCYK-------------------------------------------------------------------------------------------------VK-QLE----AETPPDGPVNEAL-PPARKEGHLPP-LWWQYVTRPREQ---------------
>Phrynops_hilarii@Contig9867.H1.1
------------------------------------------------------------MA-------AYLSHRQKVLRLYKKSLRH--LE-SW-C-IY-----R--D-----K--YRFFACLLRARF-EEHKNEKD--MVKATKLLKA---------------------------------------------------AAEEFWR-NQ-H-PNPY---I-FP----D--S-P-G---GVCYERQ-DCYKA-PE-W----------C-L--D---F-------------------WHPSEK-AMY-----PD------YFAKREQWKKLR------LESWEK----EVK-QLE----EETPPDGPLNEAL-PPARKEGHLPP-LWWHYVTRPREQP--------------
>Podarcis_sp.@Contig11900.H1.1
------------------------------------------------------------MA-------AYLTHQQKVLRLYKRALRH--LE-SW-C-IF-----R--D-----R--YRFFACLLRARF-DEHKDE-----------------------------------------------------------------GEQEFWE-NK-H-SEPY---I-FP----D--A-P-G---GTSYERY-ECYKA-PE-W----------F-L--D---L-------------------WHPSEK-AMY-----PD------YFAKREQWKKLR------MESWEK----EVQ-QLQ----EETPADGPKTEAL-PPARKEGHLPP-LWWQYVTRPRERP--------------
>Pogona_vitticeps@CT01131213.H1.1
------------------------------------------------------------MS-------AFLTHQQKVLRLYKRAVRH--LE-AW-C-IH-----R--D-----K--FRYHACLLRARF-DEHKNEKD--MVKATQLLMA---------------------------------------------------GEVEFWD-SQ-H-PEPL---T-FP----T--A-P-G---GVAFERS-DTYKI-PD-W---------------------------------------------------------------FAKREKWKKLR------MESWER----EVQ-QLM----EETPEGGPTTEAL-PPARREGDLPP-LWWDYVTRSRENPI-------------
>Protopterus_annectens@CT01131213.H1.1
-------------------------------------------------------------A-------AYLSHRQKVLSLYKRALRH--IE-SW-C-VF-----R--D-----K--YRFYACLLRARF-DENKDEKD--MVKAVKLLKL---------------------------------------------------GEEEFWA-NQ-H-PQPY---I-FP----D--S-P-G---GTSYERY-DCYKV-PE-W----------C-L--E---F-------------------WHPSEK-AEY-----PD------YFSKREKWKQLR------LESWEK----EVK-QLQ----EETQSDGPKTEAL-PPARKEGHLPP-LWWQYVTRP------------------
>Ptychodera_flava@Pfla81261.H1.1
--------------------------------------------------------------------------------------------------------------------------------F-DEKKDEKD--LVKAARYLQE---------------------------------------------------GEEEFWK-KQ-H-PQPY---I-FI----D--S-P-G---GTRFER---DLPP-PE-W----------V-L--D---Y-------------------WHPSER-AIY-----PE------YFAKYEKRKQWE------KDRWDR----LIE-EEK----QYL--SNKKGKES-EV-------------------------------------
>Python_regius@CT01131213.H1.1
------------------------------------------------------------MA-------AYLTHRQKVLRLYKRAQRH--LE-SW-C-IF-----R--D-----K--YRFYACLLRARF-DEHKDEKD--MIKATKLLMA---------------------------------------------------AEEEFWA-NQ-H-PQPY---I-FP----D--S-P-G---GTSYERY-ECFKS-PE-W----------V-L--D---M-------------------WHPSEK-AMY-----PD------YFAKREQWKKLQ------LESWDK----EVQ-QLQ----EETPAGGPTSEQL-PPARKEGLLPP-LWWHYVTKPRNYPL-------------
>Rana_chensinensis@Rche26778.H1.1
---------------------------------------------------------------------AYLTHSQKVLRLYKKALRH--TE-SW-V-VH-----R--A-----E--VRFQACLLRARF-EEHKNEND--LVKATLLLKT---------------------------------------------------GEEEFHR-RQ-H-PMPY---I-FP----D--S-P-D---GTCYERY-DCXKL-PE-W----------V-L--D---F-------------------WHPSEK-AMY-----PD------YFAKRXEWKKLR------XESXDR----EVQ-QLM----AXTPPEGPRTEAL-PPARKEGDLPP-FWWEYVXRPXHKPV-------------
>Scyliorhinus_canicula@toto100217.H1.1
------------------------------------------------------------MA-------AYLTHQQKVLRLYKRALRH--LE-SW-C-IF-----R--D-----K--YRFYACMLRARF-DEHKDEKD--MIKATKLLKA---------------------------------------------------GEEEFWS-KQ-H-PQPY---I-FP----D--A-P-G---GTSYERY-DCYKT-SE-S----------Y-L--D---F-------------------WHPSEK-AMY-----PD------YFAKREQWKNLR------FQSWEK----EVK-QLK----EEV-TDNPQNEAL-PPARKEGDRPP-LWWNIVTRPRERP--------------
>Sphenodon_punctatus@toto17823.H1.1
------------------------------------------------------------MA-------AFLTHQQKVLRLYKRALRH--VE-SW-C-VY-----R--E-----Q--YLFFACVMRERF-EKNKNEMD--MVKATKLLMA---------------------------------------------------SEEEFWA-AQ-H-TQPY---I-FP----D--S-P-G---GTTYERN-DCYKT-PE-W----------C-L--D---F-------------------WHPSEK-AMY-----PD------YFAKREQWKKLR------LESWAN----EVK-QLQ----EEYPADGPKTEAL-PPARREGHLPP-LWWDTVTRPREDPV-------------
>Trachemys_scripta@CT01131213.H3.2
------------------------------------------------------------MA-------AYLTHQQKVLRLYKRAMRQ--LE-SW-C-IY-----R--D-----I--YRFHACVLR-------KNERD--MVKATK-----------------------------------------------------------FWA-NQ-H-PQPY---I-FP----D--S-P-G---GTAYERY-EAEKA-PE-W----------C-L--D---F-------------------WHPSEK-AMY-----PD------YFSKREQWKRLQ------LESWEK----EVK-QLE----DETPPDGPETEAL-PPARKEGHLPP-LWWHYVTRSRDPPI-------------
