# Supplementary material for: A phylogenomic framework and timescale for comparative studies of tunicates
Source: BMC Biol. 2018 Apr 13;16:39. doi: 10.1186/s12915-018-0499-2 (PMC5899321; doi:10.1186/s12915-018-0499-2)
Supplement: Supplementary file 4 — Supporting data. Transcriptome assemblies, alignments, and trees. (ZIP 38502 kb) [file 12915_2018_499_MOESM4_ESM.zip › 12915_2018_499_MOESM4_ESM/12915_2018_499 (Delsuc) Files Updated 23-03-2018/tribe1181.fasta]

>Homo_sapiens@X6
-----------------------------------------------------------------MTA-Q-G---GLV------------ANR-G-----RRF-K----------------------------------WA-----IEL--S---G-P-GGG-----S--R---G-----R----S--------------D-R-G---S----------------G-----------Q---G-D------------------S-L---Y------PVGY----L-D----K------------Q--------------V-----------P--D--------------------------------------------------------------------------------------T---------------S--V-------------Q-ETD------R-------------------I----LVEKR-C-WDIALGPLKQIPMN-----LFIMYMAG-NTISIFPT-MM-VCMMA-WRPIQAL-M--AIS----AT-F----K-ML------E-S-------------------------------SS--------Q------KF-----------------------------------L---------QG-LVYLIGNLMGLALAVYKCQSMGLLPTHAS-DWLAFIEPPERM-EFSGGGLLL-------------------
>Bos_taurus@ELR46871
-----------------------------------------------------------------MTA-Q-G---SLV------------ANR-G-----RRF-K----------------------------------WA-----IEL--S---G-P-GGG-----S--R---G-----R----S--------------D-R-G---G----------------G-----------Q---G-D------------------S-L---Y------PVGY----L-D----K------------Q--------------V-----------P--D--------------------------------------------------------------------------------------T---------------S--V-------------Q-ETD------R-------------------I----LVEKR-C-WDIALGPLKQIPMN-----LFIMYMAG-NTISIFPT-MM-VCMMA-WRPIQAL-M--AIS----AT-F----K-ML------E-S-------------------------------SS--------Q------KF-----------------------------------L---------QG-LVYLIGNLMGLALAVYKCQSMGLLPTHAS-DWLAFIEPPERM-EFSGGGLLL-------------------
>Mus_musculus@BAB22926
-----------------------------------------------------------------MTT-Q-G---GLV------------RNR-G-----RRF-K----------------------------------WA-----IEL--S---G-P-GGG-----S--R---G-----R----S--------------D-R-G---S----------------G-----------Q---G-D------------------S-L---Y------PVGY----L-D----K------------Q--------------V-----------P--D--------------------------------------------------------------------------------------T---------------S--V-------------Q-ETD------R-------------------I----LVEKR-C-WDIALGPLKQIPMN-----LFIMYMAG-NTISIFPT-MM-VCMMA-WRPIQAL-M--AIS----AT-F----K-ML------E-S-------------------------------SS--------Q------KF-----------------------------------L---------QG-LVYLIGNLMGLALAVYKCQSMGLLPTHAS-DWLAFIEPPERM-EFSGGGLLL-------------------
>Monodelphis_domestica@XP_001370378
-----------------------------------------------------------------MTT-Q-A---GLV------------ANR-G-----RRF-K----------------------------------WA-----IEL--S---G-P-GGG-----S--R---G-----R----S--------------D-R-G---G----------------G-----------Q---G-D------------------S-M---Y------PVGY----L-D----K------------Q--------------V-----------P--D--------------------------------------------------------------------------------------T---------------S--V-------------Q-ETD------R-------------------I----LVEKR-C-WDIALGPLKQIPMN-----LFIMYMAG-NTISIFPT-MM-VCMMA-WRPIQAL-M--AIS----AT-F----K-ML------E-S-------------------------------SS--------Q------KF-----------------------------------L---------QG-LVYLIGNLMGLALAVYKCQSMGLLPTHAS-DWLAFIEPPERM-EFSGGGLLL-------------------
>Ornithorhynchus_anatinus@XP_001515688
-----------------------------------------------------------------MTG-S-Q------------------SNR-G-----RRF-K----------------------------------WA-----IEV--S---G-P-SGG-----G--R---G-----R----S--------------D-R-G---S----------------G-----------Q---G-D------------------S-L---Y------PVGY----L-D----K------------Q--------------V-----------P--D--------------------------------------------------------------------------------------T---------------S--V-------------Q-ETD------R-------------------I----LVEKR-C-WDIALGPLKQIPMN-----LFIMYMAG-NTISIFPT-MM-VCMMA-WRPIQAL-M--AIS----AT-F----K-ML------E-S-------------------------------SS--------Q------KL-----------------------------------L---------QG-LVYLIGNLLGLALAVYKCQSMGLLPTHAS-DWLAFIEPPERM-ELSGGGLLL-------------------
>Xenopus_tropicalis@AAH59737
-----------------------------------------------------------------MAT-P-S---NLV------------ANR-G-----RRF-K----------------------------------WA-----IEF--G-------SGG-----S--R---G-----R----G--------------E-R-G--------------------G-----------L---Q-D------------------S-M---Y------PVGY----S-D----K------------Q--------------V-----------P--D--------------------------------------------------------------------------------------T---------------S--V-------------Q-ESD------H-------------------I----LVEKR-C-WDIALGPLKQIPMN-----LFIMYMAG-NTISIFPI-MM-VCMMA-WRPIQAL-L--ATP----AT-F----K-LL------E-S-------------------------------SG--------Q------RF-----------------------------------L---------QG-LVYLIGNLLGLALAVYKCQSMGLLPTHAS-DWLAFIEPPERM-EYTGGGLLL-------------------
>Xenopus_laevis@AAH71090
-----------------------------------------------------------------MAT-P-T---NLV------------TNR-G-----RRF-K----------------------------------WA-----IEF--G-------SGG-----S--R---G-----R----G--------------E-R-G--------------------G-----------L---Q-D------------------S-M---Y------PVGY----S-D----K------------Q--------------V-----------P--D--------------------------------------------------------------------------------------T---------------S--V-------------Q-ESD------H-------------------I----LVEKR-C-WDIALGPLKQIPMN-----LFIMYMAG-NTISIFPI-MM-VCMMA-WRPIQAL-L--ATP----AT-F----K-LL------E-S-------------------------------SG--------Q------RF-----------------------------------L---------QG-LVYLIGNLLGLALGVYKCQSMGLLPTHAS-DWLAFIEPPERM-EYTGGGFLL-------------------
>Danio_rerio@AAH65880
-----------------------------------------------------------------MTS-S-A---GQG--------GGALSTR-GGAAT-KRM-K----------------------------------WA-----VEL--S-------LGN-----S--R---S-----R----S--------------D-R-Q---G----------------K-----------D---G-D------------------V-M---Y------PVGY----S-D----K------------P--------------V-----------P--D--------------------------------------------------------------------------------------T---------------S--V-------------Q-EAD------R-------------------N----LVEKR-C-WDVALGPLKQIPMN-----LFIMYMSG-NTISIFPI-MM-VCMMA-WRPIQAL-M--SMS----AT-F----K-LL------E-S-------------------------------SS--------Q------QW-----------------------------------L---------QG-LVYLIGNLLGSALAIYKCQSMGLLPTHSS-DWLAFIEPPQRL-EIMGGGMVM-------------------
>Eptatretus_burgeri@BJ666453.H1.1
---------------------------------------------------------------------------------------------------------------------------------------------------------------------------------------------------------------------------------------------------------------------------------------------------------------------------------------------------------------------------------------------------------------------------------------------------------------------------------------------------------------------------------------------------------------------------------------------------------------------------------------------------------------------------------------------------------VYLIGNXLGLALALYKCQSMGLLPTHAS-DWLAFIEPP--------------------------------
>Taeniopygia_guttata@ACH45318
-------------------------------------------------------------------M-A-A---AAA------------ALR-G-----RRF-K----------------------------------WS-----LDL-----------GA-----A--P---G-----A----R--------------P-R-G---A----------------A-----------E---G-R------------------G------------PLGF----A-E----R------------Q--------------L-----------G--E--------------------------------------------------------------------------------------G---------------G--V-------------H-ESD------K-------------------I----LMEKR-C-WDVALAPLKQIPMN-----LFIMYMAG-NTISIFPA-MM-VCMMG-WRPLQAL-M--SLS----AT-L----K-AL------E-S-------------------------------SS--------R------RA-----------------------------------L---------QG-LVFLVGNGLGLALALYKCQAMGLLPTRPS-DWLAFVTPPQRM-EFTGGGLIL-------------------
>Taeniopygia_guttata@ACH45317
-------------------------------------------------------------------M-A-A---AAA------------ALR-G-----RRF-K----------------------------------WS-----LDL-----------GA-----A--P---G-----A----R--------------P-R-G---A----------------A-----------E---S-R------------------G------------PLGF----A-E----R------------Q--------------L-----------G--E--------------------------------------------------------------------------------------G---------------G--V-------------H-ESD------K-------------------I----LMEKR-C-WDVALAPLKQIPMN-----LFIMYMAG-NTISIFPA-MM-VCMMG-WRPLQAL-M--SLS----AT-L----K-AL------E-S-------------------------------SS--------R------RA-----------------------------------L---------QA-LVFLVGNGLGLALALYKCQAMGLLPTRPS-DWLAFVTPPQRM-EFTGGGLIL-------------------
>Squalus_acanthias@CT01080829.H1.1
-------------------------------------------------------------------A-S-G---AAL------------ANR-A-----RRH-K----------------------------------WA-----IEL--T---L----SN-----S--R---G-----R-------------------D-R-Q---C----------------G-----------Q---G-D------------------S-I---Y------PVGY----S-D----K------------Q--------------L-----------P--D--------------------------------------------------------------------------------------T---------------S--V-------------Q-ETD------R-------------------I----LVEKR-C-WDIALGPLKQVPMN-----LFIMYMAG-NTISIFPI-MM-VCMMA-WRPIQAL-M--SMS----AT-F----K-LL------E-S-------------------------------SS--------Q------QW-----------------------------------L---------QG-LVYLIGNLVGLALAVYKCQSMGLLPTHAS-DWLAFIEPPQRV-EYTGGGLIL-------------------
>Petromyzon_marinus@CT01080711.H1.1
----------------------------------------------------------------------------------GGVNAAVMASS-VARGA-RRQ-K----------------------------------WS-----VEF--T---------------A--R---V-----R----G---------------------------------------------------------D------------------L-V---A------PVGF----S-D----R------------P--------------L-----------S--V--------------------------------------------------------------------------------------S---------------N--I-------------R-EHD------Q-------------------D----LVDKR-C-WDIALGPLKQIPMN-----LFIMYMAG-NTISIFPI-MM-VCMMA-WRPIQAL-M--AMS----ST-F----K-LL------E-G-------------------------------ST--------R------PR-----------------------------------L---------QG-AVYLVGNVLGLALAVYKCQAMGLLPTHAS-DWLAFIEPQQSL-EFSGGGILL-------------------
>Oikopleura_dioica@CBY21896
MTVPDVPAGQACRRMKSATDSDHSLHGFGEPEPSAAAEALQDVLNMSTEGDLLKDISEESYVPFLQKR-E-MENQPIQ-K------------------R-ERS-K----------------------------------MA-----SKW--I---I-E-T------------------------------------------------P--------------S-P-----------RE--R-E------------------L-P---A------PVGF----S-R----E------------R---------M-A--L-----------A--T--------A-----------------------------------------------------------------------------Q---------------A--N-------------Q-KNG------P----D------------Q-A----LLDKR-N-WDIALKNFKSLPMT-----LFMFYMIG-DSINIMPI-LM-IGGYL-FSNLMAL-M--KMK----SV-I----D-QL------A-R-------N-----------------------SP--------N------YV-----------------------------------L---------HV-VVWFLGQIVGIGALMWKCNRMGLLPTHPS-DWLAFREPIINM-HELAGGHAEL------------------
>Patiria_pectinifera@X7
-----------------------------------------------------------------MAN-Q-G---T-------------VSRT-------RRH-K----------------------------------WS-----IDF--T---------------S--R---I-----K----M--------------D-R-Q---C--------------Q-P-----------I---P-D------------------L-P---A------PVGY----S-E----R------------A--------------L-----------A--D--------------------------------------------------------------------------------------V---------------S--V-------------H-DTE------S-------------------S----LAVKK-Y-WDVALGPLKQLPMN-----LFIMYMSG-NSISIFPI-MM-VGMMV-WRPIQAL-L--AVK----TT-F----K-ML------D-P-------------------------------SP--------Q------SL-----------------------------------I---------QK-IVYFMSNLLGIALALYKCSSMGLLPTHSS-DWLSFLEPQERM-EYSGGGIIL-------------------
>Patiria_miniata@CT01100920.H1.1
-----------------------------------------------------------------MAN-Q-G---T-------------VSRS-------RRH-K----------------------------------WS-----IDF--T---------------S--R---I-----K----M--------------D-R-Q---C--------------Q-P-----------I---P-D------------------L-P---A------PVGY----S-E----R------------A--------------L-----------A--D--------------------------------------------------------------------------------------V---------------T--V-------------H-DTE------S-------------------S----LAVKK-Y-WDVALGPLKQLPMN-----LFIMYMSG-NSISIFPI-MM-VGMMV-WRPIQAL-L--AVK----TT-F----K-ML------D-P-------------------------------SP--------Q------SL-----------------------------------S---------QK-IVYFMSNLLGIALALYKCSSMGLLPTHSS-DWLSFLEPQERM-EYSGGGIIL-------------------
>Paracentrotus_lividus@CT01080711.H1.1
-----------------------------------------------------------------MAN-Q-Q---N-------------IAIR-GVG---RRH-K----------------------------------WA-----IDF--T---------------S--R---P-----R----S--------------E-R-Q---L--------------Q-P-----------I---A-E------------------H-A---A------PVGY----T-E----R------------S--------------L-----------P--D--------------------------------------------------------------------------------------L---------------S--Q-------------H-DTD------S-------------------A----LVVKK-C-WDIALAPMKQLPMN-----LFLMYMAG-SSISIFPI-MM-VGMML-WRPIQAL-M--ALK----TT-Y----K-ML------E-G-------------------------------SP--------Q------AL-----------------------------------I---------QK-VVYFIANLLGIALALYKCSSMGLLPTHSS-DWLSFLEPQQRV-EYSGGGMVL-------------------
>Strongylocentrotus_purpuratus@X8
-----------------------------------------------------------------MAN-Q-Q---N-------------IAVR-GVG---RRH-K----------------------------------WA-----IDF--T---------------S--R---P-----R----S--------------E-R-Q---L--------------Q-A-----------I---A-D------------------H-P---S------PIGY----T-E----R------------S--------------L-----------P--D--------------------------------------------------------------------------------------L---------------S--M-------------H-DTD------H-------------------A----LVVKK-C-WDIALAPMKQLPMN-----LFLMYMAG-SSISMFPI-MM-VGMML-WRPIQAL-M--AIK----TT-Y----K-ML------E-G-------------------------------SP--------Q------AL-----------------------------------I---------QK-VVYFIANLLGIALALYKCSSMGLLPTHSS-DWLSFLEPQQRV-EYSGGGMVL-------------------
>Branchiostoma_floridae@EEN60978
----------------------------------------------------------------------------------------MAAVQ-NRG---RRH-K----------------------------------WA-----IDF--S---------------H--R---------R----G--------------D-R-Q---I--------------Q-P-----------T---S-D------------------L-P---S------PVGY----T-D----K------------T--------------V-----------T--D--------------------------------------------------------------------------------------V---------------S--A-------------R-DKD------S-------------------S----LVAKR-A-WDVALGPLKQLPMN-----LFIMYMSG-NSISIFPI-MM-VGMMF-IRPVQAF-L--SVK----ST-F----K-NF------E-G-------------------------------T---------Q------AL-----------------------------------A---------QK-SVYLVSNLLALGLALYKCQAMGLLPTHSS-DWLAFMDPQQRV-EYSMGGMVVT------------------
>Saccoglossus_kowalevskii@CT01080711.H1.1
-----------------------------------------------------------------MAF-S-G---V-------------VSRG-------RRH-K----------------------------------WT-----IDF--T---------------S--R---S-----R----G--------------D-K-Q---LLQQ-----------S-Q-----------T---E-Q------------------L-P---A------PFGY----S-D----R------------Q--------------L-----------Q--D--------------------------------------------------------------------------------------I---------------S--T-------------Q-DGD------Q-------------------S----LVVKK-S-WDVALGPLKQLPMN-----LFIMWMAG-NSISIFPI-MM-VGMML-WRPVQAL-L--SIQ----NT-F----K-LL------E-D-------------------------------SP--------Q------SL-----------------------------------V---------QK-FVYFLGNIGGVGLAAYKCSSMGLLPTHAS-DWISFLEPQERV-EYAGGGLLL-------------------
>Ciona_intestinalis@X12
-----------------------------------------------------------------MHP-T-T---NTP-K------------------R-SRN-K----------------------------------WS-----LDV--N---L-K-K------------------------------------------------G--------------E-S-----------R---L-E------------------L-P---A------PPGY----A-R----E------------Q---------P-S--I-----------G--S--------D-----------------------------------------------------------------------------D---------------A--V-------------A-SDD------G----G------------T-N----LIDKK-S-WEIAVGPIKGLPMN-----IFIMYMAG-NTISIFPI-MM-VGMMF-FRPTQAL-M--GIR----TT-M----R-ML------E-N-------------------------------SS--------Q------YI-----------------------------------F---------QT-FLYFLGNCLALALAVYKCNSMGLLPTHAS-DWLAFAAPIQQL-EYVAGGFAL-------------------
>Ciona_savignyi@CT01080711.H1.1
-----------------------------------------------------------------MHH-T-S---HTS-K------------------G-RRS-K----------------------------------WA-----LDV--T---L-R-K------------------------------------------------G--------------D-T-----------K---I-E------------------L-P---S------PPGY----S-K----E------------Q---------V-S--T-----------Q--S--------D-----------------------------------------------------------------------------E---------------V--A-------------T-SED------G----N------------T-N----LVDKK-S-WEIAVGPLKGLPMN-----VFIMYMAG-NTISIFPI-MM-VGMMF-FRPIQAL-M--GIR----ST-M----R-ML------E-H-------------------------------SS--------Q------YI-----------------------------------F---------QT-FLYLLGNCLALALAVYKCNSMGLLPTHAS-DWLAFADPIQRL-EYAGGGLTL-------------------
>Clavelina_lepadiformis@CT01091006.H1.2
-----------------------------------------------------------------MHN-S-SVQNRGS-K------------------S-RKD-K----------------------------------WA-----IDL--K---L-K-K------------------------------------------------D--------------Q-V-----------S---VHE------------------L-P---S------PPGY----L-T----I------------V---------S-S--S-----------T--A--------I-----------------------------------------------------------------------------K---------------S--K-------------S-EDE------G----H------------S-N----VVNKR-S-WDTALAPIKGLPMN-----IFIMYMAG-NTISIFPI-MM-VGMMF-FRPIQAL-M--GIK----AT-M----R-VL------K-L-------------------------------SN--------Q------YV-----------------------------------M---------QT-FVYFLGNCLALALAVYKCNSMGLLPTHAS-DWLAFISPLQRM-EYVGGGIT--------------------
>Phallusia_mammilata@Pmam16496.H1.1
--------------------------------------------------------------------------------------------------------K----------------------------------WT-----LDL--S---M-R-R------------------------------------------------G--------------E-Q-----------R---N-D------------------L-P---S------PPGY----L-T----E------------K---------L-P--A--------------A--------E-----------------------------------------------------------------------------V---------------A--A-------------A-NEG------S----H------------L-D----LVDKR-S-WDIALAPIKGLPMN-----IFIMYMAG-NTISIFPI-MM-VGMMF-FRPIQAL-M--GIR----AT-T----R-ML------E-R-------------------------------SK--------Q------YI-----------------------------------L---------QT-LVYFLGNCLALGLAVYKCNSMGLLPTYTS-DWLAFA-----------------------------------
>Cystodytes_dellechiajei@Cdel133105.H1.1
----------------------------------------------------------------------------------------------------------------------------------------------------------------------------------------------------------------------------------------------------------------------------------------------------------------------------------------------------------------------------------------------------------------------------------------------------------------------------------------------------------------------------------------------------------------------------------------------------------------------------------------------------------------------------------------------------------------------VYKCNSMGLLPTHAS-DWLAFADPLQRL-EFTGGGFTM-------------------
>Dendrodoa_grossularia@CT01091006.H1.1
---------------------------------------------------------------------------------------------------------------------------------------------------------------K------------------------------------------------G--------------E-K-----------P---Q-E------------------L-P---D------PPGY----S-I----S------------K---------H-Q--I-----------K--K--------K-----------------------------------------------------------------------------A---------------A--S-------------G-CEG------P----D------------Q-S----LIDKK-KDGTLPSDQSKSLPMN-----VFLMYMAG-NTISIFPI-MM-VGMMF-FRPIQAM-M--G----------------------------------------------------------------------------------------------------------------------------------------------------LPTHES-DWLAFVNPLERK-EFVSGGFSL-------------------
>Molgula_tectiformis@CJ350428.H1.1
-----------------------------------------------------------------------T---SNS-R------------------Q-KVN-K----------------------------------WL-----IDI--S---P-R-R------------------------------------------------N--------------E-S-----------R---P-Q------------------H-C---N------PPGY----T-T----D------------R---------Q-T--L--------------N--------E-----------------------------------------------------------------------------V---------------G--K-------------S-ESE------S----N------------S-Q----LVDKK-S-WDIALGPLKNIPMN-----LFMMYMAG-NTISIFPI-MM-VGMMA-FRPIQAL-M--SIR----NT-M----K-ML------E-H-------------------------------SK--------A------VL-----------------------------------F---------NG-F----------------------------------------------------------------------
>Bostrichobranchus_pilularis@Bpil61493.H1.1
-----------------------------------------------------------------------------------------------------------------------------------------------------------------------------------------------------------------------------------------------------------------------------------PPGY----T-T----D------------R---------Q-V--M--------------S--------E-----------------------------------------------------------------------------V---------------V--N-------------T-SAE------V----D------------T-S----IVDKR-S-WDVALAPVKGIPMN-----LFIMYMSG-NTISIFPI-MM-VGMMA-FRPIQAL-M--AIK----TT-T----K-ML------E-H-------------------------------SK--------Q------YV-----------------------------------L---------MV-FVY--------------------------------------------------------------------
>Molgula_occidentalis@CT01091006.H1.1
-----------------------------------------------------------------------------------------------------------------------------------------------------------------------------------------------------------------------------------------------------------------------------------------------------------------------------------------------------------------------------------------------------------------------------------------------------------------------------------------------------------DKK-S-WD------------------------G-NTISIFPI-MM-VGMMA-FRPIQAF-M--GIR----TT-M----K-ML------E-N-------------------------------SK--------Q------YV-----------------------------------L---------MV-FIYILGNLMALGLGVYKCNSMGLLPTHES-DWLAFLPPIERM-EYSAGG----------------------
>Molgula_gulf@CT01091006.H1.1
------------------------------------------------------------------------------------------------------N-K----------------------------------WQ-----IDV--S---A-R-R------------------------------------------------G--------------E-T-----------R---P-T------------------N-N---N------PPGF----T-T----D------------K---------Q-T--L-----------T--E--------V-----------------------------------------------------------------------------V---------------Q--T-------------H-GAE------A----D------------H-K----LVNKK-S-WDIALAPIKGLPMN-----LFIMYMSG-NSISIFPI-MM-VGMMA-FRPIQAL-M--AIR----NT-M----K-ML------E-H-------------------------------SN--------Q------YV-----------------------------------F---------MV-MVYILGNLMALLLSVYKCNSMGLLPTHES-DWLAFHSKIEEM-EFSSGGM---------------------
>Apostichopus_japonicus@SRA65716.H2.1
-----------------------------------------------------------------MAN-T-V---N-------------VMKN-------KRH-K----------------------------------WA-----IDL--T------------------R---S-----K----Q--------------D-R-G---E--------------R-S-----------------D------------------L-T---A------PIGY----SCD----R------------M--------------A-----------S--E--------------------------------------------------------------------------------------A---------------V--S-------------R-ETD------S-------------------N----LVAKK-C-WDIALGPLKQLPMN-----LFLMYMAG-STI---------------------------------------------------------------------------------------------------------------------------------------------------------VFFVSNLLGIALALYKCSSMGLLP--SS-DWLSFLEPQER------------------------------
>Anolis_carolinensis@XP_003223847
-----------------------------------------------------------------MSN-P-G---GLV------------TNR-G-----RRF-K----------------------------------WA-----IEL--S---G-P-GSG-----S--R---S-----R----S--------------D-R-S---S----------------G-----------Q---G-D------------------T-L---Y------PIGY----S-D----K------------Q--------------V-----------P--D--------------------------------------------------------------------------------------T---------------S--V-------------Q-ETD------R-------------------I----LVEKR-C-WDIALGPMKQIPMN-----LFIMYMAG-NTISIFPT-MM-VCMMA-WRPLTFC-A--ISS----TA-F----K-LL------E-S-------------------------------SS--------Q------KF-----------------------------------L---------QG-LVYLIGNLIGLALAVYKCQSMGLLPTHAS-DWLAFIEPPERM-EYTGGGLVL-------------------
>Eucidaris_tribuloides@CT02120409.H1.1
---------------------------------------------------------------------------------------------------------------------------------------------------------------------------------------------------------------------------------------------------------------------------------------------------------------------------------------------------------------------------------------------------------------------------------------------------------------------------------------------------------LVVKK-C-WDIALAPLKQLPMN-----LFLMYMAG-NSISIFPI-MM-VGMML-GRPIQAL-M--SI-----SA-Y----K-LL------E-G-------------------------------SP--------Q------AL-----------------------------------I---------QK-FVYFVANLLGIALALYKCSSMGLLPTHSS-DWLSFLEPPQRM-EYSGGGMVL-------------------
>Halocynthia_roretzi@FY849230.H1.1
---------------------------------------------------------------------S-N---RSN-K------------------S-KRN-K----------------------------------WA-----IDL--N---P-R-K------------------------------------------------G--------------E-H-----------R---Q-E------------------F-S---S------PPGF----S-G----D------------R-----------Q--T-----------H--N--------E-----------------------------------------------------------------------------K---------------V--H-------------G-KED------T----NR-----------T-S----LVDKR-S-WDVALGPIKSLPMN-----IFLMYMSG-NTISIFPI-MM-LGMMF-FRPVQAM-M--AIR----TT-M----K-ML------E-R-------------------------------SK--------Q------YC-----------------------------------L---------LT-FVFALGNLLAIGLAVYKCHSMGLLPTHES-DWLSFVSPLERW-EYVGGGMTM-------------------
>Lytechinus_variegatus@JI433230.H1.1
-----------------------------------------------------------------MAN-Q-Q---N-------------IITR-GVG---RRH-K----------------------------------WA-----IDF--T---------------S--R---P-----R----S--------------E-R-Q---L--------------Q-V-----------I---A-D------------------H-P---A------PVGY----T-E----R------------T--------------L-----------P--D--------------------------------------------------------------------------------------L---------------S--I-------------H-DKD------P-------------------A----LIVKK-C-WDIALAPMKQLPMN-----LFLMYMAG-SSISIFPI-MM-VGMML-WRPIQAL-M--SLK----TT-Y----K-ML------E-G-------------------------------SP--------Q------AL-----------------------------------I-----------------------------------------------------------------------------------
>Crotalus_adamanteus@AFJ51766
-----------------------------------------------------------------MST-G-G---GLV------------TNR-G-----RRF-K----------------------------------WA-----IEL--S---G-P-GSG-----G--R---G-----R----S--------------D-R-G---S----------------S-----------Q---G-D------------------T-L---Y------PIGY----S-D----K------------Q--------------V-----------P--D--------------------------------------------------------------------------------------T---------------S--V-------------Q-ETD------R-------------------I----LVEKR-C-WDIALGPLKQIPMN-----LFIMYMAG-NTISIFPT-MM-VCMMA-WRPIQAL-M--SIS----AT-F----K-LL------E-S-------------------------------SS--------Q------KF-----------------------------------L---------QG-LVYLIGNLLGLALAVYKCQSMGLLPTHAS-DWLAFIEPPERM-EYTGGGLIL-------------------
>Sarcophilus_harrisii@XP_003756011
-----------------------------------------------------------------MTT-Q-A---SLV------------ANR-G-----RRF-K----------------------------------WA-----IEL--S---G-P-GGG-----S--R---G-----R----S--------------D-R-G---G----------------G-----------Q---G-D------------------S-M---Y------PVGY----L-D----K------------Q--------------V-----------P--D--------------------------------------------------------------------------------------T---------------S--V-------------Q-ETD------R-------------------I----LVEKR-C-WDIALGPLKQIPMN-----LFIMYMAG-NTISIFPT-MM-VCMMA-WRPIQAL-M--AIS----AT-F----K-ML------E-S-------------------------------SS--------Q------KF-----------------------------------L---------QG-LVYLIGNLMGLALAVYKCQSMGLLPTHAS-DWLAFIEPPERM-EFSGGGLLL-------------------
>Gallus_gallus@XP_003643879
-----------------------------------------------------------------------X---AAA------------AVR-T-----RRF-K----------------------------------WA-----LEL-----------GT-----A--P---G-----G----R--------------P-R-G---A----------------A-----------E---S-R------------------G------------PVGF----S-E----R------------Q--------------M-----------G--E--------------------------------------------------------------------------------------G---------------G--V-------------H-ESD------R-------------------I----LVEKR-C-WDVALGPLKQIPMN-----LFIMYMAG-NTISIFPA-MM-VGMMG-WRPLQAL-L--SLS----ST-L----K-LL------E-S-------------------------------SS--------A------RL-----------------------------------L---------QF-LVFLLGNGLGLALALYKCQAMGLLPTHAS-DWLAFITPPQRM-EVTGGGLIL-------------------
>Oreochromis_niloticus@XP_004563590
-----------------------------------------------------------------MAS-P-G---GQG--------GGALSTR-GGSGA-RRM-K----------------------------------WA-----LEL--S-------LGN-----T--R---S-----R----G--------------D-R-Q---G----------------G-----------Q---G-D------------------V-V---Y------PIGY----S-E----K------------P--------------V-----------P--D--------------------------------------------------------------------------------------T---------------S--I-------------Q-ETD------K-------------------N----LVEKR-C-WDVALGPLKQIPMN-----LFIMYMSG-NTISIFPI-MM-VCMMA-WRPIQAL-M--SMS----AT-F----K-LL------E-S-------------------------------SS--------Q------QW-----------------------------------L---------QG-LVYLIGNLLGSALAIYKCQSMGLLPTHSS-DWLAFIDPPQRM-EIMGGGMVL-------------------
>Doliolum_nationalis@Dnat8819.H1.1
------------------------------------------------------------------------------------------------------------------------------------------------------------------------------------------------------------------------------------------------------------------------------------------------------------------------------------------------------------------------------------------------------------------------------------------------------------------------------------------------------------------DMALAPIKQLPMN-----AFIMYMAG-NTISIFPI-MM-VGMMF-FRPFQAF-M--GMR----GI-M----K-AL------E-G-------------------------------SQ--------Q------YV-----------------------------------L---------QT-LAYAVGN----------------------------------------------------------------
>Salpa_fusiformis@Sfus10776.H1.1
---------------------------------------------------------------------------YKS-N------------------E-KNQ-I----------------------------------WN-----IDV--G---L-R-R------------------------------------------------D--------------Q-K-----------L---P-E------------------L-A---S------PPGF----S-S----D------------R---------ERS--V-----------V--S--------D-----------------------------------------------------------------------------V---------------K--Q-------------T-QDD------N----H------------N-N----LVDKR-S-WDIALGPIKSLPMN-----VFIMYMAG-SHISIFPI-MM-VGMMF-FRPIQAL-M--GIR----ST-M----R-ML------E-C-------------------------------SN--------Q------YV-----------------------------------L---------QT-FMYTVGNCLSLMLAVYKCNAMGLLPTHPS-DWLAFVEPQQRM-EFVDGGMRL-------------------
>Ophionotus_victoriae@SRA56434.H1.2
--------------------------------------------------------------------------------------------------------K----------------------------------WA-----IDF--S---------------N--R---L-----K----A--------------D-R-Q---I--------------Q-P-----------V---L-D------------------L-P---S------PVGY----M-E----R------------S--------------L-----------P--D--------------------------------------------------------------------------------------I---------------G--G-------------Q-DSD------G-------------------K----LVAKK-C-WDIALGPLKQLPMN-----LFIMYMAG-NSISIFPI-MM-VGMML-WRPVQAL-M--AIK----NT-T----K-ML------D-G-------------------------------SP--------A------AW-----------------------------------A---------QK-AIYFVSNLLGIALALYKCSSMGLLPTHSS-DWL--------------------------------------
>Anas_platyrhynchos@EOB08712
---------------------------------------------------------------------------------------------------------------------------------------------------------------------------------------------------------------------------------------------------------------------------------------------------------------------------------------------------------------------------------------------------------------------------------------------------------------------------------------------------------------------------------------MYMAG-NTISIFPA-MM-VGMMG-WRPLQAL-L--SLS----TT-L----K-LL------E-S-------------------------------SS--------A------RL-----------------------------------L---------QG-LVFLVGNGLGLALALYKCQAMGLLPTHAS-DWLAFVAPPQRL-ELTGGGLIL-------------------
>Chelonia_mydas@EMP26409
-----------------------------------------------------------------------------------------------------------------------------------------------------------------------X--R---G-----R----S--------------D-R-G---S----------------G-----------Q---G-E------------------S-L---Y------PVGY----S-D----K------------Q--------------V-----------P--D--------------------------------------------------------------------------------------T---------------S--V-------------Q-ETD------R-------------------I----LVEKR-C-WDVALGPLKQIPMN-----LFIMYMAG-NTISIFPT-MM-VCMMA-WRPLQAL-M--AIS----AT-F----K-LL------E-S-------------------------------SS--------Q------KF-----------------------------------L---------QG-LVYLIGNLLGLALAVYKCQSMGLLPTHAS-DWLAFIEPPERM-EYTGGGLLL-------------------
>Botryllus_schlosseri@JG335776.H1.1
--------------------------------------------------------------------------------------------------------K----------------------------------WF-----IDL--T---P-R-K------------------------------------------------G--------------D-R-----------N---R-E------------------C-P---D------PPGY----S-T----N------------R-----------Q--Q-----------L--K--------E-----------------------------------------------------------------------------A---------------S--G-------------A-ARE------G----PD-----------Q-Q----LINKR-S-WDIALGPIKGLPMN-----VFIMYMSG-NAISIFPI-MM-VGMMF-FRPIQAI-M--GIK----NT-M----K-ML------E-R-------------------------------AD--------N------KH-----------------------------------F---------LT-FVFAMGNLLAIGLAVYKCHGMGLLPTHES-DWLAFKTPLERR-EFV-------------------------
>Alligator_sinensis@XM_006028194.H1.1
------------------------------------------------------------------------------------------------------------------------------------------------------------------------------G-----R----S--------------D-R-G---S----------------S-----------Q---G-D------------------S-L---Y------PVGY----S-D----K------------Q--------------V-----------P--D--------------------------------------------------------------------------------------T---------------S--V-------------Q-ETD------R-------------------I----LVEKR-C-WDIALGPLKQIPMN-----LFIMYMAG-NTISIFPT-MM-VCMMA-WRPLQAL-M--AIS----AT-F----K-LL------E-S-------------------------------SS--------Q------KF-----------------------------------L---------QG-LVYLVGNLLGLALAVYKCQSMGLLPTHAS-DWLAFIEPPERM-EYTGGGLLL-------------------
>Ambystoma_mexicanum@CT01131213.H1.1
-----------------------------------------------------------------MAT-Q-A---SLL------------ANR-G-----RRF-K----------------------------------WA-----IEL--G---G-P-GSG-----S--R---G-----R----S--------------E-R-G---S----------------S-----------Q---G-D------------------T-I---Y------PVGY----S-D----K------------Q--------------V-----------P--D--------------------------------------------------------------------------------------T---------------S--V-------------Q-ETD------R-------------------N----LVEKR-C-WDIALGPLKQIPMN-----LFIMYMAG-NTISIFPI-MM-VCMMA-WRPIQAL-M--AVS----AT-F----K-ML------E-S-------------------------------SN--------Q------KF-----------------------------------L---------QG-LVYLIGNLLGLALAVYKCQSMGLLPTHAS-DWLAFIEPPERM-EYSGGGIIL-------------------
>Caiman_crocodilus@Contig13413.H1.1
-----------------------------------------------------------------------------------------------------------------------------------------------------------------------------------------------------------------------------------------------------------------------------------------------------------------------------------------------------------------------------------------------------------------------------------------------------------------------------------------------------------------------------------------------------------------PLQAL-M--AIS----AT-F----K-LL------E-S-------------------------------SS--------Q------KF-----------------------------------L---------QG-LVYLIGNLLGLALAVYKCQSMGLLPTHAS-DWLAFIEPPERM-EYTGGGLLL-------------------
>Chelonoidis_nigra@Contig139620.H1.1
----------------------------------------------------------------------------------------------------------------------------------------------------------------------------------------------------------------------------------------------------------------------------------------------------------------------------------------------------------------------------------------------------------------------------------------------------------------------------------------------------------------------------PMN-----LFIMYMAG-NTISIFPT-MM-VCMMA-WRPLQAL-M--AIS----AT--------------------------------------------------------------------------------------------------------------------------------------------------------------------------------------------
>Chrysemys_picta_bellii@toto1314.H1.1
----------------------------------------------------------------------------LV------------ASR-G-----RRF-K----------------------------------WA-----IEL--G---G-P-GSG-----G--R---G-----R----S--------------D-R-G---S----------------G-----------Q---G-E------------------S-L---Y------PVGY----S-D----K------------Q--------------V-----------P--D--------------------------------------------------------------------------------------T---------------S--V-------------Q-ETD------R-------------------I----LVEKR-C-WDVALGPLKQIPMN-----LFIMYMAG-NTISIFPT-MM-VCMMA-WRPLQAL-M--AIS----AT-F----K-LL------E-S-------------------------------SS--------Q------KF-----------------------------------L---------QG-LVYLIGNLLGLALAVYKCQSMGLLPTHAS-DWLAFIEPPERM-EYTGGGLLL-------------------
>Crocodylus_niloticus@CT01131213.H1.1
------------------------------------------------------------------------------------------------------------------------------------------------------------------------------------------------------------------------------------------------------------------------------------------------------------------------------------------------------------------------------------------------------------------------------------------------------------------------------------------------------------------------------------------------------------------------------------------------------------------------------------------------------------------------------------------------------G-LVYLIGNLLGLALAVYKCQSMGLLPTHAS-DWLAFIEPPERM-EYTGGGLLL-------------------
>Cyclorana_alboguttata@CT01131213.H1.1
-----------------------------------------------------------------MAA-P-S---NLV------------AKS-G-----RRF-K----------------------------------WA-----IEF--S-------TGG-----T--R---G-----R----G--------------E-R-S--------------------S-----------P---Q-D------------------S-M---Y------PVGY----S-D----K------------Q--------------V-----------P--D--------------------------------------------------------------------------------------T---------------S--V-------------Q-ESD------H-------------------I----LVEKR-C-WDIALGPLKQIPMN-----LFIMYMAG-NTISIFPI-MM-VCMMA-WRPIQAL-L--ATP----AT-F----K-LL------E-S-------------------------------SG--------Q------RF-----------------------------------L---------QG-LVYLIGNLLGLALAVYKCQSMGLLPTHAS-DWLAFIEPPERM-EYTGGGLLL-------------------
>Elaphe_guttata@toto218382.H1.1
-----------------------------------------------------------------MST-G-G---GLV------------TNR-G-----RRF-K----------------------------------WA-----IEL--S---G-P-GSG-----G--R---G-----R----S--------------D-R-G---S----------------S-----------Q---G-D------------------T-V---Y------PIGY----S-D----K------------Q--------------V-----------P--D--------------------------------------------------------------------------------------T---------------S--V-------------------------------------------------------------LGPLKQIPMN-----LFIMYMAG-NTISIFPT-MM-VCMMA-WRPIQAL-M--SIS----AT-F----K-LL------E-S-------------------------------SS--------Q------KF-----------------------------------L---------QG-LVYLIGNLLGLALAVYKCQSMGLLPTHAS-DWLAFIEPPERM-EYTGGGLIL-------------------
>Emys_orbicularis@Contig37548.H1.1
---------------------------------------------------------------------------------------------------------------------------------------------------------------------------------------------------------------------------------------------------------------------------------------------------------------------------------------------------------------------------------------------------------------------------------------------------------------------------------------------------------------------------IPMN-----LFIMYMAG-NTISIFPT-MM-VCMMA-WRPLQAL-M--AIS----AT-F----K-LL------E-S-------------------------------SS--------Q------KF-----------------------------------L---------QG-LVYLIGNLLGLALAVYKCQSMGLLPTHAS-DWLAFIEPPERM-EYTGGGLLL-------------------
>Eublepharis_macularius@CT01131213.H1.1
-----------------------------------------------------------------MST-P-G---GLA------------TNR-G-----RRF-K----------------------------------WA-----IEL--S---G-P-GSG-----S--R---G-----R----S--------------D-R-G---G----------------G-----------Q---G-D------------------T-M---Y------PVGY----S-D----K------------Q--------------V-----------P--D--------------------------------------------------------------------------------------T---------------S--V-------------Q-ETD------R-------------------I----LVEKR-C-WDIALGPLKQIPMN-----LFIMYMAG-NTISIFPT-MM-VCMMA-WRPIQAL-M--SIS----AT-F----K-LL------E-S-------------------------------SS--------Q------KF-----------------------------------L---------QG-LVYLIGNLLGLALAVYKCQSMGLLPTHAS-DWLAFIEPPERI-EFTGGGLVL-------------------
>Lampropholis_coggeri@CT01131213.H1.1
-----------------------------------------------------------------MTN-P-G---GLV------------TNR-G-----RRF-K----------------------------------WA-----IEL--S---G-P-SSG-----S--R---G-----R----S--------------D-R-G---S----------------G-----------Q---G-D------------------T-L---Y------PVGY----S-D----K------------Q--------------V-----------P--D--------------------------------------------------------------------------------------T---------------S--V-------------Q-ETD------R-------------------I----LVEK------------------------------------------M-VCMMA-WRPIQAL-M--SIS----AT-F----K-LL------E-S-------------------------------SS--------Q------KF-----------------------------------L---------QG-LVYLIGNLLGLALAVYKCQSMGLLPTHAS-DWLAFIEPPERM-EFIGGGLVL-------------------
>Latimeria_chalumnae@CT01131213.H1.1
-----------------------------------------------------------------------------V------------SNR-T-----RRF-K----------------------------------WA-----VEL----------GSG-----A--R---G-----R----S--------------D-R-G---S----------------N-----------Q---G-D------------------T-I---Y------PVGY----F-D----K------------P--------------L-----------Q--D--------------------------------------------------------------------------------------T---------------S--V-------------Q-ETD------R-------------------I----LVEKR-C-WDIALGPLKQIPMN-----LFIMYMAG-NTISIFPI-MM-VCMMA-WRPIQAL-M--SMS----AT-F----K-ML------E-S-------------------------------SS--------Q------KK-----------------------------------L---------QG-LVYFVGNLLGLALAVYKCQSMGLLPTHAS-DWLAFIEPPERL-EHSGGGLIL-------------------
>Latimeria_menadoensis@GAPS01017183.H1.1
-----------------------------------------------------------------------------V------------SNR-T-----RRF-K----------------------------------WA-----VEL----------GSG-----A--R---G-----R----S--------------D-R-G---S----------------N-----------Q---G-D------------------T-I---Y------PVGY----F-D----K------------P--------------L-----------Q--D--------------------------------------------------------------------------------------T---------------S--V-------------Q-ETD------R-------------------I----LVEKR-C-WDIALGPLKQIPMN-----LFIMYMAG-NTISIFPI-MM-VCMMA-WRPIQAL-M--SMS----AT-F----K-ML------E-S-------------------------------SS--------Q------KK-----------------------------------L---------QG-LVYFVGNLLGLALAVYKCQSMGLLPTHAS-DWLAFIEPPERL-EHSGGGLIL-------------------
>Leucoraja_erinacea@toto34650.H1.1
--------------------------------------------------------------------------------------------------------------------------------------------------------------------------R---S-----R-------------------E-R-Q---G----------------G-----------Q---G-E------------------M-V---Y------PVGY----S-D----R------------Q--------------L-----------P--D--------------------------------------------------------------------------------------T---------------S--V-------------Q-ETD------R-------------------I----LVEKR-C-WDVALGPLKQVPMN-----LFIMYMAG-NTISIFPI-MM-VCMMA-WRPLQAL-L--AIS----GT-F----K-LL------E-S-------------------------------SS--------Q------QW-----------------------------------L---------QG-LVYLIGNLLGLALAIYKCQAMGLLPTHAS-DWLAFVETPQRV-EY--------------------------
>Notophthalmus_viridescens@Nvir7833.H1.1
-----------------------------------------------------------------MAA-A-T---SLV------------ANR-G-----RRF-K----------------------------------WA-----IEL--G---G-P-SSG-----S--R---G-----R----G--------------E-R-G---G----------------G-----------Q---G-D------------------T-L---Y------PVGY----S-D----K------------Q--------------V-----------P--D--------------------------------------------------------------------------------------T---------------S--V-------------Q-ETD------R-------------------N----LVEKR-C-WDIALGPLKQIPMN-----LFIMYMAG-NTISIFPI-MM-VCMMA-WRPIQAL-M--AVS----AT-F----K-ML------E-S-------------------------------SN--------Q------RF-----------------------------------L---------QG-LVYLIGNLLGLALAVYKCQSMGLLPTHAS-DWLAFIEPPERM-EYSGGGVIL-------------------
>Phrynops_hilarii@Contig39257.H1.1
------------------------------------------------------------------------------------------------------------------------------------------------------------------------------------------------------------------------------------------------------------------------------------------------------------------------------------------------------------------------------------------------------------------------------------------------------------------------------------------------------------------------------------LFIMYMAG-NTISIFPT-MM-VCMMA-WRPLQAL-L--AIS----AT-F----K-VL------E-S-------------------------------SS--------Q------KL-----------------------------------L---------QG-LVYLVGNLLGLALAVYKCQS-----------------PPERM-EYT-------------------------
>Pogona_vitticeps@CT01131213.H1.1
-----------------------------------------------------------------MST-P-G---GLV------------TNR-G-----RRF-K----------------------------------WA-----IEL--S---G-P-GSG-----S--R---G-----R----S--------------D-R-S---S----------------G-----------Q---G-D------------------T-L---Y------PIGY----S-D----K------------Q--------------V-----------P--D--------------------------------------------------------------------------------------T---------------S--V-------------Q-ETD------R-------------------I----LVEKR-C-WDIALGPLKQIPMN-----LFIMYMAG-NTISIFPT-MM-VCMMA-WRPIQAL-M--SIS----AT-F----K-LL------E-S-------------------------------SS--------Q------KF-----------------------------------L---------QG-LVYLIGNLLGLALAVYKCQSMGLLPTHAS-DWLAFIEPPERM-EFTGGGLIL-------------------
>Protopterus_annectens@CT01131213.H1.1
------------------------------------------------------------------SS-G-G---GPV--------A-ALTSR-SGAGG-RRF-K----------------------------------WA-----IEL--G---G---GGG-----G--P---G-----R----SR-------------D-R-G---S----------------N-----------Q---G-D------------------S-N---Y------PVGY----L-E----K------------P--------------P-----------A--D--------------------------------------------------------------------------------------I---------------S--V-------------Q-EAD------Q-------------------D----LVQKR-C-WEIAIAPLKQIPMN-----LFIMYMAG-NTISIFPI-MM-VCMMA-WRPIQAL-I--SMS----AT-S----K-LL------E-N-------------------------------SS--------Q------KF-----------------------------------L---------QG-LLYLIGNLLGLALAVYKCQSMGLLPTHAS-DWLAFIEPPERM-EYTGGGMIL-------------------
>Ptychodera_flava@CT01131213.H1.1
---------------------------------------------------------------------S-G---V-------------IPRG-------RRH-K----------------------------------WS-----IDF--T---------------S--R---S-----R----S--------------E-R-Q---L--Q-----------A-Q-----------T---E--------------------L-P---S------PVGY----H-E----R------------Q--------------N-----------QIAD--------------------------------------------------------------------------------------V---------------A--T-------------Q-DTE------A-------------------S----LVVKK-S-WDVALGPLKQLPMN-----LFIMWMSG-NSISIFPI-MM-VCMML-WRPVQAL-M--SMG----KT-F----K-VL------D-E-------------------------------SP--------Q------SL-----------------------------------V---------QK-LAYFFGNLAGVGLAAYKCSSMGLLPTHAS-DWISFLQPQERM-EYSGGGVMM-------------------
>Python_regius@CT01131213.H1.1
-----------------------------------------------------------------MST-G-G---GLV------------TNR-G-----RRF-K----------------------------------WA-----IEL--S---G-P-GSG-----G--R---G-----R----S--------------D-R-G---S----------------S-----------Q---G-D------------------T-L---Y------PIGY----S-D----K------------Q--------------V-----------P--D--------------------------------------------------------------------------------------T---------------S--V-------------Q-ETD------R-------------------I----LVEKR-C-WDIALGPLKQIPMN-----LFIMYMAG-NTISIFPT-MM-VCMMA-WRPIQAL-M--SIS----AT-F----K-LL------E-S-------------------------------SS--------Q------KF-----------------------------------L---------QG-LVYLIGNLLGLALAVYKCQSMGLLPTHAS-DWLAFIEPPERM-EYTGGGLIL-------------------
>Rana_chensinensis@Rche9738.H1.1
-----------------------------------------------------------------MAS-A-P---NLV------------ANRKS-----GRF-K----------------------------------WA-----IEF--G-------IGG-----N--R---G-----R----G--------------D-R-S--------------------T-----------T---Q-D------------------S-M---Y------PVGY----S-D----K------------Q--------------V-----------P--D--------------------------------------------------------------------------------------T---------------S--V-------------Q-ESD------H-------------------I----LVEKR-C-WDIALGPLKQIPMN-----LFIMYMAG-NTISIFPI-MM-VCMMA-WRPIQAL-L--ATP----AT-F----K-LL------E-S-------------------------------SG--------Q------RF-----------------------------------L---------QG-LVYLIGNLLGLALAVYKCQSMGLLPTHAS-DWLAFIEPPERM-EYVGGGIVL-------------------
>Scyliorhinus_canicula@CT01131213.H1.1
-------------------------------------------------------------------A-A-G---AAL------------ANR-A-----RRH-K----------------------------------WT-----LEL--N---P---SGS-----S--R---S-----R-------------------D-K-Q---N----------------G-----------Q---A-D------------------F-M---C------PVAY----S-D----K------------Q--------------L-----------P--D--------------------------------------------------------------------------------------I---------------R--V-------------Q-ETD------R-------------------I----VVEKR-C-WDIALGPLKQVPMN-----LFIMYMAG-NTISIFPI-MM-VCMMA-WRPIQAL-M--SMS----AT-F----K-VL------E-N-------------------------------ST--------Q------HW-----------------------------------L---------QG-LLYFIGNLLGLALAVYKCQAMGLLPTHAS-DWLAFIEPPQRV-EYTGGGLVL-------------------
>Sphenodon_punctatus@toto28296.H1.1
-----------------------------------------------------------------MGT-P-G---GLV------------ANR-G-----RRF-K----------------------------------WA-----IEL--S---G-P-SSG-----S--R---G-----R----S--------------D-R-G---S----------------G-----------Q---G-D------------------S-L---Y------PVGY----S-D----K------------Q--------------V-----------P--D--------------------------------------------------------------------------------------T---------------S--V-------------Q-ETD------R-------------------I----LVEKR-C-WDIALGPLKQIPMN-----LFIMYMAG-NTISIFPT-MM-VCMMA-WRPIQAL-M--SIS----AT-F----K-ML------E-S-------------------------------SS--------Q------KF-----------------------------------L---------QG-LVYLIGNLLGLALAVYKCQSMGLLPTHAS-DWLAFIEPPERM-EYTGGGLLL-------------------
>Trachemys_scripta@toto69736.H1.1
--------------------------------------------------------------------------------------------------------------------------------------------------------------------------R---G-----R----S--------------D-R-G---S----------------G-----------Q---G-E------------------S-L---Y------PVGY----S-D----K------------Q--------------V-----------P--D--------------------------------------------------------------------------------------T---------------S--V-------------Q-ETD------R-------------------I----LVEKR-C-WDVALGPLKQIPMN-----LFIMYMAG-NTISIFPT-MM-VCM-------------------------------------------------------------------------------------------------------------------------------------------------------------------------------------------------------------------
