# Supplementary material for: A phylogenomic framework and timescale for comparative studies of tunicates
Source: BMC Biol. 2018 Apr 13;16:39. doi: 10.1186/s12915-018-0499-2 (PMC5899321; doi:10.1186/s12915-018-0499-2)
Supplement: Supplementary file 4 — Supporting data. Transcriptome assemblies, alignments, and trees. (ZIP 38502 kb) [file 12915_2018_499_MOESM4_ESM.zip › 12915_2018_499_MOESM4_ESM/12915_2018_499 (Delsuc) Files Updated 23-03-2018/tribe1200.fasta]

>Bos_taurus@AAI20071
----------------------------------------------------------MALR--A-------VRS-----V--RA---A--V---G----GL----------R-AI-----------S----------A------P---S---A----P----C---------L----P--R----P------------W----------G-----------L----R------------A--G----------A-------------------V------R------E---L--R---T----G---------------P---A----------------------------L--------------L-----------S---------------------V------RK-FT---EK-H-----EW-V-T---T----E-------N-------G-----------------V--G----T---VGISNFAQ----EAL-GD--VVYCS-L-P--E-------------------V-G--TK---LNKQ-----EE-FGALE--SVKA-AS-ELYSPL--SGEVTEIN-KAL------AE-----------N-P--GL----VN-K-SCY-E------D----GWL--IKMT-F----S--N----P----------------S---E---L----D-E------------LMS-E---EAY---E-KY--I--K-S---IE-E------------------------------------------------------------
>Pan_troglodytes@P23434
----------------------------------------------------------MALR--V-------VRS-----V--RA---L--L---C----TL----------R-AV-----------P----------S------P---A---A----P----C---------P----P--R----P------------W----------Q-----------L----G------------V--G----------A-------------------V------R------T---L--R---T----G---------------P---A----------------------------L--------------L-----------S---------------------V------RK-FT---EK-H-----EW-V-T---T----E-------N-------G-----------------I--G----T---VGISNFAQ----EAL-GD--VVYCS-L-P--E-------------------V-G--TK---LNKQ-----DE-FGALE--SVKA-AS-ELYSPL--SGEVTEIN-EAL------AE-----------N-P--GL----VN-K-SCY-E------D----GWL--IKMT-L----S--N----P----------------S---E---L----D-E------------LMS-E---EAY---E-KY--I--K-S---IE-E------------------------------------------------------------
>Homo_sapiens@EAW95545
----------------------------------------------------------MALR--V-------VRS-----V--RA---L--L---C----TL----------R-AV-----------P----------L------P---A---A----P----C---------P----P--R----P------------W----------Q-----------L----G------------V--G----------A-------------------V------R------T---L--R---T----G---------------P---A----------------------------L--------------L-----------S---------------------V------RK-FT---EK-H-----EW-V-T---T----E-------N-------G-----------------I--G----T---VGISNFAQ----EAL-GD--VVYCS-L-P--E-------------------V-G--TK---LNKQ-----DE-FGALE--SVKA-AS-ELYSPL--SGEVTEIN-EAL------AE-----------N-P--GL----VN-K-SCY-E------D----GWL--IKMT-L----S--N----P----------------S---E---L----D-E------------LMS-E---EAY---E-KY--I--K-S---IE-E------------------------------------------------------------
>Mus_musculus@AAH14745
----------------------------------------------------------MSLQ--V-------SRS-----L--RV---V--A---Y----SL----------R-------------------------T------A---L---A----F----C---------S----P--R----P------------C----------V-----------P----S------------A--A----------A-------------------V------R------S---L--R---T----G---------------S---A----------------------------L--------------L-----------S---------------------V------RK-FT---EK-H-----EW-I-T---T----E-------E-------G-----------------I--G----T---VGISNFAQ----EAL-GD--VVYCS-L-P--E-------------------V-G--TK---LKKQ-----EE-FGALE--SVKA-AS-ELYSPL--SGEVTEVN-EAL------AE-----------N-P--GL----VN-K-SCY-E------D----GWL--IKMT-L----S--D----P----------------S---E---L----D-E------------LMS-E---EAY---E-KY--V--K-S---IE-E------------------------------------------------------------
>Ornithorhynchus_anatinus@XP_001508528
-------------------------------------------------------------------------------------------------------------------------------------------------------------------------------------------------------M----------A-----------T----V------------L--G----------------------------------------------------------------------------G---V----------------------------Q--------------S-----------P---------------------T------RK-FT---DK-H-----EW-V-S---A----E-------N-------G-----------------I--G----T---VGISNFAQ----EAL-GD--VVYCS-L-P--E-------------------V-G--TK---LNKQ-----DE-FGALE--SVKA-AS-ELYSPL--TGEVTEIN-TAL------AE-----------D-P--GL----VN-K-SCY-E------N----GWL--IKMT-L----S--N----P----------------S---E---L----D-E------------LMS-E---EAY---E-KY--I--K-S---IE-D------------------------------------------------------------
>Gallus_gallus@BAA14314
----------------------------------------------------------MAWL--V-------LRR-----L--G-------------------------------------------P----------V------L---A---P----R----C---------P----R--L----S------------L----------R-----------P----Q------------V--P----------A-------------------V------R------R---L--G---T----G---------------S---L----------------------------L--------------L-----------S---------------------A------RK-FT---DK-H-----EW-I-S---V----E-------N-------G-----------------I--G----T---VGISNFAQ----EAL-GD--VVYCS-L-P--E-------------------I-G--TK---LNKD-----DE-FGALE--SVKA-AS-ELYSPL--TGEVTDIN-AAL------AD-----------N-P--GL----VN-K-SCY-Q------D----GWL--IKMT-V----E--K----P----------------A---E---L----D-E------------LMS-E---DAY---E-KY--I--K-S---IE-D------------------------------------------------------------
>Taeniopygia_guttata@XP_002197023
----------------------------------------------------------MAWR--A-------LRR-----V--G-------------------------------------------P----------V------L---A---P----R----C---------P----R--L----PR-----LP----L----------P-----------P----R------------E--P----------A-------------------A------R------R---L--G---T----S---------------S---L----------------------------L--------------L-----------A---------------------A------RK-FT---DK-H-----EW-I-S---V----E-------N-------G-----------------I--G----T---VGISNFAQ----EAL-GD--VVYCS-L-P--E-------------------V-G--TK---LSKH-----DE-FGALE--SVKA-AS-ELYSPL--SGEVTEIN-AAL------AD-----------N-P--GL----VN-K-SCY-K------D----GWL--IKMT-V----A--N----P----------------A---E---L----D-E------------LMT-E---DAY---E-KY--I--K-S---IE-D------------------------------------------------------------
>Callorhinchus_milii@CT01080829.H1.1
----------------------------------------------------------------------------------------------------------------------------------------------------------------------------------------------------------------------------------------------------------------------------------------------------------------------------------------------------------------------------------------------------------------------------------------------------------------------------------------------------------------------------------------------------------------------------DE-FGALE--SVKA-AS-ELYSPL--TGEVTDIN-KVL------AD-----------Q-P--GL----VN-K-SCY-S------E----G----------------------------------------------------------------------------------------------------------------------------------------------------------------
>Xenopus_tropicalis@AAH82740
----------------------------------------------------------MAMR--V-------LSA-----M--R----------------VL----------S-TV-----------T----------L------V---R---R----P----A---------Q----E--C----R------------L----------V-----------W----R------------S--C----------L-------------------V------R------S---L--A---T----G---------------S---Q----------------------------L--------------LS----------S---------------------A------LK-FT---DK-H-----EW-I-S---V----E-------N-------G-----------------I--G----T---VGISKFAQ----DSL-GE--VVYCS-L-P--E-------------------V-G--KK---LNKM-----DE-FGTLE--SVKA-VS-ELYSPL--TGEVTEIN-GAL------TD-----------N-P--GL----VN-Q-SCY-E------E----GWL--IKLT-V----D--N----P----------------S---E---L----D-D------------LMS-E---DAY---E-KY--V--K-A---LE-D------------------------------------------------------------
>Xenopus_laevis@AAH81062
----------------------------------------------------------MAMR--V-------VRA-----V--R----------------AL----------N-TV-----------T----------V------V---R---R----S----V---------Q----E--C----S------------L----------V-----------W----R------------V--C----------L-------------------V------R------S---F--A---T----G---------------S---Q----------------------------L--------------LS----------S---------------------A------LK-FT---DK-H-----EW-I-S---V----E-------N-------G-----------------I--G----T---VGISKFAQ----DSL-GD--VVYCS-L-S--E-------------------V-G--KK---LSKM-----EE-FGTLE--SVKA-VS-ELYSPL--TGEVTEIN-GAL------AD-----------N-P--GL----VN-Q-SCY-E------E----GWL--IKMT-V----D--N----P----------------S---E---L----D-D------------LMS-E---DAY---E-KY--I--K-A---LD-D------------------------------------------------------------
>Danio_rerio@AAH91548
--------------------------------------------------------M-AMCT--V-------LRC-----V--SV---S--L---T----SS----------L-PR-----------L----------S------N---I---N----A----H---------A----P--A----R------------L----------L-----------A----R------------T--C----------Y-------------------R------R------S---L--S---T----N---------------T---P----------------------------F--------------C-----------A---------------------A------LK-FT---DK-H-----EW-V-R---V----D-------G-------G-----------------V--A----T---VGISNFAQ----EAL-GD--VVYCG-L-P--E-------------------I-G--AK---LSQT-----DE-FGALE--SVKA-AS-ELYSPL--TGEVTDVN-DAL------AD-----------N-P--GL----VN-K-SCY-N------D----GWL--MKMT-V----S--I----P----------------E---E---L----D-G------------LMD-E---AAY---E-RY--I--K-S---IE-D------------------------------------------------------------
>Danio_rerio@AAI65889
--------------------------------------------------------M-AMCA--A-------LRC-----V--SA---N--F---S----AA----------L-PL-----------L----------A------R---P---P----H----I---------W----T--C----Q------------N----------S-----------L----K------------P--N----------V-------------------F------R------T---L--S---T----S---------------S---R----------------------------L--------------S-----------G---------------------A------LK-FT---DK-H-----EW-V-R---V----E-------G-------S-----------------V--G----T---VGISNFAQ----EAL-GD--VVYCG-L-P--E-------------------V-G--TK---LDQM-----EE-FGALE--SVKA-AS-ELYSPL--TGEVTAIN-TEL------TE-----------N-P--AL----VN-K-ACY-E------G----GWL--IKMT-I----E--K----P----------------A---E---L----D-E------------LMD-E---AAY---E-KF--I--K-S---LD-S------------------------------------------------------------
>Squalus_acanthias@CT01080829.H1.1
----------------------------------------------------------MALR--C-------VSN-----L--RA---V--A---S----LC----------L-HS-----------T----------A------T-----------------------------------------------------W----------Q-----------L----R------------S---------------------------------------------------L--S---T----A---------------R---A----------------------------A--------------L-----------S---------------------A------RK-FT---DK-H-----EW-V-T---V----E-------N-------G-----------------I--G----T---VGISNYAQ----EAL-GD--VVYCG-L-P--E-------------------I-S--TK---LNQL-----DE-FGALE--SVKA-AS-ELYSPL--TGEVTDVN-KAL------AD-----------N-P--GL----VN-K-SCY-G------E----GWL--IKMT-L----D--N----P----------------A---E---V----D-E------------LMD-E---EAY---E-RF--L--K-S---IE-D------------------------------------------------------------
>Leucoraja_erinacea@GD273600.H1.1
-------------------------------------------------------------------------AK-----L--RA---A--A---S----LC----------L-HS-----------S-Y-RTVQ---A------A-----------------------------------------------------R----------L-----------P----R------------S---------------------------------------------------L--S---T----A---------------A---A----------------------------V--------------L-----------S---------------------A------RK-FT---DK-H-----EW-I-T---V----E-------N-------G-----------------I--G----T---VGISNYAQ----EAL-GD--VVYCG-L-P--E-------------------I-G--TK---LNQL-----DE-FGALE--SVKA-AS-ELYSPL--TGEVTDTN-KAL------AD-----------N-P--GL----VN-K-SCY-G------E----GWL--IKMT-L----D--N----P----------------A---E---V----D-E------------LMD-E---GAY---E-KF--L--K-S---IE-D------------------------------------------------------------
>Petromyzon_marinus@FD704228.H2.2
----------------------------------------------------------LSLS--A-------VRG-----A--RR---L--L---L-----L----------G-GL-----------K----------G------S---A-------------C---------R----D--Y----P------------R----------V-----------V----G------------V--S----------ADP-----RPAWG-L----PA------R------G---L--H---S----T---------------G---L----------------------------V--------------A-----------A---------------------A------RK-DS---DK-H-----EW-I-L---V----E-------G-------G-----------------V--G----T---VGINNYAQ----EAL-GD--VVYCG-L-P--E-------------------V-G--AK---LAQL-----EE-FGSLE--SVKA-AS-ELYSPI--TGCVTEVN-AAL------AE-----------N-P--GL----VN-K-SCY-D------D----GWL--IKLT-V----E--Q----P----------------A---E---L----D-G------------LMD-D---KGY---E-AF--L--K-S---ME-E------------------------------------------------------------
>Lethenteron_japonicum@DC612313.H1.1
----------------------------------------------------------MSLS--A-------VRG-----A--R----L--L---L-----L----------G-GL-----------K----------V------S---A-------------C---------R----G--H----P------------R----------V-----------V----G------------V--S----------PGP-----RAA---------A------R------G---L--H---S----T---------------G---F----------------------------V--------------A-----------A---------------------A------RK-YS---DK-H-----EW-I-L---V----E-------G-------G-----------------V--G----T---VGISNYAQ----EAL-GD--VVYCG-L-P--E-------------------V-G--TK---LAQL-----EE-FGSLE--SVKA-AS-ELYSPI--TGCVTEVN-AAL------AE-----------N-P--GL----VN-K-SCY-D------D----GWL--IKLK-V----E--Q----P----------------A---E---L----D-G------------LMD-E---KGY---E-AF--L--K-S---ME-E------------------------------------------------------------
>Branchiostoma_floridae@XP_002211027
---------------------------------------------------------------------------------------------------------------------------------M-AAVA--MR------C---ARGLA----FRATKL---------L----T--S----T------------Q----------T-----------PTY--Y------------GA-Q----------T-------------------F------R------R---F--S---R----T---------------V---T----------------------------A--------------L-----------D------------S--------V------KK-FT---KD-H-----EW-I-S---M----D-------G-------T-----------------T--G----T---IGITNHAQ----ESL-GE--LVYVD-L-P--E-------------------V-G--KE---VSKG-----EE-CGTVE--SVKA-AS-DLLAPV--SGVCIEVN-SAL------EG-----------A-P--EL----IN-K-SPH-E------E----GWI--LKMK-L----S--K----P----------------E---E---L----E-E------------LMD-E---EAY---Q-AF--V--K-S---EE-QES----------------------------------------------------------
>Branchiostoma_floridae@XP_002211026
---------------------------------------------------------------------------------------------------------------------------------------------------------------------------------------------------------------------------------------------------------------------------------------------------------------------------------------------------------------------------------------------------------A--------V------KK-FT---KE-H-----EW-I-S---M----D-------G-------T-----------------T--G----T---IGITNHAQ----ASL-GE--LVYVD-L-P--E-------------------V-G--KE---LSKG-----DE-CGAME--SVKA-AA-DLHAPV--SGVCIEVN-SAL------EE-----------D-P--SP----IN-S-SPY-K------C----GWI--LKMK-L----S--K----P----------------E---E---L----E-E------------LMD-E---GAY---Q-AF--V--K-S---EE--------------------------------------------------------------
>Ptychodera_flava@X14
-----------------------------------------------------------------------------------MR---L--G---L----QR----------L-AF-----------A----------N------S---R---C----I----A---------A----K--T----L------------S----------P-----------R----L------------L--I----------P-------------------S------A------R---Y--S---D----Q---------------A---S----------------------------K--------------I-----------L------------D--------D------RR-YT---DK-H-----EW-I-K---L----D-------G-------D-----------------V--G----T---VGISDYAQ----DLL-GE--VVYVN-L-P--D-------------------L-G--AT---FDQE-----DE-FGAVE--SVKA-AS-ELYCPM--SGEVVEVN-SAL------ED-----------K-P--SL----IN-S-SPY-D------E----GWV--MKIK-I----E--S----P----------------E---Q---F----N-E------------LKD-S---TSY---G-KF--L--E-E---ES-N------------------------------------------------------------
>Saccoglossus_kowalevskii@CT01080730.H1.1
-----------------------------------------------------------------------------------VR---L--G---L----RR----------V-AS-----------T----------G------T---R---Y----I----A---------A----T--Q----L------------V----------P-----------R----H------------V--P----------H-------------------S------A------R---Y--C---S----Q---------------E---S----------------------------E--------------I-----------R------------D--------D------RK-YS---DK-H-----EW-I-K---L----D-------G-------E-----------------V--G----T---IGVSDYAQ----ESL-GD--VVYVG-L-P--E-------------------V-N--AK---IEKD-----DE-FGAVE--SVKA-AS-ELYTPV--SGVVVEVN-TTL------ED-----------K-P--SL----IN-S-SPY-V------D----GWI--IKVK-L----S--S----P----------------E---E---T----T-E------------LMD-A---KQY---G-AF--L--K-E-------------------------------------------------------------------
>Molgula_tectiformis@CT01080730.H1.1
----------------------------------------------------------------------------------------------------------------------------------------------------------------------------------------------------------------------------------------------------------------------------------------------------R--K---L----H---------------Y---T----------------------------I--------------R-----------H------------L--------E------KY-FT---RE-H-----EW-I-D---V----N-------D-------G-----------------I--G----V---VGITNYAQ----NKL-GD--IVYCE-L-P--E-------------------V-G--EE---VDKE-----GQ-MAVIE--SVKA-AS-DLYAPV--SGEIVQVN-QEV------AE-----------S-P--GI----MN-P-DPD-SDEPHK-E----VWL--VHIK-L----S--N----E----------------S---E---L----Q-E------------LLQ-E---EEY---I-KL--V------------------------------------------------------------------------
>Bostrichobranchus_pilularis@CT01091006.H1.1
--------------------------------------------------------------------------------------------------------------------------------------------------------------------------------------------------------------------------------------------------------------N-------------------LRIRN--F------H---Y---------------------------T---S----------------------------L--------------I-----------H------------D--------E------MR-YS---SD-H-----EW-I-S---VAD--G-------S-------K-----------------E--G----K---VGITAFAQ----EQL-GD--IVYCE-L-P--E-------------------V-G--SE---FESG-----DA-MATIE--SVKA-AS-DLFSPV--SGEVVERN-EIV------IE-----------N-P--SI----IN-K-SPM-D------D----GWL--VKIK-M----T--D----M----------------E---E---F----K-N------------LMT-E---KEY---I-KL--T--E-E---SS--------------------------------------------------------------
>Cystodytes_dellechiajei@CT01091006.H1.2
------------------------------------------------------------------------------------------------------------------------------------------------------------------------------------------------------------------------------------------------------------------------------------------------------------------------------------------------------------------------------------------------------------------K------IY-YT---KT-H-----EW-L-K---V----E-------G-------N-----------------V--G----T---IGITDFAQ----EQL-GD--IAYCE-L-P--E-------------------I-G--TS---YEKG-----EC-FATVE--SVKA-AS-DLYIPV--SAEIVERN-ENL------AE-----------H-P--AA----IN-E-SPF-D------E----GWL--VKIQ-M--EES--C----E----------------S---E---L----A-E------------LLS-E---KEY---E-EV--K--G---------------------------------------------------------------------
>Molgula_gulf@CT01091006.H1.1
-------------------------------------------------------------------------------------------------------------------------------------------------------------------------------------Q----K------------NN---------L-----------KRN--LL-----------KR-Y-------------------------------------I------H---F--N---H----A---------------T-----------------------------------------------L-----------K---------------------D------IY-FT---QD-H-----EW-I-E---V----E-------N-------G-----------------I--G----K---VGITDYAQ----DQL-GD--VVFCE-L-S--E-------------------L-D--LE---VEQG-----DA-MATIE--SVKA-AS-DLFAPV--SGTVVERN-EKV------VK-----------D-P--LL----IN-N-SPE-D------E----GWL--VKIK-L----S--D----D----------------K---E---L----S-G------------LLS-E---EDY---G-K----------------------------------------------------------------------------
>Molgula_occidentalis@CT01091006.H1.1
-------------------------------------------------------------------------------------------------------------------------------------------------------------------------------------------------------------------------------------------------------------------------------------------------------------------------------------------------------------------------------------------------------------------------KY-FT---QD-H-----EW-I-N---V----E-------D-------G-----------------I--G----V---VGITDHAQ----DQL-GD--IVYCE-L-P--N-------------------V-G--DE---VTKG-----DS-MAVIE--SVKA-AS-DLYAPV--SGEVTEVN-TEL------ST-----------T-P--KL----IN-E-SPT-D------Q----GWL--LKIK-L----S--D----E----------------S---D---L----Q-D------------LMS-E---NEY----------------------------------------------------------------------------------
>Ciona_intestinalis@XP_002127984
--------------------------------------------------------M-ASAR--L-------VNA-----V--AS---K--A---F----KS----------I-QY-----------S----------R------V---G---F----L----S---------I----S--Q----S------------NG---------L-----------LKS--F------------KP-H-------------------------------------C------R---R--I---H----T---------------T---Q----------------------------L--------------L-----------S---------------------D------KL-FT---KD-H-----EW-V-S---I----E-------N-------G-----------------V--A----T---FGITDYAQ----EKL-GE--VVYCE-L-P--E-------------------V-G--VE---CDKD-----DV-IAVVE--SVKA-AS-DIFAPV--SGEVTKAN-ESL------VT-----------S-P--GL----IN-A-SPE-D------S----AWI--AKIK-M----S--N----D----------------S---D---T----D-G------------LLN-E---SDY---K-KL--I--V-S---LE--------------------------------------------------------------
>Ciona_savignyi@CT01080730.H1.1
------------------------------------------------------------------------------------------------------------------------------------------------------------------------------------------------------------------------------------------------------------------------------------------------R---T--L---H----M---------------S---Q----------------------------L--------------K-----------A---------------------D------KL-YT---KE-H-----EW-I-S---V----E-------N-------G-----------------T--A----T---FGITHHAQ----SKL-GE--VVYCE-L-P--E-------------------V-G--LE---CEKG-----ET-VAVVE--SVKA-AS-DIFAPV--SGKVTSAN-DEL------TS-----------S-P--IL----IN-D-SAE-K------D----GWI--AKIE-M----S--D----E----------------T---E---I----E-G------------LLN-Q---TDY---K------------------------------------------------------------------------------
>Oikopleura_dioica@CBY09483
----------------------------------------------------------MSLV--C-------RRI-----V--QN---L--T---T----IN----------F-TR--------------------------------------------------------------------------------------------------------------------------------------------------------------------------------Q--L---A----V---------------T---H----------------------------R--------------Q-----------L---------------------N------LL-FT---DD-H-----EW-V-K---V----E-------N-------G-----------------V--A----L---IGISQHAA----DAL-GD--IVYVE-L-P--E-------------------V-G--DE---VEKG-----DD-IGVIE--SVKS-VG-NIISPV--SGEITEIN-EEL------AD-----------D-A--ST----IN-R-APY-D------D----GWL--VKVT-V----T--D----D----------------T---E---L----E-G------------LMD-E---ETY---A-EF--C--A-E---ED-N------------------------------------------------------------
>Paracentrotus_lividus@AM202694.H1.1
-----------------------------------------------------------------------------------------------------------------------------------------------------------------------------------------------------------------------------------------------------------------------------------------------------------T----I---------------S---A----------------------------V--------------L-----------S---------------------D------KK-FS---KD-H-----EW-V-T---T----E-------G-------G-----------------N--G----T---IGITNYAQ----EKL-GD--IVYVQ-L-P--E-------------------V-G--DS---FDKN-----DE-FGALG--SVKA-AS-DLFSPV--SGEVVEIN-SEL------EG-----------S-P--AL----VN-S-DPF-G------D----GWI--VKMK-L----S--D----A----------------S---E---L----D-D------------LMT-E---EQY---N-KY--V--E-D---LD-E------------------------------------------------------------
>Strongylocentrotus_purpuratus@CT01080730.H1.1
-------------------------------------------------------------------------------------------------------------------------------------------------------------------------------------------------------------------------------------------------------------------------------------------------------T---I----S---------------A---A----------------------------L--------------N-----------S---------------------D------KK-FS---KD-H-----EW-I-T---T----E-------G-------G-----------------N--G----T---VGITQYAQ----EKL-GD--IVYVQ-L-P--E-------------------I-G--DS---LEQD-----GD-FGALE--SVKA-AS-DLFSPV--TGEVIEIN-SIL------ES-----------T-P--SL----VN-Q-DPF-G------E----GWI--IKIK-L----S--N----P----------------S---E---I----D-D------------LMT-E---EQY---N-KF--V--E-D---LD-E------------------------------------------------------------
>Xenoturbella_bocki@CT01100920.H2.1
------------------------------------------------------------------------------------------------------------------------------------------------------------------------------------------------------------------------------------------------------------------------------------------------------------------------------------------------------------------------------------------------------------------------------------------------------------------------------------------------------VGLTNYAQ----NAL-GD--VVYVS-L-P--D-------------------V-G--TE---VSSG-----DE-CGSVE--SVKT-VS-DIYSPV--AGEVTEVN-TAL------DD-----------D-P--TL----IN-T-SCY-D------D----GCV--YKLN-L----S--D----P----------------E---E---L----N-S------------LMS-E---FEY---D-EF--V--K-S---SE--------------------------------------------------------------
>Dendrodoa_grossularia@CT01091006.H1.1
-------------------------------------------------------------------------------------------------------------------------------------------------------------------------------------------------------------------------------------------------------------------------------------------------------Q---I----H---------------S---T----------------------------A--------------S-----------L------------L--------K------TY-FT---KE-H-----EW-V-S---V----T-------E-------N-----------------I--A----T---IGITSYAQ----EQL-GD--IVFCE-V-P--E-------------------P-G--EK---FDQG-----ES-MAVVE--SVKA-AS-DLYAAV--SGEVTETN-EKV------VA-----------N-P--GI----IN-S-DPL-G------D----GWL--VKMK-L----S--K----I----------------S---E---L----D-E------------LME-E---KQY---D-KL--I------------------------------------------------------------------------
>Patiria_miniata@CT01100920.H1.1
------------------------------------------------------------------------------------------------------------------------------------------------------------------------------------------------------------------------------------------------------------------------------------------------------------------------------------A----------------------------V--------------N-----------A---------------------D------RL-FS---KD-H-----EW-L-L---P----D-------D-------A-------K-------K-T--A----T---IGISDHAQ----EAL-GD--IVFIE-L-P--E-------------------V-G--AK---FAQS-----DP-FGVVE--SVKA-AS-DLYALI--DGEITEVN-DAL------SQ-----------T-P--EL----VN-S-DPL-G------A----GWM--IKMT-I----A--N----P----------------A---Q---L----N-D------------LMT-E---GAY---Q-DF--L--S-E---TK-E------------------------------------------------------------
>Phallusia_mammilata@CT01091006.H1.1
----------------------------------------------------------------------------------------------------------------------------------------------------------------------------------------------------------------------------------------------------------------------------------------------------------------------------------------------------------------------------------------------------------------------------YS---DS-H-----EW-L-R---V----D-------G-------D-----------------T--G----T---IGITDHAQ----SKL-GD--IVFVE-L-P--E-------------------V-G--TS---FEKD-----ES-FAVIE--SVKA-AS-DLMMPV--TAEITDSN-TAL------QD-----------T-P--EL----VN-N-SPT-E------D----GWI--VKVK-L----S--D----T----------------S---E---L----N-N------------LMD-K---AAY---D-KM--A--S-E---D---------------------------------------------------------------
>Monodelphis_domestica@XP_001380944
----------------------------------------------------------MALR--A-------TRS-----V--RV---A--A---S----SL----------W-AA-----------A----------A------A---E---A----P----RPLVSFPG--A----P--A----H------------L----------R-----------A----R------------R--GPGSLPFPAAAA-------------------A------R------G---L--C---I----S---------------A---Q----------------------------R--------------P-----------A---------------------I------RK-FT---DK-H-----EW-I-S---T----E-------N-------G-----------------I--G----T---VGISNFAQ----EAL-GD--VVYCS-L-P--E-------------------V-G--TK---LNKQ-----DE-FGALE--SVKA-AS-ELYSPL--TGEVTEIN-VAL------AE-----------D-P--GL----VN-K-SCY-E------D----GWL--IKMT-L----S--N----P----------------S---E---L----D-E------------LMS-E---DAY---E-RY--I--K-S---IE-D------------------------------------------------------------
>Anolis_carolinensis@XP_003223013
--------------------------------------------------------------------------------------------------------------------------------------------------------------------------------------------------------------------------------------------------------------------------------------------------------------------------------------------------------------------------------X-----------X---------------------X------RR-FT---DK-H-----EW-V-S---V----E-------N-------S-----------------I--G----T---VGISNFAQ----EAL-GD--VVYCS-L-P--E-------------------I-G--TK---LNKQ-----DE-FGALE--SVKA-AS-ELYSPL--TGEVTEIN-TAL------AD-----------N-P--GL----VN-K-SCY-Q------D----GWL--IKMT-V----D--N----P----------------S---E---C----D-E------------LMS-E---EAY---E-KY--I--K-S---IE-E------------------------------------------------------------
>Meleagris_gallopavo@XP_003209897
-----------------------------------------------------------------------------------------------------------------------------------------------------------------------------------------------------------------------------------------------------------------------------------------------------------------X--------------X---X----------------------------L--------------L-----------L---------------------S------RK-FT---DK-H-----EW-I-S---V----E-------N-------G-----------------I--G----T---VGISNFAQ----EAL-GD--VVYCS-L-P--E-------------------I-G--TK---LNKD-----DE-FGALE--SVKA-AS-ELYSPL--TGEVTDIN-AAL------AD-----------N-P--GL----VN-K-SCY-Q------D----GWL--IKMT-V----E--K----P----------------A---E---L----D-E------------LMS-E---DAY---E-KY--I--K-S---IE-D------------------------------------------------------------
>Halocynthia_roretzi@CT01120409.H1.1
-----------------------------------------------------------------------------------------------------------------------------------------------------------------------------------------------------------------------------------------------------------------------------------------K------S---F--H---T----A---------------P---N----------------------------L--------------L-----------S---------------------T------Y--YT---AE-H-----EW-L-K---L----D-------D-------G-----------------V--A----T---IGITKHAS----HEL-GD--IVYCD-P-P--Q-------------------I-A--GE---FEKG-----DQ-MVVLE--SVKA-VS-YVLAPA--SGKVTDVN-QEA------VE-----------N-P--AM----IS-E-APT-E------G----GWL--VKMK-L----S--D----E----------------S---E---L----D-E------------HMD-E---KAY----------------------------------------------------------------------------------
>Gorilla_gorilla_gorilla@XP_004058096
----------------------------------------------------------MALR--V-------VRS-----V--RA---L--L---C----TL----------R-AV-----------P----------S------P---A---A----P----C---------P----P--R----L------------W----------Q-----------L----G------------V--G----------A-------------------A------R------T---L--R---T----G---------------P---A----------------------------L--------------L-----------S---------------------V------RK-FT---EK-H-----EW-V-T---T----E-------N-------G-----------------I--G----T---VGISNFAQ----EAL-GD--VVYCS-L-P--E-------------------V-G--TK---LNKQ-----DE-FGALE--SVKA-AS-ELYSPL--SGEVTEIN-EAL------AE-----------N-P--GL----VN-K-SCY-E------D----GWL--IKMT-L----S--N----P----------------S---E---L----D-E------------LMS-E---EAY---E-KY--I--K-S---IE-E------------------------------------------------------------
>Crotalus_adamanteus@AFJ50196
----------------------------------------------------MAAVAATAWR--A-------LRR-----V--GL---G--------------------------------------A----------A------A---G---P----R----G---------S----F--R----PG--GSWLG----W----------P-----------S----SGGGDR------SS--P----------E-------------------A------R------R---L--C---T----SP--------------A---L----------------------------L--------------L-----------A---------------------A------RR-FT---DK-H-----EW-I-S---V----E-------N-------G-----------------I--G----T---IGISNFAQ----EAL-GD--VVYCS-L-P--E-------------------I-G--TK---LNKQ-----DE-FGALE--SVKA-AS-EIYSPI--TGEVTDIN-TAL------AD-----------N-P--GL----VN-K-SCY-Q------D----GWL--IKMT-V----D--N----P----------------S---E---L----D-D------------LLT-E---DAY---E-KY--I--K-S---IE-E------------------------------------------------------------
>Pan_paniscus@XP_003805437
----------------------------------------------------------MALR--V-------VRS-----V--RA---L--L---C----TL----------R-GV-----------P----------S------P---A---S----P----C---------P----P--R----P------------W----------Q-----------L----G------------V--G----------A-------------------I------R------T---L--R---T----G---------------P---A----------------------------L--------------L-----------S---------------------V------RK-FT---EK-H-----EW-V-T---T----E-------N-------G-----------------I--G----T---VGISNFAQ----EAL-GD--VVYCS-L-P--E-------------------V-G--TK---LNKQ-----DE-FGALE--SVKA-AS-ELYSPL--SGEVTEIN-EAL------AE-----------N-P--GL----VN-K-SCY-E------D----GWL--IKMT-L----S--N----P----------------S---E---L----D-E------------LMS-E---EAY---E-KY--L--K-S---IE-E------------------------------------------------------------
>Sarcophilus_harrisii@XP_003757896
----------------------------------------------------------MALR--A-------ARS-----V--RV---T--A---S----SL----------W-AA-----------V----------A------T---E---T----P----GSLASLPA--A----P--A----R------------I----------R-----------V----R------------L--GPGSLPFPRAGA-------------------S------R------G---L--C---T----S---------------A---L----------------------------R--------------F-----------A---------------------V------RK-FT---DK-H-----EW-I-S---T----E-------N-------G-----------------I--G----T---VGISNFAQ----EAL-GD--VVYCS-L-P--E-------------------V-G--TK---LNKQ-----DE-FGALE--SVKA-AS-ELYSPL--TGEVTEIN-VAL------AE-----------D-P--GL----VN-K-SCY-E------D----GWL--IKMT-L----S--N----P----------------S---E---L----D-E------------LMS-E---DAY---E-RY--I--K-S---IE-D------------------------------------------------------------
>Oreochromis_niloticus@XP_003440437
--------------------------------------------------------M-AACW--L-------LRS-----L--SS---N--F---S----TV----------L-PL-----------L----------A------R---S---A----S----L---------S----P--L----Q------------L----------A-----------S----K------------P--Y----------F-------------------G------R------T---L--A---S----S---------------S---R----------------------------L--------------S-----------A---------------------A------LK-FT---DK-H-----EW-I-R---V----E-------D-------G-----------------I--G----T---VGISSFAQ----EAL-GD--VVYCG-L-P--E-------------------V-G--TQ---LAQQ-----DE-FGALE--SVKA-AS-ELYSPL--TGEVVEVN-TLL------AD-----------N-P--GL----VN-K-SCY-K------D----GWL--MKMS-I----S--K----P----------------A---E---L----D-S------------LMD-E---AAY---E-RY--I--R-S---IE-D------------------------------------------------------------
>Oreochromis_niloticus@XP_003442324
--------------------------------------------------------M-AMRA--A-------LRC-----L--SA---N--F---S----PR----------L-PQ-----------L----------S-------------------Q----V---------S----A--T----R------------L----------Q-----------W----R------------S--G----------S-------------------P------R------T---L--S---T----S---------------S---V----------------------------L--------------S-----------A---------------------A------LK-FT---DK-H-----EW-V-Q---V----E-------G-------G-----------------V--G----I---VGISNYAQ----EAL-GD--VVYCG-L-P--E-------------------V-G--QK---LEQM-----DE-FGALE--SVKA-AS-ELYSPL--TGEVTEVN-TEL------AE-----------N-P--GL----VN-K-DCY-A------K----GWI--IKMT-I----E--K----P----------------E---E---L----D-G------------LMD-Q---AAY---D-KF--V--K-S---LE--------------------------------------------------------------
>Strongylocentrotus_purpuratus@XP_781990
--------------------------------------------------------M-ALTA--L-------TRC-----L--SS---Q--L---R----PT----------L-RL-------------------------------------------------------------------------------------------RVLEKC---------RSLSKP------------L--H----------S-------------------TF--TFSR------P---V--T---I----S---------------A---A----------------------------L--------------N-----------S---------------------D------KK-FS---KD-H-----EW-I-T---T----E-------G-------G-----------------N--G----T---VGITQYAQ----EKL-GD--IVYVQ-L-P--E-------------------I-G--DS---LEQD-----GD-FGALE--SVKA-AS-DLFSPV--TGDVIEIN-SIL------ES-----------T-P--SL----VN-Q-DPF-G------E----GWI--IKIK-L----S--N----P----------------S---E---I----D-D------------LMT-E---EQY---N-KF--V--E-D---LD-E------------------------------------------------------------
>Clavelina_lepadiformis@CT01130511.H1.1
------------------------------------------------------------------------------------------------------------------------------------------------------------------------------------------------------------------------------------------------------------------------------------------------------------------------------------------------------------------------------------------------------------------K------FL-FT---DS-H-----EW-I-K---I----D-------G-------D-----------------V--G----T---IGITNYAQ----EQL-GD--IVFCE-L-P--E-------------------V-A--TE---FSKG-----DI-FATVE--SVKA-AS-DLYIPI--SGEVVEVN-EKL------VD-----------T-P--AI----IN-E-SPT-E------D----GWL--VMVK-L--TSS--A----D----------------D---E---L----S-E------------LLT-Q---TDY---E-K----------------------------------------------------------------------------
>Salpa_fusiformis@Sfus33776.H1.1
-----------------------------------------------------------------------------------------------------------------------------------------------------------------------------------------------------------------------------------------------------------------------------------------------------------------------------------------------------------------S--------------R-----------T------------L--------D------VY-FS---KD-H-----EW-V-Q---V----A-------G-------N-----------------V--G----T---IGVSDHAQ----KEL-GE--VVFCE-L-P--E-------------------V-G--TE---FEEG-----DV-FGSVE--SVKA-AS-DMVMPV--SGTVVEAN-QTL------ED-----------D-P--SL----IN-K-SPQ-D------E----GWI--IKVQ-L----S--D----A----------------T---E---L----T-R------------LMR-P---DDY---K-EF---------------------------------------------------------------------------
>Anas_platyrhynchos@EOB02204
--------------------------------------------------------------------------------------------------------------------------------------------------------------------------------------------------------------------------------------------------------------------------------------------------------------------------------------------------------------------------------I-----------L---------------------A------RK-FT---DK-H-----EW-I-S---V----E-------N-------G-----------------I--G----T---VGISNFAQ----EAL-GD--VVYCS-L-P--E-------------------I-G--TK---LSKD-----DE-FGALE--SVKA-AS-ELYSPL--TGEVTDIN-AAL------AD-----------N-P--GL----VN-K-SCY-Q------D----GWL--IKMT-V----E--N----P----------------A---E---L----D-E------------LMN-E---DAY---E-KY--I--K-S---IE-D------------------------------------------------------------
>Columba_livia@EMC89367
------------------------------------------------------------------------------------------------------------------------------------------------------------------------------------------------------------------------------------------------------------------------------------------------------------------------------------------------------------------------------------------------------------------A------RK-FT---DK-H-----EW-V-S---V----E-------N-------G-----------------I--G----T---VGISNFAQ----EAL-GD--VVYCS-L-P--E-------------------I-G--TK---LSKH-----DE-FGALE--SVKA-AS-ELYSPL--SGEVTDVN-AAL------AD-----------N-P--GL----VN-K-SCY-Q------D----GWL--IKMT-V----E--N----P----------------A---D---L----D-E------------LMN-E---DAY---E-KY--I--K-S---IE-D------------------------------------------------------------
>Botryllus_schlosseri@CT01131028.H1.1
----------------------------------------------------------------------------------------------------------------------------------------------------------------------------------------------------------------------------------------------------------------------------------------------------------------------------------------------------------------------------------------------------------------------------FT---EE-H-----EW-I-T---V----K-------N-------N-----------------V--G----T---VGITKYAQ----EQL-GD--IVFCE-L-P--D-------------------V-G--TT---FEKG-----DA-MAVVE--SVKA-AS-DLYSPV--SGEIVETN-TDV------VD-----------N-T--VL----IT-E-SPT-E------Q----GWL--VRME-L----S--N----T----------------A---E---L----D-D------------LMN-A---EQY----------------------------------------------------------------------------------
>Alligator_sinensis@XM_006027425.H1.1
------------------------------------------------------------------------------------------------------------------------------------------------------------------------------------------------------------------------------------------------------------------------------------------------------------------------------------------------------------------------------------------------------------------A------RK-YT---DK-H-----EW-I-S---V----E-------N-------G-----------------I--G----T---VGISNFAQ----EAL-GD--VVYCS-L-P--E-------------------V-G--TK---LNKQ-----DE-FGALE--SVKA-AS-ELYSPL--TGEVTEIN-IAL------AD-----------N-P--GL----VN-K-SCY-N------D----GWL--IKMT-V----D--S----P----------------S---E---L----D-E------------LMN-E---DAY---E-KY--I--K-S---IE-D------------------------------------------------------------
>Ambystoma_mexicanum@CT01131213.H1.1
-------------------------------------------------------------------------------------------A---A----SL----------L-LQ-----------R----------T------P---F---A----A---------------------------P------------W----------T-----------F-Q--R------------L--C----------A-------------------V------R------N---F--A---T----S---------------P---L----------------------------L--------------L-----------S---------------------G------RK-FT---DK-H-----EW-I-S---V----E-------N-------G-----------------I--G----T---VGISQFAQ----EAL-GD--VVYCG-L-P--E-------------------V-G--TK---LNKQ-----DE-FGALE--SVKA-AS-ELYSPL--TGEVTDIN-KAL------EE-----------N-P--GL----VN-K-SCY-E------E----GWL--IKMT-V----E--K----P----------------S---E---L----D-D------------LLS-E---DAY---D-KY--I--K-S---IE-D------------------------------------------------------------
>Caretta_caretta@Contig33378.H1.1
-----------------------------------------------------------------------------------------------------------------------------------------------------------------------------------------------------------------------------------------------------------------------------------------------------------------------------------------------------------------------------------------------------------------------------------------------------------------------------------------------------------------------------------------------------------------------------------------------------------------L------AD-----------N-P--GL----VN-K-SCY-E------D----GWL--IKMT-V----D--N----P----------------S---E---L----N-E------------LMN-E---DAY---E-KF--I--K-S---IE-D------------------------------------------------------------
>Chelonoidis_nigra@Contig40855.H1.1
--------------------------------------------------------------------------------------------------------------------------------------------------------------------------------------------------------------------------------------------------------------------------------------------------------------------------------A---L----------------------------L--------------C-----------S---------------------A------RK-FT---DK-H-----EW-I-S---V----E-------N-------G-----------------I--G----T---VGISNFAQ----EAL-GD--IVYCS-L-P--E-------------------I-G--TK---LNKQ-----DE-FGALE--SVKA-AS-ELYSPL--TGEVTEIN-ASL------AD-----------N-P--GL----VN-K-SCY-E------D----GWL--IKMT-V----D--N----P----------------S---E---L----N-E------------LMS-E---DAY---E-KF--I--K-S---IE-D------------------------------------------------------------
>Chrysemys_picta_bellii@CT01131213.H1.1
--------------------------------------------------------------------------------------------------------------------------------------------------------------------------------------------------------------------------------------------------------------------------------------------------------------------------------------------------------------------------------I-----------L---------------------A------RK-FT---DK-H-----EW-I-S---V----E-------N-------G-----------------I--G----T---VGISNFAQ----EAL-GD--IVYCS-L-P--E-------------------I-G--TK---LNKQ-----DE-FGALE--SVKA-AS-ELYSPL--TGEVTEIN-ATL------AD-----------N-P--GL----VN-K-SCY-E------D----GWL--IKMT-V----D--N----P----------------S---E---L----N-E------------LMN-E---DAY---E-KF--I--K-S---IE-D------------------------------------------------------------
>Crocodylus_niloticus@toto4122.H1.1
---------------------------------------------------------------------------------------------------------------------------------------------------------------------------------------------------------------------------------------------------------------------------------------------------------------------------------------------------------------------------------------------------------------------------------------------I-C---L----K-------N-------G-----------------I--G----T---VGISNFAQ----EAL-GD--VVYCS-L-P--E-------------------V-G--TK---LNKQ-----DE-FGALE--SVKA-AS-ELYSPL--TGEVTEIN-TAL------AD-----------N-P--GL----VN-K-SCY-N------D----GWL--IKMT-V----D--S----P----------------S---E---L----D-E------------LMS-E---DAY---E-KY--I--K-S---IE-D------------------------------------------------------------
>Cyclorana_alboguttata@Calb5339.H1.1
--------------------------------------------------------------------------A-----M--R----------------VM----------R-GV-----------S----------S------V---Y---C----A----A----------------------R------------L----------L-----------P----R------------NV-C----------S-------------------V------R------Y---L--S---G----A---------------S---R----------------------------L--------------LA----------A---------------------T------RR-FT---DK-H-----EW-I-S---V----E-------D-------G-----------------V--G----T---VGISKFAQ----ESL-GD--VVYCS-L-P--E-------------------I-G--SK---LNKM-----DE-FGTLE--SVKA-AS-ELFSPL--TGEVAAIN-EAL------AD-----------N-P--GL----VN-K-SCY-D------E----GWL--IKVT-V----D--V----P----------------S---E---L----D-D------------LMS-E---DAY---E-KY--V--K-S---LE-D------------------------------------------------------------
>Cynops_pyrrhogaster@CT01131213.H1.1
-------------------------------------------------------------------------------------------A---T----FA----------L-SM-----------R----------S------L---A---A----A---------------------------R------------K----------P-----------L-Q--H------------L--C----------A-------------------A------R------G---F--S---S----S---------------P---L----------------------------L--------------L-----------S---------------------A------RK-FT---DK-H-----EW-I-S---V----E-------N-------G-----------------I--G----T---VGISSFAQ----EKL-GD--VVYCG-L-P--E-------------------V-G--TQ---LNKQ-----DE-FGALE--SVKA-AS-ELYSPL--TGEVTEIN-KAL------EE-----------T-P--GL----VN-K-SCY-E------D----GWL--IKMT-V----E--N----P----------------S---E---L----D-D------------LLS-E---DAY---E-KY--I--K-S---ID-D------------------------------------------------------------
>Elaphe_guttata@toto4182.H1.1
--------------------------------------------------------AAPRWQ--W-------RRR---------L---G--------------------------------------E----------P------C---G---G----S----GL--------A----Q--R----PGRGGSLLG----W----------P-----------N----SSGSRI-----VRS--P----------E-------------------A------R------R---L--S---T----SP--------------A---L----------------------------L--------------L-----------A---------------------A------RR-FT---DK-H-----EW-I-A---V----E-------N-------G-----------------I--G----T---IGISNFAQ----EAL-GD--VVYCS-L-P--E-------------------I-G--TK---LNKQ-----DE-FGALE--SVKA-AS-EIYSPI--TGEVTAIN-TAL------AD-----------N-P--GL----VN-K-SCY-Q------D----GWL--IKMT-V----D--N----P----------------S---E---L----D-D------------LLT-E---EAY---E-KY--I--K-S---IE-E------------------------------------------------------------
>Emys_orbicularis@Contig4548.H1.1
------------------------------------------------------------------------------------------------------------------------------------------------------------------------------------------------------------------------------P----Q------------A--A----------S-------------------T------R------S---L--G---T----S---------------A---L----------------------------L--------------F-----------S---------------------A------RK-FT---DK-H-----EW-I-S---V----E-------N-------G-----------------I--G----T---VGISNFAQ----EAL-GD--IVYCS-L-P--E-------------------I-G--TK---LNKQ-----DE-FGALE--SVKA-AS-ELYSPL--TGEVTEIN-ATL------AD-----------N-P--GL----VN-K-SCY-E------D----GWL--IKMT-V----D--N----P----------------S---E---L----N-E------------LMN-E---DAY---E-KF--I--K-S---IE-D------------------------------------------------------------
>Eublepharis_macularius@Emac4981.H1.1
----------------------------------------------------MAVAAAAAWR--A-------LQR-----V--GL---S--------------------------------------------------------------------------------------------R----PP--SAFLA----R----------P-----------G----CG----------AA--L----------P-------------------R------R------R---L--G---T----SP--------------A---L----------------------------L--------------L-----------A---------------------A------RR-FT---DK-H-----EW-I-A---V----E-------N-------C-----------------I--G----T---VGISNFAQ----EAL-GD--VVYCS-L-P--E-------------------I-G--MK---LNKQ-----DE-FGALE--SVKA-AS-ELYSPL--TGEVTEIN-TAL------AD-----------N-P--GL----VN-K-SCY-Q------D----GWL--IKMT-V----D--N----P----------------S---E---L----D-E------------LMS-E---EAY---E-KY--I--K-S---ME-D------------------------------------------------------------
>Lampropholis_coggeri@CT01131213.H1.1
-------------------------------------------------------------------------------------------------------------------------------------------------------------------------------------------------------------------------------------------------------------------------------------------------------------------------------------------------------------------------------------------------------------------------RR-FT---DK-H-----EW-I-S---V----E-------N-------G-----------------I--G----T---VGISHFAQ----EAL-GD--VVYCS-L-P--E-------------------I-G--TK---LNKN-----DE-FGALE--SVKA-AS-ELYSPL--TGEVTEIN-TSL------AE-----------Q-P--GL----VN-K-SCY-Q------D----GWL--IKVT-V----D--N----P----------------S---E---F----D-E------------LMS-E---DAY---E-KY--I--K-S---IE-E------------------------------------------------------------
>Latimeria_chalumnae@CT01131213.H3.1
----------------------------------------------------------MALR--A-------ARY-----L--TANFRT--F---S----TL----------L-AL-----------P----------K------SSIAA---A----S----A---------G----R--V----R------------W----------R-----------L----S------------A---------------------------------T------R------T---L--G---T----S---------------S---Q----------------------------L--------------L-----------S---------------------D------RR-FT---DK-H-----EW-I-T---V----K-------N-------G-----------------I--G----T---VGISNYAQ----EAL-GD--VVYCG-L-P--E-------------------V-G--TK---LNIM-----DE-FGALE--SVKA-AS-ELYSPL--TGEVTEIN-KAL------AD-----------N-P--GL----VN-K-SCY-E------E----GWL--IKMT-V----D--N----P----------------A---E---V----D-Q------------LMN-E---AAY---E-KF--I--K-S---IE-D------------------------------------------------------------
>Latimeria_menadoensis@GAPS01032193.H3.1
----------------------------------------------------------MALR--A-------ARY-----L--TANFRT--F---S----TL----------L-AL-----------P----------K------SSIAA---A----S----A---------G----R--V----R------------W----------R-----------L----S------------A---------------------------------T------R------T---L--G---T----S---------------S---Q----------------------------L--------------L-----------S---------------------D------RR-FT---DK-H-----EW-I-T---V----K-------N-------G-----------------I--G----T---VGISNYAQ----EAL-GD--VVYCG-L-P--E-------------------V-G--TK---LNIM-----DE-FGALE--SVKA-AS-ELYSPL--TGEVTEIN-KAL------AD-----------N-P--GL----VN-K-SCY-E------E----GWL--IKMT-V----D--N----P----------------A---E---V----D-Q------------LMN-E---AAY---E-KF--I--K-S---IE-D------------------------------------------------------------
>Leucoraja_erinacea@toto12642.H1.1
-------------------------------------------------------------------------AK-----L--RA---A--A---S----LC----------L-HS-----------S-Y-RTVQ---V------A-----------------------------------------------------R----------L-----------P----R------------S---------------------------------------------------L--S---T----A---------------A---A----------------------------A--------------L-----------S---------------------A------RK-FT---DK-H-----EW-I-T---V----E-------N-------G-----------------I--G----T---VGISNYAQ----EAL-GD--VVYCG-L-P--E-------------------I-G--TK---LNQL-----DE-FGALE--SVKA-AS-ELYSPL--TGEVTATN-KAL------AD-----------N-P--GL----VN-K-SCY-G------E----GWL--IKMT-L----D--N----P----------------A---E---V----D-E------------LMD-E---GAY---E-KF--L--K-S---IE-D------------------------------------------------------------
>Notophthalmus_viridescens@Nvir8932.H1.1
-------------------------------------------------------------------------------------------A---T----FA----------L-SL-----------R----------S------L---A---A----S---------------------------R------------K----------P-----------L-Q--H------------L--C----------A-------------------A------R------G---F--S---T----S---------------P---L----------------------------L--------------L-----------S---------------------A------RK-FT---DK-H-----EW-I-S---V----E-------N-------G-----------------I--G----T---VGISSFAQ----EKL-GD--VVYCG-L-P--E-------------------V-G--TK---LNKQ-----DE-FGALE--SVKA-AS-ELYSPL--TGEVTEIN-KAL------EE-----------T-P--GL----VN-K-SCY-E------D----GWL--IKMT-V----E--N----P----------------S---E---L----D-D------------LLS-E---DAY---E-KY--I--K-S---ID-D------------------------------------------------------------
>Pelodiscus_sinensis@toto38232.H1.1
------------------------------------------------------------------------------------------------------------------------------------------------------------------------------------------------------------------------------------------------------------------------------------------------------------------------------------------------------------------------------------------------------------------------------------------------------------------------------------------------------------------EAL-GD--VVYCS-L-P--E-------------------I-G--TK---LNKQ-----DE-FGALE--SVKA-AS-ELYSPL--TGEVTEIN-TAL------AD-----------N-P--GL----VN-K-SCY-E------D----GWL--IKMT-V----D--N----P----------------S---E---L----N-E------------LMN-E---DAY---E-KY--I--K-S---IE-D------------------------------------------------------------
>Phrynops_hilarii@Contig33944.H1.1
------------------------------------------------------------------------------------------------------------------------------------------------------------------------------------------------------------------------------------------------------------------------------------------------------------------------------------------------------------------------------------------------------------------------------------------------------------------------------------------------------------------------------------------------------------------------------------------------------------------------------------------------------CY-E------H----GWL--IKVT-V----D--S----P----------------S---E---L----D-E------------LMS-E---DAY---E-KF--I--K-S---IE-D------------------------------------------------------------
>Podarcis_sp.@Contig3687.H1.1
--------------------------------------------------------------------------------------------------------------------------------------------------------------------------------------------------------------------------------------------------------------------------------------------------------------------------------------------------------------------------------------------------------------------------------------------------------------------------------------------------------------------------------------------------------------------------------------------------PL--TGEVTEIN-TAL------AD-----------N-P--GL----VN-K-SCY-Q------D----GWL--IKMT-V----D--N----P----------------S---E---F----D-E------------LMS-E---DAY---E-KY--I--K-S---IE-E------------------------------------------------------------
>Pogona_vitticeps@toto3952.H1.1
------------------------------------------------------------------------------------------------------------------------------------------------------------------------------------------------------------------------------S----GGGGSG------XG--P-------------------------------------R------P---A--S---A----SP--------------A---L----------------------------L--------------H-----------A---------------------A------RR-FT---DK-H-----EW-V-S---V----E-------N-------C-----------------V--G----T---VGISNFAQ----EAL-GD--VVYCS-L-P--D-------------------V-G--TK---LNKQ-----DE-FGALE--SVKA-AS-ELYSPI--TGEVTEIN-TAL------AD-----------N-P--GL----VN-K-SCY-Q------D----GWL--IKMT-V----E--N----P----------------S---E---L----D-E------------LMS-E---DTY---E-KY--I--K-S---IE-E------------------------------------------------------------
>Protopterus_annectens@CT01131213.H1.2
----------------------------------------------------------MALR--I-------VRT-----V--SS---R--F---C----TS----------S-ML-----------Y----------C------L---T---R----S----P---------P----T--S----V------------Y----------Q-----------L----SW-----------L--GKHY-------A-------------------V------R------S---L--S---T----S---------------S---Q----------------------------L--------------L-----------S---------------------A------RR-FT---DK-H-----EW-V-T---V----E-------N-------G-----------------I--G----T---VGISXFAQ----EAL-GD--VVYCG-L-P--E-------------------V-G--TK---LNKM-----DE-FGALE--SVKA-AS-ELYSP--------------L------AD-----------D-P--GL----VN-K-SCY-D------D----GWL--IKMT-V----D--K----P----------------E---E---L----E-E------------LMD-E---DCY---E-KY--I--K-S---IE-D------------------------------------------------------------
>Ptychodera_flava@CT01131213.H1.1
-----------------------------------------------------------------------------------MR---L--G---L----QR----------L-AF-----------A----------S------S---R---C----I----A---------A----K--T----L------------S----------P-----------R----L------------L--I----------P-------------------S------A------R---Y--S---D----Q---------------A---S----------------------------K--------------I-----------L------------D--------D------RR-YT---DK-H-----EW-I-K---L----D-------G-------D-----------------V--G----T---VGISDYAQ----DLL-GE--VVYVN-L-P--D-------------------L-G--AT---FDQE-----DE-FGAVE--SVKA-AS-ELYCPV--SGEVVEVN-SAL------ED-----------K-P--SL----IN-S-SPY-D------E----GWV--MKIK-I----E--S----P----------------E---Q---Y----N-E------------LKD-S---TSY---G-KF--L--E-E---ES-H------------------------------------------------------------
>Python_regius@CT01131213.H1.1
------------------------------------------------------AVAATAWR--A-------LRR-----G--GL---G--------------------------------------A----------A------A---G---P----R----G---------S----F--R----PG--GSPLA----W----------P-----------N----GSSSRRRGAPGPQA--G----------P-------------------A------R------R---F--S---T----SP--------------A---L----------------------------L--------------L-----------A---------------------A------RR-FT---DK-H-----EW-I-S---V----E-------N-------G-----------------V--G----T---IGISNFAQ----EAL-GD--VVYCS-L-P--E-------------------I-G--TK---LNKQ-----DE-FGALE--SVKA-AS-EVYSPV--TGEVTEIN-TAL------AD-----------N-P--GL----VN-K-SCY-Q------D----GWL--IKMT-V----D--N----P----------------S---E---L----E-D------------LLS-E---DAY---E-KY--I--K-S---IE-E------------------------------------------------------------
>Rana_chensinensis@Rche25358.H1.1
--------------------------------------------------------------------------------------------------------------------------------------------------------------------------------------------------------------------------------------------------------------------------------------------------------------------------------------------------------------------------------L-----------A---------------------A------RK-FT---DK-H-----EW-I-A---V----E-------N-------G-----------------I--G----T---VGISKFAQ----EAL-GD--VVYCS-L-T--E-------------------V-G--TK---LNKL-----EE-FGTLE--SVKA-AS-ELFXPL--TGEVTDTN-GAL------AD-----------N-P--GL----VN-K-SCY-D------E----GWL--IKMT-V----D--V----P----------------A---E---L----D-D------------LMS-E---DAY---E-KY--V--K-S---IE-E------------------------------------------------------------
>Scyliorhinus_canicula@toto15698.H1.1
-------------------------------------------------------------R--CT------VSN-----L--RV---V--A---S----LC----------L-HS-----------P----------A------I-----------------------------------------------------W----------QPPHRTVRIVWPL----R------------S---------------------------------------------------L--S---T----S---------------R---P----------------------------A--------------L-----------S---------------------A------RK-FT---DK-H-----EW-V-T---V----E-------N-------G-----------------I--G----T---VGISNYAQ----EAL-GD--VVYCG-L-P--E-------------------V-G--TK---LNQL-----DE-FGALE--SVKA-AS-ELYSPL--TGEVTDIN-EAL------AD-----------N-P--GL----VN-K-SCY-G------E----GWL--IKMR-L----D--N----P----------------A---E---V----D-D------------LMD-E---EGY---E-KF--L--K-S---IE-D------------------------------------------------------------
>Trachemys_scripta@toto14425.H1.1
----------------------------------------------------------------------------------------------------------------------------------------------------------------------------------------------------------------------------------------------------------------------------------------------------------------------------------------------------------------------------------------------------------------------------------------------------------------------------------------------------------NFAQ----EAL-GD--IVYCS-L-P--E-------------------I-G--TK---LNKQ-----DE-FGALE--SVKA-AS-ELYSPL--TGEVTEIN-ATL------AD-----------N-P--GL----VN-K-SCY-E------D----GWL--IKMT-V----D--N----P----------------S---E---L----N-E------------LMN-E---DAY---E-KF--I--K-S---IE-D------------------------------------------------------------
