# Supplementary material for: A phylogenomic framework and timescale for comparative studies of tunicates
Source: BMC Biol. 2018 Apr 13;16:39. doi: 10.1186/s12915-018-0499-2 (PMC5899321; doi:10.1186/s12915-018-0499-2)
Supplement: Supplementary file 4 — Supporting data. Transcriptome assemblies, alignments, and trees. (ZIP 38502 kb) [file 12915_2018_499_MOESM4_ESM.zip › 12915_2018_499_MOESM4_ESM/12915_2018_499 (Delsuc) Files Updated 23-03-2018/tribe1204.fasta]

>Bos_taurus@AAI02253
---------------------------------------------------M-----A--Q--S-VNIT--EL---N---LPQ---LEMLKNQLDQEVEFLSTSIAQLKVVQTKY---VEAKDCLNV-L-K----------K--------------------N------------------------------N----E-----------G----------------------KE-------LL--------------------------------------------------------------VPLTSSMYVPGKL-H----------DVEHVLIDVGTGYYVEKTAEDAKDFFKRKIDFLTKQMEKI-QP-AL-QEK-HAMKQAVMEM---MSQ-KI--Q-----QL-T---T---LG-A-A-Q-A---TAK----A-------------------------------------------------------------
>Mus_musculus@BAB24185
--------------------------------------A--V---LLP--NM-----A--Q--S-INIT--EL---N---LPQ---LEMLKNQLDQEVEFLSTSIAQLKVVQTKY---VEAKDCLNV-L-N----------K--------------------S------------------------------N----E-----------G----------------------KE-------LL--------------------------------------------------------------VPLTSSMYVPGKL-H----------DVEHVLIDVGTGYYVEKTAEDAKDFFKRKIDFLTKQMEKI-QP-AL-QEK-HAMKQAVMEM---MSQ-KI--Q-----QL-T---A---LG-A-A-Q-A---TAK----A-------------------------------------------------------------
>Homo_sapiens@BAA14006
-------------------------MGV--D--V--MTV--V---GLP--NM-----A--Q--S-INIT--EL---N---LPQ---LEMLKNQLDQEVEFLSTSIAQLKVVQTKY---VEAKDCLNV-L-N----------K--------------------S------------------------------N----E-----------G----------------------KE-------LL--------------------------------------------------------------VPLTSSMYVPGKL-H----------DVEHVLIDVGTGYYVEKTAEDAKDFFKRKIDFLTKQMEKI-QP-AL-QEK-HAMKQAVMEM---MSQ-KI--Q-----QL-T---A---LG-A-A-Q-A---TAK----A-------------------------------------------------------------
>Ornithorhynchus_anatinus@XP_001516164
-----------------------------------------------------------------------------------------------XEVEFLSSSIAQLKVVQTKY---VEAKDCLSV-L-N----------A--------------------S------------------------------N----N-----------G----------------------KE-------LL--------------------------------------------------------------VPLTSSMYVPGRM-Q----------DVGHVLIDVGTGYYVEKSAGDAKDFFKRKIDFLTKQMEKI-QP-AL-QEK-HTMKQ-------------------------------------------------------------------------------------------------------------------
>Ambystoma_mexicanum@CT01080711.H1.1
---------------------------------------------------M-----A--Q--T-VNIT--EL---S---LQQ---LEGLKNQLDQEVEFLSSSIAQLKVVQTKY---VEAKDCLNV-L-T----------P--------------------S------------------------------N----E-----------G----------------------KE-------LL--------------------------------------------------------------VPLTSSMYVPGKL-N----------DVQHVLIDVGTGYYVEKSAESAKDFFKRKVEFLTKQIEKI-QP-AL-QEK-HAMKQAVMEM---MSM-KI--Q-----QL-S---A---AQ-A-A-A-A---KA-------------------------------------------------------------------
>Xenopus_tropicalis@AAI70705
---------------------------------------------------M-----A--Q--T-VNIT--DL---S---LPQ---LEGLKSQLDQEVEFLSSSIAQLKVVQTKY---VEAKECLSV-L-N----------K--------------------S------------------------------N----E-----------G----------------------KQ-------LL--------------------------------------------------------------VPLTSSMYVPGTL-N----------DVSNILIDVGTGYYVEKTVEDAKDFFKRKVEFLTKQIEKI-QP-AL-QEK-HAMKQAVIEM---MSI-KI--Q-----QL-S---V---AK-A-G-T-S---KA-------------------------------------------------------------------
>Xenopus_laevis@AAH82906
---------------------------------------------------M-----A--Q--T-VNIT--DL---S---LPQ---LEGLKSQLDQEVEFLSSSIAQLKVVQTKY---VEAKECLSV-L-N----------K--------------------S------------------------------N----E-----------G----------------------KQ-------LL--------------------------------------------------------------VPLTSSMYVPGTL-N----------DVSTIMIDVGTGYYVEKTVEDAKDFFKRKVEFLTKQIEKI-QP-AL-QEK-HAMKQAVIEM---MSI-KI--Q-----QL-T---A---AK-A-G-T-S---KA-------------------------------------------------------------------
>Rana_catesbeiana@ACO51647
---------------------------------------------------M-----A--Q--T-VNIT--EL---S---LPQ---LEGLKSQLDQEVEFLSSSIAQLKVVQTKF---VEAKECLNI-L-H----------K--------------------S------------------------------N----E-----------G----------------------KQ-------IL--------------------------------------------------------------VPLTSSMYVPGTL-S----------NVSNVLVDVGTGYYVEKTAADAKDFFKRKIDFLTKQIEKI-QP-AL-QEK-HGMKQAVIEM---MSI-KI--Q-----QL-T---A---AQ-A-G-T-S---KA-------------------------------------------------------------------
>Danio_rerio@XP_687759
------------------------------------------------------------M--A-VNLT--EL---S---LPQ---LEGLKTQLDQETEFLSSSIAQLKVVQTKY---VEAKDSLNV-L-N----------K--------------------S------------------------------N----E-----------G----------------------KE-------LL--------------------------------------------------------------VPLTSSMYVPGKL-H----------DVDHVLVDVGTGYFVEKNVEDSKEFFKRKIDFLTKQIEKI-QP-AL-QEK-YAMKQAVVEV---MNM-KL--Q-----QL-H---S---QQ-A-S-Q-S---GTT----KA------------------------------------------------------------
>Branchiostoma_floridae@EEN59286
---------------------------------------------------M-----A--Q--Q-VELN--AL---N---LQQ---LEMLKNQLDQETEMFAGSLQSLKAAQQKF---VESQQNLDT-L-T----------P--------------------S------------------------------N----Q-----------G----------------------KE-------IL--------------------------------------------------------------VPLTSSMYVPGHL-S----------DVKSVMVDIGTGYYVEKTTEEAKAYFKRKIEFCTQQMEKI-QP-LL-QDR-ASKKQAVIDV---MRD-KM--I-----QM-Q---M---MQ-M-Q-Q-A---GQP----TRA-----------------------------------------------------------
>Leucoraja_erinacea@CT01080829.H1.1
---------------------------------------------------------------S-VNMA--EL---P---LQQ---LEALRGQLEQETDFLTTSIQQLKLVQTKY---VESQESLNK-L-G----------P--------------------N------------------------------N----A-----------G----------------------KD-------VL--------------------------------------------------------------VPLTSSMYVPGQL-K----------AVDRVLLDIGTGYYVEKGVTEAHAFFKRKVEFLTKQIEKV-QP-AL-QEK-YSVKQAVVEL---LNQ-KI--Q-----LM-S---A---HN-A-P-P-V---AAV----RA------------------------------------------------------------
>Petromyzon_marinus@CT01080711.H1.1
------------------------------------------------------------M--A-VSLG--QL---P---LQQ---LEALRTQLEQELDFLSTSVQQLKVAQTKF---VESKECLSK-L-N----------K--------------------D------------------------------N----A-----------G----------------------KE-------LL--------------------------------------------------------------VPLTSSMYVPGHL-N----------DVEHVMVDIGTGYYVEKTVEEAKEFFQRKIDFLTKQIEKI-QP-VL-QEK-FALKQAVTET---FNA-RIQ-Q-----QL-Q---A---MQ-Q-Q-Q-P---STS----KA------------------------------------------------------------
>Eptatretus_burgeri@CT01080711.H1.1
---------------------------------------------------------------A-VPIS--QL---A---LPQ---LEALKSQVEQEVDFFSASMQQLKIAQSKL---KVSKESLKI-M-N----------K--------------------D------------------------------I----A-----------D----------------------KE-------IL--------------------------------------------------------------VPLTSSMYVPGQL-S----------NVNHVIVDIGTGYYVQKTVEEAMTYFQRKVEYIGEQKDKV-LP-ML-QEK-LMMRQAVVEI---FNT-KL--Q-----QQ-M---A---AL-S-T-K-P---STH----K-------------------------------------------------------------
>Patiria_pectinifera@X19
--------------------------------------M--A---GGS--GE-----P--Q--G-IDLM--QL---A---LPQ---LNMLKEEIEQEVEVLQGSLQQLKIAQGRF---IESTDSLNK-F-K----------KP-------------------E------------------------------S----E-----------G----------------------KE-------IL--------------------------------------------------------------VPLTSSLYVPGKL-K----------DINNVLIDIGTGFYIEKTLPQAQGYFKRKVDFVTKQMERV-QP-VL-IEK-SKMRQVVTEV---MNM-KI--Q-----AQ-M---S---AT-Q-G-Q-G---VKS------------------------------------------------------------------
>Patiria_miniata@CT01100920.H1.1
--------------------------------------M--A---GGS--GE-----P--Q--A-IDLM--QL---A---LPQ---LNMLKEEIEQEVEVLQGSLQQLKIAQGRF---IESTDSLNK-F-K----------KP-------------------E------------------------------S----E-----------G----------------------KE-------IL--------------------------------------------------------------VPLTSSLYVPGKL-K----------DINNVLIDIGTGFYIEKTLPQAQGYFKRKVDFVTKQMERV-QP-VL-IEK-SKMRQVVTEV---MNM-KI--Q-----AQ-M---S---AT-Q-G-Q-G---VKS------------------------------------------------------------------
>Strongylocentrotus_purpuratus@X20
--------------------------------------M--A---EG-------------Q--Q-VDLM--QL---P---LPQ---LNGLKEQLDQEVEMMQNSLQQLKMAQSRF---VESSDSISK-L-N----------K--------------------D------------------------------N----E-----------G----------------------KE-------ML--------------------------------------------------------------VPLTSSLYVPGKL-Q----------DVNNVLIDIGTGYFVEKPLEEAKKYFKRKVDFVTKQMEKV-QP-VL-IEK-SKMRQVVMDV---MNM-KI--Q-----AQ-M---S---QM-Q-N-Q-P---VKS------------------------------------------------------------------
>Paracentrotus_lividus@AM573846.H1.1
--------------------------------------M--S---EG-------------Q--Q-VDLM--QL---P---LPQ---LNGLKEQLDQEVEMMQSSLQQLKMAQSRF---VESSDSISK-L-N----------S--------------------D------------------------------N----E-----------G----------------------KE-------ML--------------------------------------------------------------VPLTSSLYVPGKL-Q----------DVNNVLIDIGTGYYVEKSLEESKKYFKRKVDFVTKQMEKV-QP-IL-IEK-SKMRQVVMDV---MNM-KI--Q-----AQ-M---A---QM-Q-T-Q-Q---AKS------------------------------------------------------------------
>Ciona_intestinalis@XP_002127633
---------------------------------------------MSA--KQ-----G--Q--E-INLT--TL---Q---LPQ---LKMLHDQFDSEIEYLTSSMQSLKGAQTQF---ESSKRCLLKSM-T----------P--------------------E------------------------------N----E-----------G----------------------KS-------VL--------------------------------------------------------------VPLTSSLYVPANL-V----------DTNKVLIDIGTNYYVEKNISEAEEFFKRKSDYVKQQMEKF-QP-IL-QHK-FKTRQLIVEV---MQT-KL--L-----AQ-S---K---QQ-K-S-D-Q---KK-------------------------------------------------------------------
>Ciona_savignyi@CT01080711.H1.1
-----------------------------------------------S--KQ-----G--Q--E-VNLT--TL---Q---LPQ---LKMLHDQFDNEVEYLTNSMQSLKGAQSQF---EESKRCLLKSM-T----------P--------------------E------------------------------N----N-----------G----------------------KS-------VL--------------------------------------------------------------VPLTSSLYVPGNL-A----------DTEKVLVDIGTNYYAEKSVSEAEEFFKRKSDYLKQQMEKL-QP-IL-QQK-FQTRQLIIEV---MQN-KL--M-----AQ-S---K---QQ-K-E----------------------------------------------------------------------------
>Bostrichobranchus_pilularis@CT01091006.H2.1
------------------------------------------------------------------------------------------------------------KAAQSQF---VDSQQSL-KSL-N----------E--------------------K------------------------------N----K-----------G----------------------KE-------IM--------------------------------------------------------------VPLSGALYIPGKL-E----------DVENVFVDIGTGYYVEKDIKEANEFFKRKIDFLQQQMKKL-QP-VV-QRK-HRSKQLVMEV---LQA-KS--N-----GP-A---K---SQ-T-N-K--------------------------------------------------------------------------
>Molgula_occidentalis@CT01091006.H1.1
------------------------------------------------------------------------------------------------ETEVLTQSLASLK--------------------------------P--------------------T------------------------------N----K-----------G----------------------KE-------IM--------------------------------------------------------------VPLSGALYIPGKL-D----------DVETVFVDIGTGYYVEKNIKEATEFFKRKIDYLQQQMKKL-QP-VV-QQK-HRNKQLILEV---LQA-KL--M-----QQ-Q---K---AE--------------------------------------------------------------------------------
>Molgula_gulf@CT01091006.H1.1
-----------------------------------------S---KQ-------------H--E-VDVM--SL---P---VPQ---LKLLHDQLQQETELLTNSLKSLKSAQSQF---VDSQESL-KSL-N----------T--------------------N------------------------------N----K-----------G----------------------KE-------IM--------------------------------------------------------------VPLSGALYIPGRL-D----------DVENVLVDIGTGYYVEKDIKEANEFFKRKI---------------------------------------------------------------------------------------------------------------------------------------------
>Cystodytes_dellechiajei@CT01091006.H1.1
---------------------------------------------------------------E-VELS--SL---P---PHQ---LKMLHDQLEQEVELLTASMQTLKAAQSQF---VESKESL-KAI-C----------P--------------------G------------------------------N----V-----------G----------------------TE-------LM--------------------------------------------------------------VPLTSSLYVPGQL-A----------DGDSVLVDIGTGYYVEKTVSDADEFFKRKIDYLKQQMEKL-QP-AM-QQK-YQTKQIILEV---LQA-KV--M-----SQ-A---K---KQ-Q-E----------------------------------------------------------------------------
>Phallusia_mammilata@Pmam38635.H1.1
------------------------------------------------------------Q--E-VQLT--SL---P---PQQ---LKMLHDQLDQEIQLLSSSMQSLKAAQSQF---MESKRSV-SFI-T----------P--------------------D------------------------------S----L-----------G----------------------KD-------IL--------------------------------------------------------------VPMTSSLFVPGKI-A----------DVENVMVDIGTGYYAEKSISDAE----------------------------------------------------------------------------------------------------------------------------------------------------
>Dendrodoa_grossularia@CT01091006.H1.1
------------------------------------------------------------Q--T-VNLA--TL---P---LQE---LKHLAESLQQEVDILSGSMQKLKSAQTQF---DESRTCL-ETL-R----------S--------------------A------------------------------E----Q-----------G----------------------KE-------VM--------------------------------------------------------------VPLSCSLYVPGKL-N----------DTDHVLVDIGTGYHVEKKVEDAEEFFSRKIDYLKQKLESL-QG-LL-QQK-FQTKQMVTEV---LQT-RL--M-----KQ-S---Q---QS-R------------------------------------------------------------------------------
>Styela_plicata@CT01091006.H1.1
------------------------------------------------------------Q--Q-INLA--TL---P---VPE---LKHLVEQMQQEVDILSNSLQSLKSAQSQF---SESKGCL-DTL-Q----------K--------------------S------------------------------E----K-----------G----------------------KE-------IL--------------------------------------------------------------VPMSGCLYVPGNI-N----------DTENVMVDIGTGYYVEKKTKDAEEYFNRKIDYLKQQMESL-QT-VL-QQK-------------------------------------------------------------------------------------------------------------------------
>Oikopleura_dioica@CBY24660
-----------------------------------------------M--AA-----P--K--M-VDIR--NL---N---PQQ---LSEVNQRLETELQVLQNCHQELVGVKKKF---ITSREAVSE-L------------E--------------------G------------------------------S----D-----------G----------------------AQ-------VM--------------------------------------------------------------VPLTGSLYVRGRF-S----------DDTKVVVDIGTNFYVEKTRPEAIEFFDRKIKYVDENMEKI-MP-QM-VQK-NQSRNLVESE---IVQ-KM--K-----AA-K---L---AK-P-SK---------------------------------------------------------------------------
>Oikopleura_dioica@CBY24729
--------------------MDTWTVEE--D--TAVVPA--V---EEQ--QVQESDAPKQK--S-VNAS--EL---S---IPQ---LKQLGQRVHAESQQLNAAVGSLKTAGTNY---VGSKMAVSD-W-K----------A-A---K--------------E------------------------------M----N-----------D----------------------LD-------IM--------------------------------------------------------------VPYTNLLFVRGKI-D----------VEAPMLVELGAGVLMEKTDDQAIEFFEKRLNMVSGSLNKV-GS-QL-QQK-QFAKMAIGKE---IET-KM--K-----NM-Q---L---YN-K-IYS--------------------------------------------------------------------------
>Oikopleura_dioica@CBY08649
---------------------------------------------------------MQQQ--V-IDPA--EL---D---IPQ---LEQFKGGLQAELQSIQGAIEEMSKANESL---MMAQLSCDQ-V-K----------D-T---I--------------L------------------------------E----K-----------D----------------------LE-------IM--------------------------------------------------------------VPMTDLLFVRGKI-I----------PDATVMVDLGADCMIEMSPEKATEHFARRGESLKTHLGNV-GE-TM-SVK-EIQFIRISKE---LEE-RM--A-----QL-K---L---QN-K-MNF-LE-----------------------------------------------------------------------
>Oikopleura_dioica@CBY36364
---------------------------------------------------------MQQQ--V-IDPA--EL---D---IPQ---LEQFKGGLQAELQSIQGAIEEMSKANESL---MMAQLSCDQ-V-K----------D-T---I--------------L------------------------------E----K-----------D----------------------LE-------VM--------------------------------------------------------------VPMTDLLFVRGKI-I----------PDANVMVDLGADCMIEMSPEKATEHFARRGESLKTHLGNV-GE-TM-SVK-EIQFIRISKE---LEE-RM--A-----QL-K---L---QN-K-MNF-LE-----------------------------------------------------------------------
>Apostichopus_japonicus@CT01110419.H1.1
-----------------------------------------------------------------------------------------------------------------------ESKACMEK-F-T----------P--------------------E------------------------------N----E-----------G----------------------KP-------VL--------------------------------------------------------------VPLTSSLYVPGEL-K----------DVENVLIDIGTGYFAEKTLPDAKDYFQRKVEFTTKQMERV-QP-IL-IEK-SKMRQVITEV---MSL-KI--Q-----AQ-M---S---QQ-Q-P-G-G---SK-------------------------------------------------------------------
>Anolis_carolinensis@XP_003227875
---------------------------------------------------M-----A--Q--Q-VNIS--EL---S---LPQ---LEVLKNQLDQEVEFLSSSIAQLKVVQTKY---VEAKDCLTV-L-N----------K--------------------S------------------------------N----E-----------G----------------------KE-------LL--------------------------------------------------------------VPLSSSMYVPGKL-S----------DVGNVLIDVGTGYYVEKSVDDARDFFKRKIDFLTKQIEKI-QP-AL-QEK-HGMKQAVMEM---MSQ-KI--Q-----QL-T---A---AG-A-S-Q-A---AAT----KA------------------------------------------------------------
>Meleagris_gallopavo@XP_003214199
------------------------------------------------------------------------L---S---LPQ---LEVLKNQLDQEVEFLSSSITQLKVVQTKY---VEAKDCLNV-L-N----------K--------------------S------------------------------N----E-----------G----------------------KD-------LL--------------------------------------------------------------VPLTSSMYVPGKL-S----------DVERVLVDVGTGYYVEKTADDAREFFKRKIDFLTKQMEKI-QP-AL-QEK-HAMKQAVVEM---MSQ-KI--Q-----QL-T---A---LG-A-A-Q-G---ATT----KA------------------------------------------------------------
>Eucidaris_tribuloides@CT01120409.H1.1
--------------------------------------M--S---DG-------------Q--Q-VDLM--QL---Q---LPQ---LNVLKEQLDQEVEMMQNSLQQLKIAQSRF---VESSESLNK-F-T----------P--------------------Q------------------------------N----E-----------G----------------------KE-------ML--------------------------------------------------------------VPLTSSLYVPGKL-Q----------DVNNVLIDIGTGYYVEKTLTQAKEYFKRKIDFVTKQMEKV-QP-VL-IEK-SKMRQVVTEV---MNL-KI--Q-----AQ-M---S---AM-Q-S-Q-A---TKS------------------------------------------------------------------
>Callorhinchus_milii@AFM90747
---------------------------------------------------M-----A--Q--T-VNVA--EL---P---LQQ---LEALRSQLEQETEFLTSSIQQLKMVQTKY---VESKESLIK-L-N----------K--------------------D------------------------------N----A-----------G----------------------KD-------VL--------------------------------------------------------------VPLTSSMYVPGKL-N----------DVEHVLIDVGTGYYVEKTVEEAREFFKRKVDFVTKQIEKI-QP-AL-QEK-FTMKQAVTEM---VHQ-KI--Q-----QI-A---A---QN-A-S-Q-S---GIT----KA------------------------------------------------------------
>Crotalus_adamanteus@AFJ51000
---------------------------------------------------M-----A--Q--Q-VNIA--EL---S---LPQ---LEVLKTQLDQEVEFLSSSIAQLKVVQTKY---VEAKDCLNV-L-N----------K--------------------S------------------------------N----E-----------G----------------------KE-------LL--------------------------------------------------------------VPLSSSMYVPGKL-S----------DVSHVLLDVGTGYYVEKKVDEARDFFKRKIDFLTKQIEKI-QP-AL-QEK-HAMKQAVIEM---MNQ-KI--Q-----QL-T---A---AG-A-S-Q-V---LPT----KA------------------------------------------------------------
>Gallus_gallus@XP_003643470
---------------------------------------------------M-----A--Q--A-VNVA--EL---P---LPQ---LEVLKNQLDQEVEFLSSSITQLKVVQTKY---VEAKDCLNV-L-N----------K--------------------S------------------------------N----E-----------G----------------------KD-------LL--------------------------------------------------------------VPLTSSMYVPGKL-S----------DVERVLIDVGTGYYVEKTADDAREFFKRKIDFLTKQMEKI-QP-AL-QEK-HAMKQAVVEM---MSQ-KI--Q-----QL-T---A---LG-A-A-Q-G---ATT----KA------------------------------------------------------------
>Oreochromis_niloticus@XP_004544972
------------------------------------------------------------M--A-VNLT--DL---S---LPQ---LEGLKTQLDQEVEFLTSSIGQLKVVQTKY---VEAKDSLNV-L-N----------K--------------------N------------------------------N----K-----------G----------------------KE-------LL--------------------------------------------------------------VPLTSSMYVPGTL-N----------DVEHVLVDVGTGYYVEKNVEDSKAFFKRKIDFLTKQIEKI-QP-AL-QEK-HAMKQAVIEV---MNM-KI--Q-----QLQQ---S---QQ-A-S-Q-M---GTT----KA------------------------------------------------------------
>Clavelina_lepadiformis@Clep48253.H1.1
---------------------------------------------------------------E-VQLS--SL---T---PPQ---LKMLHDQLDQEIEVLTSSMQSLKGAQNQF---NESKQSL-KTI-C----------P--------------------K------------------------------N----V-----------G----------------------KD-------IL--------------------------------------------------------------VPLTGSLYVPGQL-A----------DADSVLVDIGTGYYAEKTLTDADEFFKRKIDYLKQQMDKL-QP-AV-QQK-FQSRQVVYEM---LQA-KV--M-----AH-A---K---QQ-S-K----------------------------------------------------------------------------
>Salpa_fusiformis@CT01130511.H1.1
-----------------------------------------------------------------VNLN--SL---S---PHQ---LKVLHDQLEEEVEHLSMSMQTLKNTQQRY---IESKESL-SEL-K----------Q--------------------D------------------------------N----V-----------G----------------------KD-------ML--------------------------------------------------------------VPLNSSVYVPGQL-A----------DASTVVVDIGAGYYVEKSVKEAEEFFKRKMDFLKQQMEKL-QP-SI-QQK-YQTKQIVAQL---LQS-KV--M------Q-A---Q---AQ-Q------------------------------------------------------------------------------
>Ophionotus_victoriae@CT01130610.H1.1
-----------------------------------------------------------------------------------------------QEVDMLQSSLQQLKIAQNRF---VESADSIGK-L-K----------K--------------------E------------------------------D----A-----------G----------------------KE-------IL--------------------------------------------------------------VPLTSSLYVPGHM-K----------DVDNVMIDIGTGYYVEKSILQAKDYMKRKIDFVTKQMEKV-QP-IL-MEK-SKMRQIVGEV---MNL-E---N-----AS-S---N---VI-C-S-T-A---T--------------------------------------------------------------------
>Anas_platyrhynchos@EOA98462
-----------------------------------------------------------------------------------------------QEVEFLSSSIAQLKVVQTKY---VEAKDCLNV-L-N----------K--------------------S------------------------------N----E-----------G----------------------KD-------LL--------------------------------------------------------------VPLTSSMYVPGKL-S----------DVERVLIDVGTGYYVEKTADDARDFFKRKIDFLTKQMEKI-QP-AL-QEK-HAMKQAVVEM---MNQ-KI--Q-----QL-T---A---LG-A-A-Q-G---ATT----KA------------------------------------------------------------
>Chelonia_mydas@EMP36951
-----------------------------------------------------------------------------------------------------------------------------------------------------------------------------------------------------------------------------------------------------------------------------------------------------------------------XMYVPGKL-S----------DVGHVLVDVGTGYYVEKTADNARDFFKRKIDFLTKQMEKI-QP-AL-QEK-HAMKQAVMEM---MSQ-KI--Q-----QL-T---A---MG-A-S-Q-A---AAT----KA------------------------------------------------------------
>Botryllus_schlosseri@CT01131028.H1.1
------------------------------------------------------------Q--S-INIA--QL---P---VPE---LKKILDQMNQEFELLSNSMQSLKSLQGQY---GSSKSCL-GTL-K----------S--------------------S------------------------------K----K-----------G----------------------KE-------IL--------------------------------------------------------------VPLSSSLYVPGFL-N----------DTENVLIDIGTGYYVEKSVPEADEFFNRKMDYLKQQLESL-QG-VL-QQK-FQAKQMVTEV---LHA-KM--M-----QA-Q---Q---QQ-Q------------------------------------------------------------------------------
>Alligator_sinensis@XM_006030597.H1.1
---------------------------------------------------M-----A--Q----VNMA--EL---S---LPQ---LEVVKSQLDQEVEFLSTSIAQLKVVQNKY---VEAKDCLNV-L-N----------K--------------------S------------------------------N----E-----------G----------------------EX-------LL--------------------------------------------------------------VPLTSSMYVPGKL-S----------DVNHVLIDVGTGYYVEKSADNARDFFKRKIDFLTKQMEKI-QP-AL-QEK-HTMKQVVTEV---LSQ-KI--Q-----QL-A---A---VG-A-S-Q-A---ATT----KA------------------------------------------------------------
>Caiman_crocodilus@Contig8151.H1.1
-----------------------------------------------------------------VNMA--EL---S---LPQ---LEVVKSQLDQEVEFLSTSIAQLKVVQNKY---VEAKDCLNV-L-N----------K--------------------S------------------------------N----E-----------G----------------------KE-------LL--------------------------------------------------------------VPLTSSMYVPGKL-S----------DVNHVLIDVGTGYYIEKSADNARDFFKRKIDFLTKQMEKI-QP-AL-QEK-HTMKQVVAEV---LSQ-KI--Q-----QL-T---A---MG-A-S-Q-A---ATT----KA------------------------------------------------------------
>Caretta_caretta@Contig5727.H1.1
------------------------------------------------------------------------------------------------------------KVVQTKY---VEAKDCLNV-L-N----------K--------------------S------------------------------N----E-----------G----------------------KE-------LL--------------------------------------------------------------VPLTSSMYVPGKL-S----------DVGHVLVDVGTGYYVEKTADNARDFFKRKIDFLTKQMEKI-QP-AL-QEK-HAMKQAVMEM---MSQ-KI--Q-----QL-T---A---MG-A-S-Q-A---AAT----KA------------------------------------------------------------
>Chelonoidis_nigra@CT01131213.H1.1
---------------------------------------------------M-----A--Q--Q-VNIT--EL---T---LPQ---LEVLKNQLDQEVEFLSSSIAQLKVVQTKY---VEAKDCLNV-L-N----------K--------------------S------------------------------N----E-----------G----------------------KE-------LL--------------------------------------------------------------VPLTSSMYVPGKL-S----------DVGYVLVDVGTGYYVEKTADNARDFFKRKIDFLTKQMEKI-QP-AL-QEK-HAMNQAVMEM---MSQ-KI--Q-----QL-T---A---SG--------------------------------------------------------------------------------
>Chrysemys_picta_bellii@toto22810.H1.1
------------------------------------------------------------------------------------------------------------------------------------------------------------------------------------------------------------------G----------------------KE-------LL--------------------------------------------------------------VPLTSSMYVPGKL-S----------DVGHVLVDVGTGYYVEKTADNARDFFKRKIDFLTKQMEKI-QP-AL-QEK-HAMKQAVMEM---MSQ-KI--Q-----QL-T---A---MG-A-S-Q-A---AAT----KA------------------------------------------------------------
>Crocodylus_niloticus@toto101290.H1.1
------------------------------------------------------------------NMA--EL---S---LPQ---LEVVKSQLDQEVEFLSTSIAQLKVVQNKY---VEAKDCLNV-L-------------------------------------------------------------------------------------------------------------------------------------------------------------------------------------------------------------------------------------------------------------------------------------------------------------------------------------------------------------------------------------
>Cyclorana_alboguttata@Calb5885.H1.1
---------------------------------------------------M-----A--Q--T-VNIT--DL---S---LQQ---LEGLKSQLDQEVEFLSSSIAQLKVVQTKY---VEAKECLNV-L-H----------K--------------------S------------------------------N----E-----------G----------------------KQ-------VL--------------------------------------------------------------VPLTSSMYVPGTL-S----------DVSSVLIDVGTGYYVEKTSDDAKDFFKRKIDFLTKQIEKI-QP-AL-QEK-HAMKQAVIEM---MSI-KI--Q-----QL-T---A---AQ-A-G-T-S---KA-------------------------------------------------------------------
>Elaphe_guttata@toto2144.H1.1
---------------------------------------------------M-----A--Q--Q-VNIA--EL---S---LPQ---LEVLKTQLDQEVEFLSSSIAQLKVVQTKY---VEAKDCLNV-L-N----------K--------------------S------------------------------N----E-----------G----------------------KE-------LL--------------------------------------------------------------VPLSSSMYVPGKL-S----------DGSHVLLDVGTGYYVEKTVDEARDFFKRKIDFLTKQIEKI-QP-AL-QEK-HAMKQAVIET---MNQ-KI--Q-----QL-T---A---AG-A-S-Q-M---LPT----KA------------------------------------------------------------
>Emys_orbicularis@Contig11425.H1.1
---------------------------------------------------M-----A--Q--Q-VNIT--EL---T---LPQ---LEVLKNQLDQEVEFLSSSIAQLKVVQTKY---VEAKDCLNV-L-N----------K--------------------S------------------------------N----E-----------G----------------------KE-------LL--------------------------------------------------------------VPLTSSMYVPGKL-S----------DVGHVLVDVGTGYYVEKTADNARDFFKRKIDFLTKQMEKI-QP-AL-QEK-HAMKQAVMEM---MSQ-KI--Q-----QL-T---A---MG-A-S-Q-A---AAT----KA------------------------------------------------------------
>Eublepharis_macularius@Emac12207.H1.1
---------------------------------------------------M-----A--Q--Q-VNIS--EL---S---LPQ---LEVLKSQLDQEVEFLSSSIAQLKVVQTKY---VEAKDCLTV-L-N----------K--------------------S------------------------------N----E-----------G----------------------KE-------LL--------------------------------------------------------------VPLSSSMYVPGKL-S----------DVGQVLIDVGTGYYVEKSVEDARDFFKRKIDFLTKQMEKI-QP-AL-QEK-HAMKQAVVET---MSQ-KI--Q-----QL-T---A---VG-A-S-Q-T---AAA----KA------------------------------------------------------------
>Lampropholis_coggeri@CT01131213.H1.1
-------------------------------------------------------------------------------------------------------------------------------------------------------------------------------------------------------------------------------------------------------------------------------------------------------------------------------------------------------------------FFKRKIDFLTKQMEKI-QP-AL-QEK-HGVKQ-------------------------------------------------------------------------------------------------------------------
>Latimeria_chalumnae@CT01131213.H1.1
---------------------------------------------------M-----A--Q--M-VNIS--EL---A---LPQ---LEVLKSQLDQEVEFLTSSIAQLKVVQTKY---VEAKECLNV-L-N----------K--------------------E------------------------------N----E-----------G----------------------KD-------LL--------------------------------------------------------------VPLTSSMYVPGKL-N----------DVHHVLIDVGTGYYVEKSVDEATDFFRRKIDFLTKQIEKI-QP-AL-QEK-HTMKQAVMEM---MNM-KI--Q-----QL-T---A---MG-A-S-Q-S---GTT----KA------------------------------------------------------------
>Latimeria_menadoensis@GAPS01013356.H1.1
---------------------------------------------------M-----A--Q--M-VNIS--EL---A---LPQ---LEVLKSQLDQEVEFLTSSIAQLKVVQTKY---VEAKECLNV-L-N----------K--------------------E------------------------------N----E-----------G----------------------KD-------LL--------------------------------------------------------------VPLTSSMYVPGKL-N----------DVHHVLVDVGTGYYVEKSVDEATDFFRRKIDFLTKQIEKI-QP-AL-QEK-HTMKQAVMEM---MNM-KI--Q-----QL-T---A---MG-A-S-Q-S---GTT----KA------------------------------------------------------------
>Notophthalmus_viridescens@CT01131213.H1.1
------------------------------------------------------------Q--T-VNIS--EL---S---LQQ---LEGLKNQLDQEVEFLSSSIAQLKVVQTKY---VEAKDCLNV-L-T----------P--------------------S------------------------------N----E-----------G----------------------KD-------LL--------------------------------------------------------------VPLTSSMYVPGKL-N----------DVQHVLIDVGTGYYVEKSADSAKDFFKRKVEFLTKQIEKI-QP-AL-QEK-HAMKQAVVEM---MSM-KI--Q-----QL-T---A---AQ-A-A-A-A---KA-------------------------------------------------------------------
>Pelodiscus_sinensis@toto6660.H1.1
------------------------------------------------------------------------------------------------------------------------------------------------------------------------------------------------------------------------------------------------------------------------------------------------------------------------MYVPGKL-S----------DVGHVLVDVGTGYYVEKTADNARDFFKRKIDFLTKQMEKI-QP-AL-QEK-HTMKQAVMEM---MSQ-KI--Q-----QL-T---A---TG-A-S-Q-A---VAT----RA------------------------------------------------------------
>Phrynops_hilarii@Contig41833.H1.1
---------------------------------------------------M-----A--Q--Q-VNIT--EL---T---LPQ---LEVLKSQLDQEVEFLSSSIAQLKVVQTKY---VEAKDCLNV-L-N----------K--------------------S------------------------------N----K-----------G----------------------KE-------LL--------------------------------------------------------------VPLTSSMYVPGKL-S----------DVGHVLVDVGTGYYVEKTADDARDFFKRKIDFLTKQMEKI-QP-AL-QEK-HAMKQAVIEM---MSQ-KI--Q-----QL-T---A---MG-A-S-Q-A---AAT----KA------------------------------------------------------------
>Podarcis_sp.@Contig3473.H1.1
----------------------------------------------------------------------------------------------------------------------------------------------------------------------------------------------------------------------------------------------------------------------------------------------------------------------------------------------------------------ARDFFKRKIDFLTKQMEKI-QP-AL-QEK-HAMKQAVIEM---MSH-KI--Q-----QL-T---A---AG-T-S-Q-A---AAT----KA------------------------------------------------------------
>Pogona_vitticeps@CT01131213.H1.1
---------------------------------------------------M-----A--Q--Q-VNIS--EL---S---FPQ---LEMLKSQLDQEMEFLSSSIAQLKVVQTKY---VEAKDCLSV-L-N----------K--------------------S------------------------------N----E-----------G----------------------KE-------LL--------------------------------------------------------------VPLSSSMYVPGKL-S----------DVDNVLIDVGTGYYVEKSVDDARDFFKRKIDFLTKQIEKI-QP-AL-QEK-HAMKQAVIEM---MSQ-KI--Q-----QL-A---A---AG-A-S-Q-A---AAT----KA------------------------------------------------------------
>Protopterus_annectens@CT01131213.H1.1
---------------------------------------------------M-----A--Q--T-MNIA--EL---P---LPQ---LEVLKSQLDQEVEFLTSSITQLKVVQTK------------------------------------------------------------------------------------------------G----------------------KE-------LL--------------------------------------------------------------VPLTSSMYVPGAL-H----------DVETVLIDVGTGYYVEKNVTDAKDFFKRKTEFLTKQIEKI-QP-AL-QEK-HAMKQAVMEV---LTL-KI--Q-----QL-T---A---VG-A-S-Q-S------------------------------------------------------------------------
>Ptychodera_flava@Pfla92973.H1.1
--------------------------------------M--S---GG-------------T--Q-INLV--QL---P---LPQ---LDHLKNQVEQELEFFSTSLSQLRIGQNKL---TEAAESVSK-L-R----------E--------------------D------------------------------R----R-----------G----------------------SD-------IL--------------------------------------------------------------VPLTSSLYVPGKL-C----------DVDKVLIEIGTGYYVEKSLKDAEDYYKRKMEFISVQIEKV-AN-LL-QEK-AKLKQAVVEV---MQM-KI--Q-----AQ-L---A---HQ-Q-Q-A-T---AKS------------------------------------------------------------------
>Python_regius@Preg22388.H1.1
---------------------------------------------------M-----A--Q--Q-VNIS--EL---S---LPQ---LEVLKNQLDQEVEFLSTSIAQLKVVQTKY---VEAKDCLNV-L-N----------K--------------------S------------------------------N----E-----------G----------------------KE-------LL--------------------------------------------------------------VPLSSSMYVPGKL-S----------DVSHVLLDVGTGYYVEKSVDEARDFFKRKIDFLTKQMEKI-QP-AL-QEK-HAMKQAVIEM---MSQ-KI--Q-----QL-T---A---AG-A-S-Q-A---VPT----KA------------------------------------------------------------
>Rana_chensinensis@Rche10968.H1.1
---------------------------------------------------M-----A--Q--T-VNIT--EL---S---LPQ---LEGLKSQLDQEVEFLSSSIAQLKVVQTKF---VEAKECLSI-L-H----------K--------------------S------------------------------N----E-----------G----------------------KQ-------IL--------------------------------------------------------------VPLTSSMYVPGTL-S----------NVSNVLVDVGTGYYVEKTAEDAKAFFKRKIDFLTKQIEKI-QP-AL-QEK-HGMKQAVIEM---MSI-KI--Q-----XL-N---A---XQ-A-G-X-X---XA-------------------------------------------------------------------
>Scyliorhinus_canicula@toto76123.H1.1
------------------------------------------------------------------NVA--EL---P---LQQ---LEALRTQLEQETDFLTSSIQQLKLVQTKY---VESKESLNK-L-S----------E--------------------D------------------------------N----A-----------G----------------------KD-------VL--------------------------------------------------------------VPLTSSMYVPGNL-H----------DVQHVLIDVGTGYYVEKTVEEARDFFKRKVEFLTKQIEKV-QP-AL-QEK-YTMKQAVVEM---FNQ-KI--Q-----HL-A---A---LN-T-S-Q-T---GTA----KA------------------------------------------------------------
>Trachemys_scripta@toto6676.H1.1
---------------------------------------------------------A--Q--Q-VNIT--EL---T---LPQ---LEVLKNQLDQEVEFLSSSIAQLKVVQTKY---VEAKDCLNV-L-N----------K--------------------S------------------------------N----E-----------G----------------------KE-------LL--------------------------------------------------------------VPLTSSMYVPGKL-S----------DVGHVLVDVGTGYYVEXTADNARDFFKRKIDFLTKQMEKI-QP-AL-QEK-HAMKQAVMEM---MSQ-KI--Q-----QL-T---A---MG-A-S-Q-A---AAT----KA------------------------------------------------------------
