# Supplementary material for: A phylogenomic framework and timescale for comparative studies of tunicates
Source: BMC Biol. 2018 Apr 13;16:39. doi: 10.1186/s12915-018-0499-2 (PMC5899321; doi:10.1186/s12915-018-0499-2)
Supplement: Supplementary file 4 — Supporting data. Transcriptome assemblies, alignments, and trees. (ZIP 38502 kb) [file 12915_2018_499_MOESM4_ESM.zip › 12915_2018_499_MOESM4_ESM/12915_2018_499 (Delsuc) Files Updated 23-03-2018/tribe1244.fasta]

>Xenoturbella_bocki@X10
---------------------------------------------------MLVL-VLGDLHIPHR-----NH-GLPPKFKKLL-V--PG--------K-IQHILCTGNLC-SKESY-DYLKT-L--A--G---D----------VHIV-RGDFD---------E----------------------N-------V--------------S----------------------------------------------------------Y-----------------------PE-Q---KVVTV--GQFRIG-LCHGHQ-----------VVP-W-GDIESL-AMVQRQ-L----D-VDI-LISGH-THK-FAA--FEH-QN--------KFYINPGSATGA--Y--SP---L--E-H-----------Q------------------------------------------------------------------------------------------------------------------------------------------------------------------------------------------------------------------------------------------------------------------------------------------------------------------------------------------------------------------------------------------------------------------------------------------------------------------V----I-P-SFVLMDI-QS-STVVTYVY-Q-----L-------V-DS------E--V--------------K-VERIEYKK-----S------------------------------------------------------------------------------------------------------------------------------------------------------------------------------------------------------------------------------------------------------
>Danio_rerio@AAH71331
---------------------------------------------------MLVL-VLGDLHIPHR-----CN-TLPAKFKKLL-V--PG--------K-IQHILCTGNLC-TKESY-DYLKT-L--A--G---D----------VHIV-RGDFD---------E----------------------N-------L--------------N----------------------------------------------------------Y-----------------------PE-Q---KVVTV--GQFKIG-LIHGHQ-----------VIP-W-GDMASL-ALLQRQ-L----D-VDI-LISGH-THK-FEA--FEN-EN--------KFYINPGSATGA--Y--SA---L--E-S-----------N------------------------------------------------------------------------------------------------------------------------------------------------------------------------------------------------------------------------------------------------------------------------------------------------------------------------------------------------------------------------------------------------------------------------------------------------------------------I----T-P-SFVLMDI-QA-STVVTYVY-Q-----L-------I-GD------D--V--------------K-VERIEYKK-----S------------------------------------------------------------------------------------------------------------------------------------------------------------------------------------------------------------------------------------------------------
>Leucoraja_erinacea@CV068162.H1.1
---------------------------------------------------MLVL-VLGDLHIPHR-----CN-TLPAKFKKLL-V--PG--------K-IQHILCTGNLC-TKESY-DYLKT-L--A--G---D----------VHIV-RGDFD---------E----------------------N-------L--------------N----------------------------------------------------------Y-----------------------PE-Q---KVVTV--GQFKIG-LIHGHQ-----------VIP-W-GDMTSL-ALLQRQ-L----D-VDI-LISGH-THK-FEA--FEQ-ES--------KFYINPGSATGA--G--NA---L--E-G-----------N------------------------------------------------------------------------------------------------------------------------------------------------------------------------------------------------------------------------------------------------------------------------------------------------------------------------------------------------------------------------------------------------------------------------------------------------------------------I----I-P-SFVLMDI-QA-STVVTYVY-Q-----L-------I-SD------D--V--------------K-VERIEYKK-----S------------------------------------------------------------------------------------------------------------------------------------------------------------------------------------------------------------------------------------------------------
>Xenopus_tropicalis@CAJ82280
---------------------------------------------------MLVL-VLGDLHIPHR-----CN-SLPAKFKKLL-V--PG--------K-IQHILCTGNLC-TKESF-DYLKT-L--A--G---D----------VHIV-RGDFD---------E----------------------N-------L--------------N----------------------------------------------------------Y-----------------------PE-Q---KVVTV--GQFKIG-LIHGHQ-----------VIP-W-GDMASL-ALLQRQ-L----D-VDI-LISGH-TQK-FEA--FEH-EN--------KFYINPGSATGA--Y--NA---L--E-N-----------N------------------------------------------------------------------------------------------------------------------------------------------------------------------------------------------------------------------------------------------------------------------------------------------------------------------------------------------------------------------------------------------------------------------------------------------------------------------I----I-P-SFVLMDI-QA-STVVTYVY-Q-----L-------I-GD------D--V--------------K-VERIEYKK-----S------------------------------------------------------------------------------------------------------------------------------------------------------------------------------------------------------------------------------------------------------
>Rana_catesbeiana@ACO51819
---------------------------------------------------MLVL-VLGDLHIPHR-----RN-SLPAKFKKLL-V--PG--------K-IQHILCTGNLC-TKESY-DYLKT-L--A--G---D----------VHIV-RGDFD---------E----------------------N-------L--------------N----------------------------------------------------------Y-----------------------PE-Q---KVVTV--GQFKIG-LIRGHQ-----------VIP-W-GDMASL-ALLQRQ-L----D-VDI-MVSGH-TQK-FEA--FEH-EN--------KFYINPGSATGA--Y--SA---L--E-C-----------N------------------------------------------------------------------------------------------------------------------------------------------------------------------------------------------------------------------------------------------------------------------------------------------------------------------------------------------------------------------------------------------------------------------------------------------------------------------I----I-P-SFVLMDI-QA-STVVTYVY-Q-----L-------I-GD------D--V--------------K-VERIEYKK-----S------------------------------------------------------------------------------------------------------------------------------------------------------------------------------------------------------------------------------------------------------
>Gallus_gallus@CAG32431
---------------------------------------------MA--GHRLVL-VLGDLHIPHR-----CN-SLPAKFKKLL-V--PG--------K-IQHILCTGNLC-TKDTY-DYLKT-L--A--G---D----------VHVV-RGDFD---------E----------------------N-------L--------------N----------------------------------------------------------Y-----------------------PE-Q---KVVTV--GQFKIG-LIHGHQ-----------VIP-W-GDMASL-ALLQRQ-F----D-VDI-LISGH-THK-FEA--FEH-EN--------KFYINPGSATGA--Y--HA---L--E-N-----------N------------------------------------------------------------------------------------------------------------------------------------------------------------------------------------------------------------------------------------------------------------------------------------------------------------------------------------------------------------------------------------------------------------------------------------------------------------------I----I-P-SFVLMDI-QA-STVVTYVY-Q-----L-------I-GD------D--V--------------K-VERIEYKK-----S------------------------------------------------------------------------------------------------------------------------------------------------------------------------------------------------------------------------------------------------------
>Taeniopygia_guttata@ACH46380
---------------------------------------------------MLVL-VLGDLHIPHR-----CN-SLPAKFKKLL-V--PG--------K-IQHILCTGNLC-TKDTY-DYLKT-L--A--G---D----------VHVV-RGDFD---------E----------------------N-------L--------------N----------------------------------------------------------Y-----------------------PE-Q---KVVTV--GQFKIG-LIHGHQ-----------VIP-W-GDMASL-ALLQRQ-F----D-VDI-LISGH-THK-FEA--FEH-EN--------KFYINPGSATGA--Y--HA---L--E-N-----------N------------------------------------------------------------------------------------------------------------------------------------------------------------------------------------------------------------------------------------------------------------------------------------------------------------------------------------------------------------------------------------------------------------------------------------------------------------------I----I-P-SFVLMDI-QA-STVVTYVY-Q-----L-------I-GD------D--V--------------K-VERIEYKK-----S------------------------------------------------------------------------------------------------------------------------------------------------------------------------------------------------------------------------------------------------------
>Homo_sapiens@EAW97918
---------------------------------------------------MLVL-VLGDLHIPHR-----CN-SLPAKFKKLL-V--PG--------K-IQHILCTGNLC-TKESY-DYLKT-L--A--G---D----------VHIV-RGDFD---------E----------------------N-------L--------------N----------------------------------------------------------Y-----------------------PE-Q---KVVTV--GQFKIG-LIHGHQ-----------VIP-W-GDMASL-ALLQRQ-F----D-VDI-LISGH-THK-FEA--FEH-EN--------KFYINPGSATGA--Y--NA---L--E-T-----------N------------------------------------------------------------------------------------------------------------------------------------------------------------------------------------------------------------------------------------------------------------------------------------------------------------------------------------------------------------------------------------------------------------------------------------------------------------------I----I-P-SFVLMDI-QA-STVVTYVY-Q-----L-------I-GD------D--V--------------K-VERIEYKK-----P------------------------------------------------------------------------------------------------------------------------------------------------------------------------------------------------------------------------------------------------------
>Monodelphis_domestica@XP_001372813
------------------------------MW-GSFNLADKFAAFVA--GHRLVL-VLGDLHIPHR-----CN-SLPAKFKKLL-V--PG--------K-IQHILCTGNLC-TKESY-DYLKT-L--A--G---D----------VHIV-RGDFD---------E----------------------N-------L--------------N----------------------------------------------------------Y-----------------------PE-Q---KVVTV--GQFKIG-LIHGHQ-----------VIP-W-GDMASL-ALLQRQ-F----D-VDI-LISGH-THK-FEA--FEH-EN--------KFYINPGSATGA--Y--NA---L--E-T-----------N------------------------------------------------------------------------------------------------------------------------------------------------------------------------------------------------------------------------------------------------------------------------------------------------------------------------------------------------------------------------------------------------------------------------------------------------------------------I----I-P-SFVLMDI-QA-STVVTYVY-Q-----L-------I-GD------D--V--------------K-VERIEYKK-----S------------------------------------------------------------------------------------------------------------------------------------------------------------------------------------------------------------------------------------------------------
>Ornithorhynchus_anatinus@XP_001505645
--------------------------MFHPVF-HPPVCNQLLHSNKA--GHRLVL-VLGDLHIPHR-----CN-SLPAKFKKLL-V--PG--------K-IQHILCTGNLC-TKESY-DYLKT-L--A--G---D----------VHIV-RGDFD---------E----------------------N-------L--------------N----------------------------------------------------------Y-----------------------PE-Q---KVVTV--GQFKIG-LIHGHQ-----------VIP-W-GDMASL-ALLQRQ-F----D-VDI-LISGH-THK-FEA--FEH-EN--------KFYINPGSATGA--Y--NA---L--E-T-----------N------------------------------------------------------------------------------------------------------------------------------------------------------------------------------------------------------------------------------------------------------------------------------------------------------------------------------------------------------------------------------------------------------------------------------------------------------------------I----I-P-SFVLMDI-QA-STVVTYVY-Q-----L-------I-GD------D--V--------------K-VERIEYKK-----S------------------------------------------------------------------------------------------------------------------------------------------------------------------------------------------------------------------------------------------------------
>Bos_taurus@XP_004310885
---------------------------------------------MA--GHRLVL-VLGDLHIPHR-----CN-SLPAKFKKLL-V--PG--------K-IQHILCTGNLC-TKESY-DYLKT-L--A--G---D----------VHIV-RGDFD---------E----------------------N-------L--------------N----------------------------------------------------------Y-----------------------PE-Q---KVVTV--GQFKIG-LIHGHQ-----------VIP-W-GDMASL-ALLQRQ-F----D-VDI-LISGH-THK-FEA--FEH-EN--------KFYINPGSATGA--Y--NA---L--E-T-----------N------------------------------------------------------------------------------------------------------------------------------------------------------------------------------------------------------------------------------------------------------------------------------------------------------------------------------------------------------------------------------------------------------------------------------------------------------------------I----I-P-SFVLMDI-QA-STVVTYVY-Q-----L-------I-GD------D--V--------------K-VERIEYKK-----S------------------------------------------------------------------------------------------------------------------------------------------------------------------------------------------------------------------------------------------------------
>Mus_musculus@XP_003994706
---------------------------------------------------MLVL-VLGDLHIPHR-----CN-SLPAKFKKLL-V--PG--------K-IQHILCTGNLC-TKESY-DYLKT-L--A--G---D----------VHIV-RGDFD---------E----------------------N-------L--------------N----------------------------------------------------------Y-----------------------PE-Q---KVVTV--GQFKIG-LIHGHQ-----------VIP-W-GDMASL-ALLQRQ-F----D-VDI-LISGH-THK-FEA--FEH-EN--------KFYINPGSATGA--Y--NA---L--E-T-----------N------------------------------------------------------------------------------------------------------------------------------------------------------------------------------------------------------------------------------------------------------------------------------------------------------------------------------------------------------------------------------------------------------------------------------------------------------------------I----I-P-SFVLMDI-QA-STVVTYVY-Q-----L-------I-GD------D--V--------------K-VERIEYKK-----S------------------------------------------------------------------------------------------------------------------------------------------------------------------------------------------------------------------------------------------------------
>Gallus_gallus@NP_001264434
---------------------------------------------------MLVL-VLGDLHIPHR-----CS-GLPAKFKSLL-V--PG--------K-IQHILCTGNLC-TKESY-DYLRT-L--A--G---D----------VHVV-KGD-S---------E----------------------S-------L--------------N----------------------------------------------------------Y-----------------------PE-Q---KVVTV--GQFRIG-LIHGHQ-----------VIP-W-GDVASL-ALLQRQ-L----D-VDI-LISGH-THR-FEA--FEH-EN--------KFYINPGSATGA--Y--TG---L--Q-T-----------N------------------------------------------------------------------------------------------------------------------------------------------------------------------------------------------------------------------------------------------------------------------------------------------------------------------------------------------------------------------------------------------------------------------------------------------------------------------V----I-P-SFVLMDI-QA-STVVTYVY-Q-----L-------I-ED------D--V--------------K-VERIEFKK-----Y------------------------------------------------------------------------------------------------------------------------------------------------------------------------------------------------------------------------------------------------------
>Branchiostoma_floridae@CT01080711.H1.1
---------------------------------------------------MLVL-VLGDLHIPYR-----SN-GMPAKFKKLL-V--PG--------K-IQHILCTGNLC-TKESF-DYLKT-L--A--S---D----------VHVV-KGDFD---------E----------------------N-------L--------------S----------------------------------------------------------Y-----------------------PE-Q---KVVTV--GQFKIG-LCHGHQ-----------VVP-W-GDIESL-AMVQRQ-L----D-VDI-LISGH-THK-FEA--FEH-EN--------KFYINPGTATGA--Y--NA---L--D-S-----------G------------------------------------------------------------------------------------------------------------------------------------------------------------------------------------------------------------------------------------------------------------------------------------------------------------------------------------------------------------------------------------------------------------------------------------------------------------------V----T-P-SFVLMDI-QA-TTVVTYVY-Q-----L-------I-GD------D--V--------------K-VERIEYKK------------------------------------------------------------------------------------------------------------------------------------------------------------------------------------------------------------------------------------------------------------
>Branchiostoma_floridae@XP_002240701
-----------------------------------------MSGTPA--KVSLVL-VLGDLHIPYR-----SN-GMPAKFKKLL-V--PG--------K-IQHILCTGNLC-TKESF-DYLKT-L--A--S---D----------VHVV-KGDFD---------E----------------------N-------L--------------S----------------------------------------------------------Y-----------------------PE-Q---KVVTV--GQFKIG-LCHGHQ-----------VVP-W-GDIESL-AMVQRQ-L----D-VDI-LISGH-THK-FEA--FEH-EN--------KFYINPGTATGA--Y--NA---L--D-S-----------G------------------------------------------------------------------------------------------------------------------------------------------------------------------------------------------------------------------------------------------------------------------------------------------------------------------------------------------------------------------------------------------------------------------------------------------------------------------V----T-P-SFVLMDI-QA-TTVVTYVY-Q-----L-------I-GD------D--V--------------K-VERIEYKK------------------------------------------------------------------------------------------------------------------------------------------------------------------------------------------------------------------------------------------------------------
>Saccoglossus_kowalevskii@CT01080711.H1.1
---------------------------------------------------MLVL-VLGDLHIPYR-----CN-NLPQKFKKLL-V--PG--------K-IQHILCTGNLC-TKESI-DYLKT-L--A--S---D----------VHVV-RGDFD---------E----------------------N-------V--------------N----------------------------------------------------------Y-----------------------PE-Q---KVVTV--GQFRIG-LCHGHQ-----------VVP-W-GDIESL-AMVQRQ-L----D-VDI-LISGH-THK-FEA--FEH-EN--------KFYINPGSATGA--Y--SP---L--D-T-----------N------------------------------------------------------------------------------------------------------------------------------------------------------------------------------------------------------------------------------------------------------------------------------------------------------------------------------------------------------------------------------------------------------------------------------------------------------------------V----T-P-SFVLMDI-QA-STVVTYVY-Q-----L-------I-GE------E--V--------------K-VERIEYK-------------------------------------------------------------------------------------------------------------------------------------------------------------------------------------------------------------------------------------------------------------
>Eptatretus_burgeri@CT01080711.H1.1
---------------------------------------------------MLVL-VLGDLHIPYR-----SN-SLPEKFKKLL-V--PG--------K-IQHILCTGNLC-TKESF-DYLKG-L--A--G---D----------VHVV-RGDFD---------E----------------------N-------I--------------I----------------------------------------------------------Y-----------------------PE-Q---KVVTV--GQFRVG-LVHGHQ-----------IVP-W-GDPASL-ALLQRQ-L----D-VDI-LISGH-THR-FEA--FEH-DN--------RFYINPGSATGA--F--SV---L--D-S-----------N------------------------------------------------------------------------------------------------------------------------------------------------------------------------------------------------------------------------------------------------------------------------------------------------------------------------------------------------------------------------------------------------------------------------------------------------------------------I----V-P-SFVLMDI-QA-STVVTYVY-Q-----L-------I-GD------D--V--------------K-VERIEYKK-----S------------------------------------------------------------------------------------------------------------------------------------------------------------------------------------------------------------------------------------------------------
>Petromyzon_marinus@CT01080711.H1.1
---------------------------------------------------MLVL-VLGDLHIPHR-----SS-ALPTKFKKLL-V--PG--------K-IQHILCTGNLC-SKESL-DYLKT-L--A--A---D----------VHVV-RGDLD---------Q----------------------V-------G--------------S----------------------------------------------------------W-----------------------PE-Q---KVVTV--GQFRIG-LSHGHQ-----------LVP-W-GDAAAL-ALLQRE-L----A-ADI-IITGH-THR-FEA--FES-EG--------RFYINPGSATGA--Y--SP---L--D-S-----------N------------------------------------------------------------------------------------------------------------------------------------------------------------------------------------------------------------------------------------------------------------------------------------------------------------------------------------------------------------------------------------------------------------------------------------------------------------------V----V-P-SFVLMDI-QA-STVVTYVY-Q-----L-------L-GD------D--V--------------K-VERIEYKK-----A------------------------------------------------------------------------------------------------------------------------------------------------------------------------------------------------------------------------------------------------------
>Lethenteron_japonicum@DC615072.H1.1
--------------------------------------------------------------------------------------------------------------------L-DYLKT-L--A--A---D----------VHVV-RGDLD---------Q----------------------V-------G--------------S----------------------------------------------------------W-----------------------PE-Q---KVVTV--GQFRIG-LSHGHQ-----------LVP-W-GDAAAL-ALLQRE-L----A-ADI-IITGH-THR-FEA--FES-EG--------RFYINPGSATGA--Y--SP---L--D-S-----------N------------------------------------------------------------------------------------------------------------------------------------------------------------------------------------------------------------------------------------------------------------------------------------------------------------------------------------------------------------------------------------------------------------------------------------------------------------------V----V-P-SFVLMDI-QA-STVVTYVY-Q-----L-------L-GD------D--V--------------K-VERIEYKK-----A------------------------------------------------------------------------------------------------------------------------------------------------------------------------------------------------------------------------------------------------------
>Patiria_pectinifera@X3
---------------------------------------------------MLVL-VLGDLHIPHR-----QS-GLPAKFKKLL-V--PG--------K-IQHILCTGNLC-TKESY-DYLKT-L--A--S---D----------VHIV-RGDFD---------E----------------------N-------V--------------S----------------------------------------------------------Y-----------------------PE-Q---KVVTV--GQFRIG-ICHGHQ-----------MIP-W-GDVESL-AMVQRQ-L----D-VDI-LISGH-THK-FEA--FEH-EN--------KFYINPGSATGA--F--NA---L--E-S-----------N------------------------------------------------------------------------------------------------------------------------------------------------------------------------------------------------------------------------------------------------------------------------------------------------------------------------------------------------------------------------------------------------------------------------------------------------------------------I----N-P-SFVLMDI-QA-STVVTYVY-Q-----L-------I-GE------E--V--------------K-VERIEYKK-----N------------------------------------------------------------------------------------------------------------------------------------------------------------------------------------------------------------------------------------------------------
>Patiria_miniata@CT01100920.H1.1
---------------------------------------------------MLVL-VLGDLHIPHR-----QS-GLPAKFKKLL-V--PG--------K-IQHILCTGNLC-TKESY-DYLKT-L--A--S---D----------VHIV-RGDFD---------E----------------------N-------V--------------S----------------------------------------------------------Y-----------------------PE-Q---KVVTV--GQFRIG-ICHGHQ-----------MIP-W-GDVESL-AMVQRQ-L----D-VDI-LISGH-THK-FEA--FEH-EN--------KFYINPGSATGA--F--NA---L--E-S-----------N------------------------------------------------------------------------------------------------------------------------------------------------------------------------------------------------------------------------------------------------------------------------------------------------------------------------------------------------------------------------------------------------------------------------------------------------------------------I----N-P-SFVLMDI-QA-STVVTYVY-Q-----L-------I-GE------E--V--------------K-VERIEYKK-----N------------------------------------------------------------------------------------------------------------------------------------------------------------------------------------------------------------------------------------------------------
>Strongylocentrotus_purpuratus@X2
---------------------------------------------------MLVL-VLGDLHVPHR-----QS-GLPAKFKKLL-V--PG--------K-IQHILCTGNLC-TKESQ-DYLKT-L--A--S---D----------VHIV-RGDFD---------E----------------------T-------V--------------S----------------------------------------------------------Y-----------------------PE-Q---KVVTV--GQFRVG-ICHGHQ-----------VIP-W-GDVESL-SMVQRQ-L----D-VDI-LISGH-THK-FEA--YEH-EG--------KFYINPGSATGA--Y--SA---L--D-A-----------N------------------------------------------------------------------------------------------------------------------------------------------------------------------------------------------------------------------------------------------------------------------------------------------------------------------------------------------------------------------------------------------------------------------------------------------------------------------T----V-P-SFVLMDI-QA-STVVTYVY-Q-----L-------M-GD------D--V--------------K-VERIEYKK-----N------------------------------------------------------------------------------------------------------------------------------------------------------------------------------------------------------------------------------------------------------
>Paracentrotus_lividus@CT01080711.H1.1
---------------------------------------------------MLVL-VLGDLHVPHR-----QS-GLPAKFKKLL-V--PG--------K-IQHILCTGNLC-TKESQ-DYLKT-L--A--S---D----------VHIV-RGDFD---------E----------------------T-------V--------------S----------------------------------------------------------Y-----------------------PE-Q---KVVTV--GQFRVG-ICHGHQ-----------VIP-W-GDVESL-SMVQRQ-L----D-VDI-LISGH-THK-FEA--YEH-EG--------KFYINPGSATGA--Y--SA---L--D-S-----------N------------------------------------------------------------------------------------------------------------------------------------------------------------------------------------------------------------------------------------------------------------------------------------------------------------------------------------------------------------------------------------------------------------------------------------------------------------------T----V-P-SFVLMDI-QA-STVVTYVY-Q-----L-------M-GD------D--V--------------K-VERIEYKK-----N------------------------------------------------------------------------------------------------------------------------------------------------------------------------------------------------------------------------------------------------------
>Halocynthia_roretzi@DB591035.H1.1
--------------------------------------------------MVLVL-VTGDMHIPHR-----SC-GLSPKFKKLL-V--PG--------K-IQHILCTGNLC-NKESY-DYLKT-L--A--S---D----------VHVV-RGDFD---------D-I--------------------S-------N--------------N----------------------------------------------------------Y-----------------------PE-Q---KVVTV--GQFRVG-LVHGHQ-----------IVP-W-GDSESL-AMLQRQ-L----D-VDI-LIFGH-THK-FEA--YEQ-EN--------KFYINPGSITGS--F--SP---L--T-S-----------E------------------------------------------------------------------------------------------------------------------------------------------------------------------------------------------------------------------------------------------------------------------------------------------------------------------------------------------------------------------------------------------------------------------------------------------------------------------V----I-P-SFVLMDI-QS-NTVVTYVY-Q-----L-----E-N-GK------D--V--------------K-VERIEFKK------------------------------------------------------------------------------------------------------------------------------------------------------------------------------------------------------------------------------------------------------------
>Ciona_savignyi@CT01080711.H1.1
---------------------------------------------------VLVL-VVGDMHIPYR-----AS-GLSPKFKKLL-V--PG--------K-IQHILCTGNLC-TRESY-DYLKT-L--A--S---D----------VHVV-RGDFD---------E----------------------N-------V--------------T----------------------------------------------------------Y-----------------------PE-Q---KVVTV--GQFRIG-MCHGHQ-----------ICP-W-GDTESL-AMLQRQ-L----N-VDI-LIFGH-THK-FEA--YEH-ES--------HFYINPGSITGS--F--SP---T--A-S-----------E------------------------------------------------------------------------------------------------------------------------------------------------------------------------------------------------------------------------------------------------------------------------------------------------------------------------------------------------------------------------------------------------------------------------------------------------------------------V----I-P-SFVLMDI-QA-STVVTYVY-Q-----L-------Q-SN------D--V--------------K-VERIEYQK-----S------------------------------------------------------------------------------------------------------------------------------------------------------------------------------------------------------------------------------------------------------
>Ciona_intestinalis@XP_002130329
--------------------------------------------------MVLVL-VVGDMHIPFR-----AS-GLSPKFKKLL-V--PG--------K-IQHILCTGNLC-TRESY-DYLKT-L--A--S---D----------VHVV-RGDFD---------E----------------------N-------V--------------N----------------------------------------------------------Y-----------------------PE-Q---KVVTV--GQFRIG-MCHGHQ-----------ICP-W-GDTESL-AMLQRQ-L----N-VDI-LIFGH-THK-FEA--YEH-ES--------HFYINPGSITGA--F--SP---T--A-S-----------E------------------------------------------------------------------------------------------------------------------------------------------------------------------------------------------------------------------------------------------------------------------------------------------------------------------------------------------------------------------------------------------------------------------------------------------------------------------V----I-P-SFVLMDI-QA-STVVTYVY-Q-----L-------Q-AN------D--V--------------K-VERIEYQK-----S------------------------------------------------------------------------------------------------------------------------------------------------------------------------------------------------------------------------------------------------------
>Clavelina_lepadiformis@CT01091006.H1.1
----------------------------------------------------LVL-VVGDIHIPYR-----AS-GLSPKFKKLL-V--PG--------K-IQHILCTGNLC-TRDSF-DYLKT-L--A--S---D----------VHVV-RGDFD---------D----------------------N-------A--------------S----------------------------------------------------------Y-----------------------PE-Q---KVVTV--GQFRIG-MCHGHQ-----------VCP-W-GDTESL-AMLQRQ-L----N-VDI-LLFGH-THK-FEA--YEH-DN--------HFYINPGSITGA--F--SP---I--S-S-----------E------------------------------------------------------------------------------------------------------------------------------------------------------------------------------------------------------------------------------------------------------------------------------------------------------------------------------------------------------------------------------------------------------------------------------------------------------------------V----V-P-SFVLMDI-QA-STVVTYVY-Q-----L-------Q-GN------D--V--------------K-VERIEYQK-----A------------------------------------------------------------------------------------------------------------------------------------------------------------------------------------------------------------------------------------------------------
>Phallusia_mammilata@CT01091006.H1.1
------------------------------------------------------------------------------------------------------------------------LKS-L--A--S---D----------VHVV-RGDFD---------E----------------------N-------A--------------N----------------------------------------------------------Y-----------------------PE-Q---KVVTV--GQFRIG-MCHGHQ-----------VCP-W-GDTESL-ATLQRQ-L----N-VDI-LLFGH-THK-FEA--YEH-EN--------HFYINPGSITGA--F--SP----------------------------------------------------------------------------------------------------------------------------------------------------------------------------------------------------------------------------------------------------------------------------------------------------------------------------------------------------------------------------------------------------------------------------------------------------------------------------------------------------MDI-QA-SSVVTYVY-Q-----L-------Q-SN------D--V--------------K-VERIEYQK-----A------------------------------------------------------------------------------------------------------------------------------------------------------------------------------------------------------------------------------------------------------
>Cystodytes_dellechiajei@Cdel63721.H1.1
--------------------------------------------------------------------------------KKLL-V--PG--------K-IQHILCTGNLC-TRESF-DYLKT-L--A--S--------------------------------------------------------------------------------------------------------------------------------------------------------------------------------------------------------ICP-W-GDTESL-AMLQRQ-L----N-VDI-LLFGH-THK-FEA--YEH-EG--------HFYINPGSITGS-------------------------------------------------------------------------------------------------------------------------------------------------------------------------------------------------------------------------------------------------------------------------------------------------------------------------------------------------------------------------------------------------------------------------------------------------------------------------------------------------------------------------------------------GN------D--V--------------K-VERLEYHK-----S------------------------------------------------------------------------------------------------------------------------------------------------------------------------------------------------------------------------------------------------------
>Bostrichobranchus_pilularis@Bpil36349.H1.1
--------------------------------------------------MVLVL-VVGDIHIPHR-----AS-GLSAKFKKLL-V--PG--------K-IQHILCTGNLC-TKDSY-DYLKT-L--A--G---D----------MHVV-RGDFD---------D----------------------N-------T--------------N----------------------------------------------------------Y-----------------------PE-Q---KVVTV--GQFKI----------------------------------------------------FGH-THK-FEA--FEH-DG--------KFYINPGSITGA--Y--SP---F--E-C-----------E------------------------------------------------------------------------------------------------------------------------------------------------------------------------------------------------------------------------------------------------------------------------------------------------------------------------------------------------------------------------------------------------------------------------------------------------------------------T----I-P-SFVLMDI-QS-NMVVTYVY-Q-----L-------H-GN------N--V--------------K-VERIEYKK------------------------------------------------------------------------------------------------------------------------------------------------------------------------------------------------------------------------------------------------------------
>Molgula_gulf@MGUL60871.H1.1
-----------------------------------------------------------------------------SKFKKLL-V--PG--------K-IQHILCTGNLC-TKDSF-DYLKT-L--A--S---D----------VHVV-RGDFD---------D----------------------N-------T--------------S----------------------------------------------------------Y-----------------------PE-Q---KVVTV--GQFKIG-MCHGHQ-----------IVP-W-GDTESL-AILQRQ-L----D-VDI-VLFGH-THK-FEA--FEH-DG--------KFYINPGSITGA--Y--SP---L--E-N-----------E------------------------------------------------------------------------------------------------------------------------------------------------------------------------------------------------------------------------------------------------------------------------------------------------------------------------------------------------------------------------------------------------------------------------------------------------------------------C----T-P-SFVLMDI-QS-NMVVTYVY-Q-----L-------Q-GN------D--V--------------K-VK------------------------------------------------------------------------------------------------------------------------------------------------------------------------------------------------------------------------------------------------------------------
>Molgula_occidentalis@CT01091006.H1.2
---------------------------------------------------VLVL-VVGDIHIPHR-----AS-GLSAKFKKLL-V--PG--------K-IQHILCTGNLC-TKDSF-DYLKT-L--A--S---D----------VHVV-RGDFD---------E----------------------N-------M--------------N----------------------------------------------------------Y-----------------------PE-Q---KVVTV--GQFRIG-MCHGHQ-----------IVP-W-GDTESL-AILQRQ-L----D-VDI-VLFGH-THK-FEA--FEH-DG--------KFYINPGSITGA--Y--SP---L--E-C-----------D------------------------------------------------------------------------------------------------------------------------------------------------------------------------------------------------------------------------------------------------------------------------------------------------------------------------------------------------------------------------------------------------------------------------------------------------------------------S----I-P-SFVLMDI-QS-NMVVTYVY-Q-----L-------H-GS------D--V--------------K-VERIEYKK-----P------------------------------------------------------------------------------------------------------------------------------------------------------------------------------------------------------------------------------------------------------
>Dendrodoa_grossularia@Dvar144037.H1.2
--------------------------------------------------------------------------------------------------------------------------------------------------------------------E----------------------N-------T--------------N----------------------------------------------------------Y-----------------------PE-Q---KVVTV--GQFKIG-MSHGHQ-----------VVP-W-GDMDSL-AMVQRQ-L----G-VDI-LLFGH-THK-FEA--YEH-EG--------KFYINPGSITGA--H--SP---L--S-C-----------D------------------------------------------------------------------------------------------------------------------------------------------------------------------------------------------------------------------------------------------------------------------------------------------------------------------------------------------------------------------------------------------------------------------------------------------------------------------I----T-P-SFVLMDV-QS-NTVVTYVY-Q-----L-------H-GN------D--V--------------K-VERIEFK-------------------------------------------------------------------------------------------------------------------------------------------------------------------------------------------------------------------------------------------------------------
>Oikopleura_dioica@CT01100403.H1.1
---------------------------------------------------MLVL-LVSDLHMPER-----SP-NLPKKFRDLL-V--PG--------K-IQHILCSGNLT-TRASL-DFLRN-I--A--G---D----------VHVV-RGDCD---------R-P--------------------E-------T--------------S----------------------------------------------------------W-----------------------PD-E---KVVRI--GNLSIG-MIHGHQ-----------VFP-N-NCNKAL-EAVRRS-L----Q-VDI-LVHGS-THE-QKV--EEI-DG--------ILYINPGSLTGA--S--TA---S--G-D-----------K------------------------------------------------------------------------------------------------------------------------------------------------------------------------------------------------------------------------------------------------------------------------------------------------------------------------------------------------------------------------------------------------------------------------------------------------------------------H----Q-P-AFALLDI-NG-SACTLYRY-K-----L-----G-E-ND------K--V--------------D-VQSLEFKK------------------------------------------------------------------------------------------------------------------------------------------------------------------------------------------------------------------------------------------------------------
>Anolis_carolinensis@XP_003225152
---------------------------------------------------MLVL-VLGDLHIPHR-----SG-SLPAKFRKLL-V--PG--------K-IQHILCTGNLC-TKETY-DYLRT-L--A--G---D----------VHVV-RGDFD---------E----------------------G-------T--------------S----------------------------------------------------------Y-----------------------PQ-Q---KIVTV--GQFRIG-LIHGHQ-----------VIP-W-GDLASL-AILRRQ-L----D-VDI-LISGH-THK-FEA--LEH-EN--------KFYINPGSATGA--Y--TA---L--E-R-----------N------------------------------------------------------------------------------------------------------------------------------------------------------------------------------------------------------------------------------------------------------------------------------------------------------------------------------------------------------------------------------------------------------------------------------------------------------------------V----I-P-SFVLMDI-QC-STVVTYVY-Q-----L-------L-GD------D--V--------------K-VERIEFKK-----IS-NA--------------------------------------------------------------------------------------------------------------------------------------------------------------------------------------------------------------------------------------------------
>Anolis_carolinensis@XP_003226917
---------------------------------------------------MLVL-VLGDLHIPHR-----CN-SLPAKFKKLL-V--PG--------K-IQHILCTGNLC-TKESY-DYLKT-L--A--G---D----------VHVV-RGDFD---------E----------------------N-------L--------------N----------------------------------------------------------Y-----------------------PE-Q---KVVTV--GQFKIG-LIHGHQ-----------VIP-W-GDVASL-ALLQRQ-F----D-VDI-LISGH-THK-FEA--FEH-EN--------KFYINPGSATGA--Y--SA---L--E-N-----------N------------------------------------------------------------------------------------------------------------------------------------------------------------------------------------------------------------------------------------------------------------------------------------------------------------------------------------------------------------------------------------------------------------------------------------------------------------------I----I-P-SFVLMDI-QA-STVVTYVY-Q-----L-------I-GD------D--V--------------K-VERIEYKK-----S------------------------------------------------------------------------------------------------------------------------------------------------------------------------------------------------------------------------------------------------------
>Meleagris_gallopavo@XP_003211082
-------------------------------------------------XXXLVL-VLGDLHIPHR-----CS-GLPAKFKSLL-V--PG--------K-IQHILCTGNLC-TKESY-DYLRT-L--A--G---D----------IHVV-KGD-S---------E----------------------S-------L--------------N----------------------------------------------------------Y-----------------------PE-Q---KVVTV--GQFRIG-LIHGHQ-----------VIP-W-GDVASL-ALLRRQ-L----D-VDI-LISGH-THR-FEA--FEH-EN--------KFYINPGSATGA--Y--TA---L--E-T-----------N------------------------------------------------------------------------------------------------------------------------------------------------------------------------------------------------------------------------------------------------------------------------------------------------------------------------------------------------------------------------------------------------------------------------------------------------------------------V----I-P-SFVLMDI-QS-STVVTYVY-Q-----L-------I-DD------D--V--------------K-VERIEFKK-----Y------------------------------------------------------------------------------------------------------------------------------------------------------------------------------------------------------------------------------------------------------
>Eucidaris_tribuloides@CT01120409.H1.1
---------------------------------------------------MLVL-VLGDLHIPHR-----KS-GLPAKFKKLL-V--PG--------------------------------T-L--A--S---D----------VHIV-RGDFD---------E----------------------T-------V--------------------------------------------------------------------------------------------------------KVVTV--GQFRVG-ICHGHQ-----------VIP-W-GGIESL-AMVQRQ-L----D-VDI-LISGH-THK-FEA--YE---------------------------------------------------------------------------------------------------------------------------------------------------------------------------------------------------------------------------------------------------------------------------------------------------------------------------------------------------------------------------------------------------------------------------------------------------------------------------------------------------------------------------V-P-SFVLMDI-QA-STVVTYVY-Q-----L-------I-GD------D--V--------------K-VERIEYKK-----N------------------------------------------------------------------------------------------------------------------------------------------------------------------------------------------------------------------------------------------------------
>Lytechinus_variegatus@JI430710.H1.1
---------------------------------------------------MLVL-VLGDLHVPHR-----QS-GLPAKFKKLL-V--PG--------K-IQHILCTGNLC-TKESY-DYLKT-L--A--S---D----------VHIV-KGDFD---------E----------------------T-------V--------------S----------------------------------------------------------Y-----------------------PE-Q---KVVTV--GQFRVG-ISHGHQ-----------VVP-W-GDVESL-SMLQRQ-L----D-VDI-LISGH-THK-FEA--YEH-EG--------KFYINPGSATGA--Y--SA---L--D-S-----------N------------------------------------------------------------------------------------------------------------------------------------------------------------------------------------------------------------------------------------------------------------------------------------------------------------------------------------------------------------------------------------------------------------------------------------------------------------------T----V-P-SFVLMDI-QS-STVVTYVY-Q-----L-------V-GD------D--V--------------K-VERIEYKK-----N------------------------------------------------------------------------------------------------------------------------------------------------------------------------------------------------------------------------------------------------------
>Pan_troglodytes@XP_004089484
-------------------------------------------MKIV--LYPVVL-VLGDLHIPHR-----CN-SLPAKFKKLL-V--PG--------K-IQHILCTGNLC-TKESY-DYLKT-L--A--G---D----------VHIV-RGDFD---------E----------------------N-------L--------------N----------------------------------------------------------Y-----------------------PE-Q---KVVTV--GQFKIG-LIHGHQ-----------VIP-W-GDMASL-ALLQRQ-F----D-VDI-LISGH-THK-FEA--FEH-EN--------KFYINPGSATGA--Y--NA---L--E-T-----------N------------------------------------------------------------------------------------------------------------------------------------------------------------------------------------------------------------------------------------------------------------------------------------------------------------------------------------------------------------------------------------------------------------------------------------------------------------------I----I-P-SFVLMDI-QA-STVVTYVY-Q-----L-------I-GD------D--V--------------K-VERIEYKK-----S------------------------------------------------------------------------------------------------------------------------------------------------------------------------------------------------------------------------------------------------------
>Callorhinchus_milii@AFK11492
---------------------------------------------------MLVL-VLGDLHIPHR-----CN-TLPAKFKKLL-V--PG--------K-IQHILCTGNLC-TKESY-DYLKT-L--A--A---D----------VHIV-RGDFD---------E----------------------N-------L--------------N----------------------------------------------------------Y-----------------------PE-Q---KVVSV--GQFKIG-LIHGHQ-----------VIP-W-GDMASL-ALLQRQ-L----D-VDI-LISGH-THK-FEA--FEQ-ES--------KFYINPGSATGA--Y--NA---L--E-S-----------N------------------------------------------------------------------------------------------------------------------------------------------------------------------------------------------------------------------------------------------------------------------------------------------------------------------------------------------------------------------------------------------------------------------------------------------------------------------I----I-P-SFVLMDI-QA-STVVTYVY-Q-----L-------I-GD------D--V--------------K-VERIEYKK-----S------------------------------------------------------------------------------------------------------------------------------------------------------------------------------------------------------------------------------------------------------
>Crotalus_adamanteus@AFJ52015
---------------------------------------------------MLVL-VLGDLHIPHR-----CN-SLPAKFKKLL-V--PG--------K-IQHILCTGNLC-TKESY-DYLKT-L--A--G---D----------VHVV-RGDFD---------E----------------------N-------L--------------N----------------------------------------------------------Y-----------------------PE-Q---KVVTV--GQFKIG-LIHGHQ-----------VIP-W-GDVASL-ALLQRQ-F----D-VDI-LISGH-TNK-FEA--FEH-EN--------KFYINPGSATGA--Y--SA---L--E-N-----------N------------------------------------------------------------------------------------------------------------------------------------------------------------------------------------------------------------------------------------------------------------------------------------------------------------------------------------------------------------------------------------------------------------------------------------------------------------------I----I-P-SFVLMDI-QA-STVVTYVY-Q-----L-------I-GD------D--V--------------K-VERIEYKK-----S------------------------------------------------------------------------------------------------------------------------------------------------------------------------------------------------------------------------------------------------------
>Sarcophilus_harrisii@XP_003761082
--------------------------MFHPFF-HSPVCNQLLHSNQA--GHRLVL-VLGDLHIPHR-----CN-SLPAKFKKLL-V--PG--------K-IQHILCTGNLC-TKESY-DYLKT-L--A--G---D----------VHIV-RGDFD---------E----------------------N-------L--------------N----------------------------------------------------------Y-----------------------PE-Q---KVVTV--GQFKIG-LIHGHQ-----------VIP-W-GDMASL-ALLQRQ-F----D-VDI-LISGH-THK-FEA--FEH-EN--------KFYINPGSATGA--Y--NA---L--E-T-----------N------------------------------------------------------------------------------------------------------------------------------------------------------------------------------------------------------------------------------------------------------------------------------------------------------------------------------------------------------------------------------------------------------------------------------------------------------------------I----I-P-SFVLMDI-QA-STVVTYVY-Q-----L-------I-GD------D--V--------------K-VERIEYKK-----S------------------------------------------------------------------------------------------------------------------------------------------------------------------------------------------------------------------------------------------------------
>Oreochromis_niloticus@XP_004554788
---------------------------------------------------MLVL-VLGDLHIPHR-----CN-TLPAKFKKLL-V--PG--------K-IQHILCTGNLC-TKESY-DYLKT-L--A--G---D----------VHIV-RGDFD---------E----------------------N-------L--------------N----------------------------------------------------------Y-----------------------PE-Q---KVVTV--GQFKIG-LIHGHQ-----------VIP-W-GDMASL-ALLQRQ-L----D-VDI-LISGH-THK-FEA--FEN-EN--------KFYINPGSATGA--Y--SA---L--E-S-----------N------------------------------------------------------------------------------------------------------------------------------------------------------------------------------------------------------------------------------------------------------------------------------------------------------------------------------------------------------------------------------------------------------------------------------------------------------------------I----I-P-SFVLMDI-QA-STVVTYVY-Q-----L-------I-GD------D--V--------------K-VERIEYKK-----S------------------------------------------------------------------------------------------------------------------------------------------------------------------------------------------------------------------------------------------------------
>Oreochromis_niloticus@XP_004554787
---------------------------------------------MA--GHRLVL-VLGDLHIPHR-----CN-TLPAKFKKLL-V--PG--------K-IQHILCTGNLC-TKESY-DYLKT-L--A--G---D----------VHIV-RGDFD---------E----------------------N-------L--------------N----------------------------------------------------------Y-----------------------PE-Q---KVVTV--GQFKIG-LIHGHQ-----------VIP-W-GDMASL-ALLQRQ-L----D-VDI-LISGH-THK-FEA--FEN-EN--------KFYINPGSATGA--Y--SA---L--E-S-----------N------------------------------------------------------------------------------------------------------------------------------------------------------------------------------------------------------------------------------------------------------------------------------------------------------------------------------------------------------------------------------------------------------------------------------------------------------------------I----I-P-SFVLMDI-QA-STVVTYVY-Q-----L-------I-GD------D--V--------------K-VERIEYKK-----S------------------------------------------------------------------------------------------------------------------------------------------------------------------------------------------------------------------------------------------------------
>Doliolum_nationalis@Dnat5109.H1.1
--------------------------------------------------------------------------------------------------------------------------------------------------------------------------------------------------------------------------------------------------------------------------------------------------------------------------------------------------------AMLQRQ-L----D-VDI-LLFGH-THK-FEA--YEH-DS--------HFYINPGSITGA--Y--SS---T--N-S-----------S------------------------------------------------------------------------------------------------------------------------------------------------------------------------------------------------------------------------------------------------------------------------------------------------------------------------------------------------------------------------------------------------------------------------------------------------------------------V----S-P-SFVLMDI-QS-STVVTYVY-Q-----L-------E-GQ------E--V--------------K-VERIEYQK------------------------------------------------------------------------------------------------------------------------------------------------------------------------------------------------------------------------------------------------------------
>Salpa_fusiformis@Sfus23556.H1.1
--------------------------------------------------MVLVL-VVGDMHIPYR-----AS-GLSPKFKKLL-V--PG--------K-IQHILCTGNLS-TRESY-DYLKT-L--A--S---D----------VHVV-RGDFD---------D----------------------N-------A--------------N----------------------------------------------------------Y-----------------------PE-Q---KVVTV--GQFRIG-MCHGHQ-----------ICP-W-GDIESL-ALLQRQ-L----D-VDI-LLFGH-THK-FEA--YEH-EN--------RFYINPGSITGA--Y--SP---T--N-T-----------N------------------------------------------------------------------------------------------------------------------------------------------------------------------------------------------------------------------------------------------------------------------------------------------------------------------------------------------------------------------------------------------------------------------------------------------------------------------V----T-P-SFVLMDI-QA-GTVVTYVY-Q-----L-------H-GN------D--V--------------K-VERIEYHK-----S------------------------------------------------------------------------------------------------------------------------------------------------------------------------------------------------------------------------------------------------------
>Ophionotus_victoriae@SRA7054.H1.1
---------------------------------------------------LVVL-VLGDLHIPHR-----KS-GLPAKFKKLL-V--PG--------K-IQHILCTGNLC-TKESY-DYLKT-L--A--S---D----------VHVV-RGDFD---------E----------------------N-------V--------------S----------------------------------------------------------Y-----------------------PE-Q---KVVTV--GQFRIG-ICHGHQ-----------IVP-W-GDVESL-ALVQRQ-L----D-VDI-LISGQ-THK-FEA--FEH-ES--------KFYINPGSATGA--Y--SP---V--D-T-----------N------------------------------------------------------------------------------------------------------------------------------------------------------------------------------------------------------------------------------------------------------------------------------------------------------------------------------------------------------------------------------------------------------------------------------------------------------------------V----S---------------------------------------------------------------------------------------------------------------------------------------------------------------------------------------------------------------------------------------------------------------------------------------------------------------------------------------
>Anas_platyrhynchos@EOA95238
---------------------------------------------MT--PGKLVL-VLGDLHIPHR-----CN-SLPAKFKKLL-V--PG--------K-IQHILCTGNLC-TKDTY-DYLKT-L--A--G---D----------VHVV-RGDFD---------E----------------------N-------L--------------N----------------------------------------------------------Y-----------------------PE-Q---KVVTV--GQFKIG-LIHGHQ-----------VIP-W-GDMASL-ALLQRQ-F----D-VDI-LISGH-THK-FEA--FEH-EN--------KFYINPGSATGA--Y--HA---L--E-N-----------N------------------------------------------------------------------------------------------------------------------------------------------------------------------------------------------------------------------------------------------------------------------------------------------------------------------------------------------------------------------------------------------------------------------------------------------------------------------I----I-P-SFVLMDI-QA-STVVTYVY-Q-----L-------I-GD------D--V--------------K-VERIEYKK-----S------------------------------------------------------------------------------------------------------------------------------------------------------------------------------------------------------------------------------------------------------
>Anas_platyrhynchos@EOA93900
------------------------------------------LKTLSFLCVKLVL-VLGDLHIPHR-----CS-GLPVKFKNLL-V--PG--------K-IQHILCTGNLC-TKESY-DYLRT-L--A--G---D----------IHVV-RGD-S---------E----------------------S-------L--------------N----------------------------------------------------------Y-----------------------PE-Q---KVVTV--GQFRIG-LIHGHQ-----------VIP-W-GDVASL-ALLQRQ-L----D-VDI-LISGH-THK-FEA--FEH-EN--------KFYINPGSATGA--Y--SA---L--E-T-----------N------------------------------------------------------------------------------------------------------------------------------------------------------------------------------------------------------------------------------------------------------------------------------------------------------------------------------------------------------------------------------------------------------------------------------------------------------------------I----I-P-SFVLMDI-QA-STVVTYVY-Q-----L-------I-ED------D--V--------------K-VERIEFKK-----Y------------------------------------------------------------------------------------------------------------------------------------------------------------------------------------------------------------------------------------------------------
>Chelonia_mydas@EMP37118
-------------------------------------------------PCKLVL-VLGDLHIPHR-----CN-NLPAKFKKLL-V--PG--------K-IQHILCTGNLC-TKESY-DYLKT-L--A--G---D----------VHIV-RGDFD---------E----------------------N-------L--------------N----------------------------------------------------------Y-----------------------PE-Q---KVVTV--GQFKIG-LIHGHQ-----------VIP-W-GDMASL-ALLQRQ-F----D-VDI-LISGH-THK-FEA--FEH-EN--------KFYINPGSATGA--Y--SA---L--E-N-----------N------------------------------------------------------------------------------------------------------------------------------------------------------------------------------------------------------------------------------------------------------------------------------------------------------------------------------------------------------------------------------------------------------------------------------------------------------------------I----I-P-SFVLMDI-QA-STVVTYVY-Q-----L-------I-GD------D--V--------------K-VERIEYKK------------------------------------------------------------------------------------------------------------------------------------------------------------------------------------------------------------------------------------------------------------
>Columba_livia@EMC86902
-----------------------------------------------VTPDKLVL-VLGDLHIPHR-----CN-SLPAKFKKLL-V--PG--------K-IQHILCTGNLC-TKDTY-DYLKT-L--A--G---D----------VHVV-RGDFD---------E----------------------N-------L--------------N----------------------------------------------------------Y-----------------------PE-Q---KVVTV--GQFKIG-LIHGHQ-----------VIP-W-GDMASL-ALLQRQ-F----D-VDI-LISGH-THK-FEA--FEH-EN--------KFYINPGSATGA--Y--HA---L--E-N-----------N------------------------------------------------------------------------------------------------------------------------------------------------------------------------------------------------------------------------------------------------------------------------------------------------------------------------------------------------------------------------------------------------------------------------------------------------------------------I----I-P-SFVLMDI-QA-STVVTYVY-Q-----L-------I-GD------D--V--------------K-VERIEYKK-----S------------------------------------------------------------------------------------------------------------------------------------------------------------------------------------------------------------------------------------------------------
>Chelonia_mydas@EMP40658
--------------------------------------------------------------------------------------------------------------------------------------------------------------------X----------------------N-------L--------------N----------------------------------------------------------Y-----------------------PE-Q---KVVTV--GQFKIG-LIHGHQ-----------VIP-W-GDTASL-ALLQRQ-L----D-VDI-LISGH-THK-FEA--FEH-EN--------KFYINPGSATGA--Y--NA---L--E-I-----------N------------------------------------------------------------------------------------------------------------------------------------------------------------------------------------------------------------------------------------------------------------------------------------------------------------------------------------------------------------------------------------------------------------------------------------------------------------------I----I-P-SFVLMDI-QA-STVVTYVY-Q-----L-------I-GD------D--V--------------K-VERIEYKK-----P------------------------------------------------------------------------------------------------------------------------------------------------------------------------------------------------------------------------------------------------------
>Botryllus_schlosseri@CT01131028.H1.1
---------------------------------------------------VLVL-VVGDLHIPHR-----AS-GLSPKFKKLL-V--PG--------K-IQHILCTGNLC-NKESY-DYLKT-L--A--S---D----------VHIV-RGDFD---------E----------------------N-------P--------------A----------------------------------------------------------Y-----------------------PE-H---KVVTV--GQFKIG-MCHGHQ-----------VVP-W-GDTDSL-AMVQRQ-L----D-VDI-LLFGH-THK-FEA--YEH-EG--------KFYINPGSITGA--Y--SP---L--S-V-----------D------------------------------------------------------------------------------------------------------------------------------------------------------------------------------------------------------------------------------------------------------------------------------------------------------------------------------------------------------------------------------------------------------------------------------------------------------------------V----I-P-SFVLMDI-QS-NTVVTYVY-Q-----L-------H-GS------D--V--------------K-VERIEFKK-----P------------------------------------------------------------------------------------------------------------------------------------------------------------------------------------------------------------------------------------------------------
>Alligator_sinensis@XM_006015256.H1.1
------------------------------------VCNQLLRPAQA--GHRLVL-VLGDLHIPHR-----CN-SLPAKFKKLL-V--PG--------K-IQHILCTGNLC-TKETY-DYLKT-L--A--G---D----------VHVV-RGDFD---------E----------------------N-------L--------------N----------------------------------------------------------Y-----------------------PE-Q---KVVTV--GQFKIG-LIHGHQ-----------VIP-W-GDVASL-ALLQRQ-F----D-VDI-LISGH-THK-FEA--FEH-EN--------KFYINPGSATGA--Y--HA---L--E-N-----------N------------------------------------------------------------------------------------------------------------------------------------------------------------------------------------------------------------------------------------------------------------------------------------------------------------------------------------------------------------------------------------------------------------------------------------------------------------------I----I-P-SFVLMDI-QA-STVVTYVY-Q-----L-------I-GD------D--V--------------K-VERIEYKK-----S------------------------------------------------------------------------------------------------------------------------------------------------------------------------------------------------------------------------------------------------------
>Alligator_sinensis@CT01131213.H1.1
------------------------------------------DGLAF--CVSLVL-VLGDLHIPHR-----CS-SLPAKFKKLL-V--PG--------K-IQHILCTGNLC-TKESY-DYLKT-L--T--A---D----------VHVV-RGDFD---------E----------------------N-------L--------------N----------------------------------------------------------Y-----------------------PD-Q---KVVTV--GQFKIG-LIHGHQ-----------VIP-W-GDMGSL-ALLQRQ-L----D-VDI-LISGH-THK-FEA--FEY-EN--------KFYVNPGSATGA--Y--NA---L--E-M-----------N------------------------------------------------------------------------------------------------------------------------------------------------------------------------------------------------------------------------------------------------------------------------------------------------------------------------------------------------------------------------------------------------------------------------------------------------------------------I----I-P-SFVLMDI-QA-SIIVTYVY-Q-----L-------T-GD------D--V--------------K-VERIEYKK-----S------------------------------------------------------------------------------------------------------------------------------------------------------------------------------------------------------------------------------------------------------
>Ambystoma_mexicanum@CT01131213.H1.1
---------------------------------------------MA--GHRLVL-VLGDLHIPHR-----CN-SLPAKFKKLL-V--PG--------K-IQHILCTGNLC-TKESY-DYLKT-L--A--G---D----------VHIV-RGDFD---------E----------------------N-------L--------------N----------------------------------------------------------Y-----------------------PE-Q---KVVTV--GQFKIG-LIHGHQ-----------VIP-W-GDMASL-ALLQRQ-L----D-VDI-LISGH-TQK-FEA--FEH-EN--------KFYINPGSATGA--Y--NA---L--E-S-----------N------------------------------------------------------------------------------------------------------------------------------------------------------------------------------------------------------------------------------------------------------------------------------------------------------------------------------------------------------------------------------------------------------------------------------------------------------------------I----I-P-SFVLMDI-QA-STVVTYVY-Q-----L-------I-GD------D--V--------------K-VERIEYKK-----S------------------------------------------------------------------------------------------------------------------------------------------------------------------------------------------------------------------------------------------------------
>Caiman_crocodilus@Contig2485.H1.1
------------------------------------VCNQLLRPAQA--GHRLVL-VLGDLHIPHR-----CN-SLPAKFKKLL-V--PG--------K-IQHILCTGNLC-TKETY-DYLKT-L--A--G---D----------VHVV-RGDFD---------E----------------------N-------L--------------N----------------------------------------------------------Y-----------------------PE-Q---KVVTV--GQFKIG-LIHGHQ-----------VIP-W-GDVASL-ALLQRQ-F----D-VDI-LISGH-THK-FEA--FEH-EN--------KFYINPGSATGA--Y--HA---L--E-N-----------N------------------------------------------------------------------------------------------------------------------------------------------------------------------------------------------------------------------------------------------------------------------------------------------------------------------------------------------------------------------------------------------------------------------------------------------------------------------I----I-P-S-----------------------------------------------------------------------------------------------------------------------------------------------------------------------------------------------------------------------------------------------------------------------------------------------------------------------------------
>Caretta_caretta@CT01131213.H1.1
---------------------------------------------LT--SNKLVL-VLGDLHIPHR-----CN-NLPAKFKKLL-V--PG--------K-IQHILCTGNLC-TKESY-DYLKT-L--A--G---D----------VHIV-RGDFD---------E----------------------N-------L--------------N----------------------------------------------------------Y-----------------------PE-Q---KVVTV--GQFKIG-LIHGHQ-----------VIP-W-GDTASL-ALLQRQ-L----D-VDI-LISGH-THK-FEA--FEH-EN--------KFYINPGSATGA--Y--NA---L--E-K-----------N------------------------------------------------------------------------------------------------------------------------------------------------------------------------------------------------------------------------------------------------------------------------------------------------------------------------------------------------------------------------------------------------------------------------------------------------------------------I----I-P-SFVLMDI-QA-STVVTYVY-Q-----L-------I-GD------D--V--------------K-VERIEYKK------------------------------------------------------------------------------------------------------------------------------------------------------------------------------------------------------------------------------------------------------------
>Chelonoidis_nigra@Contig17678.H1.1
---------------------------------------------LT--SNKLVL-VLGDLHIPHR-----CN-SLPAKFKKLL-V--PG--------K-IQHILCTGNLC-TKESY-DYLKT-L--A--G---D----------VHVV-RGDFD---------E----------------------N-------L--------------N----------------------------------------------------------Y-----------------------PE-Q---KVVTV--GQFKIG-LIHGHQ-----------VIP-W-GDMASM-ALLQRQ-L----D-VDI-LISGH-THK-FEA--FEH-EN--------KFYINPGSATGA--Y--NA---L--E-I-----------N------------------------------------------------------------------------------------------------------------------------------------------------------------------------------------------------------------------------------------------------------------------------------------------------------------------------------------------------------------------------------------------------------------------------------------------------------------------I----I-P-SFVLMDI-QA-STVVTYVY-Q-----L-------I-GD------D--V--------------K-VERIEYKK------------------------------------------------------------------------------------------------------------------------------------------------------------------------------------------------------------------------------------------------------------
>Chelonoidis_nigra@CT01131213.H1.1
-------------------------------------------------PHKLVL-VLGDLHIPHR-----CN-NLPAKFKKLL-V--PG--------K-IQHILCTGNLC-TKESY-DYLKT-L--A--G---D----------VHIV-RGDFD---------E----------------------N-------L--------------N----------------------------------------------------------Y-----------------------PE-Q---KVVTV--GQFKIG-LIHGHQ-----------VIP-W-GDMASL-ALLQRQ-F----D-VDI-LISGH-THK-FEA--FEH-EN--------KFYVNPGSATGA--Y--SA---L--E-N-----------N------------------------------------------------------------------------------------------------------------------------------------------------------------------------------------------------------------------------------------------------------------------------------------------------------------------------------------------------------------------------------------------------------------------------------------------------------------------I----I-P-SFVLMDI-QA-STVVTYVY-Q-----L-------I-GD------D--V--------------K-VERIEYKK------------------------------------------------------------------------------------------------------------------------------------------------------------------------------------------------------------------------------------------------------------
>Chrysemys_picta_bellii@CT01131213.H1.1
-------------------------------------------------PDKLVL-VLGDLHIPHR-----CN-NLPAKFKKLL-V--PG--------K-IQHILCTGNLC-TKESY-DYLKT-L--A--G---D----------VHIV-RGDFD---------E----------------------N-------L--------------N----------------------------------------------------------Y-----------------------PE-Q---KVVTV--GQFKIG-LIHGHQ-----------VIP-W-GDMASL-ALLQRQ-F----D-VDI-LISGH-THK-FEA--FEH-EN--------KFYINPGSATGA--Y--SA---L--E-N-----------N------------------------------------------------------------------------------------------------------------------------------------------------------------------------------------------------------------------------------------------------------------------------------------------------------------------------------------------------------------------------------------------------------------------------------------------------------------------I----I-P-SFVLMDI-QA-STVVTYVY-Q-----L-------I-GD------D--V--------------K-VERIEYKK------------------------------------------------------------------------------------------------------------------------------------------------------------------------------------------------------------------------------------------------------------
>Crocodylus_niloticus@CT01131213.H1.1
---------------------------------------------------LLVL-VLGDLHIPHR-----CS-SLPAKFKKLL-V--PG--------K-IQHILCTGNLC-TKETY-DYLKT-L--A--G---D----------VHVV-RGDFD---------E----------------------N-------L--------------N----------------------------------------------------------Y-----------------------PE-Q---KVVTV--GQFKIG-LIHGHQ-----------VIP-W-GDVASL-ALLQRQ-F----D-VDI-LISGH-THK-FEA--FEH-EN--------KFYINPGSATGA--Y--HA---L--E-N-----------N------------------------------------------------------------------------------------------------------------------------------------------------------------------------------------------------------------------------------------------------------------------------------------------------------------------------------------------------------------------------------------------------------------------------------------------------------------------I----I-P-SFVLMDI-QA-STVVTYVY-Q-----L-------I-GD------D--V--------------K-VERIEYKK-----S------------------------------------------------------------------------------------------------------------------------------------------------------------------------------------------------------------------------------------------------------
>Crocodylus_niloticus@toto6199.H1.1
------------------------------------------------------------------------------------------------------------------------------------------------------------------------------------------------------------------------------------------------------------------------------------------------------------------------------------------------------------------------------------------------------------------------------------------------------------------------------------------------------------------------------------------------------------------------------------------------------------------------------------------------------------------------------------------------------------------------------------------------------------------------------------------------------------------------------------------------------------------------------------------------------------------------P-SFVLMDI-QA-STIVTYVY-Q-----L-------T-GD------D--V--------------K-VERIEYKK-----S------------------------------------------------------------------------------------------------------------------------------------------------------------------------------------------------------------------------------------------------------
>Cyclorana_alboguttata@Calb5746.H1.1
---------------------------------------------MP--GHRLVL-VLGDLHIPHR-----CN-SLPAKFKKLL-V--PG--------K-IQHILCTGNLC-TKESY-DYLKT-L--A--G---D----------VHIV-RGDFD---------E----------------------N-------L--------------N----------------------------------------------------------Y-----------------------PE-Q---KVVTV--GQFKIG-LIHGHQ-----------VIP-W-GDMASL-ALLQRQ-L----D-VDI-MISGH-THK-FEA--FEH-EN--------KFYINPGSATGA--Y--NA---L--E-N-----------N------------------------------------------------------------------------------------------------------------------------------------------------------------------------------------------------------------------------------------------------------------------------------------------------------------------------------------------------------------------------------------------------------------------------------------------------------------------I----I-P-SFVLMDI-QA-STVVTYVY-Q-----L-------I-GD------D--V--------------K-VERIEYKK-----S------------------------------------------------------------------------------------------------------------------------------------------------------------------------------------------------------------------------------------------------------
>Elaphe_guttata@CT01131213.H1.1
---------------------------------------------------MLVL-VLGDLHIPHR-----CN-SLPAKFKKLL-V--PG--------K-IQHILCTGNLC-TKESY-DYLKT-L--A--G---D----------VHVV-RGDFD---------E----------------------N-------W--------------N----------------------------------------------------------Y-----------------------PE-Q---KVVTV--GQFKIG-LIHGHQ-----------VIP-W-GDVACL-ALLQRQ-F----D-VDI-LISGH-THK-FEA--FEH-EN--------KFYINPGSATGA--Y--SP---L--E-N-----------N------------------------------------------------------------------------------------------------------------------------------------------------------------------------------------------------------------------------------------------------------------------------------------------------------------------------------------------------------------------------------------------------------------------------------------------------------------------I----V-S-SFVLMDI-QA-STVVTYVY-Q-----L-------I-GD------D--V--------------K-VERIEYKK------------------------------------------------------------------------------------------------------------------------------------------------------------------------------------------------------------------------------------------------------------
>Emys_orbicularis@CT01131213.H1.1
-------------------------------------------------PEELVL-VLGDLHIPHR-----CN-YLPAKFKKLL-V--PG--------K-IQHILCTGNLC-TKESY-DYLKT-L--A--G---D----------VHIV-RGDFD---------E----------------------N-------L--------------N----------------------------------------------------------Y-----------------------PE-Q---KVVTV--GQFKIG-LIHGHQ-----------VIP-W-GDTASL-ALLQRQ-L----D-VDI-LISGH-THK-FEA--FEH-EN--------KFYINPGSATGA--Y--NA---L--E-I-----------N------------------------------------------------------------------------------------------------------------------------------------------------------------------------------------------------------------------------------------------------------------------------------------------------------------------------------------------------------------------------------------------------------------------------------------------------------------------I----I-P-SFVLMDI-QA-STVVTYVY-Q-----L-------I-GD------D--V--------------K-VERIEYKK------------------------------------------------------------------------------------------------------------------------------------------------------------------------------------------------------------------------------------------------------------
>Emys_orbicularis@Contig38575.H1.1
--------------------------------------------------------------------------------------------------------------------Y-DYLKT-L--A--G---D----------VHIV-RGDFD---------E--------------------------------------------------------------------------------------------------------------------------------------------------------------------------------------------------------------------FEH-EN--------KFYINPGSATGA--Y--SA---L--E-N-----------N------------------------------------------------------------------------------------------------------------------------------------------------------------------------------------------------------------------------------------------------------------------------------------------------------------------------------------------------------------------------------------------------------------------------------------------------------------------I----I-P-SFVLMDI-QA-STVVTYVY-Q-----L-------I-GD------D--V--------------K-VERIEYKK------------------------------------------------------------------------------------------------------------------------------------------------------------------------------------------------------------------------------------------------------------
>Eublepharis_macularius@Emac19122.H1.1
---------------------------------------------------MLVL-VLGDLHIPHR-----CN-SLPAKFKKLL-V--PG--------K-IQHILCTGNLC-TKESY-DYLKT-L--A--G---D----------VHVV-RGDFD---------E----------------------N-------L--------------N----------------------------------------------------------Y-----------------------PE-Q---KVVTV--GQFKIG-LIHGHQ-----------VIP-W-GDVASL-ALLQRQ-F----D-VDI-LISGH-THK-FEA--FEH-EN--------KFYINPGSATGA--Y--SA---L--E-N-----------N------------------------------------------------------------------------------------------------------------------------------------------------------------------------------------------------------------------------------------------------------------------------------------------------------------------------------------------------------------------------------------------------------------------------------------------------------------------I----I-P-SFVLMDI-QA-STVVTYVY-Q-----L-------I-GD------D--V--------------K-VERIEYKK-----S------------------------------------------------------------------------------------------------------------------------------------------------------------------------------------------------------------------------------------------------------
>Lampropholis_coggeri@Lcog49907.H2.1
--------------------------------------------------XMLVL-VLGDLHIPHR-----CN-SLPAKFKKLL-V--PX--------K-IQHILCTGNLC-TKESY-DYLKT-L--A--G---D----------VHVV-RGDFD---------E----------------------X-------L--------------N----------------------------------------------------------Y-----------------------PE-Q---KVVTV--GQFKIG-LIHGHQ-----------VIP-W-GDVASL-ALLQRQ-F----D-VDI-LISGH-THK-FEA--FEH-EN--------KFYINPGSATGA--Y--SA---L--E-N-----------N------------------------------------------------------------------------------------------------------------------------------------------------------------------------------------------------------------------------------------------------------------------------------------------------------------------------------------------------------------------------------------------------------------------------------------------------------------------I----I-P-SFVLMDI-QA-STVVTYVY-Q-----L-------I-GD------D--V--------------K-VERIEYKK-----S------------------------------------------------------------------------------------------------------------------------------------------------------------------------------------------------------------------------------------------------------
>Latimeria_chalumnae@CT01131213.H1.1
---------------------------------------------------MLVL-VLGDLHIPHR-----CN-TLPAKFKKLL-V--PG--------K-IQHILCTGNLC-TKESY-DYLKT-L--A--G---D----------VHIV-RGDFD---------E----------------------N-------L--------------N----------------------------------------------------------Y-----------------------PE-Q---KVVTV--GQFKIG-LIHGHQ-----------IIP-W-GDMASL-ALLQRQ-L----D-VDI-LISGH-TQK-FEA--FEH-EN--------KFYINPGSATGA--Y--NA---L--E-S-----------N------------------------------------------------------------------------------------------------------------------------------------------------------------------------------------------------------------------------------------------------------------------------------------------------------------------------------------------------------------------------------------------------------------------------------------------------------------------I----I-P-SFVLMDI-QA-STVVTYVY-Q-----L-------I-GD------D--V--------------K-VERIEYKK-----S------------------------------------------------------------------------------------------------------------------------------------------------------------------------------------------------------------------------------------------------------
>Notophthalmus_viridescens@Nvir2117.H1.1
---------------------------------------------------MLVL-VLGDLHIPHR-----CN-SLPAKFKKLL-V--PG--------K-IQHILCTGNLC-TKESY-DYLKT-L--A--G---D----------VHIV-RGDFD---------E----------------------N-------L--------------N----------------------------------------------------------Y-----------------------PE-Q---KVVTV--GQFKIG-LIHGHQ-----------VIP-W-GDMASL-ALLQRQ-L----D-VDI-LISGH-TQK-FEA--FEH-EN--------KFYINPGSATGA--Y--NA---L--E-S-----------N------------------------------------------------------------------------------------------------------------------------------------------------------------------------------------------------------------------------------------------------------------------------------------------------------------------------------------------------------------------------------------------------------------------------------------------------------------------I----I-P-SFVLMDI-QA-STVVTYVY-Q-----L-------I-GD------D--V--------------K-VERIEYKK-----S------------------------------------------------------------------------------------------------------------------------------------------------------------------------------------------------------------------------------------------------------
>Pelodiscus_sinensis@toto34760.H1.1
---------------------------------------------------QLVL-VLGDLHIPHR-----CN-SLPAKFKKLL-V--PG--------K-IQHILCTGNLC-TKESY-DYLKT-L--A--G---D----------VHIV-RGDFD---------E----------------------N-------L--------------N----------------------------------------------------------Y-----------------------PE-Q---KVVTV--GQFKIG-LIHGHQ-----------VIP-W-GDMASL-ALLQRQ-F----D-VDI-LISGH-THK-FEA--FEH-EN--------KFYINPGSTTGA--Y--SA---L--E-N-----------N------------------------------------------------------------------------------------------------------------------------------------------------------------------------------------------------------------------------------------------------------------------------------------------------------------------------------------------------------------------------------------------------------------------------------------------------------------------I----I-P-SFVLMDI-QA-STVVTYVY-Q-----L-------I-GD------D--V--------------K-VERIEYKK------------------------------------------------------------------------------------------------------------------------------------------------------------------------------------------------------------------------------------------------------------
>Phrynops_hilarii@CT01131213.H1.1
---------------------------------------------LT--PNKLVL-VLGDLHIPHR-----CN-SLPAKFKKLL-V--PG--------K-IQHILCTGNLC-TKESY-DYLKT-L--A--G---D----------VHIV-RGDFD---------E----------------------S-------L--------------N----------------------------------------------------------Y-----------------------PE-Q---KVVTV--GQFKIG-LIHGHQ-----------VIP-W-GDMASL-ALLQRQ-F----D-VDI-FISGH-TQK-FEA--FEH-EN--------KFYINPGSATGA--Y--SA---L--E-N-----------N------------------------------------------------------------------------------------------------------------------------------------------------------------------------------------------------------------------------------------------------------------------------------------------------------------------------------------------------------------------------------------------------------------------------------------------------------------------V----I-P-SFVLMDI-QA-STVVTYVY-Q-----L-------I-GD------D--V--------------K-VERIEYKK------------------------------------------------------------------------------------------------------------------------------------------------------------------------------------------------------------------------------------------------------------
>Phrynops_hilarii@Contig42858.H1.1
----------------------------------------------------------------------------------------------------------------------------------------------------------------------------------------------------------------------------------------------------------------------------------------------------------------------------------------------------------------------------------------------N--------KFYINPGSATGA--Y--NA---L--E-I-----------N------------------------------------------------------------------------------------------------------------------------------------------------------------------------------------------------------------------------------------------------------------------------------------------------------------------------------------------------------------------------------------------------------------------------------------------------------------------I----I-P-SFVLMDI-QA-STVVTYVY-Q-----L-------I-GD------D--V--------------K-VERIEYKK------------------------------------------------------------------------------------------------------------------------------------------------------------------------------------------------------------------------------------------------------------
>Podarcis_sp.@Contig2158.H1.1
-----------------------------------------------------------------------------AKFKKLL-V--PG--------K-IQHILCTGNLC-TKESY-DYLKT-L--A--G---D----------VHVV-RGDFD---------E----------------------N-------L--------------N----------------------------------------------------------Y-----------------------PE-Q---KVVTV--GQFKIG-LIHGHQ-----------VIP-W-GDMASL-ALLQRQ-F----D-VDI-LISGH-THK-FEA--FEH-EN--------KFYINPGSATGA--Y--SA---L--E-N-----------N------------------------------------------------------------------------------------------------------------------------------------------------------------------------------------------------------------------------------------------------------------------------------------------------------------------------------------------------------------------------------------------------------------------------------------------------------------------I----I-P-SFVLMDI-QA-STVVTYVY-Q-----L-------I-GD------D--V--------------K-VERIEYKK-----S------------------------------------------------------------------------------------------------------------------------------------------------------------------------------------------------------------------------------------------------------
>Pogona_vitticeps@toto531.H1.1
---------------------------------------------------MLVL-VLGDLHIPHR-----CN-SLPAKFKKLL-V--PG--------K-IQHILCTGNLC-TKDSY-DYLKT-L--A--G---D----------VHVV-RGDLD---------E----------------------N-------L--------------N----------------------------------------------------------Y-----------------------PE-Q---KVVTV--GQFKIG-LIHGHQ-----------VIP-W-GDVASL-ALLQRQ-F----D-VDI-LISGH-THK-FEA--FEH-EN--------KFYINPGSATGA--Y--SA---L--E-N-----------N------------------------------------------------------------------------------------------------------------------------------------------------------------------------------------------------------------------------------------------------------------------------------------------------------------------------------------------------------------------------------------------------------------------------------------------------------------------I----I-P-SFVLMDI-QA-STVVTYVY-Q-----L-------I-GD------D--V--------------K-VERIEYKK-----S------------------------------------------------------------------------------------------------------------------------------------------------------------------------------------------------------------------------------------------------------
>Protopterus_annectens@CT01131213.H1.1
---------------------------------------------------MLVL-VLGDLHIPHR-----CN-SLPAKFKKLL-V--PG--------K-IQHILCTGNLC-TKESY-DYLKT-L--A--G---D----------VHIV-RGDFD---------E----------------------N-------L--------------N----------------------------------------------------------Y-----------------------PE-Q---KVVTV--GQFKIG-LIHGHQ-----------AIP-W-GDMASL-ALLQRQ-L----D-VDI-LISGH-THK-FEA--FEH-EN--------KFYINPGSATGS--Y--TP---I--E-S-----------N------------------------------------------------------------------------------------------------------------------------------------------------------------------------------------------------------------------------------------------------------------------------------------------------------------------------------------------------------------------------------------------------------------------------------------------------------------------I----I-P-SFVLMDI-QA-STVVTYVY-Q-----L-------I-GD------D--V--------------K-VERIEYKK-----S------------------------------------------------------------------------------------------------------------------------------------------------------------------------------------------------------------------------------------------------------
>Ptychodera_flava@CT01131213.H1.1
------------------------------------------------------L-VLGDLHVPYR-----CN-GLPAKFKKLL-V--PG--------K-IQHILCTGNLC-TKESI-DYLKT-L--A--S---D----------VHVV-KGDFD---------E----------------------Q-------L--------------N----------------------------------------------------------Y-----------------------PE-Q---KVVTV--GQFRIG-LCHGHQ-----------VVP-W-GDIESL-ALVQRQ-L----D-VDI-LISGH-THK-FEA--FEH-EN--------KFFINPGSATGA--Y--NP---L--D-T-----------N------------------------------------------------------------------------------------------------------------------------------------------------------------------------------------------------------------------------------------------------------------------------------------------------------------------------------------------------------------------------------------------------------------------------------------------------------------------V----L-P-SFVLMDI-QA-STVVTYVY-Q-----L-------I-GE------E--V--------------K-VERIEYK-------------------------------------------------------------------------------------------------------------------------------------------------------------------------------------------------------------------------------------------------------------
>Python_regius@CT01131213.H1.1
---------------------------------------------------MLVL-VLGDLHIPHR-----CN-SLPAKFKKLL-V--PG--------K-IQHILCTGNLC-TKESY-DYLKT-L--A--G---D----------VHVV-RGDFD---------E----------------------N-------L--------------N----------------------------------------------------------Y-----------------------PE-Q---KVVTV--GQFKIG-LIHGHQ-----------VIP-W-GDVASL-ALLQRQ-F----D-VDI-LISGH-THK-FEA--FEH-EN--------KFYINPGSATGA--Y--SA---L--E-N-----------N------------------------------------------------------------------------------------------------------------------------------------------------------------------------------------------------------------------------------------------------------------------------------------------------------------------------------------------------------------------------------------------------------------------------------------------------------------------I----T-P-SFVLMDI-QA-STVVTYVY-Q-----L-------I-GD------D--V--------------K-VERIEYKK-----S------------------------------------------------------------------------------------------------------------------------------------------------------------------------------------------------------------------------------------------------------
>Rana_chensinensis@Rche11076.H1.1
---------------------------------------------MP--GHRLVL-VLGDLHIPHR-----CN-SLPAKFKKLL-V--PG--------K-IQHILCTGNLC-TKESY-DYLKT-L--A--G---D----------VHIV-XGDFX---------X----------------------N-------L--------------N----------------------------------------------------------Y-----------------------PE-Q---KXVXV--GQFKIG-LIHGHQ-----------VIP-W-GDMASL-XLLQRQ-L----D-VDI-MVSGH-TQK-FEA--FEH-EN--------KFYINPGSATGA--Y--SA---L--E-C-----------N------------------------------------------------------------------------------------------------------------------------------------------------------------------------------------------------------------------------------------------------------------------------------------------------------------------------------------------------------------------------------------------------------------------------------------------------------------------I----I-P-SFVLMDI-QA-STVVTYVY-Q-----L-------I-GD------D--V--------------K-VERIEYKK-----S------------------------------------------------------------------------------------------------------------------------------------------------------------------------------------------------------------------------------------------------------
>Scyliorhinus_canicula@toto70294.H1.1
--------------------------------------------------KMLVL-VLGDLHIPHR-----CN-TLPAKFKKLL-V--PG--------K-IQHILCTGNLC-TKESY-DYLKT-L--A--G---D----------VHIV-RGDFD---------E----------------------N-------L--------------N----------------------------------------------------------Y-----------------------PE-Q---KVVTV--GQFKIG-LIHGHQ-----------VIP-W-GDMASL-ALLQRQ-L----D-VDI-LISGH-THK-FEA--FEQ-ES--------KFYINPGSATGA--C--NA---L--E-G-----------N------------------------------------------------------------------------------------------------------------------------------------------------------------------------------------------------------------------------------------------------------------------------------------------------------------------------------------------------------------------------------------------------------------------------------------------------------------------I----I-P-SFVLMDI-QA-STVVTYVY-Q-----L-------I-SD------D--V--------------K-VERIEYKK-----S------------------------------------------------------------------------------------------------------------------------------------------------------------------------------------------------------------------------------------------------------
>Sphenodon_punctatus@toto1765.H1.1
---------------------------------------------MA--GHRLVL-VLGDLHIPHR-----CN-SLPAKFKKLL-V--PG--------K-IQHILCTGNLC-TKESY-DYLKT-L--A--G---D----------VHVV-RGDFD---------E----------------------N-------L--------------N----------------------------------------------------------Y-----------------------PE-Q---KVVTV--GQFKIG-LIHGHQ-----------VIP-W-GDVASL-ALLQRQ-F----D-VDI-LISGH-THK-FEA--FEH-EN--------KFYINPGSATGA--Y--NA---L--E-N-----------N------------------------------------------------------------------------------------------------------------------------------------------------------------------------------------------------------------------------------------------------------------------------------------------------------------------------------------------------------------------------------------------------------------------------------------------------------------------I----I-P-SFVLMDI-QA-STVVTYVY-Q-----L-------I-GD------D--V--------------K-VERIEYKK-----S------------------------------------------------------------------------------------------------------------------------------------------------------------------------------------------------------------------------------------------------------
>Trachemys_scripta@CT01131213.H1.1
---------------------------------------------------MLVL-VLGDLHIPHR-----CN-SLPAKFKKLL-V--PG--------K-IQHILCTGNLC-TKESY-DYLKT-L--A--G---D----------VHVV-RGDFD---------E----------------------N-------L--------------N----------------------------------------------------------Y-----------------------PE-Q---KVVTV--GQFKIG-LIHGHQ-----------VIP-W-GDMASL-ALLQRQ-F----D-VDI-LISGH-THK-FEA--FEH-EN--------KFYINPGSATGA--Y--SA---L--E-I-----------N------------------------------------------------------------------------------------------------------------------------------------------------------------------------------------------------------------------------------------------------------------------------------------------------------------------------------------------------------------------------------------------------------------------------------------------------------------------I----I-P-SFVLMDI-QA-STVVTYVY-Q-----L-------I-GD------D--V--------------K-VERIEYKK-----P------------------------------------------------------------------------------------------------------------------------------------------------------------------------------------------------------------------------------------------------------
