# Supplementary material for: A phylogenomic framework and timescale for comparative studies of tunicates
Source: BMC Biol. 2018 Apr 13;16:39. doi: 10.1186/s12915-018-0499-2 (PMC5899321; doi:10.1186/s12915-018-0499-2)
Supplement: Supplementary file 4 — Supporting data. Transcriptome assemblies, alignments, and trees. (ZIP 38502 kb) [file 12915_2018_499_MOESM4_ESM.zip › 12915_2018_499_MOESM4_ESM/12915_2018_499 (Delsuc) Files Updated 23-03-2018/tribe1245.fasta]

>Strongylocentrotus_purpuratus@XP_791287
---------------------------------------------MAE-TNP-TQ--IPA-VKWAQR--------AD-RLLLTIQVT--QA-K-N--V--N---LKF----DA-Q-K---LSF----S---C---------QG-------EN---N--V-N-YA-VDMEFHGEVDGD-S--S--K---P-I--V-G-RNIDL-TINK---K-E----------P-----G-N---YWPRLL--SD--K-T-K--RH-WLSTDFAKWKDE-D---------E-S----D-------D------E---------V-------A---A-------G---GPG--------------------------------------------------------------------------------------------------------------------------------------------------------------------------------------------------------------------------------------------------------------------------------------------------------------------G----P------------------------------------G-G--N----D-----D---------------R-------G-------L---N---------E---------M---------L-A----------------N------------------M------------------G--G-----------------M-------G-------------------G---M-------G--------G-MG-------G--M-----GGMPP----------------G--M-G---G---------------MGMP----------------------PG----------M---------------------------G---------G-----------M----G-M--P-----------P-----------GM-----G--GMG-MPP-------G--M-GG-----MGMP-----------------P---GMAG---M------------------GMPPGMAGMA-----------------------------------------------------------------------G------G--DVP--------------D-----------L-----------------------------G---D--------------------------------------E-D----D-----S----D------------D-------------E-----P---------I-----P-D---LEE--------------A-----D----D------------KE----T---E---G-R---S---E--------------------------------------------------------------------------------------------------------------------------------------------------------------
>Paracentrotus_lividus@CT01080814.H1.1
--------------------------------------------------NP-TK--TPA-VKWAQR--------TD-CILLKVEVP--KA-V-D--L--T---VNF----EP-Q-K---LSI----K---C---------KG-----G-PD---N--I-D-YA-LEFEFFGEINPE-N--S--K---Y-M-AL-G-RHIDM-LMQR---K-E----------A-----G-P---YWPRLT--QE--K-K-K--QH-WLSTDFGRWKDE-D---------E-S----D-------D------E---------I-------G---G-------G---G-G--------------------------------------------------------------------------------------------------------------------------------------------------------------------------------------------------------------------------------------------------------------------------------------------------------------------G----P------------------------------------G-G--D----D-----P---------------R-------G-------L---N---------E---------M---------L-A----------------N------------------M------------------G--G-----------------M-------G-------------------G---M-------G--------G-MG-------G--M-----G--------------------G--M-G---G---------------M-------------------------PG----------M---------------------------G---------G-----------M----A-G--M-----------P-----------GM-----G--GMA-GMP-------G--M-GG-----M--------------------P---GMGG---L---------------------------------------------------------------------------------------------------G------G--DVP--------------D-----------L-----------------------------G---D--------------------------------------E-D----D-----S----D------------D-------------E-----P---------I-----P-D---LEE--------------A-----A----D------------KE----T---E---G-R---S---E--------------------------------------------------------------------------------------------------------------------------------------------------------------
>Branchiostoma_floridae@CT01080814.H1.1
-----------------------------------------------M-ADK-PV--APA-VYWAQR--------DD-VLILTIQVE--DI-D-R--D--KNRKVTL----NE-K-S---LSF----S---G---------KG-----G-AE---N--K-D-YK-CDITFFKDVDVE-E--S--K---Y-N-AT-A-RGLKF-LIKK---K-E----------K-----G-P---YWTRLT--SE--K-M-K--LH-WLRTDFSYWKDE-D---------D-S----D-------D------E---------D-------Q---Q--------------------------------------------------------------------------------------------------------------------------------------------------------------------------------------------------------------------------------------------------------------------------------------------------------------------------------------------------------------------------------------R-----D---------------A-------N-------L---E---------K---------L---------M-A----------------Q------------------M------------------G--E-----------------S-------G-------------------G---G-------L--------G-DG-------D--A-----P---S--M---D-------D-L--D-D---E---------------K------D-----SD-----------DE----------E---------------------------L---------P-----------D----L-E---------------------------------------------------------------------------------------------------------------------------------------------------------------------------------------------------------------------------------------------------------------------------------------------------------------------------------------------------------------------------------------------------------------------------------------------------------------------------------------------------------------------------------------------------------------------------------------------------------------------------
>Saccoglossus_kowalevskii@XP_002732671
-------------------------------------------------MASDGVTMHPP-ILWAQR--------AD-VVFLTVDVS--DL-Q-K--P--E---IKL----DD-K-R---LFL----K---G---------KC-----G-HD---D--K-M-YL-ADLEFFGDINPK-D--S--R---Y-A-VR-D-RNIEF-IIKK---K-E----------S-----A-P---YWDRLL--KL--K-N-K--YH-WLKTDFHRWKDE-D---------D-S----D-------V------E---------T-------D------------------------------------------------------------------------------------------------------------------------------------------------------------------------------------------------------------------------------------------------------------------------------------------------------------------------------------------------------------------------------------------------D---------------K-------S-------L---E---------D---------M---------M-A----------------Q------------------M-----------------------------------------------G-------------------G---G-------F----------DG-------D--M-----P---D--M---D-------D-I--G-D---E---------------NGKETGPD-----SD-----------DE----------E---------------------------L---------P-----------D----L-E---------------------------------------------------------------------------------------------------------------------------------------------------------------------------------------------------------------------------------------------------------------------------------------------------------------------------------------------------------------------------------------------------------------------------------------------------------------------------------------------------------------------------------------------------------------------------------------------------------------------------
>Styela_plicata@CT01091006.H3.1
--------------------------------------------------------------------------------------------------------------------------------------------------------------------------------------------------------------R---K-E----------S-----G-P---FWPRLL--NS--K-I-K--QH-WLKVDFDKMKDE-D---------E-S----S-------D------D---------E-------V---NG------G---D----------------------------------------------------------------------------------------------------------------------------------------------------------------------------------------------------------------------------------------------------------------------------------------------------------------------------------------------------------------G-D--L----G-----G-------V-------GSP-----N-------L---D---------D---------MMAQ------M-A----------------R------------------GSGS---GG----------Y--DLND--------------LD---G--DDNE--PDSDD-----SDDEE---VP--DLE-AAPG-----D-ES-------E--N-----KSEKETTE---EPT-----------------------------------------------------------------------------------------------------------------------------------------------------------------------------------------------------------------------------------------------------------------------------------------------------------------------------------------------------------------------------------------------------------------------------------------------------------------------------------------------------------------------------------------------------------------------------------------------------------------------------------------------------------------------------------------------------------------------------------------------------------
>Halocynthia_roretzi@CT01080814.H1.1
-----------------------------------------------------------P-MKWAQR--------SD-MLYLTFCVE--DC-K-D--P--V---ITF----DE-K-K---ITF----R---G---------TG-----G-SQ---N--K-T-YV-SEMELYKEIDPM-D--C--K---K-S-PN-A-REIFC-VVRK---K-E----------S-----G-A---YWPRLL--NA--K-Q-K--VH-WLKVDFAHWRDESD---------S-S----D-------D------E---------A-------A--------------------------------------------------------------------------------------------------------------------------------------------------------------------------------------------------------------------------------------------------------------------------------------------------------------------------------------------------------------------------------A-E--K----A-----E---------------P-------N-------L---S---------D---------M---------M-A----------------Q------------------L------------------G--R-----------------G-------P-------------------G---S-------G------------------------------------------------------------------------------------------------------------------------------------------------------------------------------------------------------------------------------------------------------------------------------------------------P-----------------------------D------------L---------N--------------L-D-----D------M--D--------------------------------------------------------------S--------------------------------------Q-S----E-----D----S------------D-------------D-----E---------D-----V-P---EL------------------------------------------------------------------------------------------------------------------------------------------------------------------------------------------------------------------------------
>Dendrodoa_grossularia@CT01091006.H1.1
-------------------------------------------------------------------------------------------------------------------------FF----V---D---------KG-----E-RL---N--K-R-YN-AELELYKEIDPE-E--C--K---W-E-QT-T-RSIFI-HAGK---K-I----------S-----E-S---FWPRLL--NT--K-V-K--QH-WLTFDFDKLKDEDD---------E-S----S-------D------D---------E-------Y--------------------------------------------------------------------------------------------------------------------------------------------------------------------------------------------------------------------------------------------------------------------------------------------------------------------------------------------------------------------------------A-G--G----E-----Q---------------P-------G-------L---A---------E---------M---------M-A----------------Q------------------M------------------G--K-----------------G-------T-------------------G---T--------------------------------------------------------------------------------------------------------------------------------------------------------------------------------------------------------------------------------------------------------------------------------------------------------P-----------------------------D------------L---------G--------------D-L-----G------E--S--------------------------------------------------------------D--------------------------------------D-S----D-----D----S------------D-------------D-----E---------E-----V-P---DL------------------------------------------------------------------------------------------------------------------------------------------------------------------------------------------------------------------------------
>Molgula_occidentalis@CT01091006.H1.1
-------------------------------------------------------------------------------------------------------------------------------------------------------------------K-NDIEFYDEINSE-D--C--S---W-H-KN-G-LNIEC-KVAK---K-K----------T-----G-P---FWPRLL--KT--N-K-K--QH-WLRVDFQKWKDE-D---------D-S----S-------EE-----E---------K-------E---N-------D---M--------------------------------------------------------------------------------------------------------------------------------------------------------------------------------------------------------------------------------------------------------------------------------------------------------------------------------------------------------------------------G-----S---------------P-------N-------L---N---------E---------M---------M-A----------------Q------------------M------------------G--R-----------------G-------P-------------------G---S-------L------------------------------------------------------------------------------------------------------------------------------------------------------------------------------------------------------------------------------------------------------------------------------------------------------------------------------D------------PN--------A--------------M-Q-----D------LD-D----------------------------------------------------------S---E--------------------------------------D-D----E-----D----S------------D-------------D-----E---------S-----L-P---ELQ-----------------------------------------------------------------------------------------------------------------------------------------------------------------------------------------------------------------------------
>Molgula_tectiformis@CT01080814.H1.1
-----------------------------------------------------TR--MAP-MKWAQS--------ND-IVFLSIQVP--DC-K-K--P--Q---IRF----ES-H-K---VFF----D---A---------ID-----E-SQ---N--F-S-YK-NEIELYEEILPE-K--C--V---Y-I-KS-A-RSIEC-KIFK---K-N-N--------D-----T-V---FWPRLI--KE--K-Q-K--AH-WLSVDFQRWKDQ-D---------D-S----S-------DG-----E---------E-------A---D-------Q---M---------------------------------------------------------------------------------------------------------------------------------------------------------------------------------------------------------------------------------------------------------------------------------------------------------------------------G------------------------------------G-M--G----G-----N---------------P-------D-------I---A---------Q---------M---------M-A----------------Q------------------M------------------G--R-----------------G-------S-------------------G---T-------I------------------------------------------------------------------------------------------------------------------------------------------------------------------------------------------------------------------------------------------------------------------------------------------------------------------------------D------------PN--------T--------------M-N-----D------LGAD----------------------------------------------------------D---D--------------------------------------S-D----E-----D----S------------D-------------D-----E---------D-----I-P---ELE-----------------------------------------------------------------------------------------------------------------------------------------------------------------------------------------------------------------------------
>Molgula_gulf@CT01091006.H1.1
-------------------------------------------------------------------------------VFLTFEVK--SC-K-E--Y--H---RLF----SK-RIK---XYF----E---G---------KG-----D-AT---I--K-S-YK-NEVEMFDEIVPD-E--C--V---W-S-KK-P-GAIEC-KIIK---K-N-K--------D-----A-S---FWPRLH--KL--K-Q-K--QH-WLHTDFQRWKDE-S---------D-S----S-------DD-----E---------DVG-----S---G-------M---P---------------------------------------------------------------------------------------------------------------------------------------------------------------------------------------------------------------------------------------------------------------------------------------------------------------------------M------------------------------------G-M--G----D-----N---------------D-------G-------L---A---------Q---------M---------M-A----------------Q------------------M------------------G--R-----------------G-------G-------------------G---TA--GMPAM------------------------------------------------------------------------------------------------------------------------------------------------------------------------------------------------------------------------------------------------------------------------------------------------------------------------------D------------PN--------D--------------M-G-----D------LDG-----------------------------------------------------------D---T--------------------------------------S-E----E-----D----S------------D-------------D-----E---------D-----L-P---ELQ-----------------------------------------------------------------------------------------------------------------------------------------------------------------------------------------------------------------------------
>Ciona_intestinalis@XP_002125255
MNRTCRPASRFVEKISSNFYRSDFIIKEQTRRNILFKMTADVKS-NGD-AQS-TR--PAP-TMWAQR--------PQ-VVYLTFKVD--GC-K-N--P--K---VTF----NN-N-K---VEF----S---G---------ED-----S-TK---K--I-V-YQ-NNLEFFEEIDPE-Q--S--V---W-S-TK-G-MGVEC-TIAK---K-L----------N-------E---TWPRLT--KE--K-T-K--IH-WLKVDFGKWKDE-D---------D-T----D-------D------E---------EV------G---G-------G---G----------------------------------------------------------------------------------------------------------------------------------------------------------------------------------------------------------------------------------------------------------------------------------------------------------------------------------------------------------------G-G-------G-----E---------------P-------D-------L---S---------Q---------M---------M-A----------------Q------------------M------------------G--G-----------------G-------IP--------G---------M---G-------G------------------------------------------------------------------------------------------------------------------------------------------------------------------------------------------------------------------------------------------------------------------------------------------------------------------------------G------------MP--------D--------------M-A-----D------L--P----------------------------------------------------------E-------------------------------------------------V-----D----S------------D-------------D-----E---------D-----I-P---ELE-------------ET-----E----E------------A--------------------------------------------------------------------------------------------------------------------------------------------------------------------------------------
>Diplosoma_listerianum@CN499308.H2.1
------------------------------------------------------R--AAP-AMWAQR--------NP-VIFITFKVE--SC-K-N--P--K---VVF----ES-N-K---LVF----T---G---------ED-----Q-NS---K--N-K-YY-NELEVFEEIKPE-G--C--V---W-A-KK-G-PGVEC-TLQK---K-E----------N-------G---FWPRLL--KN--K-T-K--MH-WLKVDFNRWIDE-D---------D-I----E-------P------E---------E-------A---P----------------------------------------------------------------------------------------------------------------------------------------------------------------------------------------------------------------------------------------------------------------------------------------------------------------------------------------------------------------------------E-N--D----Y-----D-------------------------------L---S---------Q---------M---------M-A----------------Q------------------M------------------G--G--------------------------------------------------------------------AG-------G--M-------------------------------------------------------------------------------------------------------------------------------------------------------------------------------------------------------------------------------------------------------------------------P-----------------------------G------------MP-------------------------D-----M------A--G-L--------------G-----------E-----------------------------D---Y--------------------------------------DEE----D-----D----S------------D-------------D-----E---------D-----L-P---DLE-----------------------------------------------------------------------------------------------------------------------------------------------------------------------------------------------------------------------------
>Cystodytes_dellechiajei@Cdel19929.H1.1
--------------------------------------------------------------------------------------------------------------------------------------------------------------------------------------------------------EC-TLQK---K-E----------N-------G---FWPRLL--KE--K-T-K--IH-WLKVDFNRWIDE-D---------E-I----D--------------E---------Q-------Q---P----------------------------------------------------------------------------------------------------------------------------------------------------------------------------------------------------------------------------------------------------------------------------------------------------------------------------------------------------------------------------E-E--D----Y-----D-------------------------------L---S---------Q---------M---------M-A----------------Q------------------M------------------G--G--------------------------------------------------------------------AG------------------------------------------------------------------------------------------------------------------------------------------------------------------------------------------------------------------------------------------------------------------------------------------------------------------G------------MP-------------------------N-----M------D--G-I--------------G-----------D-----------------------------D---F--------------------------------------AEE----E-----D----S------------D-------------D-----E---------E-----L-P---DLE-----------------------------------------------------------------------------------------------------------------------------------------------------------------------------------------------------------------------------
>Ciona_savignyi@CT01080814.H2.1
--------------------------------------------------RS-TR--AAA-AMWAQR--------PQ-LVYLTFKVE--SC-K-N--P--D---VKF----ES-N-K---VIF----T---G---------ED-----G-SQ---K--V-L-FK-NEFEFYDEIKPE-E--S--T---W-N-KK-G-MGIEC-TIAK---K-L----------N-------E---TWPRLT--KD--K-A-K--VH-WLKVDFTKWKDE-D---------D-S----E-------D------D---------D-------S---A-------P---P----------------------------------------------------------------------------------------------------------------------------------------------------------------------------------------------------------------------------------------------------------------------------------------------------------------------------------------------------------------S-G-------G-----E---------------P-------D-------F---S---------Q---------M---------M-A----------------Q------------------M------------------G--G-----------------G-------MPGM--PGMGG---------M---G-------G------------------------------------------------------------------------------------------------------------------------------------------------------------------------------------------------------------------------------------------------------------------------------------------------------------------------------D------------MP--------D--------------M-D-----D------L--P----------------------------------------------------------E-------------------------------------------------V-----D----S------------D-------------D-----E---------D-----I-P---EL------------------------------------------------------------------------------------------------------------------------------------------------------------------------------------------------------------------------------
>Clavelina_lepadiformis@CT01091006.H1.1
--------------------------------------------------------------------------------------------------------VSF----EK-D-K---VTF----T---G---------TD-----H-ST---V--T-H-YA-NTIEMNDEIKPE-G--C--I---W-A-KK----------------K-T----------L-------D---FWPRLT--KD--K-A-K--IH-WLRVDFNKWKDE-D---------D-S----S-------D------D---------E-------G---R----------------------------------------------------------------------------------------------------------------------------------------------------------------------------------------------------------------------------------------------------------------------------------------------------------------------------------------------------------------------------Q-R-------G-----N---------------L-------I-------F---S---------N---------L---------M-A----------------Q------------------M------------------G------------------------------------------------------------------------------------------------------------------------------------------------------------------------------------------------------------------------------------------------------------------------------------------------------------------------------------------------------------------------------------------------------------------------------------------------------------------------------------------------------------------------------------------------------------------------------------------------------------------------------------------------------------------------------------------------------------------------------------------------------------------------------------------------------------------------------------------------------------------
>Homo_sapiens@X1
-----------------------------------------------------MQ--PAS-AKWYDR--------RD-YVFIEFCVE--DS-K-D--V--N---VNF----EK-S-K---LTF----S---C---------LG-----G-SD---N--F-K-HL-NEIDLFHCIDPN-D--S--K---H-K-RT-D-RSILC-CLRK---G-E----------S-----G-Q---SWPRLT--KE--R-A-K--LN-WLSVDFNNWKDW-E---------D-D----S-------D------E---------D-------M----------------------------------------------------------------------------------------------------------------------------------------------------------------------------------------------------------------------------------------------------------------------------------------------------------------------------------------------------------------------------------------------------------------S-------N-------F---D---------R---------F---------S-E----------------M------------------M------------------N--N-----------------M-------G-------------------G---D-------------------------------------------------------------------------------------------------------------------------------------------------------------------------------------------------------------------------------------------------------------------------------------------------------------------------------------------------------------E--------------D-V-----D------L--PEV--------------D-----------G-----------------------------A---D--------------------------------------D-D----------S----Q------------D-------------S-----D---------D-----E-----KMP--------------D-----L----E---------------------------------------------------------------------------------------------------------------------------------------------------------------------------------------------------
>Mus_musculus@AAI66579
-----------------------------------------------------MQ--PAS-AKWYDR--------RD-YVFIEFCVE--DS-K-D--V--N---VNF----EK-S-K---LTF----S---C---------LG-----G-SD---N--F-K-HL-NEIDLFHCIDPN-D--S--K---H-K-RT-D-RSILC-CLRK---G-E----------S-----G-Q---SWPRLT--KE--R-A-K--LN-WLSVDFNNWKDW-E---------D-D----S-------D------E---------D-------M----------------------------------------------------------------------------------------------------------------------------------------------------------------------------------------------------------------------------------------------------------------------------------------------------------------------------------------------------------------------------------------------------------------S-------N-------F---D---------R---------F---------S-E----------------M------------------M------------------D--H-----------------M-------G-------------------G---D-------------------------------------------------------------------------------------------------------------------------------------------------------------------------------------------------------------------------------------------------------------------------------------------------------------------------------------------------------------E--------------D-V-----D------L--PEV--------------D-----------G-----------------------------A---D--------------------------------------D-D----------S----Q------------D-------------S-----D---------D-----E-----KMP--------------D-----L----E---------------------------------------------------------------------------------------------------------------------------------------------------------------------------------------------------
>Bos_taurus@AAU04847
-----------------------------------------------------MQ--PAS-AKWYDR--------GG-YVFIEFCVE--DS-K-D--V--N---VNF----EK-S-K---LTF----S---C---------LG-----G-SD---N--F-K-HL-NEIDLFHCIDPN-D--S--K---H-K-RT-D-RSILC-CLRK---G-E----------S-----G-Q---SWPRLT--KE--R-A-K--LN-WLSVDFNNWKDW-E---------D-D----S-------D------E---------D-------M----------------------------------------------------------------------------------------------------------------------------------------------------------------------------------------------------------------------------------------------------------------------------------------------------------------------------------------------------------------------------------------------------------------S-------N-------F---D---------R---------F---------S-E----------------M------------------M------------------N--N-----------------M-------G-------------------G---D-------------------------------------------------------------------------------------------------------------------------------------------------------------------------------------------------------------------------------------------------------------------------------------------------------------------------------------------------------------E--------------D-V-----D------L--PEV--------------D-----------G-----------------------------A---D--------------------------------------D-D----------S----Q------------D-------------S-----D---------D-----E-----KMP--------------D-----L----E---------------------------------------------------------------------------------------------------------------------------------------------------------------------------------------------------
>Monodelphis_domestica@XP_001364148
-----------------------------------------------------MQ--PAS-AKWYDR--------RD-YVFIEFCVE--DS-K-D--V--N---VNF----EK-S-K---LTF----S---C---------LG-----G-SD---N--Y-K-HL-NEIDLFQYIDPN-D--S--K---H-K-RT-D-RSILC-CLRK---G-E----------S-----G-Q---SWPRLT--KE--R-A-K--LN-WLSVDFNNWKDW-E---------D-D----S-------D------E---------D-------M----------------------------------------------------------------------------------------------------------------------------------------------------------------------------------------------------------------------------------------------------------------------------------------------------------------------------------------------------------------------------------------------------------------S-------N-------F---D---------R---------F---------S-E----------------M------------------M------------------N--N-----------------M-------G-------------------G---D-------------------------------------------------------------------------------------------------------------------------------------------------------------------------------------------------------------------------------------------------------------------------------------------------------------------------------------------------------------E--------------D-V-----D------L--PEV--------------D-----------G-----------------------------A---D--------------------------------------D-D----------S----P------------D-------------S-----D---------D-----E-----KMP--------------D-----L----E---------------------------------------------------------------------------------------------------------------------------------------------------------------------------------------------------
>Gallus_gallus@NP_001263235
-----------------------------------------------------MQ--PAS-AKWYDR--------RD-YVFIEFCVE--DS-K-D--V--N---VNF----EK-S-K---LTF----S---C---------LG-----G-SD---N--F-K-HL-NEIDLFNNIDPN-E--S--K---H-K-RT-D-RSILC-CLRK---G-E----------S-----G-Q---AWPRLT--KE--R-A-K--LN-WLSVDFNNWKDW-E---------D-D----S-------D------E---------D-------M----------------------------------------------------------------------------------------------------------------------------------------------------------------------------------------------------------------------------------------------------------------------------------------------------------------------------------------------------------------------------------------------------------------S-------N-------F---D---------R---------F---------S-E----------------M------------------M------------------N--N-----------------M-------G-------------------G---D-------------------------------------------------------------------------------------------------------------------------------------------------------------------------------------------------------------------------------------------------------------------------------------------------------------------------------------------------------------D--------------D-V-----D------L--PEV--------------D-----------G-----------------------------A---D--------------------------------------D-D----------S----P------------D-------------S-----D---------D-----E-----KMP--------------D-----L----E---------------------------------------------------------------------------------------------------------------------------------------------------------------------------------------------------
>Taeniopygia_guttata@XP_002199885
-----------------------------------------------------XQ--PAS-AKWYDR--------RD-YVFIEFCVE--DS-K-D--V--N---VNF----EK-S-K---LTF----S---C---------LG-----G-SD---N--F-K-HL-NEIDLFNNIDPN-E--S--K---H-K-RT-D-RSILC-CLRK---G-E----------S-----G-Q---AWPRLT--KE--R-A-K--LN-WLSVDFNNWKDW-E---------D-D----S-------D------E---------D-------M----------------------------------------------------------------------------------------------------------------------------------------------------------------------------------------------------------------------------------------------------------------------------------------------------------------------------------------------------------------------------------------------------------------S-------N-------F---D---------R---------F---------S-E----------------M------------------M------------------N--N-----------------M-------G-------------------G---D-------------------------------------------------------------------------------------------------------------------------------------------------------------------------------------------------------------------------------------------------------------------------------------------------------------------------------------------------------------D--------------D-V-----D------L--PEV--------------D-----------G-----------------------------A---D--------------------------------------D-D----------S----P------------N-------------S-----X-----------------------------------------------------------------------------------------------------------------------------------------------------------------------------------------------------------------------------------------------------
>Ornithorhynchus_anatinus@XP_001512870
-----------------------------------------------------XQ--PAS-AKWYDR--------RD-YVFIEFCVE--DS-K-D--V--N---VNF----EK-S-K---LTF----S---C---------LG-----G-GD---N--F-K-HL-NEIDLFQYIDPN-D--S--K---H-K-RT-D-RSILC-CLRK---G-E----------S-----G-Q---SWPRLT--KE--R-A-K--LN-WLSVDFNNWKDW-E---------D-D----S-------D------E---------D-------L----------------------------------------------------------------------------------------------------------------------------------------------------------------------------------------------------------------------------------------------------------------------------------------------------------------------------------------------------------------------------------------------------------------S-------N-------F---D---------R---------F---------S-E----------------M------------------M------------------N--N-----------------M-------G-------------------G---D-------------------------------------------------------------------------------------------------------------------------------------------------------------------------------------------------------------------------------------------------------------------------------------------------------------------------------------------------------------E--------------D-V-----D------L--PEV--------------D-----------G-----------------------------V---D--------------------------------------D-D----------S----P------------D-------------S-----D---------D-----E-S---KLP--------------F-----A----I------------TR-------------------------------------------------------------------------------------------------------------------------------------------------------------------------------------
>Xenopus_tropicalis@CAJ82995
-----------------------------------------------------MQ--PAS-AKWYDR--------RD-YVFVEFCVE--DS-K-E--V--K---TDF----DK-N-K---LTF----S---C---------LG-----G-AD---N--V-K-YL-NEVELFQSIDPN-E--S--K---H-K-RT-D-RSVLC-CLRK---G-E----------S-----G-Q---SWPRIT--KE--K-A-K--LN-WLSVDFNNWKDW-E---------D-D----S-------D------E---------D-------M----------------------------------------------------------------------------------------------------------------------------------------------------------------------------------------------------------------------------------------------------------------------------------------------------------------------------------------------------------------------------------------------------------------S-------N-------F---D---------R---------F---------S-E----------------M------------------M------------------N--N-----------------M-------G-------------------G---D-------------------------------------------------------------------------------------------------------------------------------------------------------------------------------------------------------------------------------------------------------------------------------------------------------------------------------------------------------------E--------------D-V-----D------L--PEV--------------D-----------G-----------------------------A---D--------------------------------------D-D----------S----P------------D-------------S-----D---------D-----E-----KMP--------------D-----L----E---------------------------------------------------------------------------------------------------------------------------------------------------------------------------------------------------
>Xenopus_laevis@AAH44075
-----------------------------------------------------MQ--PAS-AKWYDR--------RD-YVFLEFCVE--DS-K-N--V--K---TDF----DK-N-K---LTF----S---C---------LG-----G-AD---S--V-K-YL-NEVELFQSIDPN-A--S--K---H-K-RT-D-RSVLC-CLRK---G-E----------P-----G-K---SWPRLT--KE--K-A-K--LN-WLSVDFNNWKDW-E---------D-D----S-------D------E---------D-------M----------------------------------------------------------------------------------------------------------------------------------------------------------------------------------------------------------------------------------------------------------------------------------------------------------------------------------------------------------------------------------------------------------------S-------N-------F---D---------H---------F---------S-E----------------M------------------M------------------N--N-----------------M-------G-------------------G---D-------------------------------------------------------------------------------------------------------------------------------------------------------------------------------------------------------------------------------------------------------------------------------------------------------------------------------------------------------------E--------------D-V-----D------L--PEV--------------D-----------G-----------------------------A---D--------------------------------------D-D----------S----P------------D-------------S-----D---------D-----E-----KMP--------------D-----L----E---------------------------------------------------------------------------------------------------------------------------------------------------------------------------------------------------
>Rana_catesbeiana@ACO51775
-----------------------------------------------------MQ--PAS-AKWYDR--------RD-YVFVEFCVE--DS-K-E--V--K---LDF----EK-T-K---LIF----S---C---------LG-----G-AD---N--V-K-HS-NEVELYQSIDPN-E--S--K---H-K-RT-D-RSVLC-CLRK---G-E----------S-----G-Q---SWPRLT--KE--K-A-K--LN-WLCVDFNNWKDW-E---------D-D----S-------D------E---------D-------L----------------------------------------------------------------------------------------------------------------------------------------------------------------------------------------------------------------------------------------------------------------------------------------------------------------------------------------------------------------------------------------------------------------S-------N-------F---D---------R---------F---------S-E----------------M------------------M------------------N--N-----------------M-------G-------------------G---D-------------------------------------------------------------------------------------------------------------------------------------------------------------------------------------------------------------------------------------------------------------------------------------------------------------------------------------------------------------E--------------D-V-----D------L--PEV--------------D-----------G-----------------------------A---D--------------------------------------D-D----------S----P------------D-------------S-----D---------D-----E-----KMP--------------D-----P----E---------------------------------------------------------------------------------------------------------------------------------------------------------------------------------------------------
>Callorhinchus_milii@CT01080830.H1.1
----------------------------------------------------------------------------------------------------------------------------------------------------------------------------------D--S--R---Q-K-RT-D-RSVLC-YIRK---G-E----------S-----G-Q---SWPRLT--KE--K-T-K--LN-WLSVDFNNWKDW-E---------D-E----G-------D------D---------D-------M----------------------------------------------------------------------------------------------------------------------------------------------------------------------------------------------------------------------------------------------------------------------------------------------------------------------------------------------------------------------------------------------------------------P-------S-------F---D---------R---------F---------S-E----------------V--------------------------------------------------------------------------------------------------------------------------------------------------------------------------------------------------------------------------------------------------------------------------------------------------------------------------------------------------------------------------------------------------------------------------------------------------------------------------------------------------------------------------------------------------------------------------------------------------------------------------------------------------------------------------------------------------------------------------------------------------------------------------------------------------------------------------------------------------------------------------------------------------------
>Leucoraja_erinacea@CT01080830.H1.1
-----------------------------------------------------MQ--PAATAKWYDG--------RD-YVFVEFCVE--DS-K-D--V--Q---INF----EK-E-K---FTF----S---C---------LG-----G-AE---N--V-K-HF-NEVNLFNAIDPN-D--S--R---H-K-RT-D-RSVLC-YLRK---G-E----------S-----G-Q---KWPRLT--KE--T-P-K--LN-WLKVDFNNWRDW-D---------D-DP---E-------E------E---------D-------L----------------------------------------------------------------------------------------------------------------------------------------------------------------------------------------------------------------------------------------------------------------------------------------------------------------------------------------------------------------------------------------------------------------S-------S-------F---E---------K---------F---------S-Q----------------M------------------M------------------N--N-----------------M-------G-------------------G---D-------------------------------------------------------------------------------------------------------------------------------------------------------------------------------------------------------------------------------------------------------------------------------------------------------------------------------------------------------------D--------------D-G-----D------I--PDV--------------D-----------G-----------------------------M---D--------------------------------------D-DG---------S----Q------------D-------------S-----D---------D-----E-----KMP--------------D-----L----E---------------------------------------------------------------------------------------------------------------------------------------------------------------------------------------------------
>Squalus_acanthias@CT01080830.H1.1
-----------------------------------------------------MQ--PAS-AKWYDR--------RD-YVFVEFCVE--DS-K-D--V--E---INF----EK-E-K---FTF----S---C---------LG-----G-AE---N--V-K-HF-NEVNLYNAIDPS-D--S--R---H-K-RT-D-RSVLC-YLRK---G-E----------S-----G-Q---AWPRLT--KE--K-P-K--LN-WLKVDFNNWKDW-D---------D-DP---E-------E------E---------D-------L----------------------------------------------------------------------------------------------------------------------------------------------------------------------------------------------------------------------------------------------------------------------------------------------------------------------------------------------------------------------------------------------------------------S-------S-------F---E---------K---------F---------S-Q----------------M------------------M------------------N--N-----------------M-------G-------------------G---D-------------------------------------------------------------------------------------------------------------------------------------------------------------------------------------------------------------------------------------------------------------------------------------------------------------------------------------------------------------D--------------D-G-----D------I--PDV--------------D-----------G-----------------------------M---D--------------------------------------D-DG---------S----Q------------D-------------S-----D---------D-----E-----KMP--------------D-----L----E---------------------------------------------------------------------------------------------------------------------------------------------------------------------------------------------------
>Danio_rerio@AAH71423
-----------------------------------------------------MH--PAA-AKWYDR--------RD-FVFIEFLVE--DS-K-D--V--K---VNF----DK-S-K---FGF----S---C---------LS-----G-AD---N--V-K-YS-NEIDLFGSIDQD-G--S--K---H-K-RT-D-RSILC-CLQK---A-E----------T-----G-K---SWPRLT--KD--K-A-K--LN-WLSVDFNNWKDW-E---------D-D----S-------D------E---------E-------M----------------------------------------------------------------------------------------------------------------------------------------------------------------------------------------------------------------------------------------------------------------------------------------------------------------------------------------------------------------------------------------------------------------S-------N-------Y---D---------R---------F---------S-E----------------M------------------M------------------G--N-----------------M-------G-------------------G---E-------------------------------------------------------------------------------------------------------------------------------------------------------------------------------------------------------------------------------------------------------------------------------------------------------------------------------------------------------------D----------------------D------L--PDL--------------D-----------G-----------------------------A---D--------------------------------------D-E----------S----A------------D-------------S-----D---------D-----E-----KMP--------------D-----L----E---------------------------------------------------------------------------------------------------------------------------------------------------------------------------------------------------
>Danio_rerio@AAI65135
-----------------------------------------------------MQ--PAT-AKWYDR--------RE-AVFIEFCIE--DS-K-D--V--Q---VKF----DK-T-K---LDF----S---C---------VG-----G-TD---N--M-K-HH-NEVDLLEAIDPN-D--S--K---H-K-RT-D-RSVFC-CLKK---A-E----------P-----G-K---SWPRLT--KE--K-A-K--LN-WLSVDFNNWKDW-E---------D-D----S-------D------E---------E-------L----------------------------------------------------------------------------------------------------------------------------------------------------------------------------------------------------------------------------------------------------------------------------------------------------------------------------------------------------------------------------------------------------------------S-------S-------F---D---------R---------F---------S-E----------------M------------------M------------------N--N-----------------M-------G-------------------G---E-------------------------------------------------------------------------------------------------------------------------------------------------------------------------------------------------------------------------------------------------------------------------------------------------------------------------------------------------------------D----------------------D------L--PDV--------------D-----------G-----------------------------A---D--------------------------------------E-E----E-----S----P------------D-------------S-----D---------D-----E-----KMP--------------D-----L----E---------------------------------------------------------------------------------------------------------------------------------------------------------------------------------------------------
>Eptatretus_burgeri@CT01080814.H1.1
----------------------------------------------------------------YDR--------RQ-IVLVEFCIE--DS-K-D--V--H---VSF----EE-Q-K---LIF----R---C---------HG-----G-AD---D--H-S-FF-NEISLFDKIDPK-E--S--N---Y-H-RT-D-RSVHC-VMRK---G-S----------A-----G-M---VWPRLT--KD--K-S-K--FL-WLSVDFTNWRDW-E---------D-A----S-------D------N---------E-------F----------------------------------------------------------------------------------------------------------------------------------------------------------------------------------------------------------------------------------------------------------------------------------------------------------------------------------------------------------------------------------------------------------------S-------N-------Y---D---------E---------F---------S-S----------------M------------------M------------------N--K-----------------M-------G-------------------C---D-------------------------------------------------------------------------------------------------------------------------------------------------------------------------------------------------------------------------------------------------------------------------------------------------------------------------------------------------------------E----------------------E------L--PEV------------------------------------------------------------------------------------------------------------------------------------------------------------------------------------------------------------------------------------------------------------------------------------------------------------------------------------------------------------------------------------------------------------
>Lethenteron_japonicum@DC616413.H1.1
------------------------------------------------------------------------------------------------------------------D-K---ITF----S---C---------LG-------SD---C--R-S-FL-NVIELYDKITIS-K--S--S---H-K-RT-D-RTVVC-ILTK---K-S----------S-----G-K---SWPRLT--KD--K-A-K--LS-WLSVDFGNWKDW-E---------D-D----S-------G------D---------D-------L----------------------------------------------------------------------------------------------------------------------------------------------------------------------------------------------------------------------------------------------------------------------------------------------------------------------------------------------------------------------------------------------------------------A-------K-------F---N-----------------------------------------------------------------------------------------------------------------------------------------------------------------------------------------------------------------------------------------------------------------------------------------------------------------------------------------------------------------------------------------------------------------------------------------------------------------------------------------------------------------------------------------------------------D-----------M-----------------------------S---D--------------------------------------G-E----------F----P------------D-------------S-----D---------D-----E-------------------------------------------------------------------------------------------------------------------------------------------------------------------------------------------------------------------------------------
>Homo_sapiens@EAW60903
-------------------------------------------------XMA-RQ--HAR-TLWYDR--------PR-YVFMEFCVE--DS-T-D--V--H---VLI----ED-H-R---IVF----S---C---------KN-------AD---G--V-E-LY-NEIEFYAKVNSK-D--S--Q---D-K-RS-S-RSITC-FVRK---W-K----------E-----K-V---AWPRLT--KE--D-I-K--PV-WLSVDFDNWRDW-E---------G-D----E-------E------M---------E-------L----------------------------------------------------------------------------------------------------------------------------------------------------------------------------------------------------------------------------------------------------------------------------------------------------------------------------------------------------------------------------------------------------------------A-------H-------V---E---------H---------Y---------A-E----------------L------------------L------------------K--K-----------------V-------S-------------------------------------------------------------------------------------------------------------------------------------------------------------------------------------------------------------------------------------------------------------------------------------------------------------------------------------------------------------------------------------T--------------K-R-----P------P--PAM--------------D-----------D-----------------------------L---D--------------------------------------D-D----S-----D----S------------AD------------D-----A---------T-----S-N-----------------------------------------------------------------------------------------------------------------------------------------------------------------------------------------------------------------------------------
>Monodelphis_domestica@XP_001362694
--------------------------------------------------MA-RQ--HAR-TLWYDR--------PK-YVFMEFCVE--DS-T-D--V--H---VLL----ED-H-R---IVF----S---C---------KN-------AD---G--V-E-MY-NEIEFYAKVNSK-D--S--Q---D-K-RS-S-RSITC-FVRK---W-K----------E-----K-V---AWPRLT--KE--D-V-K--PV-WLSVDFDNWRDW-E---------G-D----E-------E------V---------E-------L----------------------------------------------------------------------------------------------------------------------------------------------------------------------------------------------------------------------------------------------------------------------------------------------------------------------------------------------------------------------------------------------------------------A-------Q-------V---E---------H---------Y---------A-E----------------L------------------L------------------K--K-----------------A-------S-------------------------------------------------------------------------------------------------------------------------------------------------------------------------------------------------------------------------------------------------------------------------------------------------------------------------------------------------------------------------------------T--------------K-G-----P------P--PAM--------------D-----------D-----------------------------L---D--------------------------------------X-X----X-------------------------------------------------------------------------------------------------------------------------------------------------------------------------------------------------------------------------------------------------------------------------------------------------
>Mus_musculus@CAM21015
--------------------------------------------------ME-RQ--PAR-TLWYDR--------PK-YVFMEFCVE--DS-T-D--V--S---VLI----ED-H-R---VVF----S---C---------RN-------GD---G--V-E-LY-NEIEFYAKVNSK-D--S--Q---D-K-RS-G-RSITC-FVRK---W-K----------E-----K-V---AWPRLT--KE--D-I-K--PV-WLSVDFDNWRDW-E---------G-D----D-------E------V---------E-------L----------------------------------------------------------------------------------------------------------------------------------------------------------------------------------------------------------------------------------------------------------------------------------------------------------------------------------------------------------------------------------------------------------------A-------Q-------V---E---------H---------Y---------A-E----------------L------------------L------------------N--K-----------------V-------S-------------------------------------------------------------------------------------------------------------------------------------------------------------------------------------------------------------------------------------------------------------------------------------------------------------------------------------------------------------------------------------T--------------K-R-----P------P--PAM--------------D-----------D-----------------------------L---D--------------------------------------X-X----X-------------------------------------------------------------------------------------------------------------------------------------------------------------------------------------------------------------------------------------------------------------------------------------------------
>Bos_taurus@AAI22672
--------------------------------------------------MA-RQ--HAR-TLWYDR--------PK-YVFMEFCVE--DS-T-D--V--H---VLI----ED-H-R---IVF----S---C---------KN-------PD---G--V-E-FY-NEIEFYAKVNCK-D--S--Q---D-K-RS-G-RSITC-FVRK---W-K----------E-----K-V---AWPRLT--KE--D-I-K--PV-WLSVDFDNWRDW-E---------G-E----E-------E------V---------E-------L----------------------------------------------------------------------------------------------------------------------------------------------------------------------------------------------------------------------------------------------------------------------------------------------------------------------------------------------------------------------------------------------------------------A-------Q-------V---E---------H---------Y---------A-E----------------L------------------L------------------K--K-----------------V-------S-------------------------------------------------------------------------------------------------------------------------------------------------------------------------------------------------------------------------------------------------------------------------------------------------------------------------------------------------------------------------------------T--------------K-G-----P------P--PAM--------------D-----------D-----------------------------L---D--------------------------------------D-D----S-----D----S------------A-------------D-----A---------T-----S-N-----------------------------------------------------------------------------------------------------------------------------------------------------------------------------------------------------------------------------------
>Gallus_gallus@XP_001235322
--------------------------------------------------MA-RQ--HAK-TLWYDR--------PR-YVFLEFCVE--DS-T-D--V--Q---VVI----ED-H-R---LVF----S---C---------KN-------AD---G--V-E-FY-NEINLYARVNSK-D--S--R---E-K-RS-D-RSITC-FMRK---W-K----------E-----K-V---AWPRIT--KE--N-I-K--PA-WLSVDFDNWRDW-E---------G-D----E-------E------V---------E-------R----------------------------------------------------------------------------------------------------------------------------------------------------------------------------------------------------------------------------------------------------------------------------------------------------------------------------------------------------------------------------------------------------------------A-------M-------V---E---------E---------Y---------A-E----------------L------------------L------------------Q--K-----------------V-------T-------------------------------------------------------------------------------------------------------------------------------------------------------------------------------------------------------------------------------------------------------------------------------------------------------------------------------------------------------------------------------------D--------------K-A-----P------P--PTM--------------D-----------D-----------------------------L---D--------------------------------------X-X----X-------------------------------------------------------------------------------------------------------------------------------------------------------------------------------------------------------------------------------------------------------------------------------------------------
>Taeniopygia_guttata@XP_002195068
--------------------------------------------------XXXRQ--PAK-TLWYDR--------PR-YVYLEFCVE--DS-T-D--V--K---VVI----ED-H-R---LVF----S---C---------KN-------AD---G--V-E-FY-NEINLYARVNSK-D--S--R---E-K-RS-D-RSITC-FMRK---W-K----------E-----K-V---AWPRIT--KE--N-I-K--PA-WLSVDFDNWRDW-E---------G-D----E-------E------V---------E-------R----------------------------------------------------------------------------------------------------------------------------------------------------------------------------------------------------------------------------------------------------------------------------------------------------------------------------------------------------------------------------------------------------------------A-------M-------V---E---------Q---------Y---------A-E----------------M------------------L------------------E--K-----------------E-------T-------------------------------------------------------------------------------------------------------------------------------------------------------------------------------------------------------------------------------------------------------------------------------------------------------------------------------------------------------------------------------------K--------------K-A-----P------X-----------------------------------------------------------------------------------------------------------------------------------------------------------------------------------------------------------------------------------------------------------------------------------------------------------------------------------------------------------------------------------------------------------------
>Danio_rerio@XP_695128
-----------------------------------------MPK-IVR-PEN-CQ--PAK-TLWYDR--------KK-YVTINFVVQ--NP-K-D--V--Q---VDV----QD-K-K---IIL----S---C---------KD-------VD---D--N-N-IY-NEIEFYDRVLKA-D--S--R---E-K-VH-D-RTINV-LIRK---V-K----------E-----N-V---AWPRLQ--KD--T-A-K--PA-WLLVDFDNWRDW-E---------H-E----E-------E------E---------G-------M----------------------------------------------------------------------------------------------------------------------------------------------------------------------------------------------------------------------------------------------------------------------------------------------------------------------------------------------------------------------------------------------------------------A-------E-------Y---E---------Q---------Y---------V-D----------------M------------------L------------------N--D-----------------V-------K-------------------------------------------------------------------------------------------------------------------------------------------------------------------------------------------------------------------------------------------------------------------------------------------------------------------------------------------------------------------------------------N--------------K-G-----E------P--PAM--------------D-----------D-----------------------------L---D--------------------------------------D-L----S-----D-------------------------------------------------------------------------------------------------------------------------------------------------------------------------------------------------------------------------------------------------------------------------------------------
>Xenopus_laevis@AAH84825
---------------------------------------------------M-RQ--QAK-TLWYDR--------AK-YVFLEFCVE--NS-R-D--V--K---VDI----KK-D-K---VIF----S---C---------LN-------ED---N--I-Q-IY-NEIQLYDKVQPL-D--S--R---E-K-RS-D-RSITC-FLRK---C-K----------E-----K-V---AWPRIT--KE--N-T-K--PA-WLFVDFDNWRDW-D---------A-E----E-------E------G---------E-------M----------------------------------------------------------------------------------------------------------------------------------------------------------------------------------------------------------------------------------------------------------------------------------------------------------------------------------------------------------------------------------------------------------------A-------L-------A---E---------H---------Y---------L-N----------------L------------------V------------------N--G-----------------C-------K-------------------------------------------------------------------------------------------------------------------------------------------------------------------------------------------------------------------------------------------------------------------------------------------------------------------------------------------------------------------------------------D--------------K-V-----A------P--PSM--------------D-----------D-----------------------------L---D--------------------------------------D-L----D-----D----D------------L-------------------------------------------------------------------------------------------------------------------------------------------------------------------------------------------------------------------------------------------------------------------------
>Xenopus_tropicalis@CK662563.H1.1
---------------------------------------------------M-RQ--QAK-TLWYDR--------PK-YVYLEFCVE--NS-Q-N--V--K---VDI----TK-E-K---VIF----S---C---------LN-------ED---N--I-Q-IY-NEIQLYDAVQPL-D--S--R---E-K-RS-D-RSITC-FLRK---L-K----------E-----K-V---AWPRIT--KE--N-H-K--PA-WLFVDFDNWRDW-D---------A-E----E-------E------G---------E-------M----------------------------------------------------------------------------------------------------------------------------------------------------------------------------------------------------------------------------------------------------------------------------------------------------------------------------------------------------------------------------------------------------------------A-------V-------A---E---------H---------Y---------L-D----------------L------------------I------------------N--S-----------------C-------K-------------------------------------------------------------------------------------------------------------------------------------------------------------------------------------------------------------------------------------------------------------------------------------------------------------------------------------------------------------------------------------D--------------K-G-----A------P--PSM--------------D-----------D-----------------------------L---D--------------------------------------D-L----D-----D----D------------M-------------------------------------------------------------------------------------------------------------------------------------------------------------------------------------------------------------------------------------------------------------------------
>Rana_catesbeiana@ACO51713
--------------------------------MKTAAADPVCQRCLSF-QPGPGQ--HAK-VLWYDR--------AR-YVFLEFCVE--NS-R-D--V--K---VEI----ES-N-K---VIF----S---C---------LN-------ED---N--V-Q-MY-NEIELFDKIQPK-D--S--R---E-K-QS-D-RSITC-FLRK---W-K----------E-----K-V---AWPRLT--RD--N-N-K--PV-WLHVDFDNWRDW-D---------A-E----E-------E------G---------E-------M----------------------------------------------------------------------------------------------------------------------------------------------------------------------------------------------------------------------------------------------------------------------------------------------------------------------------------------------------------------------------------------------------------------A-------L-------A---E---------H---------Y---------L-D----------------L------------------I------------------N--S-----------------V-------K-------------------------------------------------------------------------------------------------------------------------------------------------------------------------------------------------------------------------------------------------------------------------------------------------------------------------------------------------------------------------------------D--------------K-G-----A------P--PSM--------------D-----------D-----------------------------L---D--------------------------------------D-L----D-----N-------------------------------------------------------------------------------------------------------------------------------------------------------------------------------------------------------------------------------------------------------------------------------------------
>Petromyzon_marinus@CT04080814.H1.1
-------------------------------------------------PEG-SR--PAL-TTWYDR--------KE-FVMVDFNVG--ES-R-D--V--N---VEF----QD-Y-K---IIF----S---C---------VA-----G-DD---N--I-R-YY-NEIDLYEKLIHL-D--C--R---F-K-VF-D-RHIHC-TLRK---A-K----------G-----A-I---DWIRLT--KD--K-E-K--PP-WLSTDFDNWRDW-R---------E-E----N-------D------E---------G-------M----------------------------------------------------------------------------------------------------------------------------------------------------------------------------------------------------------------------------------------------------------------------------------------------------------------------------------------------------------------------------------------------------------------A-------R-------Y---V---------D---------F---------Q-K----------------T------------------L------------------K--E-----------------I-------T-------------------------------------------------------------------------------------------------------------------------------------------------------------------------------------------------------------------------------------------------------------------------------------------------------------------------------------------------------------------------------------N--------------K-N-----RV-----V--PTM--------------D-----------D-----------------------------L---D--------------------------------------D--------------------------------------------------------------------------------------------------------------------------------------------------------------------------------------------------------------------------------------------------------------------------------------------------------
>Petromyzon_marinus@CT01080814.H1.1
---------------------------------------------------------PAS-AKWYDR--------KE-YVFLDFCIE--DS-K-D--V--A---VKF----ES-G-K---LLF----S---C---------VG-----G-SD---K--K-K-YH-NEAELFEQIIPE-D--C--K---H-K-RT-D-RTIHC-LMKK---S-K----------S-----G-V---AWPRLT--KE--K-S-K--LK-WLSVDFDNWKDW-E---------D-E----S-------D------E---------E-------M----------------------------------------------------------------------------------------------------------------------------------------------------------------------------------------------------------------------------------------------------------------------------------------------------------------------------------------------------------------------------------------------------------------G-------N-------F---D---------Q---------F---------S-D----------------M------------------M------------------N--K-----------------M-------G-------------------G---D-------------------------------------------------------------------------------------------------------------------------------------------------------------------------------------------------------------------------------------------------------------------------------------------------------------------------------------------------------------D----------------------E------M--PDM--------------D-----------S----------------------------ME---D--------------------------------------D-D----G-----G----T------------D-------------S-----D---------D-----E-----KLP--------------D-----L----E---------------------------------------------------------------------------------------------------------------------------------------------------------------------------------------------------
>Eptatretus_burgeri@CT02080814.H1.1
----------------------------------------------------------AS-AKWCDR--------KD-FVFLTFCVE--DS-R-E--L--E---VKF----EK-D-K---MIF----S---C---------KG-------PD---K--T-S-YL-NEVNLFEKILPQ-D--S--N---H-N-RT-D-RKIQC-FMKK---E-K----------G-----G-Q---AWPRLT--KE--K-S-K--VK-WLALDFENWKDW-E---------E-D----S-------D------N---------D-------G----------------------------------------------------------------------------------------------------------------------------------------------------------------------------------------------------------------------------------------------------------------------------------------------------------------------------------------------------------------------------------------------------------------E-------N-------F---D---------Q---------F---------S-D----------------I------------------M------------------N--K-----------------M-------G-------------------G---D----------------------------------------------------------------------------------------------------------------------------------------------------------------------------------------------------------------------------------------------------------------------------------------------------------------------------------------------------------------------------D-L-----G------V--PDM--------------D-----------G-----------------------------L---D--------------------------------------D-D----------AG---T------------D-------------S-----D---------D-----E-----KIP--------------D-----L----E---------------------------------------------------------------------------------------------------------------------------------------------------------------------------------------------------
>Oikopleura_dioica@CBY07921
----------------------------------------------------MAKEVPAQ-TEWAIR--------KD-KVHLTFQVR--DA-K-N--E--Q---VVF----EK-N-S---MTF----T---S---------VS-----E-EE---N--KEK-HYRNEIELFGAIDPD-Q--S--R---Y-V-NT-G-RVVRC-VLTR---A-E----------E-----G-E---YWPRLT--KE--K-I-R--LH-WLKVDFGRWKDE-D---------D-S----D-------DE-----D---------K-------A----------------------------------------------------------------------------------------------------------------------------------------------------------------------------------------------------------------------------------------------------------------------------------------------------------------------------------------------------------------------------------------------------------------G-------A-------D---F---------E---------L---------N-D----------------M------------------L------------------S--G-----------------L-------R-------------------V---D-------------------------------------------------------------------------------------------------------------------------------------------------------------------------------------------------------------------------------------------------------------------------------------------------------------------------------------------------------------K--------------D-G-----NKSAS--V--TDF--------------D-----------D-----------------------------L---D--------------------------------------D------------------------------D-------------S-----D---------D-----G-----EID--------------G-----L----EN--------------------------------------------------------------------------------------------------------------------------------------------------------------------------------------------------
>Patiria_pectinifera@X21
------------------------------------------MG-DTS-LVK-KL--HPP-AKWAQR--------AD-TILLTISVE--DI-E-K--E--QRE-IKV----ED-D-R---FFF----H---C---------KG-----G-HE---H--H-V-YE-LDFKLYKEVDGS-S--L--R---Q-I-PT-D-RELTF-ALKK---K-E----------P-----GIP---FWPRLL--ES--K-E-K--QH-WLKVDFSRWKDE-D---------D-S----D-------V------E---------E-------D---G--------------------------------------------------------------------------------------------------------------------------------------------------------------------------------------------------------------------------------------------------------------------------------------------------------------------------------------------------------------------------------------------N---------------F-------E-------D-----------------------M---------M-R----------------K------------------M------------------G--G-----------------G-------V-------------------P---Q-------G--------E-M------------------------------------------------------------------------------------------------------------------------------------------------------------------------------------------------------------------------------------------------------------------------------------------------------------------------------------------------------------------------------------------------------------------------------------------------------------------------------------------------------------------------------------------------------------------------------------------------------------------------------------------------------------------------------------------------------------------------------------------------------------------------------------------
>Patiria_miniata@CT01100920.H1.1
------------------------------------------MG-DTS-LVK-KL--HPP-AKWAQR--------AD-TILLTISVE--DI-E-K--E--QRE-LKV----ED-D-R---FFF----H---C---------KG-----G-HE---H--H-V-YE-LDFKLYKEVDGS-S--L--R---Q-I-PT-D-RELTF-ALKK---K-E----------P-----GTP---FWPRLL--ES--K-E-K--QH-WLKVDFNRWKDE-D---------D-S----D-------V------E---------E-------D---G--------------------------------------------------------------------------------------------------------------------------------------------------------------------------------------------------------------------------------------------------------------------------------------------------------------------------------------------------------------------------------------------N---------------F-------E-------D-----------------------M---------M-R----------------K------------------M------------------G--G-----------------G-------V-------------------P---Q-------G--------E-M------------------------------------------------------------------------------------------------------------------------------------------------------------------------------------------------------------------------------------------------------------------------------------------------------------------------------------------------------------------------------------------------------------------------------------------------------------------------------------------------------------------------------------------------------------------------------------------------------------------------------------------------------------------------------------------------------------------------------------------------------------------------------------------
>Anolis_carolinensis@XP_003217065
---------------------------------------------------XXXQ--PAS-AKWYDR--------KD-YVFIEFCVE--DS-K-D--V--N---VNF----EK-S-K---LTF----S---C---------LG-----G-ND---N--F-K-HL-NDIELYNSIDPN-E--S--K---H-K-RT-D-RSVLC-CLRK---G-E----------S-----G-Q---SWPRLT--KE--R-A-K--LN-WLSVDFNNWKDW-E---------D-D----S-------D------E---------D-------M----------------------------------------------------------------------------------------------------------------------------------------------------------------------------------------------------------------------------------------------------------------------------------------------------------------------------------------------------------------------------------------------------------------S-------N-------F---D---------R---------F---------S-E----------------M------------------M------------------N--N-----------------M-------G-------------------G---D-------------------------------------------------------------------------------------------------------------------------------------------------------------------------------------------------------------------------------------------------------------------------------------------------------------------------------------------------------------E--------------D-V-----D------L--PEV--------------D-----------G-----------------------------A---D--------------------------------------D-D----------S----P------------D-------------S-----D---------D-----E-----KMP--------------D-----L----E---------------------------------------------------------------------------------------------------------------------------------------------------------------------------------------------------
>Pan_troglodytes@XP_003252842
-------------------------------------------------MSLEKQ--PAS-AKWYDR--------RD-YVFIEFCVE--DS-K-D--V--N---VNF----EK-S-K---LTF----S---C---------LG-----G-SD---N--F-K-HL-NEIDLFHCIDPN-D--S--K---H-K-RT-D-RSILC-CLRK---G-E----------S-----G-Q---SWPRLT--KE--R-A-K--LN-WLSVDFNNWKDW-E---------D-D----S-------D------E---------D-------M----------------------------------------------------------------------------------------------------------------------------------------------------------------------------------------------------------------------------------------------------------------------------------------------------------------------------------------------------------------------------------------------------------------S-------N-------F---D---------R---------F---------S-E----------------M------------------M------------------N--N-----------------M-------G-------------------G---D-------------------------------------------------------------------------------------------------------------------------------------------------------------------------------------------------------------------------------------------------------------------------------------------------------------------------------------------------------------E--------------D-V-----D------L--PEV--------------D-----------G-----------------------------A---D--------------------------------------D-D----------S----Q------------D-------------S-----D---------D-----E-----KMP--------------D-----L----E---------------------------------------------------------------------------------------------------------------------------------------------------------------------------------------------------
>Anolis_carolinensis@XP_003222542
--------------------------------------------------MA-RQ--AAK-TLWYDR--------PR-YVFVEFCVE--DS-E-N--V--K---VDL----DD-Y-K---VVF----S---C---------KN-------AD---G--V-E-LY-NEIHFYARVNSK-D--S--Q---N-K-RS-G-RSITL-FVRK---W-K----------D-----K-V---GWPRLT--KE--D-I-K--PA-WLSVDFDNWRDW-E---------G-D----E-------E------V---------E-------A----------------------------------------------------------------------------------------------------------------------------------------------------------------------------------------------------------------------------------------------------------------------------------------------------------------------------------------------------------------------------------------------------------------A-------M-------A---E---------Q---------Y---------A-E----------------L------------------M------------------E--K-----------------V-------T-------------------------------------------------------------------------------------------------------------------------------------------------------------------------------------------------------------------------------------------------------------------------------------------------------------------------------------------------------------------------------------P--------------K-R-----E------P--PAM--------------D-----------D-----------------------------L---D-----------------------------XXX---------------------------------------------------------------------------------------------------------------------------------------------------------------------------------------------------------------------------------------------------------------------------------------------------------------
>Meleagris_gallopavo@XP_003213800
------------------------------------------------------Q--PAS-AKWYDR--------RD-YVFVEFCVE--DS-K-D--V--N---VNF----EK-S-K---LTF----S---C---------LG-----G-SD---N--F-K-HL-NEIDLFNNIDPN-E--S--K---H-K-RT-D-RSILC-CLRK---G-E----------S-----G-Q---AWPRLT--KE--R-A-K--LN-WLSVDFNNWKDW-E---------D-D----S-------D------E---------D-------M----------------------------------------------------------------------------------------------------------------------------------------------------------------------------------------------------------------------------------------------------------------------------------------------------------------------------------------------------------------------------------------------------------------S-------N-------F---D---------R---------F---------S-E----------------M------------------M------------------N--N-----------------M-------G-------------------G---D-------------------------------------------------------------------------------------------------------------------------------------------------------------------------------------------------------------------------------------------------------------------------------------------------------------------------------------------------------------D--------------D-V-----D------L--PEV--------------D-----------G-----------------------------A---D--------------------------------------D-D----------S----P------------D-------------S-----D---------D-----E-----KMP--------------D-----L----E---------------------------------------------------------------------------------------------------------------------------------------------------------------------------------------------------
>Meleagris_gallopavo@XP_003213176
------------------------------------------------XXXA-RQ--HAK-TLWYDR--------PR-YVFLEFCVE--DS-T-D--V--Q---VII----ED-H-R---LVF----S---C---------KN-------AD---G--V-E-FY-NEINLYARVNSK-D--S--R---E-K-RS-D-RSITC-FMRK---W-K----------E-----K-V---AWPRIT--KE--N-I-K--PA-WLSVDFDNWRDW-E---------G-D----E-------E------V---------E-------R----------------------------------------------------------------------------------------------------------------------------------------------------------------------------------------------------------------------------------------------------------------------------------------------------------------------------------------------------------------------------------------------------------------A-------M-------V---E---------E---------Y---------A-E----------------L------------------L------------------Q--K-----------------V-------T-------------------------------------------------------------------------------------------------------------------------------------------------------------------------------------------------------------------------------------------------------------------------------------------------------------------------------------------------------------------------------------D--------------K-A-----P------P--PTM--------------D-----------D-----------------------------L---D-----------------------------XXX---------------------------------------------------------------------------------------------------------------------------------------------------------------------------------------------------------------------------------------------------------------------------------------------------------------
>Danio_rerio@XP_003201215
-----------------------------------------------------MH--PAA-AKWYDR--------RD-FVFIEFLVE--DS-K-D--V--K---VNF----DK-S-K---FGF----S---C---------LS-----G-AD---N--V-K-YS-NEIDLFGSIDQD-G--S--K---H-K-RT-D-RSILC-CLQK---A-E----------T-----G-K---SWPRLT--KD--K-A-K--LN-WLSVDFNNWKDW-E---------D-D----S-------D------E---------E-------I----------------------------------------------------------------------------------------------------------------------------------------------------------------------------------------------------------------------------------------------------------------------------------------------------------------------------------------------------------------------------------------------------------------S-------N-------Y---D---------R---------F---------S-E----------------M------------------M------------------G--N-----------------M-------G-------------------G---E-------------------------------------------------------------------------------------------------------------------------------------------------------------------------------------------------------------------------------------------------------------------------------------------------------------------------------------------------------------D----------------------D------L--PDL--------------D-----------G-----------------------------A---D--------------------------------------D-E----------S----A------------D-------------S-----D---------D-----E-----KMP--------------D-----L----E---------------------------------------------------------------------------------------------------------------------------------------------------------------------------------------------------
>Lytechinus_variegatus@JI430815.H1.1
-----------------------------------------------------TQ--IPA-VKWAQR--------ND-RILLEIMVQ--DH-S-N--V--K---ANV----DS-Q-K---LSF----T---C---------QG-------QG---S--V-N-YA-IDMVFFEEVDPE-K--T--K---T-R--L-A-RHIEL-EIFR---K-T----------S-----G-S---YWPRLL--KD--K-M-K--QH-WLSVDFNKWKDE-D---------D-S----D-------D------E---------L-------------------------G--------------------------------------------------------------------------------------------------------------------------------------------------------------------------------------------------------------------------------------------------------------------------------------------------------------------G----G------------------------------------G-G--G----D-----E---------------R-------G-------L---N---------E---------M---------L-A----------------N------------------M------------------G--G-----------------M-------G-------------------G---M-------G--------G-MG-------G--M-----G--------------------G--M-G---G---------------M------G-------------------G----------M---------------------------G---------G-----------M----G----------------------------GM-----G--GMG-----------G--M-GG-----AGM-------A----------D---LMGG---L----------------------------------------------------------------------------G--------------G-G-----G------G--AEP--------------D-----------L-----------------------------G---D--------------------------------------E-D----D-----S----D------------D-------------E-----P---------I-----P-D---LEE--------------S-----E----G------------KD----S---E---V-R---S---E--------------------------------------------------------------------------------------------------------------------------------------------------------------
>Crotalus_adamanteus@AFJ51026
-----------------------------------------------------MQ--PAS-AKWYDR--------RD-YVFIEFCVE--DS-K-D--V--N---VKF----EK-A-K---LTF----T---C---------LG-----G-ND---S--F-K-HL-NEIDLYNSIDPN-E--S--K---H-K-RT-D-RSVLC-CLRK---G-E----------S-----G-Q---SWPRLT--KE--K-A-K--LN-WLSVDFNNWKDW-E---------D-D----S-------D------E---------D-------M----------------------------------------------------------------------------------------------------------------------------------------------------------------------------------------------------------------------------------------------------------------------------------------------------------------------------------------------------------------------------------------------------------------S-------N-------F---D---------R---------F---------S-E----------------M------------------M------------------N--N-----------------M-------G-------------------G---D-------------------------------------------------------------------------------------------------------------------------------------------------------------------------------------------------------------------------------------------------------------------------------------------------------------------------------------------------------------E--------------D-V-----D------L--PEV--------------D-----------G-----------------------------A---D--------------------------------------D-D----------S----P------------D-------------S-----D---------D-----E-----KMP--------------D-----L----E---------------------------------------------------------------------------------------------------------------------------------------------------------------------------------------------------
>Sarcophilus_harrisii@XP_003772654
---------------------------------------------------XXXQ--PAS-AKWYDR--------RD-YVFIEFCVE--DS-K-D--V--N---VNF----EK-S-K---LTF----S---C---------LG-----G-SD---N--F-K-HL-NEIDLFQIIDPN-D--S--K---H-K-RT-D-RSILC-CLRK---G-E----------S-----G-Q---SWPRLT--KE--R-A-K--LN-WLSVDFNNWKDW-E---------D-D----S-------D------E---------D-------M----------------------------------------------------------------------------------------------------------------------------------------------------------------------------------------------------------------------------------------------------------------------------------------------------------------------------------------------------------------------------------------------------------------S-------N-------F---D---------R---------F---------S-E----------------M------------------M------------------N--N-----------------M-------G-------------------G---D-------------------------------------------------------------------------------------------------------------------------------------------------------------------------------------------------------------------------------------------------------------------------------------------------------------------------------------------------------------E--------------D-V-----D------L--PEV--------------D-----------G-----------------------------A---D--------------------------------------D-D----------S----P------------D-------------S-----D---------D-----E-----KMP--------------D-----L----E---------------------------------------------------------------------------------------------------------------------------------------------------------------------------------------------------
>Oreochromis_niloticus@XP_003448201
-----------------------------------------------------MQ--PAA-AKWYDR--------RD-SVFIEFCVE--DS-K-D--V--Q---VNF----DK-S-K---FSF----S---C---------VS-----G-TD---D--I-K-HQ-NAVELFGEIDPK-E--S--K---H-R-RT-D-RSVLC-CLRK---A-E----------P-----G-K---SWPRLT--KD--K-A-K--CN-WLSVDFNNWKDW-E---------D-D----S-------D------E---------D-------L----------------------------------------------------------------------------------------------------------------------------------------------------------------------------------------------------------------------------------------------------------------------------------------------------------------------------------------------------------------------------------------------------------------S-------S-------F---D---------K---------F---------S-E----------------M------------------M------------------N--S-----------------M-------G-------------------G-----------------------------------------------------------------------------------------------------------------------------------------------------------------------------------------------------------------------------------------------------------------------------------------------------------------------------------------------------------------D----------------------D------L--PDL--------------D-----------G-----------------------------AD--D--------------------------------------E-H----E-----S----A------------D-------------S-----D---------D-----E-----KMP--------------D-----L----E---------------------------------------------------------------------------------------------------------------------------------------------------------------------------------------------------
>Oreochromis_niloticus@XP_003439023
-----------------------------------------------------MH--PAT-AKWYDR--------RD-SVFIEFCVA--DS-K-D--V--K---VNF----DK-T-K---CGF----S---C---------LG-----G-TD---N--V-K-HE-NEIDLFDAIDEN-E--S--K---H-K-RT-D-RSVLC-YLRK---A-Q----------P-----G-K---AWPRLT--KE--K-A-K--LS-WLSVDFNNWKDW-E---------D-D----S-------D------E---------E-------M----------------------------------------------------------------------------------------------------------------------------------------------------------------------------------------------------------------------------------------------------------------------------------------------------------------------------------------------------------------------------------------------------------------G-------N-------F---D---------Q---------F---------S-D----------------M------------------M------------------N--N-----------------M-------G-------------------G---E-------------------------------------------------------------------------------------------------------------------------------------------------------------------------------------------------------------------------------------------------------------------------------------------------------------------------------------------------------------D----------------------D------L--PDL--------------D-----------G-----------------------------A---D--------------------------------------D-D----E-----S----A------------D-------------S-----D---------D-----E-----KMP--------------D-----L----E---------------------------------------------------------------------------------------------------------------------------------------------------------------------------------------------------
>Gorilla_gorilla_gorilla@XP_004041700
----------------------------------------------XX-XMA-RQ--HAR-TLWYDR--------PR-YVFMEFCVE--DS-T-D--V--H---VLI----ED-H-R---IVF----S---C---------KN-------AD---G--V-E-LY-NEIEFYAKVNSK-D--S--Q---D-K-RS-S-RSITC-FVRK---W-K----------E-----K-V---AWPRLT--KE--D-I-K--PV-WLSVDFDNWRDW-E---------G-D----E-------E------M---------E-------L----------------------------------------------------------------------------------------------------------------------------------------------------------------------------------------------------------------------------------------------------------------------------------------------------------------------------------------------------------------------------------------------------------------A-------H-------V---E---------H---------Y---------A-E----------------L------------------L------------------K--K-----------------V-------S-------------------------------------------------------------------------------------------------------------------------------------------------------------------------------------------------------------------------------------------------------------------------------------------------------------------------------------------------------------------------------------T--------------K-R-----P------P--PAM--------------D-----------D-----------------------------L---D--------------------------------------D-D----S-----D----S------------A-------------D-----A---------T-----S-N-----------------------------------------------------------------------------------------------------------------------------------------------------------------------------------------------------------------------------------
>Pan_paniscus@XP_003813968
--------------------------------------------------MA-RQ--HAR-TLWYDR--------PR-YVFMEFCVE--DS-T-D--V--H---VLI----ED-H-R---IVF----S---C---------KN-------AD---G--V-E-LY-NEIEFYAKVNSK-D--S--Q---D-K-RS-S-RSITC-FVRK---W-K----------E-----K-V---AWPRLT--KE--D-I-K--PV-WLSVDFDNWRDW-E---------G-D----E-------E------M---------E-------L----------------------------------------------------------------------------------------------------------------------------------------------------------------------------------------------------------------------------------------------------------------------------------------------------------------------------------------------------------------------------------------------------------------A-------H-------V---E---------H---------Y---------A-E----------------L------------------L------------------K--K-----------------V-------S-------------------------------------------------------------------------------------------------------------------------------------------------------------------------------------------------------------------------------------------------------------------------------------------------------------------------------------------------------------------------------------T--------------K-R-----P------P--PAM--------------D-----------D-----------------------------L---D-----------------------------XXX---------------------------------------------------------------------------------------------------------------------------------------------------------------------------------------------------------------------------------------------------------------------------------------------------------------
>Sarcophilus_harrisii@XP_003768229
-------------------------------------------------XXX-RQ--HAR-TLWYDR--------PK-YVFMEFCVE--DS-T-D--V--Q---VLL----ED-H-R---VVF----S---C---------RN-------AE---G--V-E-MY-NEIEFYAKVNSK-D--S--Q---D-K-RS-S-RSITC-FVRK---W-K----------E-----K-V---AWPRLT--KE--D-I-K--PV-WLSVDFDNWRDW-E---------G-D----E-------E------V---------E-------L----------------------------------------------------------------------------------------------------------------------------------------------------------------------------------------------------------------------------------------------------------------------------------------------------------------------------------------------------------------------------------------------------------------A-------Q-------V---E---------H---------Y---------A-E----------------L------------------L------------------K--K-----------------A-------S-------------------------------------------------------------------------------------------------------------------------------------------------------------------------------------------------------------------------------------------------------------------------------------------------------------------------------------------------------------------------------------A--------------K-G-----P------P--PAM--------------D-----------D-----------------------------L---D-----------------------------XXX---------------------------------------------------------------------------------------------------------------------------------------------------------------------------------------------------------------------------------------------------------------------------------------------------------------
>Oreochromis_niloticus@XP_003438630
---------------------------------------MNKPK-IVR-PEE-SK--PAH-ALWFDR--------KK-YVTINFMVQ--KP-K-D--V--Q---VDI----QP-D-K---LIL----C---C---------KN-------ET---D--D-V-YY-NELHFYDKVQIH-D--S--R---E-R-VY-D-RTINV-LLRK---M-K----------P-----D-Y---AWPRLQ--KD--P-A-K--AS-WISVDFDNWRDW-E---------H-E----E-------D------E---------G-------K----------------------------------------------------------------------------------------------------------------------------------------------------------------------------------------------------------------------------------------------------------------------------------------------------------------------------------------------------------------------------------------------------------------E-------E-------Y---D---------H---------Y---------V-D----------------M------------------I------------------R--E-----------------M-------A-------------------N---S-------------------------------------------------------------------------------------------------------------------------------------------------------------------------------------------------------------------------------------------------------------------------------------------------------------------------------------------------------------D--------------K-G-----E------A--PDM--------------G-----------D-----------------------------LS--D-----------------------------XXX---------------------------------------------------------------------------------------------------------------------------------------------------------------------------------------------------------------------------------------------------------------------------------------------------------------
>Salpa_fusiformis@Sfus20155.H1.1
--------------------------------------------------KM-TK--TPS-AQWAQR--------DD-VAFITFRVC--DC-K-D--A--A---VEF----QA-Q-S---VNF----T---G---------TA-----S-KQ---E------YA-VTVELFDEIDPE-K--S--T---W-V-KE-G-RGVFC-TLTK---K-T----------Q-------C---FWPRLL--KE--K-R-K--QH-WLSVDFQRWRDE-D---------D-S----S-------N------D---------E-------A---G-------P---A----------------------------------------------------------------------------------------------------------------------------------------------------------------------------------------------------------------------------------------------------------------------------------------------------------------------------------------------------------------A-G-------E-----E---------------P-------D-------F---M---------K---------M---------M-N----------------Q------------------M------------------G--G-----------------G-------DGGM--PSMDG---------I---G-------D------------------------------------------------------------------------------------------------------------------------------------------------------------------------------------------------------------------------------------------------------------------------------------------------------------------------------D----------------------D--------------S-D-----D----------------------------------------------------------------------------------------------------------------------V-----D----S------------D-------------D-----E---------D-----I-P---TL------------------------------------------------------------------------------------------------------------------------------------------------------------------------------------------------------------------------------
>Ophionotus_victoriae@SRA40496.H1.1
-----------------------------------------------------------------QR--------ID-KIYLTIDVE--DI-DPN--A--E---VTL----DN-S-S---LFF----N---G---------KA-----G-HD---N--K-T-YQ-VRLNFFGQVDPK-R--S--K---E-L-RT-G-REMFF-NIYK---K-E----------S-----N-G---YWPRLL--KD--A-G-K--VH-YLKIDFNRWRDE-D---------D-S----D-------E------E---------AP------D------------------------------------------------------------------------------------------------------------------------------------------------------------------------------------------------------------------------------------------------------------------------------------------------------------------------------------------------------------------------------------------------D---------------R-------S-------L---E---------D---------M---------M-R----------------Q------------------M-----------------------------------------------S-------------------S---G-------T----------TG----------L-----P---D--M---D-------D-L--K-P---P---------------S-EDDSDD-----SD-----------DE----------D---------------------------L---------P-----------D----L-E---------------------------------------------------------------------------------------------------------------------------------------------------------------------------------------------------------------------------------------------------------------------------------------------------------------------------------------------------------------------------------------------------------------------------------------------------------------------------------------------------------------------------------------------------------------------------------------------------------------------------
>Anas_platyrhynchos@EOA93572
------------------------------------------------------Q--PAS-AKWYDR--------RD-YVFIEFCVE--DS-K-D--V--N---VNF----EK-S-K---LTF----S---C---------LG-----G-SD---N--F-K-HL-NEIDLFNNIDPN-E--S--K---H-K-RT-D-RSILC-CLRK---G-E----------S-----G-Q---AWPRLT--KE--R-A-K--LN-WLSVDFNNWKDW-E---------D-D----S-------D------E---------D-------M----------------------------------------------------------------------------------------------------------------------------------------------------------------------------------------------------------------------------------------------------------------------------------------------------------------------------------------------------------------------------------------------------------------S-------N-------F---D---------R---------F---------S-E----------------V--------------------------------------------------------------------------------------------------------------------------------------------------------------------------------------------------------------------------------------------------------------------------------------------------------------------------------------------------------------------------------------------------------------------------------------------------------------------------------------------------------------------------------------------------------------------------------------------------------------------------------------------------------------------------------------------------------------------------------------------------------------------------------------------------------------------------------------------------------------------------------------------------------
>Chelonia_mydas@EMP29373
---------------------------------------------------XXXM--PAS-AKWYDR--------RD-YVFIEFCVE--DS-K-D--V--N---VNF----EK-S-K---LTF----S---C---------LG-----G-SD---N--F-K-HL-NEIDLFNYIDPN-----------------------------------------------------------------------------LN-WLSVDFNNWKDW-E---------D-D----S-------D------E---------D-------L----------------------------------------------------------------------------------------------------------------------------------------------------------------------------------------------------------------------------------------------------------------------------------------------------------------------------------------------------------------------------------------------------------------S-------N-------F---D---------R---------F---------S-E----------------M------------------M------------------N--N-----------------M-------G-------------------G---D-------------------------------------------------------------------------------------------------------------------------------------------------------------------------------------------------------------------------------------------------------------------------------------------------------------------------------------------------------------E--------------D-V-----D------L--PEV--------------D-----------G-----------------------------A---D--------------------------------------D-D----------S----P------------D-------------S-----D---------D-----E-----KMP--------------D-----L----E---------------------------------------------------------------------------------------------------------------------------------------------------------------------------------------------------
>Columba_livia@EMC77372
-------------------------------------------------------------------------------VFVEFCVE--DS-K-D--V--N---VNF----EK-S-K---LTF----S---C---------LG-----G-SD---N--F-K-HL-NEIDLFNNIDPN-E--S--K---H-K-RT-D-RSILC-CLRK---G-E----------S-----G-Q---AWPRLT--KE--R-A-K--LN-WLSVDFNNWKDW-E---------D-D----S-------D------E---------D-------M----------------------------------------------------------------------------------------------------------------------------------------------------------------------------------------------------------------------------------------------------------------------------------------------------------------------------------------------------------------------------------------------------------------S-------N-------F---D---------R---------F---------S-E----------------M------------------M------------------N--N-----------------M-------G-------------------G---D-------------------------------------------------------------------------------------------------------------------------------------------------------------------------------------------------------------------------------------------------------------------------------------------------------------------------------------------------------------D--------------D-V-----D------L--PEV--------------D-----------G-----------------------------A---D--------------------------------------D-X------------------------------------------------------------------------------------------------------------------------------------------------------------------------------------------------------------------------------------------------------------------------------------------------------
>Chelonia_mydas@EMP40529
--------------------------------------------------XXXRQ--PAK-TLWYDR--------PW-YVFLEFCVE--DS-T-D--V--K---VDI----ED-H-R---VAF----S---C---------KN-------AD---G--V-E-MY-NEINLYAKVNSK-D--S--Q---Q-K-RS-D-RSITC-FIRK---W-K----------E-----K-V---AWPRLT--KE--N-I-K--PV-WLFVDFDNWRDW-E---------G-D----E-------E------V---------E-------R----------------------------------------------------------------------------------------------------------------------------------------------------------------------------------------------------------------------------------------------------------------------------------------------------------------------------------------------------------------------------------------------------------------A-------M-------A---E---------Q---------Y---------A-E----------------L------------------L------------------Q--K-----------------V-------T-------------------------------------------------------------------------------------------------------------------------------------------------------------------------------------------------------------------------------------------------------------------------------------------------------------------------------------------------------------------------------------V--------------K-G-----T------P--PAM--------------D-----------D-----------------------------L---D-----------------------------XXX---------------------------------------------------------------------------------------------------------------------------------------------------------------------------------------------------------------------------------------------------------------------------------------------------------------
>Columba_livia@EMC78416
----------------------------------------------------PRQ--PAK-TLWYDR--------PR-YVYLEFCVE--DS-R-D--V--K---VVI----EN-E-R---LVF----S---C---------KN-------AD---G--V-E-FY-NEINLYARVNSK-D--S--R---E-K-RS-D-RSITC-FMRK---W-K----------E-----K-V---AWPRIT--KE--N-I-K--PA-WLSVDFDNWRDW-E---------G-D----E-------E------V---------E-------R----------------------------------------------------------------------------------------------------------------------------------------------------------------------------------------------------------------------------------------------------------------------------------------------------------------------------------------------------------------------------------------------------------------A-------M-------L---E---------E---------Y---------A-E----------------V--------------------------------------------------------------------------------------------------------------------------------------------------------------------------------------------------------------------------------------------------------------------------------------------------------------------------------------------------------------------------------------------------------------------------------------------------------------------------------------------------------------------------------------------------------------------------------------------------------------------------------------------------------------------------------------------------------------------------------------------------------------------------------------------------------------------------------------------------------------------------------------------------------
>Botryllus_schlosseri@CT01131028.H1.1
-----------------------------------------------------------P-TLWAQT--------KD-RILLSFNVQ--DT-K-G--V--E---MKF----EE-R-S---ITF----T---C---------TG-----G-IA---N--Q-A-YK-ADLQLLKDIDPE-A--S--K---W-D-KT-S-RLITV-VVVK---K-E----------A-----G-P---FWPRLL--ET--K-A-K--QH-WLKVDFDKMKDSDE---------S-S----E-------D------E---------M-------P--------------------------------------------------------------------------------------------------------------------------------------------------------------------------------------------------------------------------------------------------------------------------------------------------------------------------------------------------------------------------------A-N--V----G-----Q---------------P-------D-------L---S---------Q---------M---------M-A----------------Q------------------M------------------G--R-----------------G-------T-------------------G---A-------A------------------------------------------------------------------------------------------------------------------------------------------------------------------------------------------------------------------------------------------------------------------------------------------------D-----------------------------F------------G---------D--------------L-G-----D------E--D--------------------------------------------------------------D--------------------------------------D-E----D-----D----S------------D-------------D-----D---------E-----I-P---GL------------------------------------------------------------------------------------------------------------------------------------------------------------------------------------------------------------------------------
>Alligator_sinensis@XM_006020978.H1.1
------------------------------------------------------Q--PAK-TLWYDR--------PR-YVFLEFCVE--DS-I-D--V--K---VDI----QD-Y-W---VIF----S---C---------KN-------VD---G--V-E-FY-NKIDFYARVNSK-D--S--Q---N-K-RS-G-RSITC-FMRK---W-K----------E-----K-V---AWPRLT--KE--N-I-K--PA-WLFVDFDNWRDW-E---------G-D----E-------E------V---------E-------K----------------------------------------------------------------------------------------------------------------------------------------------------------------------------------------------------------------------------------------------------------------------------------------------------------------------------------------------------------------------------------------------------------------V-------M-------V---E---------E---------Y---------A-E----------------L------------------L------------------Q--K-----------------V-------T-------------------------------------------------------------------------------------------------------------------------------------------------------------------------------------------------------------------------------------------------------------------------------------------------------------------------------------------------------------------------------------H--------------K-D-----P------P--PTM--------------D-----------D-----------------------------L---D-----------------------------XXX---------------------------------------------------------------------------------------------------------------------------------------------------------------------------------------------------------------------------------------------------------------------------------------------------------------
>Alligator_sinensis@XM_006035265.H1.1
------------------------------------------------------Q--PAS-AKWYDR--------RD-YVFIEFCVE--DS-K-D--V--N---VNF----EK-S-K---LTF----S---C---------LG-----G-SD---N--F-K-HL-NEIDLFNNIDPN-E--S--K---H-K-RT-D-RSILC-CLRK---G-E----------S-----G-Q---AWPRLT--KE--K-A-K--LN-WLSVDFNNWKDW-E---------D-D----S-------D------E---------D-------L----------------------------------------------------------------------------------------------------------------------------------------------------------------------------------------------------------------------------------------------------------------------------------------------------------------------------------------------------------------------------------------------------------------S-------N-------F---D---------R---------F---------S-E----------------M------------------M------------------N--N-----------------M-------G-------------------G---D-------------------------------------------------------------------------------------------------------------------------------------------------------------------------------------------------------------------------------------------------------------------------------------------------------------------------------------------------------------E--------------G-V-----D------L--PEV--------------D-----------G-----------------------------A---D--------------------------------------D-D----------S----P------------D-------------S-----D---------D-----E-----KMP--------------D-----L----E---------------------------------------------------------------------------------------------------------------------------------------------------------------------------------------------------
>Ambystoma_mexicanum@CT02131213.H1.1
---------------------------------------------------M-RQ--HAK-TLWFDR--------MK-YVHMEFCVE--ES-T-D--V--K---VDI----ED-D-R---MVF----S---C---------KN-------ED---G--V-E-MY-NEIILYDLVQPK-D--S--R---E-R-RS-D-RSITC-FLRK---R-K----------E-----K-V---PWPRLT--KD--P-N-K--PA-WLSVDFDNWRDW-A---------G-E----E-------E------G---------E-------M----------------------------------------------------------------------------------------------------------------------------------------------------------------------------------------------------------------------------------------------------------------------------------------------------------------------------------------------------------------------------------------------------------------A-------Q-------A---E---------E---------Y---------M-D----------------L------------------I------------------N--K-----------------A-------G-------------------------------------------------------------------------------------------------------------------------------------------------------------------------------------------------------------------------------------------------------------------------------------------------------------------------------------------------------------------------------------E--------------R-G-----P------P--PSM--------------D-----------D-----------------------------L---D--------------------------------------D-L----D-----D----D------------I-------------------------------------------------------------------------------------------------------------------------------------------------------------------------------------------------------------------------------------------------------------------------
>Ambystoma_mexicanum@CT01131213.H1.1
-----------------------------------------------------MQ--PAS-AKWYDR--------RD-YVFIEFCVE--DS-K-E--V--K---IDF----EK-T-K---LTF----S---C---------LG-----G-SD---S--L-K-HQ-NEVELFQSIDPN-G--S--K---Q-K-RT-D-RSVLC-CLRK---E-E----------P-----G-R---SWPRLT--KE--K-A-K--LN-WLSVDFNNWKDW-E---------D-D----S-------E------E---------D-------L----------------------------------------------------------------------------------------------------------------------------------------------------------------------------------------------------------------------------------------------------------------------------------------------------------------------------------------------------------------------------------------------------------------S-------N-------F---D---------R---------F---------S-E----------------M------------------M------------------N--N-----------------M-------G-------------------G---D-------------------------------------------------------------------------------------------------------------------------------------------------------------------------------------------------------------------------------------------------------------------------------------------------------------------------------------------------------------E--------------D-V-----E------L--PEV--------------D-----------G-----------------------------A---D--------------------------------------D-S----------S----P------------D-------------S-----D---------D-----E-----KMP--------------D-----L----E---------------------------------------------------------------------------------------------------------------------------------------------------------------------------------------------------
>Caiman_crocodilus@Contig1966.H1.1
----------------------------------------------------------------------------------------------------------------------------------------------------------------------------------E--S--K---H-K-RT-D-RSILC-CLRK---G-E----------S-----G-Q---AWPRLT--KE--K-A-K--LN-WLSVDFNNWKDW-E---------D-D----S-------D------E---------D-------L----------------------------------------------------------------------------------------------------------------------------------------------------------------------------------------------------------------------------------------------------------------------------------------------------------------------------------------------------------------------------------------------------------------S-------N-------F---D---------R---------F---------S-E----------------M------------------M------------------N--N-----------------M-------G-------------------G---D-------------------------------------------------------------------------------------------------------------------------------------------------------------------------------------------------------------------------------------------------------------------------------------------------------------------------------------------------------------E--------------G-V-----D------L--PEV--------------D-----------G-----------------------------A---D--------------------------------------D-D----------S----P------------D-------------S-----D---------D-----E-----KMP--------------D-----L----E---------------------------------------------------------------------------------------------------------------------------------------------------------------------------------------------------
>Caretta_caretta@Contig543.H1.1
-----------------------------------------------------MQ--PAS-AKWYDR--------RD-YVFIEFCVE--DS-K-D--V--N---VNF----EK-S-K---LTF----S---C---------LG-----G-SD---N--F-K-HL-NEIDLFNYIDPN-E--S--K---H-K-RT-D-RSILC-CLRK---G-E----------S-----G-Q---SWPRLT--KE--K-A-K--LN-WLSVDFNNWKDW-E---------D-D----S-------D------E---------D-------L----------------------------------------------------------------------------------------------------------------------------------------------------------------------------------------------------------------------------------------------------------------------------------------------------------------------------------------------------------------------------------------------------------------S-------N-------F---D---------R---------F---------S-E----------------M------------------M------------------N--N-----------------M-------G-------------------G---D-------------------------------------------------------------------------------------------------------------------------------------------------------------------------------------------------------------------------------------------------------------------------------------------------------------------------------------------------------------E--------------D-V-----D------L--PEV--------------D-----------G-----------------------------A---D--------------------------------------D-D----------S----P------------D-------------S-----D---------D-----E-----KMP--------------D-----L----E---------------------------------------------------------------------------------------------------------------------------------------------------------------------------------------------------
>Chelonoidis_nigra@CT01131213.H1.1
------------------------------------------------------Q--PAS-AKWYDR--------RD-YVFIEFCVE--DS-K-D--V--N---VNF----EK-S-K---LTF----S---C---------LG-----G-SD---N--F-K-HL-NEIDLFNYIDPN-E--S--K---H-K-RT-D-RSILC-CLRK---G-E----------S-----G-Q---SWPRLT--KE--K-A-K--LN-WLSVDFNNWKDW-E---------D-D----S-------D------E---------D-------L----------------------------------------------------------------------------------------------------------------------------------------------------------------------------------------------------------------------------------------------------------------------------------------------------------------------------------------------------------------------------------------------------------------S-------N-------F---D---------R---------F---------S-E----------------M------------------M------------------N--N-----------------M-------G-------------------G---D-------------------------------------------------------------------------------------------------------------------------------------------------------------------------------------------------------------------------------------------------------------------------------------------------------------------------------------------------------------E--------------D-V-----D------L--PEV--------------D-----------G-----------------------------A---D--------------------------------------D-D----------S----P------------D-------------S-----D---------D-----E-----KMP--------------D-----L----E---------------------------------------------------------------------------------------------------------------------------------------------------------------------------------------------------
>Chrysemys_picta_bellii@CT02131213.H1.2
-----------------------------------------------------RQ--PAK-TLWYDR--------PW-YVFLEFCVE--DS-T-D--V--K---VDI----ED-H-L---VVF----R---C---------KN-------AD---G--V-E-MY-NEINLYARVNAK-D--S--Q---Q-K-RS-D-RSITC-FIRK---W-K----------E-----K-V---AWPRLT--KE--N-I-K--PV-WLFVDFDNWRDW-E---------G-D----E-------E------A---------E-------K----------------------------------------------------------------------------------------------------------------------------------------------------------------------------------------------------------------------------------------------------------------------------------------------------------------------------------------------------------------------------------------------------------------A-------V-------T---E---------Q---------Y---------A-E----------------L------------------L------------------Q--K-----------------V-------T-------------------------------------------------------------------------------------------------------------------------------------------------------------------------------------------------------------------------------------------------------------------------------------------------------------------------------------------------------------------------------------V--------------K-G-----T------P--PAM--------------D-----------D-----------------------------L---D-----------------------------------------------------------------------------------------------------------------------------------------------------------------------------------------------------------------------------------------------------------------------------------------------------------------------------------------------
>Chrysemys_picta_bellii@CT01131213.H1.1
------------------------------------------------------Q--PAS-AKWYDR--------RD-YVFIEFCVE--DS-K-D--V--N---VNF----EK-S-K---LTF----S---C---------LG-----G-SD---N--F-K-HL-NEIDLFNYIDPN-E--S--K---H-K-RT-D-RSILC-CLRK---G-E----------S-----G-Q---SWPRLT--KE--K-A-K--LN-WLSVDFNNWKDW-E---------D-D----S-------D------E---------D-------L----------------------------------------------------------------------------------------------------------------------------------------------------------------------------------------------------------------------------------------------------------------------------------------------------------------------------------------------------------------------------------------------------------------S-------N-------F---D---------R---------F---------S-E----------------M------------------M------------------N--N-----------------M-------G-------------------G---D-------------------------------------------------------------------------------------------------------------------------------------------------------------------------------------------------------------------------------------------------------------------------------------------------------------------------------------------------------------E--------------D-V-----D------L--PEV--------------D-----------G-----------------------------A---D--------------------------------------D-D----------S----P------------D-------------S-----D---------D-----E-------------------------------------------------------------------------------------------------------------------------------------------------------------------------------------------------------------------------------------
>Crocodylus_niloticus@CT01131213.H1.1
----------------------------------------------------------------------------------------------------------------------------------------------------------------------KIDLFNNIDPN-E--S--K---H-K-RT-D-RSILC-CLRK---G-E----------S-----G-Q---AWPRLT--KE--K-A-K--LN-WLSVDFNNWKDW-E---------D-D----S-------D------E---------D-------L----------------------------------------------------------------------------------------------------------------------------------------------------------------------------------------------------------------------------------------------------------------------------------------------------------------------------------------------------------------------------------------------------------------S-------N-------F---D---------R---------F---------S-E----------------M------------------M------------------N--N-----------------M-------G-------------------G---D-------------------------------------------------------------------------------------------------------------------------------------------------------------------------------------------------------------------------------------------------------------------------------------------------------------------------------------------------------------E--------------G-V-----D------L--PEV--------------D-----------G-----------------------------A---D--------------------------------------D-D----------S----P------------D-------------S-----D---------D-----E-----KMP--------------D-----L----E---------------------------------------------------------------------------------------------------------------------------------------------------------------------------------------------------
>Crotalus_adamanteus@Cada13418.H1.1
---------------------------------------------------S-KQ--PAK-TLWYDR--------PR-YVFLEFCVE--DS-R-D--V--K---VDL----DD-Y-K---VIF----S---C---------KN-------TD---G--T-E-IY-NEIHFYARLNSK-D--S--H---N-K-RS-G-RSITL-FARK---W-K----------D-----K-V---PWPRLT--KE--D-F-K--PA-WLSVDFDNWRDW-E---------G-D----E-------E------M---------E-------A----------------------------------------------------------------------------------------------------------------------------------------------------------------------------------------------------------------------------------------------------------------------------------------------------------------------------------------------------------------------------------------------------------------A-------M-------V---E---------Q---------Y---------A-E----------------L------------------M------------------Q--K-----------------V-------T-------------------------------------------------------------------------------------------------------------------------------------------------------------------------------------------------------------------------------------------------------------------------------------------------------------------------------------------------------------------------------------K--------------K-D-----P------P--PAM--------------D-----------D-----------------------------L---D-----------------------------------------------------------------------------------------------------------------------------------------------------------------------------------------------------------------------------------------------------------------------------------------------------------------------------------------------
>Cyclorana_alboguttata@Calb1943.H1.1
-----------------------------------------------------MQ--AAS-AKWYDR--------RD-YVFIEFCVE--DS-K-E--V--K---VDF----EK-D-K---LGF----S---C---------LG-----G-AD---N--I-K-YL-NEVELYQSIDPN-E--S--K---H-K-RT-D-RSVLC-CLRK---A-E----------S-----G-Q---SWPRLT--KE--K-A-K--LN-WLSVDFNNWKDW-E---------D-D----S-------D------E---------D-------M----------------------------------------------------------------------------------------------------------------------------------------------------------------------------------------------------------------------------------------------------------------------------------------------------------------------------------------------------------------------------------------------------------------S-------N-------F---D---------R---------F---------S-E----------------M------------------M------------------N--N-----------------M-------G-------------------G---D-------------------------------------------------------------------------------------------------------------------------------------------------------------------------------------------------------------------------------------------------------------------------------------------------------------------------------------------------------------E--------------D-V-----D------L--PEV--------------D-----------G-----------------------------A---D--------------------------------------D-D----------S----P------------D-------------S-----D---------D-----E-----KMP--------------D-----L----E---------------------------------------------------------------------------------------------------------------------------------------------------------------------------------------------------
>Cyclorana_alboguttata@CT01131213.H1.1
------------------------------------------------------Q--PAK-ILWYDR--------AK-YVFLEFCVE--NS-R-D--V--K---VDI----ED-H-K---VIF----S---C---------LN-------ED---N--I-Q-MY-NEIVLYDRIQPK-D--S--R---E-K-RS-D-RSITC-FLRK---W-K----------E-----K-V---AWPRLT--KE--N-N-K--PA-WLSVDFDNWRDW-D---------A-E----E-------E------G---------E-------M----------------------------------------------------------------------------------------------------------------------------------------------------------------------------------------------------------------------------------------------------------------------------------------------------------------------------------------------------------------------------------------------------------------A-------L-------A---E---------H---------Y---------M-D----------------L------------------I------------------N--K-----------------V-------K-------------------------------------------------------------------------------------------------------------------------------------------------------------------------------------------------------------------------------------------------------------------------------------------------------------------------------------------------------------------------------------D--------------K-G-----A------P--PSM--------------D-----------D-----------------------------L---D--------------------------------------D-L----D-----D-------------------------------------------------------------------------------------------------------------------------------------------------------------------------------------------------------------------------------------------------------------------------------------------
>Elaphe_guttata@CT01131213.H1.1
-----------------------------------------------------MQ--PAS-AKWYDR--------RD-YVFIEFCVE--DS-K-D--V--N---VKF----DK-V-K---LTF----T---C---------LG-----G-ND---N--Y-K-HL-NEIDLYNSIDPN-E--S--K---H-K-RT-D-RSVLC-CLRK---G-E----------S-----G-Q---SWPRLT--KE--K-A-K--LN-WLSVDFNNWKDW-E---------D-D----S-------D------E---------D-------M----------------------------------------------------------------------------------------------------------------------------------------------------------------------------------------------------------------------------------------------------------------------------------------------------------------------------------------------------------------------------------------------------------------S-------N-------F---D---------R---------F---------S-E----------------M------------------M------------------N--N-----------------M-------G-------------------G---D-------------------------------------------------------------------------------------------------------------------------------------------------------------------------------------------------------------------------------------------------------------------------------------------------------------------------------------------------------------E--------------D-V-----D------L--PEV--------------D-----------G-----------------------------A---D--------------------------------------D-D----------S----P------------D-------------S-----D---------D-----E-----KMP--------------D-----L----E---------------------------------------------------------------------------------------------------------------------------------------------------------------------------------------------------
>Emys_orbicularis@Contig34489.H1.1
---------------------------------------------------------PAS-AKWYDR--------RD-YVFIEFCVE--DS-K-D--V--N---VNF----EK-S-K---LTF----S---C---------LG-----G-SD---N--F-K-HL-NEIDLFNYIDPN-E--S--K---H-K-RT-D-RSILC-CLRK---G-E----------S-----G-Q---SWPRLT--KE--K-A-K--LN-WLSVDFNNWKDW-E---------D-D----S-------D------E---------D-------L----------------------------------------------------------------------------------------------------------------------------------------------------------------------------------------------------------------------------------------------------------------------------------------------------------------------------------------------------------------------------------------------------------------S-------N-------F---D---------R---------F---------S-E----------------M------------------M------------------N--N-----------------M-------G-------------------G---D-------------------------------------------------------------------------------------------------------------------------------------------------------------------------------------------------------------------------------------------------------------------------------------------------------------------------------------------------------------E--------------D-V-----D------L--PEV--------------D-----------G-----------------------------A---D--------------------------------------D-D----------S----P------------D-------------S-----D---------D-----E-----KMP--------------D-----L----E---------------------------------------------------------------------------------------------------------------------------------------------------------------------------------------------------
>Eublepharis_macularius@Emac10489.H1.1
--------------------------------------------------MA-WQ--AAK-TLWYDR--------PR-YVFVEFCVE--DS-M-D--V--K---VDL----DD-Y-R---VVF----S---C---------KN-------AD---G--V-E-LY-NKIEFYARVNSK-D--S--Q---N-K-RS-G-RSVTL-FVRK---W-K----------D-----K-V---AWPRLT--KE--E-F-K--PA-WLSVDFDNWRDW-E---------G-D----E-------E------V---------E-------A----------------------------------------------------------------------------------------------------------------------------------------------------------------------------------------------------------------------------------------------------------------------------------------------------------------------------------------------------------------------------------------------------------------A-------M-------V---E---------Q---------Y---------A-E----------------L------------------L------------------Q--K-----------------V-------K-------------------------------------------------------------------------------------------------------------------------------------------------------------------------------------------------------------------------------------------------------------------------------------------------------------------------------------------------------------------------------------P--------------K-E-----A------P--PAM--------------D-----------D-----------------------------L---D-----------------------------------------------------------------------------------------------------------------------------------------------------------------------------------------------------------------------------------------------------------------------------------------------------------------------------------------------
>Eublepharis_macularius@Emac3416.H1.1
-----------------------------------------------------MQ--PAS-AKWYDR--------RD-YVFIEFCVE--DS-K-D--V--N---VNF----EK-S-K---LTF----S---C---------LG-----G-ND---N--F-K-HL-NEIDLYNSIDPN-E--S--K---H-K-RT-D-RSVLC-CLRK---G-E----------S-----G-Q---SWPRLT--KE--K-A-K--LN-WLSVDFNNWKDW-E---------D-D----S-------D------E---------D-------L----------------------------------------------------------------------------------------------------------------------------------------------------------------------------------------------------------------------------------------------------------------------------------------------------------------------------------------------------------------------------------------------------------------S-------N-------F---D---------R---------F---------S-E----------------M------------------M------------------N--N-----------------M-------G-------------------G---D-------------------------------------------------------------------------------------------------------------------------------------------------------------------------------------------------------------------------------------------------------------------------------------------------------------------------------------------------------------E--------------D-V-----D------L--PEV--------------D-----------G-----------------------------A---D--------------------------------------D-D----------S----P------------D-------------S-----D---------D-----E-----KMP--------------D-----L----E---------------------------------------------------------------------------------------------------------------------------------------------------------------------------------------------------
>Lampropholis_coggeri@CT01131213.H1.1
------------------------------------------------------Q--PAS-AKWYDR--------RD-YVFIEFCVE--DS-K-D--V--N---VNF----EK-V-K---LTF----S---C---------LG-----G-ND---N--F-K-HL-NEIDLYNSIDPN-E--S--K---H-K-RT-D-RSVLC-CLRK---G-E----------S-----G-Q---SWPRLT--KE--R-A-K--LN-WLSVDFNNWKDW-E---------D-D----S-------D------E---------D-------M----------------------------------------------------------------------------------------------------------------------------------------------------------------------------------------------------------------------------------------------------------------------------------------------------------------------------------------------------------------------------------------------------------------S-------N-------F---D---------R---------F---------S-D----------------M------------------M------------------N--N-----------------M-------G-------------------G---D-------------------------------------------------------------------------------------------------------------------------------------------------------------------------------------------------------------------------------------------------------------------------------------------------------------------------------------------------------------E--------------D-V-----D------L--PEV--------------D-----------G-----------------------------A---E--------------------------------------D-D----------S----P------------D-------------S-----D---------D-----E-----KMP--------------D-----L----E---------------------------------------------------------------------------------------------------------------------------------------------------------------------------------------------------
>Latimeria_chalumnae@CT02131213.H1.1
---------------------------------------------------M-RQ--PAK-VLWYDR--------SR-YVFLEFCVE--DS-K-D--V--K---VDI----DE-K-K---VVF----T---C---------KN-------GD---G--M-H-IY-NEIILYDIIQPK-D--S--R---E-K-RS-D-RSITC-FLRK---I-R----------E-----K-K---GWPRLT--KS--T-H-K--IA-WLSVDFDNWRDW-E---------D-E----E-------E------G---------E-------L----------------------------------------------------------------------------------------------------------------------------------------------------------------------------------------------------------------------------------------------------------------------------------------------------------------------------------------------------------------------------------------------------------------A-------E-------M---E---------K---------Y---------V-E----------------I------------------L------------------K--K-----------------V-------S-------------------------------------------------------------------------------------------------------------------------------------------------------------------------------------------------------------------------------------------------------------------------------------------------------------------------------------------------------------------------------------D--------------K-G-----P------A--PGM--------------D-----------D-----------------------------L---D--------------------------------------E--------------------------------------------------------------------------------------------------------------------------------------------------------------------------------------------------------------------------------------------------------------------------------------------------------
>Latimeria_chalumnae@CT01131213.H1.1
-----------------------------------------------------MQ--SAS-AKWYDR--------RD-YVFVEFCVE--DS-K-D--V--K---VNF----EK-S-K---LAF----S---C---------LG-----G-TD---N--L-K-HN-NEIELYESIDPN-E--S--K---H-K-RT-D-RSIFC-CLRK---G-V----------S-----G-Q---TWPRLT--KE--K-T-K--MN-WLSVDFNNWKDW-E---------N-D----S-------E------E---------E-------M----------------------------------------------------------------------------------------------------------------------------------------------------------------------------------------------------------------------------------------------------------------------------------------------------------------------------------------------------------------------------------------------------------------N-------S-------F---D---------R---------F---------S-E----------------I------------------M------------------N--T-----------------M-------G-------------------G---E-------------------------------------------------------------------------------------------------------------------------------------------------------------------------------------------------------------------------------------------------------------------------------------------------------------------------------------------------------------D--------------D-V-----D------L--PEV--------------D-----------G-----------------------------V---D--------------------------------------DED----------S----T------------D-------------S-----D---------D-----E-----KMP--------------D-----L----E---------------------------------------------------------------------------------------------------------------------------------------------------------------------------------------------------
>Latimeria_menadoensis@GAPS01019365.H1.1
-----------------------------------------------------MQ--SAS-AKWYDR--------RD-YVFVEFCVE--DS-K-D--V--K---VNF----EK-S-K---LAF----S---C---------LG-----G-TD---N--L-K-HN-NEIELYESIDPN-E--S--K---H-K-RT-D-RSIFC-CLRK---G-V----------S-----G-Q---TWPRLT--KE--K-T-K--MN-WLSVDFNNWKDW-E---------N-D----S-------E------E---------E-------M----------------------------------------------------------------------------------------------------------------------------------------------------------------------------------------------------------------------------------------------------------------------------------------------------------------------------------------------------------------------------------------------------------------N-------S-------F---D---------R---------F---------S-E----------------I------------------M------------------N--T-----------------M-------G-------------------G---E-------------------------------------------------------------------------------------------------------------------------------------------------------------------------------------------------------------------------------------------------------------------------------------------------------------------------------------------------------------D--------------D-V-----D------L--PEV--------------D-----------G-----------------------------V---D--------------------------------------DED----------S----T------------D-------------S-----D---------D-----E-----KMP--------------D-----L----E---------------------------------------------------------------------------------------------------------------------------------------------------------------------------------------------------
>Latimeria_menadoensis@GAPS01042399.H2.2
-----------------------------------------------------RQ--PAK-VLWYDR--------SR-YVFLEFCVE--DS-K-D--V--K---VDI----DE-K-K---VVF----T---C---------KN-------GD---G--M-H-IY-NEIILYDIIQPK-D--S--R---E-K-RS-D-RSITC-FLRK---I-R----------E-----K-K---GWPRLT--KS--T-H-K--IA-WLSVDFDNWRDW-E---------D-E----E-------E------G---------E-------L----------------------------------------------------------------------------------------------------------------------------------------------------------------------------------------------------------------------------------------------------------------------------------------------------------------------------------------------------------------------------------------------------------------A-------E-------M---E---------K---------Y---------V-E----------------I------------------L------------------K--K-----------------V-------S-------------------------------------------------------------------------------------------------------------------------------------------------------------------------------------------------------------------------------------------------------------------------------------------------------------------------------------------------------------------------------------D--------------K-G-----P------A--PGM--------------D-----------D-----------------------------L---D--------------------------------------E-D----L-----E----X------------S-------------D-----A-----------------------------------------------------------------------------------------------------------------------------------------------------------------------------------------------------------------------------------------------------
>Leucoraja_erinacea@toto90449.H1.1
------------------------------------------------------Q--PAK-TQWYDR--------KN-YVFVEFCVE--DS-T-E--V--D---VVI----EK-F-R---LIF----S---C---------KT-------AD---N--T-K-LY-NNIELYTRVEPN-D--S--R---H-K-RS-D-RSITL-FMRK---V-E----------G-----K-K---AWPRLT--KE--K-D-K--HA-WLVVDFDNWREW-H---------D-D----D-------E----------------Q-------L----------------------------------------------------------------------------------------------------------------------------------------------------------------------------------------------------------------------------------------------------------------------------------------------------------------------------------------------------------------------------------------------------------------N-------F-------M---E---------Q---------Y---------A-N----------------M------------------M------------------K--E-----------------I-------K-------------------------------------------------------------------------------------------------------------------------------------------------------------------------------------------------------------------------------------------------------------------------------------------------------------------------------------------------------------------------------------G--------------T-V-----E------P--PTM--------------D-----------D-----------------------------L---D-----------------------------------------------------------------------------------------------------------------------------------------------------------------------------------------------------------------------------------------------------------------------------------------------------------------------------------------------
>Notophthalmus_viridescens@Nvir1023.H1.1
-----------------------------------------------------MQ--PAS-AKWYDR--------RD-YVFIEFCVE--DS-K-E--V--K---IDF----DK-T-K---LTF----S---C---------LG-----G-SD---S--L-K-HQ-NEVELYQSIDPN-A--S--K---Q-K-RT-D-RSVLC-CLRK---E-E----------S-----G-R---XWPRLT--KE--K-A-K--LN-WLSVDFNNWKDW-E---------D-D----S-------E------E---------D-------L----------------------------------------------------------------------------------------------------------------------------------------------------------------------------------------------------------------------------------------------------------------------------------------------------------------------------------------------------------------------------------------------------------------S-------N-------F---D---------R---------F---------S-E----------------M------------------M------------------N--N-----------------M-------G-------------------G---D-------------------------------------------------------------------------------------------------------------------------------------------------------------------------------------------------------------------------------------------------------------------------------------------------------------------------------------------------------------E--------------D-V-----E------L--PEV--------------D-----------G-----------------------------A---D--------------------------------------D-S----------S----P------------D-------------S-----D---------D-----E-----KMP--------------D-----L----E---------------------------------------------------------------------------------------------------------------------------------------------------------------------------------------------------
>Pelodiscus_sinensis@toto48680.H1.1
------------------------------------------------------Q--PAK-TLWYDR--------PR-YVFLEFCVE--DS-K-D--V--K---VDI----ED-D-R---VVF----S---C---------KN-------AD---G--V-E-MF-NKINLYARVNSK-D--S--Q---Q-K-RS-D-RSITC-FIRK---L-K----------E-----K-V---AWPRLT--KE--N-I-K--PV-WLFVDFDNWRDW-E---------G-D----E-------E------V---------E-------L----------------------------------------------------------------------------------------------------------------------------------------------------------------------------------------------------------------------------------------------------------------------------------------------------------------------------------------------------------------------------------------------------------------A-------M-------T---A---------Q---------Y---------A-E----------------L------------------L------------------Q--R-----------------V-------T-------------------------------------------------------------------------------------------------------------------------------------------------------------------------------------------------------------------------------------------------------------------------------------------------------------------------------------------------------------------------------------V--------------K-A-----P------P--PAM--------------D-----------D-----------------------------L---E-----------------------------------------------------------------------------------------------------------------------------------------------------------------------------------------------------------------------------------------------------------------------------------------------------------------------------------------------
>Pelodiscus_sinensis@toto13661.H1.1
---------------------------------------------------------PAS-AKWYDR--------RD-YVFIEFCVE--DS-K-D--V--N---VNF----EK-S-K---LTF----S---C---------LG-----G-SD---N--F-K-HL-NEIDLFNYIDPN-----------------------------------------------------------------------------LN-WLSVDFNNWKDW-E---------D-D----S-------D------E---------D-------L----------------------------------------------------------------------------------------------------------------------------------------------------------------------------------------------------------------------------------------------------------------------------------------------------------------------------------------------------------------------------------------------------------------S-------N-------F---D---------R---------F---------S-E----------------M------------------M------------------N--N-----------------M-------G-------------------G---D-------------------------------------------------------------------------------------------------------------------------------------------------------------------------------------------------------------------------------------------------------------------------------------------------------------------------------------------------------------E--------------D-V-----D------L--PEV--------------D-----------G-----------------------------A---D--------------------------------------D-D----------S----P------------D-------------S-----D---------D-----E-------------------------------------------------------------------------------------------------------------------------------------------------------------------------------------------------------------------------------------
>Phrynops_hilarii@Contig39477.H1.1
---------------------------------------------------------PAS-AKWYDR--------RD-YVFIEFCVE--DS-K-D--V--N---VNF----EK-S-K---LTF----S---C---------LG-----G-SD---N--S-K-HL-NEIELFNYIDPN-E--S--K---H-K-RT-D-RSILC-CLRK---G-E----------S-----G-Q---SWPRLT--KE--K-A-K--LN-WLSVDFNNWKDW-E---------D-D----S-------D------E---------D-------L----------------------------------------------------------------------------------------------------------------------------------------------------------------------------------------------------------------------------------------------------------------------------------------------------------------------------------------------------------------------------------------------------------------S-------N-------F---D---------R---------F---------S-E----------------M------------------M------------------N--N-----------------M-------G-------------------G---D-------------------------------------------------------------------------------------------------------------------------------------------------------------------------------------------------------------------------------------------------------------------------------------------------------------------------------------------------------------E--------------D-V-----D------L--PEV--------------D-----------G-----------------------------A---D--------------------------------------D-D----------S----P------------D-------------S-----D---------D-----E-----KMP--------------D-----L----E---------------------------------------------------------------------------------------------------------------------------------------------------------------------------------------------------
>Podarcis_sp.@Contig561.H1.1
------------------------------------------------------Q--PAS-AKWYDR--------RD-YVFIEFCVE--DS-K-D--V--N---VNF----EK-S-K---LSF----S---C---------LG-----G-ND---N--F-K-HL-NEIDLYNSIDPN-E--S--K---H-K-RT-D-RSVLC-CLRK---G-E----------S-----G-Q---SWPRLT--KE--R-A-K--LN-WLSVDFNNWKDW-E---------D-D----S-------D------E---------D-------L----------------------------------------------------------------------------------------------------------------------------------------------------------------------------------------------------------------------------------------------------------------------------------------------------------------------------------------------------------------------------------------------------------------S-------N-------F---D---------R---------F---------S-E----------------M------------------M------------------N--N-----------------M-------G-------------------G---D-------------------------------------------------------------------------------------------------------------------------------------------------------------------------------------------------------------------------------------------------------------------------------------------------------------------------------------------------------------E--------------D-V-----D------L--PEV--------------D-----------G-----------------------------A---D--------------------------------------D-D----------S----P------------D-------------S-----D---------D-----E-----KMP--------------D-----L----E---------------------------------------------------------------------------------------------------------------------------------------------------------------------------------------------------
>Pogona_vitticeps@toto682.H1.1
------------------------------------------------------Q--PAS-AKWYDR--------RD-YVFIEFCVE--DS-K-D--V--N---VNF----EK-S-K---LTF----S---C---------LG-----G-ND---N--F-K-HL-NEIDLYNSIDPN-E--S--K---H-K-RT-D-RSVLC-CLRK---G-E----------S-----G-Q---SWPRLT--KE--R-A-K--LN-WLSVDFNNWKDW-E---------D-D----S-------D------E---------D-------M----------------------------------------------------------------------------------------------------------------------------------------------------------------------------------------------------------------------------------------------------------------------------------------------------------------------------------------------------------------------------------------------------------------S-------N-------F---D---------R---------F---------S-E----------------M------------------M------------------N--N-----------------M-------G-------------------G---D-------------------------------------------------------------------------------------------------------------------------------------------------------------------------------------------------------------------------------------------------------------------------------------------------------------------------------------------------------------E--------------D-V-----D------L--PEV--------------D-----------G-----------------------------A---D--------------------------------------D-D----------S----P------------D-------------S-----D---------D-----E-----KMP--------------D-----L----E---------------------------------------------------------------------------------------------------------------------------------------------------------------------------------------------------
>Protopterus_annectens@CT01131213.H1.1
-----------------------------------------------------MQ--PAS-AKWYDR--------RD-FVFVEFCVE--DS-K-D--V--K---IDF----EN-S-R---LVF----S---C---------HG-----G-TD---N--S-K-YS-NEVKLFQSIEPN-E--S--R---H-K-RT-D-RSVLC-CLRK---G-E----------S-----G-H---SWPRLT--KE--K-E-K--LN-WLSVDFNNWKDW-E---------D-D----S-------D------E---------E-------T----------------------------------------------------------------------------------------------------------------------------------------------------------------------------------------------------------------------------------------------------------------------------------------------------------------------------------------------------------------------------------------------------------------S-------N-------F---D---------R---------F---------S-E----------------M------------------M------------------N--N-----------------M-------G-------------------G---E-------------------------------------------------------------------------------------------------------------------------------------------------------------------------------------------------------------------------------------------------------------------------------------------------------------------------------------------------------------D----------------------D------L--PEV--------------D-----------G-----------------------------A---D--------------------------------------DED----------S----P------------D-------------S-----D---------D-----D-----KMP--------------D-----L----E---------------------------------------------------------------------------------------------------------------------------------------------------------------------------------------------------
>Ptychodera_flava@Pfla25393.H1.1
--------------------------------------------------------------------------------------------K-R--P--D---IKL----EE-T-R---LSL----K---G---------KG-----G-QE---G--K-E-YV-VDIEFFKEINIQ-N--S--R---Y-A-VR-P-RNIEF-TISK---K-E----------P-----G-P---YWDRLL--KV--K-Q-K--VH-WLKTDFQKWKDE-D---------D-S----D-------D------D---------G-------G------------------------------------------------------------------------------------------------------------------------------------------------------------------------------------------------------------------------------------------------------------------------------------------------------------------------------------------------------------------------------------------------D---------------R-------N-------L---E---------D---------M---------M-A----------------Q------------------M-----------------------------------------------G-------------------G---G-------F----------DG-------DG-L-----P---D--M---D-------D-I--A-P---D---------------D--EDKPD-----SD-----------DE-----------------------------------------------------------------------------------------------------------------------------------------------------------------------------------------------------------------------------------------------------------------------------------------------------------------------------------------------------------------------------------------------------------------------------------------------------------------------------------------------------------------------------------------------------------------------------------------------------------------------------------------------------------------------------------------------
>Python_regius@CT02131213.H1.1
--------------------------------------------------MA-RQ--PAK-TLWYDR--------PR-YVFLEFCVE--DS-K-D--V--K---VDL----DD-Y-K---VIF----S---C---------KN-------TD---G--I-E-MY-NEIHFYARVNSK-D--S--Q---N-K-RS-G-RSITL-FTRK---W-K----------D-----K-V---PWPRLT--KE--D-F-K--PA-WLSVDFDNWRDW-E---------G-E----E-------E------L---------E-------A----------------------------------------------------------------------------------------------------------------------------------------------------------------------------------------------------------------------------------------------------------------------------------------------------------------------------------------------------------------------------------------------------------------A-------M-------V---E---------Q---------Y---------A-E----------------L------------------M------------------Q--K-----------------V-------T-------------------------------------------------------------------------------------------------------------------------------------------------------------------------------------------------------------------------------------------------------------------------------------------------------------------------------------------------------------------------------------K--------------K-D-----P------P--PAM--------------D-----------D-----------------------------L---D-----------------------------------------------------------------------------------------------------------------------------------------------------------------------------------------------------------------------------------------------------------------------------------------------------------------------------------------------
>Python_regius@CT01131213.H1.1
-----------------------------------------------------MQ--PAS-AKWYDR--------RD-YVFIEFCVE--DS-K-D--V--N---VKF----EK-A-K---LTF----T---C---------LG-----G-ND---N--F-K-HL-NEIDLYNSIDPN-E--S--K---H-K-RT-D-RSVLC-CLRK---G-E----------S-----G-Q---SWPRLT--KE--R-A-K--LN-WLSVDFNNWKDW-E---------D-D----S-------D------E---------D-------M----------------------------------------------------------------------------------------------------------------------------------------------------------------------------------------------------------------------------------------------------------------------------------------------------------------------------------------------------------------------------------------------------------------S-------N-------F---D---------R---------F---------S-E----------------M------------------M------------------N--N-----------------M-------G-------------------G---D-------------------------------------------------------------------------------------------------------------------------------------------------------------------------------------------------------------------------------------------------------------------------------------------------------------------------------------------------------------E--------------D-V-----D------L--PEV--------------D-----------G-----------------------------A---D--------------------------------------D-D----------S----P------------D-------------S-----D---------D-----E-----KMP--------------D-----L----E---------------------------------------------------------------------------------------------------------------------------------------------------------------------------------------------------
>Rana_chensinensis@Rche8810.H1.1
---------------------------------------------------M-RQ--HAK-VLWYDR--------AR-YVFLEFCVE--NS-R-N--V--K---VEI----ES-N-K---VIF----T---C---------LN-------ED---N--V-Q-MY-NEIELFDKIQPK-D--S--R---E-K-QS-D-RSITC-FLRK---W-K----------E-----K-V---AWPRLT--RD--N-N-K--PA-WLHVDFDNWRDW-D---------A-E----E-------E------G---------E-------M----------------------------------------------------------------------------------------------------------------------------------------------------------------------------------------------------------------------------------------------------------------------------------------------------------------------------------------------------------------------------------------------------------------E-------L-------A---E---------H---------Y---------L-D----------------L------------------I------------------N--S-----------------V-------K-------------------------------------------------------------------------------------------------------------------------------------------------------------------------------------------------------------------------------------------------------------------------------------------------------------------------------------------------------------------------------------D--------------K-G-----A------P--PSM--------------D-----------D-----------------------------L---D--------------------------------------D-L----D-----D-------------------------------------------------------------------------------------------------------------------------------------------------------------------------------------------------------------------------------------------------------------------------------------------
>Rana_chensinensis@Rche5297.H1.1
-----------------------------------------------------MQ--PAS-AKWYDR--------RD-YVFLEFCVE--DS-K-E--V--K---LDF----EK-N-K---LTF----S---C---------LG-----G-AD---N--V-K-HL-NEVELYQSIDPN-E--S--K---H-K-RT-D-RSVLC-CLRK---G-E----------S-----G-Q---SWPRLT--KE--K-A-K--LN-WLCVDFNNWKDW-E---------D-D----S-------D------E---------D-------L----------------------------------------------------------------------------------------------------------------------------------------------------------------------------------------------------------------------------------------------------------------------------------------------------------------------------------------------------------------------------------------------------------------S-------N-------F---D---------R---------F---------S-E----------------M------------------M------------------N--T-----------------M-------G-------------------G---D-------------------------------------------------------------------------------------------------------------------------------------------------------------------------------------------------------------------------------------------------------------------------------------------------------------------------------------------------------------E--------------D-V-----D------L--PEV--------------D-----------G-----------------------------A---D--------------------------------------D-D----------S----P------------D-------------S-----D---------D-----E-----KMP--------------D-----L----E---------------------------------------------------------------------------------------------------------------------------------------------------------------------------------------------------
>Scyliorhinus_canicula@toto17066.H1.1
----------------------------------------------------------AK-TQWYDR--------KN-YVFVEFCVE--DS-K-D--V--D---VTI----ER-F-R---LVF----R---C---------KS-------AD---N--L-E-LY-NNIELYSRVEPN-D--S--R---H-K-RS-D-RSITL-FMRK---D-D----------G-----K-K---AWPRLT--KE--K-T-K--HA-WLVVDFDNWRDW-H---------D-D----D-------Q----------------Q-------M----------------------------------------------------------------------------------------------------------------------------------------------------------------------------------------------------------------------------------------------------------------------------------------------------------------------------------------------------------------------------------------------------------------I-------D-------L---E---------H---------Y---------S-N----------------M------------------L------------------K--D-----------------L-------K-------------------------------------------------------------------------------------------------------------------------------------------------------------------------------------------------------------------------------------------------------------------------------------------------------------------------------------------------------------------------------------D--------------T-G-----P------P--PTM--------------D-----------D-----------------------------L---D-----------------------------------------------------------------------------------------------------------------------------------------------------------------------------------------------------------------------------------------------------------------------------------------------------------------------------------------------
>Sphenodon_punctatus@toto16546.H1.1
-----------------------------------------------------MQ--PAS-AKWYDR--------RD-YVFIEFCVE--DS-K-E--V--H---VKF----EK-A-K---LTF----S---C---------LG-----G-SD---N--I-K-HL-NELDLFNSIDPN-E--S--K---H-K-RT-D-RSVLC-CLRK---G-E----------S-----G-Q---SWPRLT--KE--R-A-K--LN-WLSVDFNNWKDW-E---------D-D----S-------D------E---------D-------L----------------------------------------------------------------------------------------------------------------------------------------------------------------------------------------------------------------------------------------------------------------------------------------------------------------------------------------------------------------------------------------------------------------S-------N-------F---D---------R---------F---------S-E----------------M------------------M------------------N--N-----------------M-------G-------------------G---D-------------------------------------------------------------------------------------------------------------------------------------------------------------------------------------------------------------------------------------------------------------------------------------------------------------------------------------------------------------E--------------D-V-----D------L--PEV--------------D-----------G-----------------------------A---D--------------------------------------D-D----------S----P------------D-------------S-----D---------D-----E-----KMP--------------D-----L----E---------------------------------------------------------------------------------------------------------------------------------------------------------------------------------------------------
>Sphenodon_punctatus@toto30523.H1.1
------------------------------------------------------Q--AAK-TLWYDR--------PR-YVYLEFCVE--DS-K-D--V--Q---VNL----DD-Y-K---IVF----S---C---------KT-------DD---G--V-E-LY-NEIHFYARMNSK-D--S--Q---N-K-RS-N-RSITC-FVRK---W-K----------D-----K-V---AWPRLT--KE--D-F-K--PA-WLSVDFDNWRDW-E---------G-D----E-------E------V---------E-------A----------------------------------------------------------------------------------------------------------------------------------------------------------------------------------------------------------------------------------------------------------------------------------------------------------------------------------------------------------------------------------------------------------------A-------M-------V---E---------Q---------Y---------A-E----------------L------------------L------------------Q--N-----------------V-------T-------------------------------------------------------------------------------------------------------------------------------------------------------------------------------------------------------------------------------------------------------------------------------------------------------------------------------------------------------------------------------------K--------------K-G-----P------P--PAM--------------D-----------D-----------------------------L---D-----------------------------------------------------------------------------------------------------------------------------------------------------------------------------------------------------------------------------------------------------------------------------------------------------------------------------------------------
>Trachemys_scripta@toto630.H1.1
----------------------------------------------------------------YDR--------RD-YVFIEFCVE--DS-K-D--V--N---VNF----EK-S-K---LTF----S---C---------LG-----G-SD---N--F-K-HL-NEIDLFNYIDPN-E--S--K---H-K-RT-D-RSILC-CLRK---G-E----------S-----G-Q---SWPRLT--KE--K-A-K--LN-WLSVDFNNWKDW-E---------D-D----S-------D------E---------D-------L----------------------------------------------------------------------------------------------------------------------------------------------------------------------------------------------------------------------------------------------------------------------------------------------------------------------------------------------------------------------------------------------------------------S-------N-------F---D---------R---------F---------S-E----------------M------------------M------------------N--N-----------------M-------G-------------------G---D-------------------------------------------------------------------------------------------------------------------------------------------------------------------------------------------------------------------------------------------------------------------------------------------------------------------------------------------------------------E--------------D-V-----D------L--PEV--------------D-----------G-----------------------------A---D--------------------------------------D-D----------S----P------------D-------------S-----D---------D-----E-----KMP--------------D-----L----E---------------------------------------------------------------------------------------------------------------------------------------------------------------------------------------------------
