# Supplementary material for: A phylogenomic framework and timescale for comparative studies of tunicates
Source: BMC Biol. 2018 Apr 13;16:39. doi: 10.1186/s12915-018-0499-2 (PMC5899321; doi:10.1186/s12915-018-0499-2)
Supplement: Supplementary file 4 — Supporting data. Transcriptome assemblies, alignments, and trees. (ZIP 38502 kb) [file 12915_2018_499_MOESM4_ESM.zip › 12915_2018_499_MOESM4_ESM/12915_2018_499 (Delsuc) Files Updated 23-03-2018/tribe1294.fasta]

>Patiria_miniata@CT01100920.H1.1
-------------------------------------------------------------------------------------GIPEAVFL----EDVDAFM--QKP--------E-N----A--D----P-TA---VVQRLDEQHNKYKFMELNLLQKKKRLRAQIPDIKTTLEIVQHM---------R--S----KQ----------------------------------------------------------G--S--G---E--------E-----------------MD------------------T---QFLLAD-QVYAKASIPP-----S-----DRVCLWLGANVMLEYSLEDAESLLTNNLTAAKESLLQVDHDLDFLRDQYT--TTEVNMARVYNYGV-K-KRQGAQS-A-S---------------------------------------------------------
>Strongylocentrotus_purpuratus@X7
---------------------------M-A---G-----D----GD----K----T---------L-A------K-------A-AGIPEAVFV----EDVDSFM--QKP--------Q-N----E--S----A-EV---VLKRLEEQHQKYKFMEMNLLQKKRRLRGQIPDIRTTLDIVKHL---------Q--S----KQ----------------------------------------------------------G--S--E---D--------E-----------------LK------------------T---QFLLSD-QVYAKASILP-----T-----KKVCLWLGANVMLEYELSDAEALLSKNLKAATESQTQVDLDLDFLRDQYT--TTEVNMARVYNFDV-K-RRQAAGK-L-S-S-------------------------------------------------------
>Halocynthia_roretzi@DB607365.H1.1
---------------------------------------------------------------------------------------------------------------------------------------------------------------------------------------------------------------------------------------------------------------------------------------------------------------------------------FLLSG-ALRAKALVPP-----T-----DEVSLWLGANVMLTYKTQDAYDLLSKNLETAKKNLESVNNDLDYLRDQCT--TTEVSMARIYNWDV-V-KRKS----------------------------------------------------------------
>Botryllus_schlosseri@HO068745.H1.1
-----------------------------------------------------------------K--------S-------H-LGIPEAKFV----DDVDKFM--ADI--------P-D----C--S----S-QK---ALKDLDELYQKYKMLDGSLSTKKNRLRAQIPEIRTTLEMVDHL---------L--N----IK----------------------------------------------------------E--K--E---K--------T-----------------ME------------------T---HFLLSG-SLRAKATIPP-----T-----KEVGLWLGANVMLMYSVEDAHELLSKNLESANKKLESLNEDLDYLRDQIT--TTEVSMARIYNWDV-N-RRRTKPG-A-----------------------------------------------------------
>Styela_plicata@Spli82326.H1.1
-------------------------------------------------------K---------K--------V-------H-LGIPEAKFV----EDVDKFM--AEE--------S-D----S--S----A-QG---ALKKLEERYQKYKMMEMSLNHKKDKLK-------------------------------------------------------------------------------------------------------------------------------------------------------------------------------------------------------------------------------------------------------------------------------------------------------------------------------
>Ciona_intestinalis@X2
---------------MEG-----------D---S-----K----VV----E----S---------K--------P-------H-LGIPEAVFV----EDVAKYL--KEQ--------G-S----C--T----C-EE---ALKKLEENYQKYKLMEVNLLQKKQRLKQQIPDLKSSLDIVKHM---------K--S----IE----------------------------------------------------------G--T--D---T--------T-----------------MT------------------T---NFFLSG-ALHAKAKIPP-----T-----KEVCLWLGANVMLSYSIEEALGVLNKNYTTAISHLDSVNKDLEYLRDQFT--TTEVMLARLYNWNV-K-QRRAAK--A-T-TNGSDS-K------------------------------------------------
>Ciona_savignyi@CH003244.H1.1
---------------MEG-----------D---S-----K----VV----N----A---------K--------P-------H-LGIPEAIFV----EDVDKFI--KEQ--------G-A----T--N----T-EE---CLKKLDENYQKYKVMEHNLVQKKRRLKQQIPDLKSSLDIVKHL---------N--G----IK----------------------------------------------------------D--S--E---K--------S-----------------MT------------------T---NFFLSG-ALHAKAVIPP-----T-----KEVCLWLGANVMLTYPTEEALDVLNKNYTTAINHLENVNKDLDYLRDQFT--TTEVTMARLYNWDV-K-QRKAAKA-A-A-ANGTDS-K------------------------------------------------
>Cystodytes_dellechiajei@CT01091006.H1.1
-----------------G-----------D---S-----K----QP----E----S---------K--------P-------H-LGIPEAVFV----EDVDEYM--KQQ--------G-V----S--T----A-EE---VLRKLDENYQKYKLMEVNLATKKRRLKQQIPDLKSTLDILKHL---------S--T----KQ----------------------------------------------------------D--S--T---E--------P-----------------IT------------------T---QFLLSG-ALHAKATVQP-----T-----KEVCLWLGANVMLTYTIQEALDVLTKNHSVAIKHLSSVNNDLAFLRDQFT--TTEVNMARVYNWDV-K-QR------------------------------------------------------------------
>Phallusia_mammilata@Pmam12127.H1.1
----------------------------------------------------------------------------------H-LGIPEAVFV----TDVDSFM--KEM--------G-T----T--D----A-ES---LLRKLEENYQKYKMMEITLLQKKKRLQHQIPELKSTLDIVKHL---------H--E----KK--T-------------------------------------------------------G--T--E---K--------S-----------------------------------------NFLLS----------------------------------------------------------------------------------------------------------------------------------------------------------------
>Bostrichobranchus_pilularis@CT01091006.H1.1
---------------------------------S-----V----VE----S----S---------K--------P-------H-LGIPEAIFV----EDVDKYM--AQE--------E-N----D--S----A-QT---VIAKLDEMYQKYKLMENNLVHKKARLKRQIPEIKSTLDIVKHL---------D--K----RK----------------------------------------------------------D--N--T---D--------S-----------------MT------------------A---QFLLAG-ALRAKATIPP-----T-----DKVCLWLGANVMLTYTTQEARDLLNHNLETAKRNLTVVDEDLDFLRDQCT--TSEVNLARVYNWDV-K-RRQALKL-A-G-GGG-----------------------------------------------------
>Molgula_occidentalis@CT01091006.H1.1
--------------------------------------------AA----T----A---------K--------A-------H-LGIPEAIFV----EDVDEFM--SRS--------E-N----E--S----A-QS---VITRFDEMYQKYKMMEANLMHKKQRLRSQIPEIKSTLDIVK--------------K----KK----------------------------------------------------------D--S--T---E--------P-----------------MT------------------A---QFLMAG-ALRAKATIPP-----T-----NQVCLWLG-----------------KILETAKSNLKSVNEDLDFLK-------------------------------------------------------------------------------------------
>Molgula_gulf@CT01091006.H1.1
------------------------------------------------------------------------------------------VFV----EDVDKFM--AEE--------E-N----E--S----V-QV---VKARFHEMLEKYKMMEANLMYKKQRLKAQIPEIKSTLDIVKHL---------H--K----RK----------------------------------------------------------D--S--T---E--------P-----------------MS------------------T---HFLLAG-ALRAKATIPP-----T-----DKVSLWLGANVMLTYETKDALELLNKNLDVAKTKLTAVNEDLDFLRDQCT--TSEVNIARIYNWDV-K-KRRAE---------------------------------------------------------------
>Saccoglossus_kowalevskii@XP_002737438
-----------------------------M---A-----D----KA----K----E---------R-P------A-------H-GGIPEAIFV----EDVEKYM--KDP--------A-H----T--T----A-ET---VLQSLDEQHQKYKFMELNLLQKKKRLMAQIPDIRSTLDIVKHL---------Q--G----KK----------------------------------------------------------T--S--P---N--------I-----------------ID------------------T---HFLLAE-SVYAKSSVEP-----T-----DKVCLWLGANVMLEYEIDDAQLLLEKNLTAANNTLYQVDDDLDFLRDQYT--TTEVNMARVYNWDV-K-RRQAAGL-K-----------------------------------------------------------
>Branchiostoma_floridae@EEN60173
---------------------------------------M----AV----E----E---------Q-K------A-------H-GGIPQMRFV----EDVDAYM--KEP--------E-H----E--N----A-EK---VLRKLDEQYQKYKFMEFNLQQKKNRLKGQIPEIKTTLDIIQHM---------Q--S----RK----------------------------------------------------------G--S--S---E--------P-----------------ME------------------T---SFMMSD-NLYAKATVPP-----T-----EKVCLWLGANVMLEYTVDDAAALLSKNHSAATASMSQVEKDLEFLRNQLT--TTEVNMARVFNWDV-R-RRQAAKL-P-----------------------------------------------------------
>Mus_musculus@AAI32170
------------MAAAKD---G-CG-L--E---T-----A----AG----N----G---------R-R------L-------H-LGIPEAVFV----EDVDSFM--KQP--------G-N----E--T----A-DT---VLKKLDEQYQKYKFMELNLAQKKRRLKGQIPEIKQTLEILKYM---------Q--K----KK----------------------------------------------------------E--S--T---N--------S-----------------ME------------------T---RFLLAD-NLYCKASVPP-----T-----DKVCLWLGANVMLEYDIDEAQALLEKNLSTATKNLDSLEEDLDFLRDQFT--TTEVNMARVYNWDV-K-RRNKDDS-T-K-NKA-----------------------------------------------------
>Pan_troglodytes@XP_521348
--------------------------------------------------------------------------------------------X----EDVDSFM--KQP--------G-N----E--T----A-DT---VLKKLDEQYQKYKFMELNLAQKKRRLKGQIPEIKQTLEILKYM---------Q--K----KK----------------------------------------------------------E--S--T---N--------S-----------------ME------------------T---RFLLAD-NLYCKASVPP-----T-----DKVCLWLGGNVMLEYDIDEAQALLEKNLSTATKNLDSLEEDLDFLRDQFT--ATEVNMARVYNWDV-K-RRNKDDS-T-K-NKA-----------------------------------------------------
>Homo_sapiens@EAW72630
-----------XMAAVKD---S-CG-KG-E---M-----A----TG----N----G---------R-R------L-------H-LGIPEAVFV----EDVDSFM--KQP--------G-N----E--T----A-DT---VLKKLDEQYQKYKFMELNLAQKKRRLKGQIPEIKQTLEILKYM---------Q--K----KK----------------------------------------------------------E--S--T---N--------S-----------------ME------------------T---RFLLAD-NLYCKASVPP-----T-----DKVCLWLGANVMLEYDIDEAQALLEKNLSTATKNLDSLEEDLDFLRDQFT--TTEVNMARVYNWDV-K-RRNKDDS-T-K-NKA-----------------------------------------------------
>Bos_taurus@ELR53657
------------MAASKD---G-CG-VG-E---V-----A----AG----N----G---------R-R------L-------H-LGIPEAVFV----EDVDSFM--KQP--------G-N----E--T----A-DI---VLKKLDEQYQKYKFMELNLAQKKRRLKGQIPEIKQTLEILKYM---------Q--K----KK----------------------------------------------------------E--S--T---S--------S-----------------LE------------------T---RFLLAD-NLYCKASVPP-----T-----DKVCLWLGANVMLEYDIDEAQALLEKNLLTATKNLDSLEEDLDFLRDQFT--TTEVNMARVYNWDV-K-RRNKDDS-T-K-NKA-----------------------------------------------------
>Ornithorhynchus_anatinus@XP_001509257
--------------------------------------------------------------------------------------------X----EDVDAFM--KKP--------G-N----E--T----A-DV---VLKKLDEQYQKYKFMELNLAQKKRRLKSQIPEIKQTLEILKYM---------Q--K----KK----------------------------------------------------------E--S--T---D--------A-----------------LE------------------T---RFLLAD-NLYCKASVPP-----T-----DKVCLWLGANVMLEYDIDEAQALLEKNLSTATRNLDSLEEDLDFLRDQFT--TTEVX--------------------------------------------------------------------------------
>Monodelphis_domestica@XP_003342149
------------MAAPRE---L-GT-TG-S---S-----S----AG----N----R---------H-R------S-------H-LGIPEAVFV----EDVDAFM--KQP--------G-N----E--S----V-DI---VLKKLDEQYQKYKFMELNLAQKKRRLKNQIPEIRQTLHILKYM---------Q--K----KK----------------------------------------------------------E--T--P---K--------P-----------------LE------------------T---RFLLAD-NLYCKASVPP-----T-----DKVCLWLGANVMLEYDIDEAQLLLEKNHSMATSNLESLEEDLDFLRDQFT--TTEVNMARVYNWDV-K-RRNREEA-P-K-AGVA----------------------------------------------------
>Gallus_gallus@XP_420327
------------MAAASSSGPG-CG-EA-A---A-----A----AA----G----G---------K-R------G-------P-LGIPEAVFV----EDVDSFM--KQP--------G-N----E--T----A-DV---VLKKLDEQYQKYKFLELNLAQKKRRLKGQIPEIKQTLEILKHM---------Q--K----KK----------------------------------------------------------E--S--T---N--------P-----------------ME------------------T---RFLLAD-NLYCKASVPP-----T-----DKVCLWLGANVMLEYDIDEAQALLEKNLSTATRNLDSLEEDLDFLRDQFT--TTEVNMARVYNWDV-K-RRNKEDP-S-K-NKA-----------------------------------------------------
>Taeniopygia_guttata@XP_002197254
------------MAAAG-------G-S--E---A-----A----AA----G----G---------K-R------G-------P-LGIPEAAFV----EDVDSFM--KQP--------G-N----E--T----A-DV---VLKKLDEQYQKYKFLELNLAQKKRRLKSQIPEIKQTLEILKHM---------Q--K----KK----------------------------------------------------------D--S--T---H--------P-----------------ME------------------T---RFLLAD-NLYCKASVPP-----T-----DKVCLWLGANVMLEYDIDEAQALLEKNLSTATKNLDLLEEDLDFLRDQFT--TTEVNMARVYNWDV-K-RRNKQDP-S-K-NKA-----------------------------------------------------
>Xenopus_laevis@AAH54252
------------MAVTSEG--------------A-----G----GA----G----L---------K-R------T-------H-LGIPEAGFV----EDVEAFM--KKA--------G-N----E--T----A-DA---VLKKLDEQYQKYKFMELNLTQKKRRLKNQIPEIKQTLEILKHM---------Q--K----KK----------------------------------------------------------D--T--T---E--------P-----------------ME------------------T---RFMLAD-NLYCKASVPP-----T-----DKVCLWLGANVMLEYDIDDAQALLEKNLSTATRNLDSTEEDLDFLRDQFT--TTEVNMARVYNWDV-K-RRNKDDP-S-K-SKA-----------------------------------------------------
>Xenopus_laevis@AAH92334
------------MAVTSEG--------------V-----G----GA----G----L---------K-R------V-------H-LGIPEAVFV----EDVDAFM--KKP--------G-N----E--T----A-DA---VLKKLDEQYQKYKFMELNLTQKKRRLKNQIPEIKQTLEILKHM---------Q--K----KK----------------------------------------------------------G--T--T---E--------P-----------------MK------------------T---RFLLAD-NLYCKASVPP-----T-----DKVCLWLGANVMLEYDINEAQALLEKNLSTASRNLGSTEEDLDFLRDQFT--TSEVNMARVYNWDV-K-RRNKDDP-S-K-SKA-----------------------------------------------------
>Xenopus_tropicalis@AAI61613
------------MAVTSEG--------------A-----G----VA----G----L---------K-R------T-------H-LGIPEAVFV----EDVDAFM--KKP--------G-N----E--T----A-DA---VLKKLDEQYQKYKFMELNLTQKKRRLKSQIPEIKQTLEILKHM---------Q--K----KK----------------------------------------------------------D--T--T---E--------P-----------------MK------------------T---RFLLAD-NLYCKASVPP-----T-----DKVCLWLGANVMLEYDIDEAQALLEKNLSTATRNLDSTEEDLDFLRDQFT--TTEVNMARVYNWDV-K-RRNKDDP-S-K-SKA-----------------------------------------------------
>Danio_rerio@AAH95370
------------MATTIES----------G---N-----A----GA----A----N---------K-K------K-------H-LGIPEAIFV----EDVDAFM--KQP--------G-N----D--T----A-DA---VLRKLDEQYQKYKYMELNLGQKKLRLKSQIPQIKQTLEILRHM---------Q--K----KK----------------------------------------------------------D--T--T---D--------P-----------------ME------------------T---HFLLAD-NVYCKASVPP-----T-----DKVCLWLGANVMLEYDIDAAQALLEKNLATASRNLDSLEEDLDFLRDQFT--TTEVNMARVYNWDV-K-RRSKDNL-L-K-SAERS---------------------------------------------------
>Petromyzon_marinus@CT01080711.H1.1
------------ISSTHAS----------A---H-----A-----S----A----E---------T-K------S-------H-LGIPEAVFM----EDVDAYM--KSK--------G-SG---E--T----T-ES---VLKHLDEQHQKYKYLEMNLLQKKLRLKNQVPDIKQSLDIIRHM---------Q--K----KM----------------------------------------------------------D--S--T---E--------P-----------------LK------------------T---HFLLLD-NLYARATIAP-----T-----DRVCLWLGANVMLEYEVSEARSLLERNLDTATRNMEQLGTDLDFLRDQFT--TTEVNMARVYNWDV-K-RRQAES--------------------------------------------------------------
>Lethenteron_japonicum@DC618481.H1.1
----------------------------------------------------------------------------------------------------------------------------E--T----T-ES---VLKQLDEQHQKYKYLEMNLLQKKLRLKNQVPDIKQSLDIIRHM---------Q--K----KM----------------------------------------------------------D--S--T---------------------------------------------------------------------------------------------------------------------------------------------------------------------------------------------------------------------------
>Eptatretus_burgeri@CT01080711.H1.1
---------------------------------------------A----E----T---------E-K------K-------H-LGIVEALFV----DDVSAFL--QER--------G------E--S----A-PA---ALRWLNEQHQKYKLMEQGLMQKRRRLRGQMPDIEHSLKIIHYM---------Q-QK----QK----------------------------------------------------------D--G--D---K--------N-----------------IE------------------S---HFMLSD-NVFASASLSL-----T-----NSVCLWLGANVMMEYSVDAAIQLLEKNLTQARSSLNSLDSHLGFLRDQIT--TTEVTIARVYNWDV-K-RR------------------------------------------------------------------
>Oikopleura_dioica@CBY12954
---------------MVT-----------A---E-----E----FK----A----K---------I--------E-------S-WGIPASDFI----DDVGKYL--SEKYKGDGPEVG-T----D--S----A-EA---ALRKLDELLQKYKMFEAGLAEKKRRLEGQIPEISQTLDAINHL-----------------KK----------------------------------------------------------N--S--G---N--------T-----------------ID------------------T---SFQLSD-AVFAKAKVDC-----G-----EKVMLWLGANVMLEYDIDESQALLAKNKTNAISSLEEVKMQIAYLRDQMT--TTEVSMARVYNWDV-N-RRKAENK-P-----------------------------------------------------------
>Apostichopus_japonicus@SRA135309.H1.1
----------------------------------------------------------------------------------H-LGIPQAAFV----EDVDEFM--KQD--------C-N----E--S----A-EA---VIKRLDEQHQKYKFMELNLMQKKRRLKTQVPDIKSTLDIVKHM---------I--S----KQ----------------------------------------------------------E--N--G---K--------P-----------------LD------------------T---QFL--------KQSIPP-----T-----SKVSLWLG------------------NLSAANSALKQVSFDLDFLRDQYT--TVEVNMARVYNWDV-K-RRQA----------------------------------------------------------------
>Anolis_carolinensis@XP_003223445
-----------MAAATSGEAVV-CG-DG-P---A-----G----------G----G---------K-R------G-------H-LGIPEAVFV----EDVDSFM--KQP--------G-N----E--T----A-DI---VLKRLDEQYQKYKFMELNLAQKKRRLKNQIPEIKQTLEILKHM---------Q--K----KK----------------------------------------------------------E--S--T---N--------P-----------------ME------------------T---RFLLAD-NLYCKASVPP-----T-----DKVCLWLGANVMLEYDIDEAQALLEKNLSTATRNLESLEEDLDFLRDQFT--TTEVNMARVYNWDV-K-RRNKDDP-S-K-SKA-----------------------------------------------------
>Meleagris_gallopavo@XP_003208480
--------------------------------------------------------------------------------------------X----EDVDSFM--KQP--------G-N----E--T----A-DV---VLKKLDEQYQKYKFLELNLAQKKRRLKGQIPEIKQTLEILKHM---------Q--K----KK----------------------------------------------------------E--S--T---N--------P-----------------ME------------------T---RFLLAD-NLYCKASVPP-----T-----DKVCLWLGANVMLEYDIDEAQALLEKNLSTATRNLDSLEEDLDFLRDQFT--TTEVNMARVYNWDV-K-RRNKEDP-S-K-NKA-----------------------------------------------------
>Eucidaris_tribuloides@CT01120409.H1.1
----------------------------------------------------------------------------------S-AGIPEAVFL----EDVDSFM--QQP--------Q-N----D--T----A-EV---VLKRLEEQHQKYKFMELNLLQKKRRLKGQIPDISTTLDIVKHL---------Q--S----KQ----------------------------------------------------------G--S--D---D--------A-----------------LS------------------T---QFLLSD-QVYAKASIVP-----S-----NKVCLWLGANVMLEYSIEDAEALLSKNLKAATESQIQVENDLDFLRDQYT--TTEVNMARVYNWDV-K-RRQASKG-S-S-S-------------------------------------------------------
>Lytechinus_variegatus@JI432206.H1.1
--------------------------------------------------K----N---------L-A------K-------P-AGIPEAVFV----EDVDSFM--QKP--------Q-N----E--S----A-EI---VLKRLEEQHQKYKFMEMNLLQKKRRLKGQIPDIRTTLDIVKHL---------Q--S----KQ----------------------------------------------------------G--S--E---D--------E-----------------LK------------------T---QFLLSD-QVYAKATILP-----T-----KKVCLWLGANVMLEYELSDAEALLSKNLKAATESQTQVDKDLDFLRDQYT--TTEVNMARVFNWDV-K-R-------------------------------------------------------------------
>Callorhinchus_milii@AFK11525
------------MAATRGSGDS-DS-AV-A---A-----L----GP----S----A---------A-R------K-------H-LGIPEAVFV----EDVVAFM--KQA--------G-N----E--T----A-DL---VLRRLDEQYQKYKFMELNLSQKKRRLKSQIPEIKQTLEILRHM---------Q--K----KK----------------------------------------------------------D--S--T---D--------P-----------------ME------------------T---RFLLAD-NLYAKASIAP-----T-----DKVCLWLGANVMLEYDIDEAQALLEKNLSTATRNLEGLEEDLDFLRDQFT--TTEVNMARVYNWDV-K-RRSSEAA-S-K-NSA-----------------------------------------------------
>Crotalus_adamanteus@AFJ50999
-----------MAAATGGEAV--CG-DG-P---ASGT--G----DG----G----G---------K-R------S-------H-LGIPEAVFV----EDVDSFM--KQP--------G-N----E--T----A-DV---VLKKLDEQYQKYKFMELNLAQKKRRLKSQIPEIKQTLEILKHM---------Q--K----KK----------------------------------------------------------E--S--T---D--------L-----------------ME------------------T---RFLLAD-NVYCKASVPP-----T-----DKVCLWLGANVMLEYDIDEAQALLEKNLSTATKNLESLEEDLDFLRDQFT--TTEVNMARVYNWDV-K-RRNKDEP-A-K-NTA-----------------------------------------------------
>Sarcophilus_harrisii@XP_003772101
------------MAASRE---L-GT-PG-D---S-----A----AG----N----G---------H-R------S-------H-LGIPEAVFV----EDVDAFM--KQP--------G-N----E--S----V-DI---VLKKLDEQYQKYKFMELNLAQKKRRLKSQIPEIRQTLHILKYM---------Q--R----KK----------------------------------------------------------D--S--P---K--------P-----------------LE------------------T---RFLLAD-NLYCKASVPP-----M-----DKVCLWLGANVMLEYDIDEARLLLEKNHSVATSNLESLEEDLDFLRDQFT--TTEVNMARVYNWDV-K-RRNREEP-P-K-AVVA----------------------------------------------------
>Sarcophilus_harrisii@XP_003775173
------------MATTKE---P-LS-GS-D---S-----A----GP----S----T---------R-R------G-------H-LGIPDAVF-----EDVDAFM--KQP--------G-N----E--S----V-DN---VLKKLDEQYQKYKFMELNLTQKKKRLKNQIPEIKQTLHILKYM---------Q--K----KK----------------------------------------------------------E--T--T---D--------P-----------------LE------------------T---RFLLAD-NLYCKASVPP-----T-----DKVCLWLGANVMLEYDIDEAQALLEKNHYTATSNLESLEEDLDFLRDQFT--TTEVNMARVYNWDV-K-RRNRDEP-G-P-SNV-----------------------------------------------------
>Oreochromis_niloticus@XP_003453975
------------MAAIIDN----------S---N-----A----VG----A----T---------K-R------K-------H-LGIPEAVFV----EDVDSFM--KQP--------G-N----E--T----A-DA---VLRRLDEQYQKYKYMELNLSQKKLRLKNQIPQIRQTLEILRHM---------Q--K----KK----------------------------------------------------------E--T--T---E--------P-----------------ME------------------T---HFLLAD-NVYCKASVPP-----T-----DKVCLWLGANVMLEYDIDEAQALLEKNLSTASRNLETLEEDLDFLRDQFT--TTEVNMARVYNWDV-K-RRSKESL-L-K-STDKS---------------------------------------------------
>Clavelina_lepadiformis@CT01130511.H1.1
--------------------------------------------------------------------------------------------------------------------------------------ED---MLKKLDENYQKYKLMEVNLTEKKRRLKQQIPDLKDTLDILKHL---------H--S----KK----------------------------------------------------------D--S--T---K--------P-----------------MA------------------T---KFLLSG-ALHAKATVPP-----T-----DQVCLWLGANVMLTYSTQEALDLISKNYTTAVKNLAAVNGDLGFLRDQFT--TTEVTMARLYNWDV-K-QRRLAK--------------------------------------------------------------
>Salpa_fusiformis@Sfus15029.H1.1
---------------------------------------------E----E----T---------K--------S-------H-LGIPKAIFI----EDIDKFM---KD--------Y-S----E--S----S-QV---AMKKLDESYQKYRVMEANLSQKKKRLMQQIPELQSTLDIVKHL---------D--D----RK----------------------------------------------------------K--S--T---E--------A-----------------MT------------------T---KFLLAG-SLYAKAKIPP-----T-----DKVCLWLGANVMLTYTTEEAFKLVQKNLDSAEQKMKEVNQDLNFLRDQST--TTEVSMAQVYNWEV-K-NKKKLK--------------------------------------------------------------
>Anas_platyrhynchos@EOA99430
-------------------------------------------------------------------------------------------------EDVDSFM--KQP--------G-N----E--T----A-DV---VLKKLDEQYQKYKFLELNLAQKKRRLKSQIPEIKQTLEILKHM---------Q--K----KK----------------------------------------------------------E--S--T---N--------P-----------------ME------------------T---RFLLAD-NLYCKASVPP-----T-----DKVCLWLGANVMLEYDIDEAQALLEKNLSTATRNLDSLEEDLDFLRDQFT--TTEVNMARVYNWDV-K-RRNKEDP-S-K-NKA-----------------------------------------------------
>Columba_livia@EMC83173
-------------------------------------------------------------------------------------------FK----EDVDSFM--KQP--------G-N----E--T----A-DV---VLKKLDEQYQKYKFLELNLAQKKRRLKSQIPEIKQTLDILKHM---------Q--K----KK----------------------------------------------------------D--S--T---N--------P-----------------ME------------------T---RFLLAD-NLYCKATIPP-----T-----DKVCLWLGANVMLEYDIDEAQALLEKNLSTATRNLDLLEEDLDFLRDQFT--TTEVNMARVYNWDV-K-RRNKQDP-S-K-NKA-----------------------------------------------------
>Chelonia_mydas@EMP35421
--------------------------------------------------------------------------------------------X----EDVDSFM--KQP--------G-N----E--T----A-DV---VLKKLDEQYQKYKFMELNLAQKKRRLKSQIPEIKQTLDILKYM---------Q--K----KK-----------------------------------------------------------------------------------------------------------------------------------------------------------ANVMLEYDIDEAQALLEKNLSTATRNLESLEEDLDFLRDQFT--TTEVXXX------------------------------------------------------------------------------
>Botryllus_schlosseri@CT01131028.H1.1
-----------------------------------------------------------------K--------S-------H-LGIPEAKFV----DDVDKFM--ADI--------P-D----C--S----S-QK---ALKDLDELYQKYKMLDGSLSTKKNRLRAQIPEIRTTLEMVDHL---------L--N----IK----------------------------------------------------------E--K--E---K--------T-----------------ME------------------T---HFLLSG-SLRAKATIPP-----T-----KEVGLWLGANVMLMYSVEDAHELLSKNLESANKKLESLNEDLDYLRDQIT--TTEVSMARIYNWDV-T-RRRTKPG-A-----------------------------------------------------------
>Alligator_sinensis@XM_006033578.H1.1
-------------------------------------------------------------------------------------------------EDVDSFM--KQP--------G-N----E--T----A-DI---VLKKLDEQYQKYKFMELNLAQKKRRLKSQIPEIKQTLEILKHM---------Q--K----KK----------------------------------------------------------E--S--T---N--------P-----------------ME------------------T---RFLLAD-NLYCKASVPP-----T-----DKVCLWLGANVMLEYDIDEAQALLEKNLSTATRNLDSLEEDLDFLRDQFT--TTEVNMARVYNWDV-K-RRNKDDP-S-K-NKA-----------------------------------------------------
>Ambystoma_mexicanum@Amex365766.H1.1
------------MAATTES--------------C-----N----AA----G----Q---------K-K------G-------H-LGIPEAVFV----EDVESFM--KQP--------G-N----E--T----A-DV---VLKKLDEQYQKYKFMELNLVQKKRRLKSQIPEIKQTLEILKHM---------Q--K----KK----------------------------------------------------------E--S--T---D--------P-----------------ME------------------T---RFLLAD-NLYCKASVPP-----T-----DKVCLWLGANVMLEYDIDDAQNLLEKNLSTATRNLDSAEDDLDFLRDQFT--TTEVNMARVYNWDV-K-RRNKEDP-S-K-SKA-----------------------------------------------------
>Caretta_caretta@Contig29097.H1.1
---------------------------------------------------------------------------------------------------------------------------------------------------------------------------------------------------------------------------------------------------------------------------------------------------------------------------------------------------------------CLWLGANVMLEYDIDEAQALLEKNLSTATRNLESLEEDLDFLRDQFT--TTEVNMARVYNWD------------------------------------------------------------------------
>Chelonoidis_nigra@Contig21432.H1.1
-----------MAAATSGE-IC-CG-EA-P---A-----G----------G--------------R-R------G-------H-LGIPEAVFV----EDVDSFM--KQP--------G-N----E--T----A-DV---VLKKLDEQYQKYKFMELNLAQKKRRLKSQIPEIKQTLDILKYM---------Q--K----KK----------------------------------------------------------E--S--T---N--------P-----------------ME------------------T---RFLLAD-NLYCKASVPP-----T-----DKVCLWLGANVMLEYDIDEAQALLEKNLSTATRNLESLEEDLDFLRDQFT--TTEVNMARVYNWDV-K-RRNKDDP-S-K-NKA-----------------------------------------------------
>Chrysemys_picta_bellii@CT01131213.H1.1
-----------MAAATSGE-IC-CS-EA-P---A-----G----------G--------------R-R------G-------H-LGIPEAVFV----EDVDSFM--KQP--------G-N----E--T----A-DV---VLKKLDEQYQKYKFMELNLAQKKRRLKSQIPEIKQTLDILKYM---------Q--K----KK----------------------------------------------------------E--S--T---N--------P-----------------ME------------------T---RFLLAD-NLYCKASVPP-----T-----DKVCLWLGANVMLEYDIDEAQALLEKNLSTATRNLESLEEDLDFLRDQFT--TTEVNMARVYNWDV-K-RRNKDDP-S-K-NKA-----------------------------------------------------
>Crocodylus_niloticus@toto15321.H1.1
-------------------------------------------------------------------------------------------------------------------------------------------------EQYQKYKFMELNLAQKKRRLKSQIPEIKQTLEILKHM---------Q--K----KK----------------------------------------------------------E--S--T---N--------P-----------------ME------------------------------------------------------LWLGANVMLEYDIDEAQALLEKNLSTATRNLDSLEEDLDFLRDQFT--TTEVNMARVYNW-------------------------------------------------------------------------
>Cyclorana_alboguttata@Calb6362.H1.1
------------MAAANEG--------------G-----G----AA----G----I---------K-K------G-------H-LGIPEAVFV----EDVESFM--KKP--------G-N----E--T----A-DV---VLKRLDEQYQKYKFMELNLSQKKRRLKSQIPEIKQTLEILKHM---------Q--K----KK----------------------------------------------------------N--T--T---E--------P-----------------ME------------------T---RFLLAD-NLYCKASVPP-----T-----DKVCLWLGANVMLEYDIDEAQALLEKNLSTATRNLESTEEDLDFLRDQFT--TTEVNMARVYNWDV-K-RRNKDDG-S-K-SK------------------------------------------------------
>Elaphe_guttata@CT01131213.H1.1
-----------MAAATGGEAI--CG-DG-P---ASGT--G----DV----G--------------K-R------G-------H-LGIPEAIFV----EDVDSFM--KQP--------G-N----E--T----A-DV---VLKKLDEQYQKYKFMELNLAQKKRRLKGQIPEIKQTLEILKHM---------Q--K----KK----------------------------------------------------------E--S--T---D--------L-----------------ME------------------T---RFLLAD-NVYCKASVPP-----T-----DKVCLWLGANVMLEYDIDEAQALLEKNLSTATKNLESLEEDLDFLRDQFT--TTEVNMARVYNWDV-K-RRNKDDP-A-K-NTA-----------------------------------------------------
>Emys_orbicularis@Contig5330.H1.1
------------------------------------------------------------------------------------------------------------P--------G-N----E--T----A-DG---VLKKLDEQYQKYKFMELNLAQKKRRLKSQIPEIKQTLDILKYM---------Q--K----KK----------------------------------------------------------E--S--T---N--------P-----------------ME------------------T---RFLLAD-NLYCKASVPP-----T-----DKVCLWLGANVMLEYDIDEAQALLEKNLSTATRNLESLEEDLDFLRDQFT--TTEVNMARVYNWDV-K-RRNKDDP-S-K-NKA-----------------------------------------------------
>Eublepharis_macularius@Emac4597.H1.1
-----------MAAATSGEAV--CG-DG-P---A-----G----------V--------------R-R------A-------H-LGIPEAVFV----EDVDSFM--KQP--------G-N----E--T----A-DI---VLKKLDEQYQKYKFMELNLAQKKRRLKNQIPEIKQTLEILKHM---------Q--K----KK----------------------------------------------------------E--S--T---N--------P-----------------ME------------------T---RFLLAD-NLYCKASVPP-----T-----DKVCLWLGANVMLEYDIDEAQALLEKNLSTATRNLESLEEDLDFLRDQFT--TTEVNMARVYNWDV-K-RRNKDDP-S-K-NKA-----------------------------------------------------
>Lampropholis_coggeri@CT01131213.H1.1
--------------------------------------------------------------------------------------------------DVDSFM--KQP--------G-N----E--T----A-DI---VLKKLDEQYQKYKFMELNLAQKKRR------------------------------------K----------------------------------------------------------E--S--T---N--------L-----------------ME------------------T---RFLLAD-NLYCKASVPP-----T-----DKVCLWLGANVMLEYDIDEAQALLEKNLSTATKNLESLEEDLDFFRDQFT--TTEVNMARVYNWDV-K-RRNKDXP-S-K-SK------------------------------------------------------
>Latimeria_chalumnae@CT01131213.H1.1
------------MAATSEN--------------S-----N----AA----G----A---------K-K------S-------H-LGIPEAVFV----EDVDTFM--KQP--------G-N----E--T----A-DI---VLKKLDEQYQKYKFMELNLVQKKKRLKSQIPEIKQTLEILKHM---------Q--K----KK----------------------------------------------------------G--T--T---D--------P-----------------ME------------------T---RFLLAD-NLYCKASVLP-----T-----DKVCLWLGANVMLEYDIDEAQALLEKNLSTATRNLESLEENLDFLRDQFT--TTEVNMARVYNWDV-K-RRNKDDP-T-K-ASA-----------------------------------------------------
>Latimeria_menadoensis@GAPS01042639.H1.1
------------MAATSEN--------------S-----N----AA----G----A---------K-K------S-------H-LGIPEAVFV----EDVDTFM--KQP--------G-N----E--T----A-DI---VLKKLDEQYQKYKFMELNLVQKKKRLKSQIPEIKQTLEILKHM---------Q--K----KK----------------------------------------------------------G--T--T---D--------P-----------------ME------------------T---RFLLAD-NLYCKASVLP-----T-----DKVCLWLGANVMLEYDIDEAQALLEKNLSTATRNLESLEEDLDFLRDQFT--TTEVNMARVYNWDV-K-RRNKDDP-T-K-ASA-----------------------------------------------------
>Leucoraja_erinacea@toto20459.H1.1
------------MATTSGSGDS-NA-A----------------------------P---------S-R------K-------H-LGIPQSIFV----EDVIAFM--KQP--------G-N----E--T----A-DL---VLKRLDEQYQKYKFMELNLSQKKRRLKSQIPEIKQTLEVLKHM---------Q--K----KK----------------------------------------------------------D--S--T---D--------P-----------------MD------------------T---MFLLAD-NLYAKASVPP-----T-----DKVCLWLGANVMLEYDIDEARALLEKNLSTATRNLEGLEDDLDFLRDQFT--TTEVNMARVYNWDV-K-RRSSEAA-S-K-STA-----------------------------------------------------
>Notophthalmus_viridescens@Nvir12410.H1.1
------------MAATTES--------------C-----N----AS----G----L---------K-K------V-------H-LGIPEAVFV----EDVESYM--KQP--------G-N----E--T----A-DL---VLKKLDEQYQKYKFMELNLVQKKRRLKSQIPEIKQTLEILKHM---------Q--K----KK----------------------------------------------------------E--S--T---D--------P-----------------ME------------------T---RFLLAD-NLYCKASVPP-----T-----XKVCLWXXANVMLEYDIDDAQTLLEKNLSTATRNLDSAEEDLDFLRDQFT--TTEVNMARVYNWDV-K-RRNKEDP-T-K-IKA-----------------------------------------------------
>Pelodiscus_sinensis@toto47334.H1.1
-------------------------------------------------------------------------------------------------EDVDSFM--KQP--------G-N----E--T----A-DV---VLKKLDEQYQKYKFMELNLAQKKRRLKSQIPEIKQTLDILKHM---------Q--K----KK-----------------------------------------------------------------------------------------------------------------------------------------------------------ANVMLEYDIDEAQALLEKNLSTATRNLESLEEDLDFLRDQFT--TTEV---------------------------------------------------------------------------------
>Phrynops_hilarii@Contig34129.H1.1
-----------MAAATSG-ALG-CG-EA-P---A-----S----------G--------------K-R------G-------H-LGIPEAVFV----EDVDSFM--KQP--------G-N----E--T----A-DV---VLKKLDEQYQKYKFMELNLAQKKRRLKSQIPEIKQTLDILKHM---------Q--K----KK----------------------------------------------------------E--S--T---N--------P-----------------ME------------------T---RFLLAD-NLYCKASVPP-----T-----DKVCLWLGANVMLEYDIDEAQALLEK--------LISLEEDLDFLRDQFT--TTEVNMARVYNWDV-K-RRNKDDP-S-K-NKA-----------------------------------------------------
>Pogona_vitticeps@toto2131.H1.1
-----------MAAARSGEAV--CG-DG-P---AGGS--G----GG----P----GAL-------K-R------T-------H-LGIPEAVFV----EDVDSFM--KQP--------G-N----E--T----A-DT---VLKKLDEQYQKYKFMELNLAQKKRRLKNQIPEIKQTLEILKHM---------Q--K----KK----------------------------------------------------------E--S--T---N--------V-----------------ME------------------T---RFLLAD-NLYCKASVPP-----T-----DKVCLWLGANVMLEYDIDEAQALLEKNLSTATRNLESLEEDLDFLRDQFT--TTEVNMARVYNWDV-K-RRNKDDP-L-K-SKA-----------------------------------------------------
>Protopterus_annectens@CT01131213.H1.1
------------MAATTES--------------C-----N----AV----P--------------K-K------A-------H-LGIPEAVFV----EDVDAFM--KLP--------G-N----E--T----S-DM---VLKKLDEQYQKYKFMELNLGQKKRRLKGQIPDIKRTLEILKHM---------Q--K----KK----------------------------------------------------------E--T--T---D--------P-----------------ME------------------T---RFLLAG-NLYCKALVPP-----T-----DKVCLWLGANVMLEYDIDEAQALLETNLSTATRNLDSLEEDLDFLRDQFT--TTEVNMARVYNWDV-K-RRSKDEP-S-K-SSS-----------------------------------------------------
>Ptychodera_flava@Pfla15569.H1.1
-------------------------------------------------------------------------------------------FV----EDVDKFM--AET--------H-N----E--S----A-EK---VLQEMDEQHQKYKFMELNLAHRKKRLLTQLPDTKSTLDIVKLL---------Q--S----KQ----------------------------------------------------------N--T--T---E--------P-----------------IQ------------------T---HFLLAE-QVYGKAAIDP-----T-----DKVCLWLGANVMLEYDLEEARKLLESNLEAAKKTLKIVDGDLDFLKDQYT--TTEVNMARIYNWDV-K-RRQSLAA-K-----------------------------------------------------------
>Python_regius@Preg16753.H1.1
-----------MAAAAGGEAV--CG-DG-P---ASGT--S----GG----G----G---------K-R------P-------H-LGIPEAVFV----EDVDSFM--KQP--------G-N----E--T----A-DV---VLKKLDEQYQKYKFMELNLAQKKRRLKNQIPEIKQTLEILKHM---------Q--K----KK----------------------------------------------------------E--S--T---N--------L-----------------ME------------------T---RFLLAD-NLYCKASVPP-----T-----DKVCLWLGANVMLEYDIDEAQALLEKNLTTATRNLESLEEDLDFLRDQFT--TTEVNMARVYNWDV-K-RRNKDDP-S-K-NTA-----------------------------------------------------
>Rana_chensinensis@Rche8872.H1.1
--------------------------------------------------------------------------------------------------DVESFM--QKP--------G-N----E--T----A-DA---VLKRLDEQYQKYKFMELNLSQKKRRLKSQIPDIKQTLEILKHM---------Q--K----KK----------------------------------------------------------G--T--T---G--------P-----------------ME------------------T---RFLLAD-NLYCKASVPP-----T-----DKVCLWLGAXVMLEYDIDEAQALLEKNLSTATRNLESTEQDLDFLRDQFT--TTEVNMARVYNWDV-K-RRNKSDG-T-K-IK------------------------------------------------------
>Scyliorhinus_canicula@toto95250.H1.1
-------------ATTSGSGDS-NA-AV-S---G---------------------------------R------K-------H-LGIPQAVFV----EDVIAFM--KQP--------G-N----E--T----A-DL---VLRRLDEQYQKYKFMELNLSQKKRRLKSQIPEIKQTLEILKHM---------Q--K----KK----------------------------------------------------------D--S--T---N--------P-----------------ME------------------T---LFLLAD-NLYAKASITP-----T-----DKVCLWLGANVMLEYDIDEARALLEKNLTTATRNLEGLEEDLDFLRDQFT--TTEVNMARVYNWDV-K-RRSSEAA-S-K-SSA-----------------------------------------------------
>Sphenodon_punctatus@toto20508.H1.1
------------------------G-CG-P---A-----G----------A--------------K-R------G-------H-LGIPEAIFV----EDVDSFM--KQP--------G-N----E--T----A-DV---VLKKLDEQYQKYKFMELNLAQKKRRLKSQIPEIKQTLEILKYM---------Q--K----KK----------------------------------------------------------E--S--I---N--------P-----------------ME------------------T---RFLLAD-NLYCKASVPP-----T-----DKVCLWLGANVMLEYDIDEAQALLEKNLSTATRNLDSLEEDLDFLRDQFT--TTEVNMARVYNWDV-K-RRSKDDP-S-K-NTA-----------------------------------------------------
>Trachemys_scripta@toto16256.H1.1
---------------------------------------------------------------------------------------------------------------------------------------------------------------------KSQIPEIKQTLDILKYM---------Q--K----KK----------------------------------------------------------E--S--T---N--------P-----------------ME------------------T---RFLLAD-NLYCKASVPP-----T-----DKVCLWLGANVMLEYDIDEAQALLEKNLSTATRNLESLEEDLDFLRDQFT--TTE----------------------------------------------------------------------------------
