# Supplementary material for: A phylogenomic framework and timescale for comparative studies of tunicates
Source: BMC Biol. 2018 Apr 13;16:39. doi: 10.1186/s12915-018-0499-2 (PMC5899321; doi:10.1186/s12915-018-0499-2)
Supplement: Supplementary file 4 — Supporting data. Transcriptome assemblies, alignments, and trees. (ZIP 38502 kb) [file 12915_2018_499_MOESM4_ESM.zip › 12915_2018_499_MOESM4_ESM/12915_2018_499 (Delsuc) Files Updated 23-03-2018/tribe1374.fasta]

>Xenoturbella_bocki@SRA116258.H1.1
---------------------------------------------------------------------------------------------------------------------------------------------------------------------------------------------------------------------------------------------------------------------------------------------------------------------------------------------------------------------------------------------------------------------------------------------------------------------------------------------------------------------------------------------------------------------------------------------------------------------------------------------------------------------------------------------------------------------------------------------------------------------------------------------------------------------------------------------------------------------------------------------------------------------------------------------------------------------------------------------------------------------------------------------------------------------------------------------------------------------------------------------------------------------D---M-D---E-Y-------V----E---------SDD-EG--T------L---E-----T---P--------------------GV----S--------------------V----------G-----G--E-------K----D----P--D---T-A--A-C---S----M--------------------------------------------------------------------------------------------------T------D-------S-------------G--I-IQTRTYDLTITYDKFYQTPRLWLRG-YSE--NNV-PLTEEE---IYEDIS----------------------------------------------------------------------------------------------------------------------------------------------------------------------------------------------------------------------------------------------------------------------------------------------------------------------------------------------------------------------------------------------------------------------------------------------------------------------------------------------------------------------------------------
>Mus_musculus@EDK98060
--------------MQNVINTVKG----KALEVAE-YLTPVLK-----------E-SKFKETGVITPEEFVAAGDHLVHHCPTWQW-A-----TG--EEL------K-V--KAYLP-TDKQFLVTKNVPCYKRCK-Q-----------------M--E------------------------Y------------------------------------S-------D------------E---L------------E----------A----I-----I-----E------------------------------------------------------------E---D----D-----------------------------------G--------D--G---G---WV---DT-------------Y----------H--------------------------------------------------------------------------------------N-T----------G-I------T--------G----I-------------------------------------T--------E----A---V-K-------------------------E---I-----------------------------------------T--L-------E----------------S------K------------D------------------------------------------------------------------------------------------------------------------S------------------IK--L--------------Q---------------D-------------C-------------------------------------------S----------A----------------L------------C--------D--------------E----E-D-------E--E-----------------------------------------D----------E----G--E----A----AD---M-E---E-Y-------E----E---------SGL-LE--T----------D-----E---A--------------------TL----D----------------------------------------------------TR----K--I---V-E--A-C---K----A------K-----A--------------------------------D-------------------------------A-----------------G--G------E-------D-------------A--I-LQTRTYDLYITYDKYYQTPRLWLFG-YDE--QRQ-PLTVEH---MYEDISQDHVKKTVTIENHPH---LP-P---------------------P-P--MCSVHPCRHAEVMKKII-ETV--------------------------------AE--GG------G-------------------------------------------------------------------------------------------------------------------------------------------------------------------------------------------------------------------------------------------------------------------------------------------------------------------------------------------E---LG-----------------VHMYLLIFLKFVQAVIPTIEYDYTRHFTM-----------------------
>Bos_taurus@ELR50829
--------------MQNVINTVKG----KALEVAE-YLTPVLK-----------E-SKFKETGVITPEEFVAAGDHLVHHCPTWQW-A-----TG--EEL------K-V--KAYLP-SGKQFLVTKNVPCYKRCK-Q-----------------M--E------------------------Y------------------------------------S-------D------------E---L------------E----------A----I-----I-----E------------------------------------------------------------E---D----D-----------------------------------G--------D--G---G---WV---DT-------------Y----------H--------------------------------------------------------------------------------------N-T----------G-I------A--------G----I-------------------------------------T--------E----A---V-K-------------------------E---I-----------------------------------------T--L-------E----------------S------K------------D------------------------------------------------------------------------------------------------------------------S------------------IK--L--------------Q---------------D-------------C-------------------------------------------S----------A----------------L------------C--------E--------------E----E-E-------E--E-----------------------------------------D----------E----G--E----A----AD---M-E---E-Y-------E----E---------SGL-LE--T----------D-----E---A--------------------TL----D----------------------------------------------------TR----K--I---V-E--A-C---K----A------K-----T--------------------------------D-------------------------------A-----------------G--G------E-------D-------------A--I-LQTRTYDLYITYDKYYQTPRLWLFG-YDE--QRQ-PLTVEH---MYEDISQDHVKKTVTIENHPH---LP-P---------------------P-P--MCSVHPCRHAEVMKKII-ETV--------------------------------AE--GG------G-------------------------------------------------------------------------------------------------------------------------------------------------------------------------------------------------------------------------------------------------------------------------------------------------------------------------------------------E---LG-----------------VHMYLLIFLKFVQAVIPTIEYDYTRHFTM-----------------------
>Homo_sapiens@X12
--------------MQNVINTVKG----KALEVAE-YLTPVLK-----------E-SKFKETGVITPEEFVAAGDHLVHHCPTWQW-A-----TG--EEL------K-V--KAYLP-TGKQFLVTKNVPCYKRCK-Q-----------------M--E------------------------Y------------------------------------S-------D------------E---L------------E----------A----I-----I-----E------------------------------------------------------------E---D----D-----------------------------------G--------D--G---G---WV---DT-------------Y----------H--------------------------------------------------------------------------------------N-T----------G-I------T--------G----I-------------------------------------T--------E----A---V-K-------------------------E---I-----------------------------------------T--L-------E----------------N------K------------D------------------------------------------------------------------------------------------------------------------N------------------IR--L--------------Q---------------D-------------C-------------------------------------------S----------A----------------L------------C--------E--------------E----E-E-------D--E-----------------------------------------D----------E----G--E----A----AD---M-E---E-Y-------E----E---------SGL-LE--T----------D-----E---A--------------------TL----D----------------------------------------------------TR----K--I---V-E--A-C---K----A------K-----T--------------------------------D-------------------------------A-----------------G--G------E-------D-------------A--I-LQTRTYDLYITYDKYYQTPRLWLFG-YDE--QRQ-PLTVEH---MYEDISQDHVKKTVTIENHPH---LP-P---------------------P-P--MCSVHPCRHAEVMKKII-ETV--------------------------------AE--GG------G-------------------------------------------------------------------------------------------------------------------------------------------------------------------------------------------------------------------------------------------------------------------------------------------------------------------------------------------E---LG-----------------VHMYLLIFLKFVQAVIPTIEYDYTRHFTM-----------------------
>Monodelphis_domestica@XP_001362623
--------------MQNVINTVKG----KALEVAE-YLTPVLK-----------E-SKFKETGVITPEEFVAAGDHLVHHCPTWQW-A-----TG--EDL------K-V--KAYLP-NGKQFLVTKNVPCYKRCK-Q-----------------M--E------------------------Y------------------------------------S-------D------------E---L------------E----------A----I-----I-----E------------------------------------------------------------E---D----D-----------------------------------G--------D--G---G---WV---DT-------------Y----------H--------------------------------------------------------------------------------------N-S----------G-I------T--------G----V-------------------------------------T--------E----V---V-K-------------------------E---I-----------------------------------------T--L-------E----------------S------K------------D------------------------------------------------------------------------------------------------------------------S------------------VK--L--------------R---------------D-------------C-------------------------------------------S----------A----------------L------------C--------E--------------E----E-E-------E--E-----------------------------------------D----------E----G--E----A----AD---M-E---E-Y-------E----E---------SGL-LE--T----------D-----E---A--------------------TL----D----------------------------------------------------TR----K--I---V-E--A-N---K----V------K-----N--------------------------------D-------------------------------A-----------------G--G------E-------D-------------A--I-LQTRTYDLYITYDKYYQTPRLWLFG-YDE--QRQ-PLTVEH---MYEDISQDHVKKTVTIENHPH---LP-P---------------------P-P--MCSVHPCRHAEVMKKII-ETV--------------------------------AE--GG------G-------------------------------------------------------------------------------------------------------------------------------------------------------------------------------------------------------------------------------------------------------------------------------------------------------------------------------------------E---LG-----------------VHMYLLIFLKFVQAVIPTIEYDYTRHFTM-----------------------
>Ornithorhynchus_anatinus@XP_001514234
------------------------------------------X-----------E-SKFKETGVITPEEFVAAGDHLVHHCPTWQW-A-----SG--EEL------K-I--KAYLP-PGKQFLVTKNVPCYKRCK-Q-----------------M--E------------------------Y------------------------------------S-------D------------E---L------------E----------A----I-----I-----E------------------------------------------------------------E---D----D-----------------------------------G--------D--G---G---WV---DT-------------Y----------H--------------------------------------------------------------------------------------N-A----------G-V------A--------G----V-------------------------------------A--------E----A---V-K-------------------------E---I-----------------------------------------T--L-------D----------------N------K------------D------------------------------------------------------------------------------------------------------------------S------------------VR--L--------------Q---------------G-------------R-------------------------------------------S----------G----------------S------------H--------EDEEEE---------E----E-E-------E--E-----------------------------------------E----------E----G--E----A----AD---M-E---E-Y-------E----E---------SGL-LE--T----------D-----E---A--------------------TL----D----------------------------------------------------TR----K--M---V-D--A-S---K----T------K-----T--------------------------------D-------------------------------V-----------------G--N------E-------D-------------A--I-LQTRTYDLYITYDKYYQTPRLWLFG-YDE--QRQ-PLTVEH---MYEDISQDHVKKTVTIENHPH---LP-P---------------------P-P--MCSVHPCRHAEVMKKII-ETV--------------------------------AE--GG------G-------------------------------------------------------------------------------------------------------------------------------------------------------------------------------------------------------------------------------------------------------------------------------------------------------------------------------------------E---LG-----------------VHMYLLIFLKFVQAVIPTIEYDYTRHFTM-----------------------
>Gallus_gallus@NP_001264999
--------------MQNVINTVKG----KALEVAE-YLTPVLK-----------E-SKFKETGVITPEEFVAAGDHLVHHCPTWQW-A-----SG--EEL------K-V--KAYLP-TDKQFLVTKNVPCYKRCK-Q-----------------M--E------------------------Y------------------------------------S-------D------------E---Q------------E----------A----I-----I-----E------------------------------------------------------------E---D----D-----------------------------------G--------D--G---G---WV---DT-------------F----------H--------------------------------------------------------------------------------------N-A----------G-I------V--------G----A-------------------------------------T--------E----A---V-K-------------------------E---I-----------------------------------------T--L-------D----------------S------K------------D------------------------------------------------------------------------------------------------------------------N------------------IK--I--------------P---------------E-------------R-------------------------------------------S----------A----------------S------------C--------E--------------D----D-D-------D--E-----------------------------------------D----------E----G--E----A----AD---M-E---E-Y-------E----E---------SGL-LE--T----------D-----D---A--------------------TL----D----------------------------------------------------TR----Q--I---V-E--V-----K----A------K-----V--------------------------------D-------------------------------V-----------------G--G------E-------D-------------A--I-LQTRTYDLYITYDKYYQTPRLWLFG-YDE--QRQ-PLTVEH---MYEDISQDHVKKTVTIENHPH---LP-P---------------------P-P--MCSVHPCRHAEVMKKII-ETV--------------------------------AE--GG------G-------------------------------------------------------------------------------------------------------------------------------------------------------------------------------------------------------------------------------------------------------------------------------------------------------------------------------------------E---LG-----------------VHMYLLIFLKFVQAVIPTIEYDYTRHFTM-----------------------
>Taeniopygia_guttata@XP_002193164
--------------MQNVINTVKG----KALEVAE-YLTPVLK-----------E-SKFKETGVITPEEFVAAGDHLVHHCPTWQW-A-----SG--EEL------K-V--KAYLP-TDKQFLVTKNVPCYKRCK-Q-----------------M--E------------------------Y------------------------------------S-------D------------E---Q------------E----------A----I-----I-----E------------------------------------------------------------E---D----D-----------------------------------G--------D--G---G---WV---DT-------------F----------H--------------------------------------------------------------------------------------N-A----------G-I------V--------G----A-------------------------------------T--------E----A---V-K-------------------------E---I-----------------------------------------T--L-------D----------------S------K------------D------------------------------------------------------------------------------------------------------------------N------------------IK--I--------------P---------------E-------------C-------------------------------------------S----------A----------------S------------C--------E--------------D----D-D-------E--E-----------------------------------------D----------E----G--E----A----AD---M-E---E-Y-------E----E---------SGL-LE--T----------D-----D---A--------------------TL----D----------------------------------------------------TR----H--I---V-E--A-N---K----T------K-----V--------------------------------D-------------------------------V-----------------G--G------E-------D-------------A--I-LQTRTYDLYITYDKYYQTPRLWLFG-YDE--ERQ-PLTVEH---MYEDISQDHVKKTVTIENHPH---LP-P---------------------P-P--MCSVHPCRHAEVMKKII-ETV--------------------------------AE--GG------G-------------------------------------------------------------------------------------------------------------------------------------------------------------------------------------------------------------------------------------------------------------------------------------------------------------------------------------------E---LG-----------------VHMYLLIFLKFVQAVIPTIEYDYTRHFTM-----------------------
>Xenopus_laevis@AAH72798
--------------MQNVFNTVKG----KALEVAE-YLTPVLK-----------E-SKFKETGVITPEEFLAAGDHLVHHCPTWQW-S-----AG--EES------K-I--KPYLP-NDKQFLMTKNVPCYKRCK-Q-----------------M--E------------------------Y------------------------------------S-------D------------E---Q------------E----------A----I-----I-----E------------------------------------------------------------E---D----D-----------------------------------G--------D--G---G---WV---DT-------------F----------H--------------------------------------------------------------------------------------H-T----------G-L------S--------G----V-------------------------------------T--------E----A---V-K-------------------------E---I-----------------------------------------T--L-------E----------------T------Q------------D------------------------------------------------------------------------------------------------------------------C------------------GK--T--------------T---------------D-------------N-------------------------------------------I----------A----------------V------------C--------D--------------D----D-D-------D--------------------------------------------D----------E----G--E----A----AD---M-E---D-Y-------E----E---------SGL-LE--N----------D-----D---A--------------------TV----D----------------------------------------------------TS----K--I---K-E--A-C---K----P------K-----A--------------------------------D-------------------------------L-----------------G--G------E-------D-------------A--I-LQTRTYDLYITYDKYYQTPRLWLFG-YDE--QRR-PLAVEN---MYEDISQDHVKKTVTIENHPH---LP-P---------------------P-P--MCSVHPCRHAEVMKKII-ETV--------------------------------AE--GG------G-------------------------------------------------------------------------------------------------------------------------------------------------------------------------------------------------------------------------------------------------------------------------------------------------------------------------------------------E---LG-----------------VHMYLLIFLKFVQAVIPTIEYDYTRHFTM-----------------------
>Xenopus_tropicalis@CAJ81702
--------------MQSVINTVKG----KALEVAE-YLTPVLK-----------E-SKFKETGVITPEEFLAAGDHLVHHCPTWQW-S-----AG--EES------K-I--KPYLP-NDKQFLMTKNVPCYKRCK-Q-----------------M--E------------------------Y------------------------------------S-------D------------E---Q------------E----------A----I-----I-----E------------------------------------------------------------E---D----D-----------------------------------G--------D--G---G---WV---DT-------------F----------H--------------------------------------------------------------------------------------H-S------------L------T--------G----V-------------------------------------T--------E----A---V-K-------------------------E---I-----------------------------------------T--L-------E----------------T------Q------------D------------------------------------------------------------------------------------------------------------------C------------------GK--T--------------T---------------S-------------N-------------------------------------------I----------A----------------V------------D--------D--------------D----D-D-------D--------------------------------------------D----------E----G--E----A----AD---M-E---D-Y-------E----E---------SGL-LD--N----------D-----D---A--------------------TV----D----------------------------------------------------TS----K--I---K-E--A-C---K----P------K-----A--------------------------------D-------------------------------L-----------------G--G------E-------D-------------A--I-LQTRTYDLYITYDKYYQTPRLWLFG-YDE--QRR-PLTVEN---MYEDISQDHVKKTVTIENHPH---LP-P---------------------P-P--MCSVHPCRHAEVMKKII-ETV--------------------------------AE--GG------G-------------------------------------------------------------------------------------------------------------------------------------------------------------------------------------------------------------------------------------------------------------------------------------------------------------------------------------------E---LG-----------------VHMYLLIFLKFVQAVIPTIEYDYTRHFTM-----------------------
>Rana_catesbeiana@ACO51884
--------------MQSVINTMKG----KALEVAE-YWTPALK-----------E-SKFKETGVITPEEFLAAGDHLVHHCPTWQW-A-----AG--EDS------K-V--KPYLP-NEKQFLVTKNVPCYKRCK-Q-----------------M--E------------------------Y------------------------------------S-------D------------E---Q------------E----------A----I-----I-----E------------------------------------------------------------E---D----D-----------------------------------G--------D--G---G---WV---DT-------------S----------H--------------------------------------------------------------------------------------H-A----------G-V------G--------N----L-------------------------------------T--------E----S---V-K-------------------------E---I-----------------------------------------T--L-------E----------------S------Q------------D------------------------------------------------------------------------------------------------------------------S------------------GK--A--------------V---------------G-------------N-------------------------------------------T----------A----------------C------------N--------D--------------D----E-D-------D--------------------------------------------D----------E----G--D----A----AD---M-E---E-Y-------E----E---------SGL-LE--N----------D-----D---A--------------------TV----D----------------------------------------------------TA----K--I---A-E--A-C---K----Q------K-----T--------------------------------D-------------------------------V-----------------V--G------D-------D-------------A--I-LQTRTYDLYITYDKYYQTPRLWLFG-YDE--QRK-PLTVEH---MYEDISQDHVKKTVTIENHPN---LP-P---------------------P-A--MCSVHPCRHAEVMKKII-ETV--------------------------------AE--GG------G-------------------------------------------------------------------------------------------------------------------------------------------------------------------------------------------------------------------------------------------------------------------------------------------------------------------------------------------E---LG-----------------VHMYLLIFLKFVQAVIPTIEYDYTRHFTM-----------------------
>Callorhinchus_milii@CT01080830.H1.1
-------------------------------------------------------------------------------------------------------------------------------VPCYKRCK-Q-----------------M--E------------------------Y------------------------------------S-------D------------E---F------------E----------A----V-----I-----E------------------------------------------------------------E---D----D-----------------------------------G--------D--G---G---WV---DT-------------F----------H--------------------------------------------------------------------------------------N-P----------G----------------------------------------------------------------------------------------------------------------------------------------------------------------------------------------------------------------------------------------------------------------------------------------------------------------------------------------------------------------------------------------------------------------------------------------------------------------------------------------------------------------------------------------------------------------------------------------------------------------------------------------------------------------------A--------------------TL----D----------------------------------------------------TS----K--L---A-E--D-N---K----P------K-----A--------------------------------D-------------------------------A-----------------A--G------E-------D-------------G--I-LQTRTYDLYITYDKYYQTPRLWLFG-YDE--QRQ-PLTVEE---MYEDISQDHVKKTVTIENHPH---LP-P---------------------P-S--MCSV------------------------------------------------------------------------------------------------------------------------------------------------------------------------------------------------------------------------------------------------------------------------------------------------------------------------------------------------------------------------------------------------------------------------------------------------------------------------------------
>Danio_rerio@AAH57434
--------------MQNVINSVKG----TALGVAE-FLTPVLK-----------E-SKFKETGVITPEEFVAAGDHLVHHCPTWKW-A-----SG--EEA------K-V--KPYLP-NDKQFLLTRNVPCYKRCK-Q-----------------M--E------------------------Y------------------------------------S-------D------------E---L------------E----------A----I-----I-----E------------------------------------------------------------E---D----D-----------------------------------G--------D--G---G---WV---DT-------------F----------H--------------------------------------------------------------------------------------N-S----------G-V------T--------G----V-------------------------------------T--------E----A---V-R-------------------------E---I-----------------------------------------S--L-------D----------------N------K------------D---------N-MN---------------------------------------------------------------------------------------M-------------N------------------VK--T--------------G---------------A-------------C-------------------------------------------G----------N-----------------------------S--------G--------------D----D-D-------D--D-----------------------------------------E----------E----G--E----A----AD---M-E---E-Y-------E----E---------SGL-LE--T----------D-----D---A--------------------TL----D----------------------------------------------------TS----K--M---A-D--L-S---K----T------K-----A--------------------------------E-------------------------------A-----------------G--G------E-------D-------------A--I-LQTRTYDLYITYDKYYQTPRLWLFG-YDE--DRQ-PLTVDQ---MYEDISQDHVKKTVTIENHPN---LP-P---------------------P-A--MCSVHPCRHAEVMKKII-ETV--------------------------------AE--GG------G-------------------------------------------------------------------------------------------------------------------------------------------------------------------------------------------------------------------------------------------------------------------------------------------------------------------------------------------E---LG-----------------VHMYLLIFLKFVQAVIPTIEYDYTRHFTM-----------------------
>Squalus_acanthias@ES606136.H1.1
--------------MQNVINTVKG----TALGVAE-FLTPVLK-----------E-SKFKETGVITPEEFVAAGDHLVHHCPTWQW-G-----AG--EDA------K-V--KPYLP-KEKQFLVTRNVPC-----------------------------------------------------------------------------------------------------------------------------------------------------------------------------------------------------------------------------------------------------------------------------------------------------------------------------------------------------------------------------------------------------------------------------------------------------------------------------------------------------------------------------------------------------------------------------------------------------------------------------------------------------------------------------------------------------------------------------------------------------------------------------------------------------------------------------------------------------------------------------------------------------------------------------------------------------------------------------------------------------------------------------------------------------------------------------------------------------------------------------------------------------------------------------------------------------------------------------------------------------------------------------------------------------------------------------------------------------------------------------------------------------------------------------------------------------------------------------------------------------------------------------------------------------------------------------------------------------------------------------------------------------------------------------------------------------------------------------------------------------------------------------------------------------------------------------------------------------------------------------------------------------------------------------------------------
>Molgula_tectiformis@CT01080711.H1.1
--------------MQNVFNSMKS----SALGVAE-KLTPILK-----------E-SKFKETGVITPNEFVAAGDFLVHHCPTWQW-A-----SG--DKS------K-T--KSYLP-SDKQYLMTRNVSCNKRCK-D-----------------M--E------------------------Y------------------------------------N-------N------------E---Q------------E----------A----I-----I-----D------------------------------------------------------------E---A----D-----------------------------------D--------D--G---G---WV---DT-------------H----------H--------------------------------------------------------------------------------------N--------------V------K--------A----D-------------------------------------V--------D----K---V-Q-------------------------D--------------------------------------------------------E----------------I------K------------D------------------------------------------------------------------------------------------------------------------L------------------SL--A--------------A---------------S-------------N-------------------------------------------N----------A----------------K------------G--------E--------------E----S-D-------E--------------------------------------------D----------D----G--E----A----LD---M-E---D-Y-------A----D-----------M-LD--N----------D-----E---N--------------------VL----D----------------------------------------------------M--------V---K-A--P-T---S----S------S-----S--------------------------------N-------------------------------D-----------------K--S------N-------E-------------G--I-VQTRTYDLHITYDKYYQTPRLWLSG-YAE--DRS-PLSMER---MYEDISQDHVNKTVTIETHPH---LP-P---------------------P-N--MCSVHPCRHADVMKKIL-KTV--------------------------------ED--GG------G-------------------------------------------------------------------------------------------------------------------------------------------------------------------------------------------------------------------------------------------------------------------------------------------------------------------------------------------D---LQ-----------------VHMYLLVFLKFVQAVIPTIEYDYTRHFTI-----------------------
>Bostrichobranchus_pilularis@Bpil107198.H1.1
--------------MQNVFNSVKS----SALGVAE-KFTPVLK-----------E-SKFKETGVLTPDEFVVAGDFLVHHCPTWKW-A-----SG--EKS------K-I--KAYLP-ADKQY-------------------------------------------------------------------------------------------------------------------------------------------------------------------------------------------------------------------------------------------------------------------------------------------------------------------------------------------------------------------------------------------------------------------------N------------V------Q--------N----E-------------------------------------L--------E----K---V-Q-------------------------E--------------------------------------------------------D----------------V------R------------E------------------------------------------------------------------------------------------------------------------M------------------KL---------------------------------Q-------------N-------------------------------------------E----------A----------------T------------G--------Y--------------V----S-D-------D--------------------------------------------D----------D-------E----I----LD---M-E---E-I-------A----D-----------M-LD--N----------D-----D---S--------------------VV----D----------------------------------------------------M--------I---K-A--K-A---T----A------A-----A--------------------------------S-------------------------------G-----------------D--A------N-------E-------------G--I-VQTRTYDLHITYDKYYQTPRLWLSG-YDE--DRM-PLTMEK---MYE-------------------------------------------------------------------------------------------------------------------------------------------------------------------------------------------------------------------------------------------------------------------------------------------------------------------------------------------------------------------------------------------------------------------------------------------------------------------------------------------------------------------------------------------
>Molgula_gulf@CT01091006.H1.1
--------------------------------------------------------------------------------------------------------------------------LITKNVSCNKRCK-D-----------------M--E------------------------Y------------------------------------N-------D------------K---Q------------E----------A----I--------------------------------------------------------------------------------------------------------------------------------------------------------------------------------------------------------------------------------------------------------------------------------------------------------------------------------------------------------------------------------------------------------------------------------------------------------------------------------------------------------------------------------------------------------------------------------------------------------------------------------------------------------------------------------------------------------------------------------------------------------------------------E--------------D----S-S-------E--------------------------------------------D----------D----D--E----A----LD---M-E---H-Y-------A----D-----------M-ID--N----------D-----D---S--------------------VV----D----------------------------------------------------L--------V---K-E--Q-T---N----V------A-----S--------------------------------S-------------------------------D-----------------K----------------------------------------------------------LSG-YDE--DRK-PLTMEK---MYEDISQDHVNKTVTIEMHPH---LP-P---------------------P-H--MCSVHPCRHAEVMKKIL-TTV--------------------------------AD--GG-----------------------------------------------------------------------------------------------------------------------------------------------------------------------------------------------------------------------------------------------------------------------------------------------------------------------------------------------------------------------------------------------------------------------------
>Dendrodoa_grossularia@CT01091006.H1.1
---------------------------------------------------------KFKDTGVITPDEFVAAGDFLVHHCPTWQW-A-----CG--DKS------R-L--KSYLP-EEKQYLITRNVPCHRRCK-E-----------------I--E------------------------Y------------------------------------D-------D------------K---N------------E----------A----V-----I-----E------------------------------------------------------------D---Q----D-----------------------------------G--------D--G---G---WV---DT-------------H----------H--------------------------------------------------------------------------------------N--------------V-VA---E-----------------------F--------------DK--P--------Q--------D----E---I-Q-------------------------E---M-----------------------------------------T--M-------S----------------I------D------------KKSGGEVTENS---------------------------------------------------------------------------------------------------------------------------KD--Q--------------N---------------L-------------E-------------------------------------------E----------D----------------D------------D--------G--------------S----D-D-------D--D-----------------------------------------D----------D----G--E----A----FD---M-E---D-Y-------A----E-----------K-LE--A----------D-----DD--A--------------------TL----D----------------------------------------------------LV----S--L---Q-Q--Q-N---T----E------E-----S--------------------------------K-------------------------------E-----------------S--A------E-------E-------------G--I-VHTRTYDLHITYDKYYQTPRLWLSG-YDE--QRK-PLKMVE---MYEDISQDHVNKTVTIEPHPH---LP-P---------------------P-H--MCSVHPCRHAEVMKKIM-QTV--------------------------------ED--GG------R-------------------------------------------------------------------------------------------------------------------------------------------------------------------------------------------------------------------------------------------------------------------------------------------------------------------------------------------S---LE-----------------VHMYLLVFLKLVQAVIPTIEYDYTRHFFL-----------------------
>Ciona_savignyi@BW519799.H1.1
--------------MQNVFNSVKS----SALGVAE-LLTPVLK-----------E-SKFKETGVLTPEEFVIAGDFLVHHCPTWQW-L-----PG--DQS------K-T--KAYLP-PEKQYLMTRNVPCHKRCK-Q-----------------M--E------------------------Y------------------------------------N-------D------------E---H------------E----------A----I-----I-----D------------------------------------------------------------D---I----------------------------------------G--------D--G---G---WV---DT-------------H----------H--------------------------------------------------------------------------------------N--------------L------D-----------------------V--------------DK--A--------Q--------E----E---I-K-------------------------E---M-----------------------------------------T--L-------N----------------K------E------------K---------A---------------------------------------------------------------------------------------------------------------------------NN--E--------------K---------------S-------------N-------------------------------------------Y----------D----------------D------------E--------E--------------D----D-E-------D--------------------------------------------D----------D----D--D----A----LD---M-E---D-Y-------A----E-----------M-LD--A----------D-----DK--A--------------------TV----D----------------------------------------------------LV----A--V---K-K--A----------Q------A-----A--------------------------------P-------------------------------G-----------------N--N------E-------D-------------G-GI-IQTRTYDLHITYDKYYQTPRLWLSG-YNE--ERK-PLSMTE---MYEDISQDHVNKTVTIEPHPH---LP-P---------------------P-N--MCSVHPCKHADVMKKIM-QTV--------------------------------ED--GG------G-------------------------------------------------------------------------------------------------------------------------------------------------------------------------------------------------------------------------------------------------------------------------------------------------------------------------------------------Q---LE-----------------VHMYLLVFLKFVQAVIPTIEYDYTRHFSL-----------------------
>Phallusia_mammilata@CT01091006.H1.1
---------------------------------------------------------KFKETGVLTPEEFVIAGDFLVHHCPTWQW-H-----TG--EK--------------------------------------------------------------------------------------------------------------------------------------------------------------------------------------------------------------------------------------------------------------------------------------------------------------------------------------------------------------------------------------------------------------------------------------------------------------------------------------------------------------------------------------------------------------------------------------------------------------------------------------------------------------------------------------------------------------------------------------------------------------------------------------------------------------T--------------S---------------G-------------G-------------------------------------------N----------N----------------D------------E--------D--------------D----D-D-------D--------------------------------------------D----------D----D--E----A----LD---M-E---D-Y-------A----E-----------M-LQ--S----------D-----DS--A--------------------TV----D----------------------------------------------------LV----A--V---K-K--A----------Q------A-----S--------------------------------A-------------------------------S-----------------A--N------D-------D-------------G-SI-LQTRTYDLHITYDKYYQTPRLWLSG-YDE--DRK-PLTMNQ---MYDDISQDHVNKTVTVEPHPH---LP-P---------------------P-N--MCSVHPCKHAEVMKKIM-QTV--------------------------------ED--GG------G-------------------------------------------------------------------------------------------------------------------------------------------------------------------------------------------------------------------------------------------------------------------------------------------------------------------------------------------N---LE-----------------VQMYLLVFLKFVQAVIPTIEYDYTRHFSL-----------------------
>Ciona_intestinalis@XP_002127433
--------------MQNVFNSVKS----SALGVAE-LLTPVLK-----------E-SKFKETGVLTPEEFVIAGDFLVHHCPTWQW-L-----AG--DKT------K-T--KAYLP-QDKQYLMTRNVPCHKRCK-Q-----------------M--E------------------------Y------------------------------------N-------E------------E---H------------E----------A----I-----I-----D------------------------------------------------------------D---I----------------------------------------G--------D--G---G---WV---DT-------------H----------H--------------------------------------------------------------------------------------N--------------V------E-----------------------V--------------DK--A--------Q--------E----E---I-K-------------------------E---M-----------------------------------------T--L-------N----------------K------E------------K---------T---------------------------------------------------------------------------------------------------------------------------NN--V--------------N---------------L-------------N-------------------------------------------E----------D----------------D------------G--------D--------------D----D-D-------D--D-----------------------------------------D----------D----E--E----A----LD---M-E---N-Y-------A----E-----------M-LE--S----------E-----DK--A--------------------TV----D----------------------------------------------------LV----A--V---K-K--A----------N------T-----S--------------------------------S-------------------------------T-----------------T--N------E-------D-------------G-GI-IQTRTYDLHITYDKYYQTPRLWLSG-YNE--DRK-PLSMVE---MYEDISQDHVNKTVTIEPHPH---LP-P---------------------P-N--MCSVHPCKHADVMKKIM-QTV--------------------------------ED--GG------G-------------------------------------------------------------------------------------------------------------------------------------------------------------------------------------------------------------------------------------------------------------------------------------------------------------------------------------------K---LE-----------------VHMYLLVFLKFVQAVIPTIEYDYTRHFSL-----------------------
>Cystodytes_dellechiajei@CT01091006.H1.1
----------------------------------------------------------------------------------------------------------------------------------------------------------------------------------------------------------------------------------------------------------------------------------------------------------------------------------------------------------------------------------------------------------------------------------------------------------------------------------------------------------------------------------------------------------------------------------------------------------------------------------------------------------------------------------------------------------------------------------------------------------------------------------------------------------------------------------------------------------------------------------------------------------------------------------------------------------------------------------------------------------------------------------------------------------------------------------------------------------------------------------------------------------------------------------------------------------------------------------------------------------------------------------------------------------------------I----T--K---I----------K----T------S-----H--------------------------------D-------------------------------P-----------------N--E------D-------G-------------G--I-LQTRTYDLHITYDKYYQTPRLWLSG-YNE--DRK-PLSMTE---MYEDMSQDHVNKTVTIEPHPH---LP-P---------------------P-N--MCSVHPCRHAEVMKKIM-QTV--------------------------------ES--GG------G-------------------------------------------------------------------------------------------------------------------------------------------------------------------------------------------------------------------------------------------------------------------------------------------------------------------------------------------E---LE-----------------VKMYLLVFLKFVQAVIPTIEYDYTRHFTM-----------------------
>Branchiostoma_floridae@CT01080711.H1.1
--------------MQSMINSVKG----TALGVAE-FLTPVLK-----------E-SKFKETGVLTPEEFVAAGDHLVHHCPTWQW-A-----AG--DES------K-C--KPYLP-KDKQFLITRNVPCYKRCK-Q-----------------M--E------------------------Y------------------------------------Q-------E------------E---Y------------E----------K----V-----I-----D------------------------------------------------------------E---E----D-----------------------------------G--------E--G---G---WV---DT-------------H----------H--------------------------------------------------------------------------------------N-A----------D-P------S--------S----I-------TS----------------------------VT-------E----T---V-S-------------------------E---M-----------------------------------------T--L-------E----------------PK-----K------------T---------E-GA---------------------------------------------------------------------------------------A-------------V---------------------------------------------------------------------------------------------------------------V----------A----------------D------------D--------D--------------D----D-E-------E--D-----------------------------------------E----------E----E--E----A----ED---M-E---A-Y-------E----Q---------SGM-LE--A----------E-----DN--A--------------------TL----D----------------------------------------V-----------KA----A--V---K-S--E-S---P----G------E-----G--------------------------------A-------------------------------------------------S--L------E-------S-------------G--I-LQTRTYDLNITYDKYYQTPRLWLFG-YDE--NRK-PLTVEQ---MYEDISQDHAKKTVTMEAHPN---LP-G---------------------P-P--MASIHPCKHADVMKKII-QTV--------------------------------AD--GG------G-------------------------------------------------------------------------------------------------------------------------------------------------------------------------------------------------------------------------------------------------------------------------------------------------------------------------------------------E---LG-----------------VHMYLLIFLKFVQAVIPTIEYDYTRHFIM-----------------------
>Strongylocentrotus_purpuratus@XP_001175772
--------------MQNMINSVKG----MGLGVAE-FLTPILK-----------E-SKFKETGVLTPDEFVAAGDHLVHSCPTWSW-S-----AG--EPS------K-K--KSYLP-DEKQFLLTKNVPCYKRCK-Q-----------------M--E------------------------Y------------------------------------Q-------D------------E---N------------E----------A----I-----I-----E------------------------------------------------------------E---N----D-----------------------------------E--------D--G---G---WV---DT-------------H----------H--------------------------------------------------------------------------------------N-A----------D-L------T--------G----S-------QG----------------------------I--------E----K---S-S-------------------------E---M-----------------------------------------T--L-------E----------------P------K------------T---------E-PK---------------------------------------------------------------------------------------V-------------D---------------------------------------------------------------------------------------------------------------G----------D----------------D------------D--------D--------------D----D-D-------E--D-----------------------------------------D----------E----E--E----A----ED---M-E---A-F-------E----E---------SGM-LE--A----------E-----DN--A--------------------TL----D----------------------------------------T-------S---NL----P--G---T-G--A-S---E----S------A-----G--------------------------------A-------------------------------------------------S--G------E-------S-------------G--I-LQTRTYDLNITYDKYYQTPRLWLFG-YDE--HRK-PLTVEQ---MYEDISQDHVKKTVTVESHPN---LP-----------------------Q-T--MCSVHPCRHADVMKKII-HTV--------------------------------QD--GG------G-------------------------------------------------------------------------------------------------------------------------------------------------------------------------------------------------------------------------------------------------------------------------------------------------------------------------------------------E---LG-----------------VHLYLLIFLKFVQAVIPTIEYDYTRHFTMNTHSTW-----------------
>Paracentrotus_lividus@AM213561.H1.1
--------------MQNVINSVKG----MGLGVAE-FLTPVLK-----------E-SKFKETGVITPEEFVACGDHLVHSCPTWKW-S-----AG--EAS------K-K--KSYLP-DEKQFLLTRNVPCYKRCK-Q-----------------M--E------------------------Y------------------------------------H-------E------------E---N------------E----------A----I-----V-----E------------------------------------------------------------E---N----D-----------------------------------E--------D--G---G---WV---DT-------------H----------H--------------------------------------------------------------------------------------N-A----------D-L------T--------G----T-------PA----------------------------T--------E----G---S-S-------------------------D---M-----------------------------------------T--L-------E----------------P------K------------T--------------------------------------------------------------------------------------------------------------------------------------E--A------------------------------T-------------A-------------------------------------------G----------G----------------D------------D--------D--------------D----D-E-------D--D-----------------------------------------D----------D----E--D----A----ED---M-E---A-Y-------E----E---------SGM-LE--A----------E-----DN--G--------------------TL----D----------------------------------------T-------S---NL---------------------------Q------G-----T--------------------------------G-------------------------------S-----------------E-----------------S------------------------------------------------------------------------------------------------------------------------------------------------------------------------------------------------------------------------------------------------------------------------------------------------------------------------------------------------------------------------------------------------------------------------------------------------------------------------------------------------------------------------------------------------------------------------------------------------------------
>Patiria_miniata@CT02100920.H1.1
--------------MQSLVNSVKG----TALNVAE-FLTPVLK-----------E-SKFRETGVITPEEFLCAGDHMVHHCPTWQW-A-----AG--DPS------K-S--KPYLP-KDKQYLVTKNVPCHKRCK-Q-----------------M--E------------------------Y------------------------------------Q-------E------------E---N------------E----------A----I-----I-----D------------------------------------------------------------E---E----D-----------------------------------G--------D--G---G---WV---DT-------------H----------H--------------------------------------------------------------------------------------Y-A----------D-Q------S--------A----A-------Q--------------------------------------T----E---T-T-------------------------E---M-----------------------------------------T--G-------A----------------K------E------------K---------E-PT---------------------------------------------------------------------------------------K-------------T-------------------------------------------------------------------------------------------------------------------------------------------T------------D--------A--------------D----D-D-------E--D-----------------------------------------D----------D----E--E----A----ED---M-E---A-Y-------E----E---------SGM-LE--A----------E-----DS--A--------------------VL----D----------------------------------------T-------T---KL----Q-------------K---E----E------G-----A--------------------------------S-------------------------------------------------G--G------D-------S-------------G--I-LQTRTYDLNITYDKYYQTPRLWLYG-YDE--NRK-PLTVEQ---MYEDISQDHVKKTVTVESHPN---LP-----------------------Q-T--MCSVHPCRHADVMKKII-HTV--------------------------------AD--GG------G-------------------------------------------------------------------------------------------------------------------------------------------------------------------------------------------------------------------------------------------------------------------------------------------------------------------------------------------E---LG-----------------VHLYLLIFLKFVQAVIPTIEYDYTRQFTM-----------------------
>Saccoglossus_kowalevskii@XP_002735901
--------------MQSMINNLKG----TALGVAE-FLTPVLK-----------E-SKFKETGVITPEEFLAAGDHLVHHCPTWQW-S-----VG--EES------K-T--KAYLV-KEKQFLITRNVPCYKRCK-Q-----------------M--E------------------------Y------------------------------------S-------D------------E---N------------E----------A----I-----I-----D------------------------------------------------------------E---N----D-----------------------------------G--------D--G---G---WV---DT-------------H----------H--------------------------------------------------------------------------------------N-I----------G-I-E----L--------A----S-------TN-------------------I--------S--------E----A---V-G-------------------------E---M-----------------------------------------S--L-------E----------------SK-----S------------A---------L-NE---------------------------------------------------------------------------------------P-------------V-------------------------------------T---------------I-------------A-------------------------------------------T----------H----------------D------------D--------D--------------D----D-E-------D--D-----------------------------------------D----------D----E--E----A----ED---M-E---A-F-------E----E---------SGM-LE--A----------E-----DN--A--------------------TI----D----------------------------------------P-----------TK----I--L---A-P--E-G---A----N------Q-----G--------------------------------A-------------------------------------------------S--CP-----E-------S-------------G--I-LQTRTYDLHITYDKYYQTPRLWLYG-YNE--NRK-PLTVNQ---MYEDISQDHVKKTVTIENHPH---LP-----------------------M-T--MASVHPCRHADVMKKII-HTV--------------------------------AD--GG------G-------------------------------------------------------------------------------------------------------------------------------------------------------------------------------------------------------------------------------------------------------------------------------------------------------------------------------------------E---VG-----------------VHMYX-----------------------------------------------
>Oikopleura_dioica@CBY24623
------------MSLQNAWNSVKS----VGLDVAE-SLTPVLK-----------T-SKFRETGVLTPDEFVFAGDHLVSTCPTWKW-G-----SG--ESD------K-L--KPYLP-KDKQFLITKSVPCHRRCK-D-----------------I--E------------------------Y------------------------------------N-------N------------A---F------------E----------K----L-----V-----D------------------------------------------------------------D---E----D-----------------------------------G--------D--G---G---WV---DT-------------H----------H--------------------------------------------------------------------------------------G-E------------V------T--------E----N-------------------------------------V--------D----A---V-E--------------------------------------------------------------------------------------------------------------------------------------------------------------------------------------------------------------------------------------------------------------------------------V---------------A-------------E-------------------------------------------A----------V----------------V------------S--------D--------------E----S-D-------D---------------------------------------------------------------E----A----LD---M-E---D-M-------N------------------LE--D----------E-----D---L--------------------VV----P----------------------------------------------------VQ----R--M-----------------------------------------------------------------------------------------------------------------------------D-------D-------------S--I-KKTRTYDLSITYDKYYQTPRLWLTG-YNE--EGL-PLNKDR---IFEDLSQEHANKTVTFEQHSS---LN-----------------------S-Q--QCSVHPCRHAEVMKKLI-QTV--------------------------------QE--GG------R-------------------------------------------------------------------------------------------------------------------------------------------------------------------------------------------------------------------------------------------------------------------------------------------------------------------------------------------V---LE-----------------VHEYILIFLKFIQAVIPTIEYDFTKSFHL-----------------------
>Petromyzon_marinus@1191876732.H1.1
-------------------------------------------------------------------------------------------------------------------------------VPCYKRCK-Q-----------------M--E------------------------Y------------------------------------S-------E------------E---Q------------E----------A----I-----I-----E------------------------------------------------------------E---E----D-----------------------------------G--------D--G---G---WV---DT-------------H----------H--------------------------------------------------------------------------------------H-P----------G------------------------------------------------------------------------------------------------------------------------------------------------------------------------------------------------------------------------------------------------------------------------------------------------------------------------------------------------------------------------------------------------------------------------------------------------------------------------------------------------------------------------------------------------------------------------------------------------------------------------------------------------------------------------------------------------------------------------------------------------------------------------------------------------------------------------------------------------------------------------------------------------------------------------------------------------------------------------------------------------------------------------------------------------------------------------------------------------------------------------------------------------------------------------------------------------------------------------------------------------------------------------------------------------------------------------------------------------------------------------------------------------------------------------------------------------------------------------------------------------------------------
>Anolis_carolinensis@XP_003219286
--------------MQSVINTVKG----KALEVAE-YLTPVLK-----------E-SKFKETGVITPEEFVAAGDHLVHHCPTWKW-A-----TG--EEL------K-V--KAYLP-ADKQFLVTKNVPCYKRCK-Q-----------------M--E------------------------Y------------------------------------S-------D------------E---L------------E----------A----I-----I-----E------------------------------------------------------------E---D----D-----------------------------------G--------D--G---G---WV---DT-------------Y----------H--------------------------------------------------------------------------------------N-A----------G-I------T--------G----V-------------------------------------T--------E----S---I-K-------------------------E---I-----------------------------------------T--L-------E----------------S------K------------D------------------------------------------------------------------------------------------------------------------N------------------AK--L--------------P---------------E-------------R-------------------------------------------S----------G----------------S------------C-----------------------E----D-E-------E--D-----------------------------------------D----------E----G--E----A----AD---M-E---E-Y-------E----E---------SGL-LE--T----------D-----D---A--------------------TL----D----------------------------------------------------TR----K--I---V-E--A-A---K----A------K-----A--------------------------------DV------------------------------G-----------------G--G------E-------E-------------V--I-LQTRTYDLYITYDKYYQTPRLWLFG-YDE--QRQ-PLSVDH---MYEDISQDHVKKTVTIENHPH---LP-P---------------------P-P--MCSVHPCRHAEVMKKII-ETV--------------------------------AE--GG------G-------------------------------------------------------------------------------------------------------------------------------------------------------------------------------------------------------------------------------------------------------------------------------------------------------------------------------------------E---LG-----------------VHMYLLIFLKFVQAVIPTIEYDYTRHFTM-----------------------
>Meleagris_gallopavo@XP_003202798
--------------MQNVINTVKG----KALEVAE-YLTPVLK-----------E-SKFKETGVITPEEFVAAGDHLVHHCPTWQW-A-----SG--EEL------K-V--KAYLP-TDKQFLVTKNVPCYKRCK-Q-----------------M--E------------------------Y------------------------------------S-------D------------E---Q------------E----------A----I-----I-----E------------------------------------------------------------E---D----D-----------------------------------G--------D--G---G---WV---DT-------------F----------H--------------------------------------------------------------------------------------N-A----------G-I------A--------G----A-------------------------------------T--------E----A---V-K-------------------------E---I-----------------------------------------T--L-------D----------------C------K------------D------------------------------------------------------------------------------------------------------------------N------------------IK--I--------------P---------------E-------------R-------------------------------------------S----------A----------------S------------C--------E--------------D----D-D-------E--E-----------------------------------------D----------E----G--E----A----AD---M-E---E-Y-------E----E---------SGL-LE--T----------D-----D---A--------------------TL----D----------------------------------------------------TR----Q--I---V-E--V-N---K----A------K-----V--------------------------------D-------------------------------V-----------------G--G------E-------D-------------A--I-LQTRTYDLYITYDKYYQTPRLWLFG-YDE--QRQ-PLTVEH---MYEDISQDHVKKTVTIENHPH---LP-P---------------------P-P--MCSVHPCRHAEVMKKII-ETV--------------------------------AE--GG------G-------------------------------------------------------------------------------------------------------------------------------------------------------------------------------------------------------------------------------------------------------------------------------------------------------------------------------------------E---LG-----------------VHMYLLIFLKFVQAVIPTIEYDYTRHFTM-----------------------
>Eucidaris_tribuloides@CT01120409.H1.1
-----------------------------------------------------------------------------------------------------------------------------------------------------------------------------------------------------------------------------------E------------E---N------------E----------A----I-----I-----E------------------------------------------------------------E---N----D-----------------------------------E--------D--G---G---WV---DT-------------H----------H--------------------------------------------------------------------------------------N-A----------D-L------T-----------------------G--------------ST--T--------T-------------------S-------------------------D---M-----------------------------------------T--L-------E----------------P------K------------T--------------------------------------------------------------------------------------------------------------------------------------R--N------------------------------D-------------H-------------------------------------------A----------G-----------------------------------------------------D----D-D-------D--E-----------------------------------------D----------D----E--E----A----ED---M-E---A-F-------E----E---------SGM-LE--A----------E-----DN--A--------------------TL----D----------------------------------------T-------S---KL----Q--G---E-G----P---E----S------G-----G--------------------------------A-------------------------------------------------A--G------E-------S-------------G--I-LQTRTYDLNITYDKYYQ-------------------------------------------------------------------------------------------------------------------------------------------------------------------------------------------------------------------------------------------------------------------------------------------------------------------------------------------------------------------------------------------------------------------------------------------------------------------------------------------------------------------------------------------------------------------------
>Halocynthia_roretzi@FY850452.H1.1
--------------MQNVFNSVKS----SALGVAE-MLTPVLK-----------A-SKFKDTGVLTPDEFVVAGDFLVHHCPTWQW-A-----SG--DRS------K-T--KSYLP-PEKQYLITRNVSCHKRCK-E-----------------I--E------------------------Y------------------------------------N-------N------------E---N------------E----------A----L-----I-----D------------------------------------------------------------E---Q----D-----------------------------------G--------D--G---G---WV---DT-------------H----------H--------------------------------------------------------------------------------------N--------------Y-TS---E-----------------------V--------------GK--M--------Q--------D----E---V-K-------------------------E---M-----------------------------------------T--M-------S----------------E------K------------K--------------------------------------------------------------------------------------------------------------------------------------------------------D---------------S-------------K-------------------------------------------H----------D----------------D------------D--------E--------------D----S-D-------D--------------------------------------------D----------N----D--E----A----L-------------------------------------------D----------D-----D---A--------------------RV----D----------------------------------------------------IV----A--V---K-E--P-T---N----G------A-----A--------------------------------S-----------G-------------------E-----------------P--T------E-------E-------------G--I-LQTRTYDLHITYDKYYQTPRLWLSG-YDE--DRK-PLTMKQ---MYEDISQDHVNKTVTIEPHPH---LP-P---------------------P-N--MCSVHPCRHAEVMKKIM-QTV--------------------------------ES--GG------G-------------------------------------------------------------------------------------------------------------------------------------------------------------------------------------------------------------------------------------------------------------------------------------------------------------------------------------------Q---LE-----------------VQMYLLVFLKIVQAVIPTIEYDYTRHFTL-----------------------
>Lytechinus_variegatus@JH439571.H1.1
------------------------------------------------------E-SKFRETGVLTPEEFVAAGDHLVHSCPTWKW-S-----AG--EAS------K-K--KSYLP-DEKQFLLTNNVPCYKRCK-Q-----------------M--E------------------------Y------------------------------------H-------E------------E---N------------E----------A----I-----I-----E------------------------------------------------------------E---N----D-----------------------------------E--------D--G---G---WV---DT-------------H----------H--------------------------------------------------------------------------------------N-A----------D-L------S-----------------------G--------------TQ--A--------A--------E----K---S-S-------------------------E---M-----------------------------------------T--L-------D----------------P------K------------S--------------------------------------------------------------------------------------------------------------------------------------E--P------------------------------T-------------A-------------------------------------------C----------G----------------D------------D--------D--------------D----D-D-------D--D-----------------------------------------D----------D----E--E----A----ED---M-E---------------------------------------------------------A--------------------TL----D----------------------------------------T-------S---KL----K--G---T-G----S---E----S------G-----G--------------------------------A-------------------------------------------------S--G------E-------S-------------G--I-LQTRTYDLNITYDKYYQTPRLWLYG-YDE--HRK-PLTVDQ---MYEDISQDHVKKTVTVESHPN---LP-----------------------Q-T--MCSVHPCR--------------------------------------------------------------------------------------------------------------------------------------------------------------------------------------------------------------------------------------------------------------------------------------------------------------------------------------------------------------------------------------------------------------------------------------------------------------------------------
>Crotalus_adamanteus@AFJ51901
--------------MQSVINTVKG----KALEVAE-YLTPVLK-----------E-SKFKETGVITPEEFIAAGDHLVHHCPTWQW-G-----TG--EEL------K-V--KAYLP-TDKQFLVTKNVPCYKRCK-Q-----------------M--E------------------------Y------------------------------------S-------D------------E---L------------E----------A----I-----I-----E------------------------------------------------------------E---D----D-----------------------------------G--------D--G---G---WV---DT-------------F----------H--------------------------------------------------------------------------------------N-A----------G-I------T--------G----V-------------------------------------T--------E----A---I-K-------------------------E---I-----------------------------------------T--V-------E----------------N------K------------D------------------------------------------------------------------------------------------------------------------N------------------SK--L--------------S---------------E-------------R-------------------------------------------L----------V----------------S------------C--------E--------------D----D-D-------D--D-----------------------------------------D----------E----G--E----A----AD---M-E---E-Y-------E----E---------RGL-LE--T----------D-----D---A--------------------TL----D----------------------------------------------------TR----K--I---V-E--A-A---K----T------K-----A--------------------------------DV------------------------------G-----------------G--G------E-------E-------------A--I-LQTRTYDLYITYDKYYQTPRLWLFG-YDE--QRQ-PLNVDS---MYEDISQDHVKKTVTIENHPH---LP-P---------------------P-P--MCSVHPCRHAEVMKKII-ETV--------------------------------AE--GG------G-------------------------------------------------------------------------------------------------------------------------------------------------------------------------------------------------------------------------------------------------------------------------------------------------------------------------------------------E---LG-----------------VHMYLLIFLKFVQAVIPTIEYDYTRHFTM-----------------------
>Sarcophilus_harrisii@XP_003763632
--------------MQNVINTVKG----KALEVAE-YLTPVLK-----------E-SKFKETGVITPEEFVAAGDHLVHHCPTWQW-A-----SG--EEL------K-V--KAYLP-TGKQFLVTKNVPCYKRCK-Q-----------------M--E------------------------Y------------------------------------S-------D------------E---L------------E----------A----I-----I-----E------------------------------------------------------------E---D----D-----------------------------------G--------D--G---G---WV---DT-------------Y----------H--------------------------------------------------------------------------------------N-S----------G-I------T--------G----V-------------------------------------T--------E----V---V-K-------------------------E---I-----------------------------------------T--L-------E----------------S------K------------D------------------------------------------------------------------------------------------------------------------S------------------IK-----------------R---------------D-------------C-------------------------------------------S----------A----------------L------------C--------D--------------E----E-E-------E--D-----------------------------------------D----------E----G--E----A----AD---M-E---E-Y-------E----E---------SGL-LE--T----------D-----E---A--------------------TL----D----------------------------------------------------TR----K--I---V-E--V-N---K----A------K-----N--------------------------------D-------------------------------A-----------------G--S------E-------D-------------A--I-LQTRTYDLYITYDKYYQTPRLWLFG-YDE--QRQ-PLTVEH---MYEDISQDHVKKTVTIENHPH---LP-P---------------------P-P--MCSVHPCRHAEVMKKII-ETV--------------------------------AE--GG------G-------------------------------------------------------------------------------------------------------------------------------------------------------------------------------------------------------------------------------------------------------------------------------------------------------------------------------------------E---LG-----------------VHMYLLIFLKFVQAVIPTIEYDYTRHFTM-----------------------
>Oreochromis_niloticus@XP_003454769
--------------MQNVINTVKG----TALGVAE-LFTPVLK-----------E-SRFKETGVLTPEEFVAAGDHLVHHCPTWKW-A-----TG--EEA------K-V--KPYLP-QDKQFLLTRNVPCYKRCK-Q-----------------M--E------------------------Y------------------------------------S-------D------------E---L------------E----------A----I-----I-----E------------------------------------------------------------E---D----D-----------------------------------G--------D--G---G---WV---DT-------------Y----------H--------------------------------------------------------------------------------------N-T----------G-V------L--------G----V-------------------------------------T--------D----A---V-Q-------------------------E---I-----------------------------------------S--L-------D----------------N------N------------K---------D-KN---------------------------------------------------------------------------------------M-------------N------------------AT--S--------------A---------------A-------------C---------------------------------------------------------------------------------------------C--------------D----D-E-------D--D-----------------------------------------E----------D----G--E----A----AD---M-E---E-Y-------E----E---------SGL-LE--T----------D-----E---A--------------------TL----D----------------------------------------------------TS----K--I---A-E----T---K----T------K-----A--------------------------------E-------------------------------P-----------------G--S------E-------D-------------A--I-LQTRTYDLYITYDKYYQTPRLWLFG-YDE--DRQ-PLTVEQ---MYEDISQDHVKKTVTIENHPH---LP-P---------------------P-A--MCSVHPCRHAEVMKKII-ETV--------------------------------AE--GG------G-------------------------------------------------------------------------------------------------------------------------------------------------------------------------------------------------------------------------------------------------------------------------------------------------------------------------------------------E---LG-----------------VHMYLLIFLKFVQAVIPTIEYDYTRHFTM-----------------------
>Clavelina_lepadiformis@CT01130511.H1.1
--------------MQNVFNSVKS----SALNVAE-KFTAVLK-----------E-SKFKETGVLTPEEFVIAGDFLVHHCPTWQW-L-----PG--DPS------K-T--KDYLP-TDKQYLLTRHVPCHRRCK-Q-----------------M--E------------------------Y------------------------------------N-------D------------E---Q------------E----------A----I-----I-----D---------------------------------------------------------------------------------------------------------------------G---E---WV---DT-------------H----------H--------------------------------------------------------------------------------------N--------------V------D-----------------------F--------------EK--M--------Q--------G----E---I-K-------------------------D---M-----------------------------------------T--L-------S----------------K------E------------S---------E---------------------------------------------------------------------------------------------------------------------------QSFQT--------------K---------------E-------------D-------------------------------------------I----------E----------------D------------I--------D--------------G----E-D-------D--------------------------------------------D----------D----E--E----A----LD---M-D---D-F-------A----E-----------M-LD--S----------K-----DN--A--------------------TL----D----------------------------------------------------LL----T--V---K-K--V----------N------A-----A--------------------------------SL------------------------------P-----------------K--D------D-------E-------------G-NI-LQTRTYDLHITYDKYYQTPRLWLSG-YNE--DRK-PLSMTE---MYEDISQDHVNKTVTIEPHPH---LP-P---------------------P-N--MCSVHPCRHADVMKKIM-QTV--------------------------------ED--GG------G-------------------------------------------------------------------------------------------------------------------------------------------------------------------------------------------------------------------------------------------------------------------------------------------------------------------------------------------E---LH-----------------VDMYLLVFLKFVQAVIPTIEYDYTRHFSL-----------------------
>Salpa_fusiformis@Sfus4839.H1.1
--------------MQNVFNQVKS----SALGVAE-MLTPVLK-----------N-SKFKETGVLTPEEFVVAGDFLVHHCPTWQW-N-----AG--DPS------K-T--KAYLP-AEKQFLMTRNVPCHKRCK-Q-----------------M--E------------------------Y------------------------------------T-------D------------E---F------------E----------E----V-----V-----E------------------------------------------------------------D---I----------------------------------------G--------D--G---G---WV---DT-------------H----------H--------------------------------------------------------------------------------------N--------------S------D-----------------------L--------------SK--A--------E--------E----E---I-K-------------------------E---M-----------------------------------------T--L-------N----------------K------G------------A---------G---------------------------------------------------------------------------------------------------------------------------TS--A--------------Q---------------------------------------------------------------------------------------------------------------------------P--------------D----D-E-------D--D-----------------------------------------D----------E----D--E----E----FD---M-E---K-Y-------A----E-----------M-LE-------------D-----DN-----------------------AV----D----------------------------------------------------LL----E--V---Q---------------------------------------------------------------------------------------------------------------A--K------E-------D-------------D-NV-IHTRTYDLHITYDNYYRTPRLWLTG-YSE--NST-PLTEKE---MSEDLSQDHLNKTVTQEAHPH---LP-P---------------------P-N--MCSVHPCRHAEVMKKIM-QTV--------------------------------ED--GG------G-------------------------------------------------------------------------------------------------------------------------------------------------------------------------------------------------------------------------------------------------------------------------------------------------------------------------------------------K---LE-----------------VQMYLLVFLKFVQAVIPTIEYDYTRHVTL-----------------------
>Chelonia_mydas@EMP33694
--------------MQNVINTVKG----KALEVAE-DLTPVLK-----------E-SKFKETGVITPEE------------------A-----SG--EEL------K-V--KAYLP-TDKQFLVTKNVPCYKRCK-Q-----------------M--E------------------------Y------------------------------------S-------D------------E---L------------E----------A----I-----I-----E------------------------------------------------------------E---D----D-----------------------------------G--------D--G---G---WV---DT-------------F----------H--------------------------------------------------------------------------------------N-A----------G-I------A--------S----G-------------------------------------T--------E----A---V-K-------------------------E---I-----------------------------------------T--L-------E----------------S------K------------D------------------------------------------------------------------------------------------------------------------S------------------IK--L--------------P---------------G-------------H-------------------------------------------P----------A----------------S------------C--------E--------------D----D---------E--E-----------------------------------------D----------E----G--E----A----AD---M-E---E-Y-------E----E---------SGL-LE--T----------D-----D---A--------------------TL----D----------------------------------------------------TR----K--I---A-E--A-S---K----A------K-----A--------------------------------D-------------------------------V-----------------G--G------E-------D-------------T--I-LQTRTYDLYITYDKYYQTPRLWLFG-YDE--QRQ-PLTVDY---MYEDISQDHVKKTVTIENHPH---LP-P---------------------P-P--MCSVHPCRXXX-----------------------------------------------------------------------------------------------------------------------------------------------------------------------------------------------------------------------------------------------------------------------------------------------------------------------------------------------------------------------------------------------------------------------------------------------------------------------------
>Columba_livia@EMC90517
--------------------------------------------------------------------QFVAAGDHLVHHCPTWQW-A-----SG--EEL------K-V--KAYLP-TEKQFLVTKNVPCYKRCK-Q-----------------M--E------------------------Y------------------------------------S-------D------------E---Q------------E----------A----I-----I-----E------------------------------------------------------------E---D----D-----------------------------------G--------D--G---G---WV---DT-------------F----------H--------------------------------------------------------------------------------------N-A----------G-I------V--------G----A-------------------------------------T--------E----A---V-K-------------------------E---I-----------------------------------------T--L-------D----------------S------K------------D------------------------------------------------------------------------------------------------------------------N------------------IK--I--------------P---------------E-------------C-------------------------------------------S----------A----------------S------------C--------E--------------D----D-D-------D--E-----------------------------------------D----------E----G--E----A----AD---M-E---E-Y-------E----E---------SGL-LE--T----------D-----D---A--------------------TL----D----------------------------------------------------TR----Q--I---V-E--A-N---K----A------K-----V--------------------------------D-------------------------------V-----------------G--G------E-------D-------------A--I-LQTRTYDLYITYDKYYQTPRLWLFG-YDE--QRQ-PLTVEH---MYEDISQDHVKKTVTIENHPH---LP-P---------------------P-P--MCSVHPCRHAEVMKKII-ETV--------------------------------AE--GG------G-------------------------------------------------------------------------------------------------------------------------------------------------------------------------------------------------------------------------------------------------------------------------------------------------------------------------------------------E---LG-----------------VHMYLLIFLKFVQAVIPTIEYDYTRHFTM-----------------------
>Anas_platyrhynchos@EOA96829
-------------------------------------------------------------------------------------------------------------------------------VPCYKRCK-Q-----------------M--E------------------------Y------------------------------------S-------D------------E---Q------------E----------A----I-----I-----E------------------------------------------------------------E---D----D-----------------------------------G--------D--G---G---WV---DT-------------F----------H--------------------------------------------------------------------------------------N-A----------G-V------V--------G----A-------------------------------------T--------E----A---V-K-------------------------E---I-----------------------------------------T--L-------D----------------S------K------------D------------------------------------------------------------------------------------------------------------------N------------------IK--I--------------P---------------E-------------R-------------------------------------------S----------A----------------S------------C--------E--------------D----D-D-------E--E-----------------------------------------D----------E----G--E----A----AD---M-E---E-Y-------E----E---------SGL-LE--T----------D-----D---A--------------------TL----D----------------------------------------------------TR----Q--I---V-E--V-N---K----A------K-----V--------------------------------D-------------------------------V-----------------G--G------E-------D-------------A--I-LQTRTYDLYITYDKYYQTPRLWLFG-YDE---------------------------------------------------------------------MCSVHPCRHAEVMKKII-ETV--------------------------------AE--GG------G-------------------------------------------------------------------------------------------------------------------------------------------------------------------------------------------------------------------------------------------------------------------------------------------------------------------------------------------E---LG-----------------VHMYLLIFLKFVQAVIPTIEYDYTRHFTM-----------------------
>Botryllus_schlosseri@CT01131028.H1.2
--------------MQNAFNAVKS----GALGLAE-KFTPVLK-----------S-SKFKESGVVTPDEFVAAGDFLVHHCPTWQW-A-----TG--HKS------K-T--KDYLP-DDKQYLITRNVPCHRRCR-E-----------------M--N------------------------H------------------------------------D-------E------------K---N------------E----------A----I-----I-----E------------------------------------------------------------V---E----D-----------------------------------G--------D--G---G---WV---DT-------------H----------H--------------------------------------------------------------------------------------N--------------C-AA---E-----------------------F--------------DK--S--------P--------D----D---A-G-------------------------GI--M-----------------------------------------S--L-------N----------------E------KPPVNVSELA-A-A--------------------------------------------------------------------------------------------------------------------------------------------------------D---------------D-------------D-------------------------------------------D----------D----------------D------------D--------E--------------E----A-L-------D--------------------------------------------M----------D----D--F----AEKLDV-------------------------------------------D----------D-----D---A--------------------AV----D----------------------------------------------------LV----S----------------------------------------------------------------------------------------------------------------------P--K------E-------K-------------G--I-LHTRTYDLHITYDKFYQTPRLWLSG-YDE--QSK-PLKMEQ---MYEDISQDHVNKTVTMEPHPN---LP-P---------------------P-N--MCSVHPCRHAEVMKKIM-QTV--------------------------------ED--GG------G-------------------------------------------------------------------------------------------------------------------------------------------------------------------------------------------------------------------------------------------------------------------------------------------------------------------------------------------Q---LE-----------------VNMYLLVFLKLVQAVIPTIDYDYTRHFSL-----------------------
>Alligator_sinensis@XM_006020118.H1.1
--------------MQNVINTVKG----KALEVAE-YLTPVLK-----------E-SKFKETGVITPEEFVAAGDHLVHHCPTWQW-A-----SG--EEL------K-V--KAYLP-ADKQFLMTKNVPCYKRCK-Q-----------------M--E------------------------Y------------------------------------S-------D------------E---Q------------E----------A----I-----I-----E------------------------------------------------------------E---D----D-----------------------------------G--------D--G---G---WV---DT-------------F----------H--------------------------------------------------------------------------------------N-A----------G-D------T--------G----V-------------------------------------T--------E----T---V-Q-------------------------E---I-----------------------------------------T--L-------D----------------S------K------------D------------------------------------------------------------------------------------------------------------------S------------------IK--L--------------P---------------G-------------P-------------------------------------------S----------A----------------P------------C--------E--------------D----E-E-------E--E-----------------------------------------D----------E----G--E----A----AD---M-E---E-Y-------E----E---------SGL-LE--T----------D-----D---A--------------------TL----D----------------------------------------------------TR----T--L---V-E--A-S---K----T------R-----A--------------------------------D-------------------------------V-----------------G--G------E-------D-------------A--I-LQTRTYDLYITYDKYYQTPRLWLFG-YDE--QRQ-PLTVDH---MYEDISQDHVKKTVTIENHPH---LP-P---------------------P-P--MCSVHPCRHAEVMKKII-ETV--------------------------------AE--GG------G-------------------------------------------------------------------------------------------------------------------------------------------------------------------------------------------------------------------------------------------------------------------------------------------------------------------------------------------E---LG-----------------VHMYLLIFLKFVQAVIPTIEYDYTRHFTM-----------------------
>Ambystoma_mexicanum@CT01131213.H1.1
--------------MQNVINTVKG----KALEVAE-YLTPVLK-----------L-SKFKETGVLTPEEFLAAGEHLVHHCPTWQW-A-----AG--EEL------K-V--KPYLP-KDKQFLMTKNVPCYKRCK-Q-----------------M--E------------------------Y------------------------------------S-------D------------E---L------------E----------A----I-----I-----E------------------------------------------------------------E---D----D-----------------------------------G--------D--G---G---WV---DT-------------F----------H--------------------------------------------------------------------------------------N-A----------G-V------T--------G----V-------------------------------------I--------E----A---V-K-------------------------E---I-----------------------------------------T--L-------D----------------N------K------------D------------------------------------------------------------------------------------------------------------------C------------------LK--P--------------S---------------Q-------------C-------------------------------------------L----------G----------------A------------G--------D--------------E----D-D-------E--D-----------------------------------------D----------E----G--D----G----ID---M-D---E-Y-------E----E---------SGQ-LD--A----------D-----D---A--------------------TL----D----------------------------------------------------TR----T--I---I-E--A-I---K----P------K-----T--------------------------------E-------------------------------A-----------------G--G------E-------D-------------A--I-LQTRTYDLYITYDKYYQTPRLWLFG-YDE--QRQ-PLTVDN---MYEDISQDHVKKTVTIENHPN---LP-P---------------------P-P--MCSVHPCRHAEVMKKII-ETV--------------------------------AE--GG------G-------------------------------------------------------------------------------------------------------------------------------------------------------------------------------------------------------------------------------------------------------------------------------------------------------------------------------------------E---LG-----------------VHMYLLIFLKFVQAVIPTIEYDYTRHFTM-----------------------
>Caiman_crocodilus@Contig526.H1.1
-----------------------------------------LK-----------E-SKFKETGVITPEEFVAAGDHLVHHCPTWQW-A-----SG--EEL------K-V--KAYLP-ADKQFLMTKNVPCYKRCK-Q-----------------M--E------------------------Y------------------------------------S-------D------------E---Q------------E----------A----I-----I-----E------------------------------------------------------------E---D----D-----------------------------------G--------D--G---G---WV---DT-------------F----------H--------------------------------------------------------------------------------------N-A----------G-V----------------------------------------------------------T--------E----T---V-Q-------------------------E---I-----------------------------------------T--L-------D----------------S------K------------D------------------------------------------------------------------------------------------------------------------S------------------IK--L--------------P---------------G-------------P-------------------------------------------S----------A----------------P------------C--------E--------------D----E-E-------E--E-----------------------------------------D----------E----G--E----A----AD---M-E---E-Y-------E----E---------SGL-LE--T----------D-----D---A--------------------TL----D----------------------------------------------------TR----T--L---V-E--A-S---K----T------R-----A--------------------------------D-------------------------------V-----------------G--G------E-------D-------------A--I-LQTRTYDLYITYDKYYQTPRLWLFG-YDE--QRQ-PLTVDH---MYEDISQDHVKKTVTIENHPH---LP-P---------------------P-P--MCSVHPCRHAEVMKKII-ETV--------------------------------AE--GG------G-------------------------------------------------------------------------------------------------------------------------------------------------------------------------------------------------------------------------------------------------------------------------------------------------------------------------------------------E---LG-----------------VHMYLLIFLKFVQAVIPTIEYDYTRHFTM-----------------------
>Caretta_caretta@Contig4707.H1.1
--------------------------------------------------------SKFKETGVITPEEFVAAGDHLVHHCPTWQW-A-----SG--EEL------K-V--KAYLP-TDK-----------------------------------------------------------------------------------------------------------------------------------------------------------------------------------------------------------------------------------------------------------------------------------------------G---WV---DT-------------F----------H--------------------------------------------------------------------------------------N-A----------G-I------A--------S----G-------------------------------------T--------E----A---V-K-------------------------E---I-----------------------------------------T--L-------E----------------S------K------------D------------------------------------------------------------------------------------------------------------------S------------------MK--L--------------P---------------G-------------H-------------------------------------------P----------A----------------S------------C--------E--------------D----D---------E--E-----------------------------------------D----------E----G--E----A----AD---M-E---E-Y-------E----E---------SGL-LE--T----------D-----D---A--------------------TL----D----------------------------------------------------TR----K--I---A-E--A-S---K----A------K-----A--------------------------------D-------------------------------I-----------------G--G------E-------D-------------T--I-LQTRTYDLYITYDKYYQTPRLWLFG-YDE--QRQ-PLTVDY---MYEDISQDHVKKT---------------------------------------------------------------------------------------------------------------------------------------------------------------------------------------------------------------------------------------------------------------------------------------------------------------------------------------------------------------------------------------------------------------------------------------------------------------------------------------------------------------------------------
>Chelonoidis_nigra@CT01131213.H1.1
--------------MQNVINTVKG----KALEVAE-YLTPVLK-----------E-SKFKETGVITPEEFVAAGDHLVHHCPTWQW-A-----SG--EEL------K-V--KAYLP-TDKQFLVTKNVPCYKRCK-Q-----------------M--E------------------------Y------------------------------------S-------D------------E---L------------E----------A----I-----I-----E------------------------------------------------------------E---D----D-----------------------------------G--------D--G---G---WV---DT-------------F----------H--------------------------------------------------------------------------------------N-A----------G--------------------------------------------------------------------------------------------------------------------------------------------------------------------------------------------------------D------------------------------------------------------------------------------------------------------------------S------------------MK--L--------------P---------------G-------------H-------------------------------------------P----------A----------------S------------C--------E--------------D----D---------E--E-----------------------------------------D----------E----G--E----A----AD---M-E---E-Y-------E----E---------SGL-LE--T----------D-----D---A--------------------TL----D----------------------------------------------------TR----K--I---A-E--A-S---K----A------K-----A--------------------------------D-------------------------------V-----------------G--G------E-------D-------------A--I-LQTRTYDLYITYDKYYQTPRLWLFG-YDE--QRQ-PLTVDY---MYEDISQDHVKK----------------------------------------------------------------------------------------------------------------------------------------------------------------------------------------------------------------------------------------------------------------------------------------------------------------------------------------------------------------------------------------------------------------------------------------------------------------------------------------------------------------------------------
>Chrysemys_picta_bellii@CT01131213.H1.1
--------------MQNVINTVKG----KALEVAE-YLTPVLK-----------E-SKFKETGVITPEEFVAAGDHLVHHCPTWQW-A-----SG--EEL------K-V--KAYLP-TDKQFLVTKNVPCYKRCK-Q-----------------M--E------------------------Y------------------------------------S-------D------------E---L------------E----------A----I-----I-----E------------------------------------------------------------E---D----D-----------------------------------G--------D--G---G---WV---DT-------------F----------H--------------------------------------------------------------------------------------N-A----------G-I------A--------G----G-------------------------------------T--------E----A---V-K-------------------------E---I-----------------------------------------T--L-------E----------------S------K------------D------------------------------------------------------------------------------------------------------------------N------------------IK--L--------------S---------------G-------------H-------------------------------------------P----------A----------------S------------C--------E--------------D----D---------E--E-----------------------------------------D----------E----G--E----A----AD---M-E---E-Y-------E----E---------SGL-LE--T----------D-----D---A--------------------TL----D----------------------------------------------------TR----K--I---A-E--A-S---K----A------K-----A--------------------------------D-------------------------------V-----------------G--G------E-------D-------------A--I-LQTRTYDLYITYDKYYQTPRLWLFG-YDE--QRQ-PLTVDY---MYEDISQDHVKKTVTIENHPH---LP-P---------------------P-P--MCSVHPCRHAEVMKKII-ETV--------------------------------AE--GG------G-------------------------------------------------------------------------------------------------------------------------------------------------------------------------------------------------------------------------------------------------------------------------------------------------------------------------------------------E---LG-----------------VHMYLLIFLKFVQAVIPTIEYDYTRHFTM-----------------------
>Crocodylus_niloticus@CT01131213.H1.1
--------------MQSVINTVKG----RALEVAE-YLTPVLK-----------E-SKFKETGVITPEEFVAAGDHLVHHCPTWQW-A-----SG--EEL------K-V--KAYLP-ADKQLLMTKNVPCYKRCK-Q-----------------M--E------------------------Y------------------------------------S-------D------------E---Q------------E----------A----I-----I-----E------------------------------------------------------------E---D----D-----------------------------------G--------D--G---G---WV---DT-------------F----------H--------------------------------------------------------------------------------------N-A----------G-V----------------------------------------------------------T--------E----T---V-Q-------------------------E---I-----------------------------------------T--L-------D----------------S------K------------D------------------------------------------------------------------------------------------------------------------S------------------IK--L--------------P---------------G-------------P-------------------------------------------S----------A----------------P------------C--------E--------------D----D-E-------E--E-----------------------------------------D----------E----G--E----A----AD---M-E---E-Y-------E----E---------SGL-LE--A----------D-----D---A--------------------TL----D----------------------------------------------------TR----T--I---V-E--A-S---K----T------K-----A--------------------------------D-------------------------------V-----------------G--G------E-------D-------------A--I-LQTRT--------KYYQTPRLWLFG-YDE--QRQ-PLTVEH---MYEDISQDHAKKTVTIENHPH---LP-P---------------------P-P--MCSVHPCRHAEVMKKII-ETV--------------------------------AE--GG------G-------------------------------------------------------------------------------------------------------------------------------------------------------------------------------------------------------------------------------------------------------------------------------------------------------------------------------------------E---LG-----------------VHMYLLIFLKFVQAVIPTIEYDFTRHFTM-----------------------
>Cyclorana_alboguttata@Calb1106.H1.1
--------------MQSVINTVKG----KALEVAE-YLTPVLK-----------E-SKFKETGVITPEEFLAAGDHLVHHCPTWQW-A-----AG--EEL------K-I--KPYLP-NEKQFLMTRNVPCYKRCK-Q-----------------M--E------------------------Y------------------------------------S-------D------------E---Q------------E----------A----I-----I-----E------------------------------------------------------------E---D----D-----------------------------------G--------D--G---G---WV---DT-------------F----------H--------------------------------------------------------------------------------------H-A----------G-V------N--------S----V-------------------------------------T--------E----A---V-K-------------------------E---I-----------------------------------------T--L-------D----------------T------Q------------D------------------------------------------------------------------------------------------------------------------S------------------GK--A--------------T---------------S-------------H-------------------------------------------A----------V----------------CRD----------D--------N--------------D----D-D-------D--------------------------------------------E----------D----G--E----A----AD---M-E---E-Y-------E----E---------SGL-LD--N----------D-----D---A--------------------TV----D----------------------------------------------------TA----K--I---V-E--A-S---K----P------K-----A--------------------------------E-------------------------------------------------G--A------E-------D-------------A--I-LQTRTYDLYITYDKYYQTPRLWLFG-YDE--QRQ-PLTVEN---MYEDISQDHVKKTVTIENHPH---LP-P---------------------P-P--MCSVHPCRHAEVMKKII-ETV--------------------------------AE--GG------G-------------------------------------------------------------------------------------------------------------------------------------------------------------------------------------------------------------------------------------------------------------------------------------------------------------------------------------------E---LG-----------------VHMYLLIFLKFVQAVIPTIEYDYTRHFTM-----------------------
>Elaphe_guttata@CT01131213.H1.1
--------------MQNVINTVKG----KALEVAE-YLTPVLK-----------E-SKFKETGVITPEEFIAAGDHLVHHCPTWQW-A-----TG--EEL------K-V--KAYLP-TDKQFLVTKNVPXYKRCK-Q-----------------M--E------------------------Y------------------------------------S-------D------------E---L------------E----------A----I-----I-----E------------------------------------------------------------E---D----D-----------------------------------G--------D--G---G---WV---DT-------------F----------H--------------------------------------------------------------------------------------N-A----------G-I------T--------G----V-------------------------------------T--------E----A---I-K-------------------------E---I-----------------------------------------T--M-------E----------------N------K------------D------------------------------------------------------------------------------------------------------------------N------------------TK--L--------------S---------------E-------------R-------------------------------------------L----------V----------------S------------C--------E--------------D----D-D-------D--D-----------------------------------------E----------E-------E----A----AD---M-E---E-Y-------E----E---------SGL-LE--T----------D-----D---A--------------------XL----D----------------------------------------------------TR----K--I---V-E--A-A---K----T------K-----T--------------------------------DV------------------------------G-----------------G--X------E-------E-------------A--I-LQTRTYDLYITYDKYYQTPRLWLFG-YDE--QRQ-PLNVDS---MYEDISQDHVKKTVTIENHP--------------------------------------------------------------------------------------------------------------------------------------------------------------------------------------------------------------------------------------------------------------------------------------------------------------------------------------------------------------------------------------------------------------------------------------------------------------------------------------------------------------------------
>Emys_orbicularis@Contig20055.H1.1
--------------MQNVINTVKG----KALEVAE-YLTPVLK-----------E-SKFKETGVITPEEFVAAGDHLVHHCPTWQW-A-----SG--EEL------K-V--KAYLP-TDKQFL-TKNVPCYKRCK-Q-----------------M--E------------------------Y------------------------------------S-------D------------E---L------------E----------A----I-----I-----E------------------------------------------------------------E---D----D-----------------------------------G--------D--G---G---WV---DT-------------F----------H--------------------------------------------------------------------------------------N-A----------G-F------A--------G----G-------------------------------------T--------E----A---V-K-------------------------E---I-----------------------------------------T--L-------E----------------S------K------------D------------------------------------------------------------------------------------------------------------------N------------------IK--L--------------S---------------G-------------H-------------------------------------------P----------A----------------S------------C--------E--------------D----D---------E--E-----------------------------------------D----------E----G--E----A----AD---M-E---E-Y-------E----E---------SGL-LE--T----------D-----D---A--------------------TL----D----------------------------------------------------TR----K--I---A-E--A-S---K----A------K-----A--------------------------------D-------------------------------V-----------------G--G------E-------D-------------A--I-LQTRTYDLYITYDKYYQTPRLWLFG-YDE--QRQ-PLTVDY---MYEDISQDHVKKTVTIENHPH---LP-P---------------------P-P--MCSVHPCRHAEVMKKII-ETV--------------------------------AE--GG------G-------------------------------------------------------------------------------------------------------------------------------------------------------------------------------------------------------------------------------------------------------------------------------------------------------------------------------------------E---LG-----------------VHMYLLIFLKFVQAVIPTIEYDYTRHFTM-----------------------
>Eublepharis_macularius@Emac7469.H1.1
--------------MQSVXNTVKG----KALEVAE-YLTPVLK-----------E-SKFKETGVITPEEFVAAGDHLVHHCPTWQW-A-----TG--EEL------K-V--KAYLP-TDKQFLVTKNVPCYKRCK-Q-----------------M--E------------------------Y------------------------------------S-------D------------E---L------------E----------A----I-----I-----E------------------------------------------------------------E---D----D-----------------------------------G--------D--G---G---WV---DT-------------F----------H--------------------------------------------------------------------------------------N-A----------G-V------T--------G----V-------------------------------------M--------E----S---V-K-------------------------E---I-----------------------------------------T--L-------E----------------S------K------------D------------------------------------------------------------------------------------------------------------------S------------------VK--L--------------P---------------E-------------H-------------------------------------------S----------G----------------A------------C-----------------------E----D-E-------E--E-----------------------------------------E----------E----G--E----A----AD---M-E---E-Y-------E----E---------SGL-LE--T----------D-----E---A--------------------TL----D----------------------------------------------------TR----K--I---V-E--A-T---K----A------K-----G--------------------------------D-------------------------------A-----------------G--E------E-------E-------------A--I-LQTRTYDLYITYDKYYQTPRLWLFG-YDE--QRQ-PLTVEH---MYEDISQDHVKKTVTIENHPH---LP-P---------------------P-P--MCSVHPCRHAEVMKKII-ETV--------------------------------AE--GG------G-------------------------------------------------------------------------------------------------------------------------------------------------------------------------------------------------------------------------------------------------------------------------------------------------------------------------------------------E---LG-----------------VHMYLLIFLKFVQAVIPTIEYDYTRHFTM-----------------------
>Lampropholis_coggeri@CT01131213.H1.1
--------------MQNVINTVKG----KALEVAE-YLTPVLK-----------E-SKFKETGVITPEEFVAAGDHLVHHCPTWQW-A-----AG--EEL------K-V--KAYLP-ADKQFLVTKNVPCYKRCK-Q-----------------M--E------------------------Y------------------------------------S-------D------------E---L------------E----------A----I-----I-----E------------------------------------------------------------E---D----D-----------------------------------G--------D--G---G---WV---DT-------------F----------H--------------------------------------------------------------------------------------H-A----------G-P------M--------G----V-------------------------------------A--------E----S---I-K-------------------------E---I-----------------------------------------T--X-------E----------------S------K------------D------------------------------------------------------------------------------------------------------------------N------------------TK--L--------------P---------------D-------------C-------------------------------------------S----------G----------------S------------C-----------------------E----D-D-------D--D-----------------------------------------E----------E----G--E----A----AD---M-E---E-Y-------E----E---------SGL-LE--T----------D-----D---A--------------------TL----D----------------------------------------------------TR----K--I---V-E--A-T---K----A------K-----V--------------------------------DV------------------------------G-----------------G--G------E-------E-------------A--I-LQTRTYDLYITYDKYYQTPRLWLFG-YDE--QRQ-PLTVDH---MYEDISQDHVKKTVTIENHPN---LP-P---------------------P-P--MCXVHPCRHAEVMKKII-ETV--------------------------------AE--GG------G-------------------------------------------------------------------------------------------------------------------------------------------------------------------------------------------------------------------------------------------------------------------------------------------------------------------------------------------E---LG-----------------VHMYLLIFLKFVQAVIPTIEYDYTRHFT------------------------
>Latimeria_chalumnae@CT01131213.H1.1
--------------MQNVINTVKG----TALGVAE-FLTPILK-----------E-SKFKETGVITPEEFVAAGDHLVHHCPTWQW-A-----SG--EEA------K-V--KSYLP-KDKQFLLTRNVPCYKRCK-Q-----------------M--E------------------------Y------------------------------------S-------D------------E---Q------------E----------A----I-----I-----E------------------------------------------------------------E---D----D-----------------------------------G--------D--G---G---WV---DT-------------F----------H--------------------------------------------------------------------------------------N-A----------G-V------S--------G----V-------------------------------------T--------E----A---V-K-------------------------E---I-----------------------------------------T--L-------E----------------S------K------------D-------------------------------------------------------------------------------------------------------------------------------------------------------------------------------------------------------------------------------------------------------------------------------------------------------------------------------------------------------------------------------------------------------E-Y-------E----E---------SGL-LE--T----------D-----E---A--------------------TL----D----------------------------------------------------PA----K--V---I-E--A-S---K----P------K-----I--------------------------------D-------------------------------V-----------------G--G------E-------D-------------A--I-LQTRTYDLYITYDKYYQTPRLWLFG-YNE--QRQ-PLVVEE---MYEDISQDHVKKTVTIENHPH---LP-P---------------------P-A--MCSVHPCRHAEVMKKII-ETV--------------------------------AE--GG------G-------------------------------------------------------------------------------------------------------------------------------------------------------------------------------------------------------------------------------------------------------------------------------------------------------------------------------------------E---LG-----------------VHMYLLIFLKFVQAVIPTIEYDYTRHFTM-----------------------
>Latimeria_menadoensis@GAPS01037485.H1.1
--------------MQNVINTVKG----TALGVAE-FLTPILK-----------E-SKFKETGVITPEEFVAAGDHLVHHCPTWQW-A-----SG--EEA------K-V--KSYLP-KDKQFLLTRNVPCYKRCK-Q-----------------M--E------------------------Y------------------------------------S-------D------------E---Q------------E----------A----I-----I-----E------------------------------------------------------------E---D----D-----------------------------------G--------D--G---G---WV---DT-------------F----------H--------------------------------------------------------------------------------------N-A----------G-V------S--------G----V-------------------------------------T--------E----A---V-K-------------------------E---I-----------------------------------------T--L-------E----------------S------K------------D---------N-TR---------------------------------------------------------------------------------------L-------------T------------------PG--S--------------A---------------V-------------C-------------------------------------------G----------E-----------------------------D--------D--------------D----D-D-------D--D-----------------------------------------D----------D----G--E----A----AD---M-E---E-Y-------E----E---------SGL-LE--T----------D-----E---A--------------------TL----D----------------------------------------------------PA----K--V---I-E--A-S---K----P------K-----I--------------------------------D-------------------------------V-----------------G--G------E-------D-------------A--I-LQTRTYDLYITYDKYYQTPRLWLFG-YNE--QRQ-PLVVEE---MYEDISQDHVKKTVTIENHPH---LP-P---------------------P-A--MCSVHPCRHAEVMKKII-ETV--------------------------------AE--GG------G-------------------------------------------------------------------------------------------------------------------------------------------------------------------------------------------------------------------------------------------------------------------------------------------------------------------------------------------E---LG-----------------VHMYLLIFLKFVQAVIPTIEYDYTRHFTM-----------------------
>Leucoraja_erinacea@toto13007.H1.1
--------------MQNVINTVKG----TALGVAE-FLTPVLK-----------E-SKFKETGVITPEEFVFAGDHLVHHCPTWQW-G-----TG--EDT------K-V--KPYLP-KEKQFLLTRNVPCYKRCK-Q-----------------M--E------------------------Y------------------------------------S-------D------------E---F------------E----------A----V-----I-----E------------------------------------------------------------E---D----D-----------------------------------G--------D--G---G---WV---DT-------------Y----------H--------------------------------------------------------------------------------------N-S----------G-V------A--------D----V-------------------------------------T--------E----S---V-T-------------------------E---I-----------------------------------------T--L-------E----------------S------K------------D------------------------------------------------------------------------------------------------------------------N------------------SK--C--------------I---------------G-------------S-------------------------------------------S----------A----------------A------------CVD------D--------------N----D-E-------D--E-----------------------------------------D----------E----G--E----A----AD---M-E---A-Y-------E----E---------SGM-LED-A----------D-----D---A--------------------TL----D----------------------------------------------------TS----K--I---V-E--V-T---K----P------K-----A--------------------------------D-------------------------------S-----------------A--G------E-------D-------------G--I-LQTRTYDLYITYDKYYQTPRLWLFG-YDE--QRL-PLTVEA---MYEDISQDHVKKTVTIENHPH---LP-P---------------------P-S--MCSVHPCRHAEVMKKII-ETV--------------------------------AE--GG------G-------------------------------------------------------------------------------------------------------------------------------------------------------------------------------------------------------------------------------------------------------------------------------------------------------------------------------------------E---LG-----------------VHMYLLIFLKFVQAVIPTIEYDYTRHFTM-----------------------
>Notophthalmus_viridescens@Nvir2392.H1.1
--------------MQNVINTVKA----RALDVAE-YLTPVLK-----------E-SKFKETGVLTPEEFLAAGEHLVHHCPTWQW-A-----AG--XEL------K-V--KXYLP-KDKQFLMTKNVPCYKRCK-Q-----------------M--E------------------------Y------------------------------------S-------D------------E---L------------E----------A----I-----I-----E------------------------------------------------------------E---D----D-----------------------------------G--------D--G---G---WV---DT-------------F----------H--------------------------------------------------------------------------------------H-A----------G-V------T--------G----V-------------------------------------T--------E----A---I-K-------------------------E---I-----------------------------------------T--L-------D----------------S------K------------D------------------------------------------------------------------------------------------------------------------C------------------LK--PP-------------Q---------------Q-------------C-------------------------------------------L----------G----------------Q------------G--------D--------------G----D-E-------D--D-----------------------------------------D----------E----S--D----G----LD---M-D---E-Y-------E----E---------SGQ-LD--A----------D-----D---A--------------------TL----D----------------------------------------------------TR----T--I---I-E--T-I---K----P------K-----T--------------------------------E-------------------------------A-----------------G--G------E-------D-------------A--I-LQTRTYDLYITYDKYYQTPRLWLFG-YDE--DRQ-PLTVEN---MYEDISQDHVKKTVTIXNXPN---XP-P---------------------P-P--MCSVHPCRHAEVMKKII-ETV--------------------------------AE--GG------G-------------------------------------------------------------------------------------------------------------------------------------------------------------------------------------------------------------------------------------------------------------------------------------------------------------------------------------------E---LG-----------------VHMYLLIFLKFVQAVIPTIEYDYTRHFTM-----------------------
>Pelodiscus_sinensis@toto35822.H1.1
----------------------------------------------------------------------------------------------------------------------------------------------------------------------------------------------------------------------------------------------------------------------------------------------------------------------------------------------------------------------------------------------------------------------------------------------------------------------------------------------------------------------------------------------------------------------------------------------------------------------------------------------------------------------------------------------------------------------------------------------------------------------------------------------------------------------------------------------------------------------------------------------------------------------------------------------------------------------------------------------------------------------------------------------------------------------------------------------------------------------------------------------------------------------------------------------------------------T----------W-----K---A--------------------TL----D----------------------------------------------------TR----K--I---A-E--A-S---K----P------K-----A--------------------------------D-------------------------------V-----------------G--G------E-------D-------------A--I-LQTRTYDLYITYDKYYQTPRLWLFG-YDE--QRQ-PLTVDH---MYEDISQDHVKKTVTIENHPH---LP-P---------------------P-P--MCSVHPCRHAEVMKKII-ETV--------------------------------AE---------------------------------------------------------------------------------------------------------------------------------------------------------------------------------------------------------------------------------------------------------------------------------------------------------------------------------------------------------------------------------------------------------------------------------
>Phrynops_hilarii@Contig33132.H1.1
--------------MQSVINTVKG----KALEVAE-YLTPVLK-----------E-SKFKETGVITPEEFVAAGDHLVHHCPTWQW-A-----AG--EEL------K-F--KAYLP-TDKQFL-TKNVPCYKRCK-Q-----------------M--E------------------------Y------------------------------------S-------D------------E---L------------E----------A----I-----I-----E------------------------------------------------------------E---D----D-----------------------------------G--------D--G---G---WV---DT-------------F----------H--------------------------------------------------------------------------------------N-A----------G-I------A--------G----G-------------------------------------T--------E----A---V-K-------------------------X---I-----------------------------------------T--L-------E----------------G------K------------D------------------------------------------------------------------------------------------------------------------S------------------IK--L------------------------------------------------------------------------------------------------------------------------------------------------------------------------------------------------------------------------------------------------------------------------------------------------------------------------------------------------------------------------------------------------------------------------------------------------------------------------------------------------------------------------------------------E-------D-------------A--I-LQTRTYDLYITYDKYYQTPRLWLFG-YDE--QRQ-PLTVDH---MYEDISQDHVKKTVTIENHPH---LP-P---------------------P-P--MCSVHPCRHAEVMKKII-ETV--------------------------------AE--GG------G-------------------------------------------------------------------------------------------------------------------------------------------------------------------------------------------------------------------------------------------------------------------------------------------------------------------------------------------E---LG-----------------VHMYLLIFLKFVQAVIPTIEYDYTRHFTM-----------------------
>Podarcis_sp.@Contig730.H1.1
--------------MQSVINTVKG----KALEVAE-YLTPVLK-----------E-SKFKETGVITPEEFVAAGDHLVHHCPTWQW-A-----TG--EEL------K-V--KAYLP-TDKQFLVTRNVPCYKRCK-Q-----------------M--E------------------------Y------------------------------------S-------D------------E---L------------E----------A----I-----I-----E------------------------------------------------------------E---D----D-----------------------------------G--------D--G---G---WV---DT-------------Y----------H--------------------------------------------------------------------------------------N-A----------G-V------T--------G----V-------------------------------------T--------E----S---I-K-------------------------E---I-----------------------------------------T--L-------E----------------S------K------------D------------------------------------------------------------------------------------------------------------------N------------------TK--L--------------P---------------E-------------R-------------------------------------------S----------G----------------S------------C-----------------------D----D-E-------D--D-----------------------------------------D----------E----G--E----A----AD---M-E---D-Y-------E----E---------SGL-LE--T----------D-----D---A--------------------TL----D----------------------------------------------------TR----K--I---V-E--A-A---K----A------K-----A--------------------------------DV------------------------------G-----------------G--G------E-------E-------------D--I-LQTRTYDLYITYDKYYQTPRLWLFG-YDE--QRQ-PLTVDY---MYEDISQDHVKKTVTIEN----------------------------------------------------------------------------------------------------------------------------------------------------------------------------------------------------------------------------------------------------------------------------------------------------------------------------------------------------------------------------------------------------------------------------------------------------------------------------------------------------------------------------
>Pogona_vitticeps@CT01131213.H1.1
--------------MQSVINTVKG----KALEVAE-YLTPVLK-----------E-SKFKETGVITPEEFVAAGDHLVHHCPTWQW-A-----TG--EEL------K-V--KAYLP-TDXQFLVTKNGTCYKRCK-Q-----------------M--E------------------------Y------------------------------------S-------D------------E---L------------E----------A----I-----I-----E------------------------------------------------------------E---D----D-----------------------------------G--------D--G---G---WV---DT-------------F----------H--------------------------------------------------------------------------------------N-A----------G-I------T--------G----V-------------------------------------A--------E----S---I-K-------------------------E---I-----------------------------------------T--L-------E----------------S------K------------E------------------------------------------------------------------------------------------------------------------S------------------IK--V--------------P---------------E-------------C-------------------------------------------S----------G----------------S------------C-----------------------E----D-D-------D--D-----------------------------------------D----------E----G--E----A----AD---M-E---E-Y-------E----E---------SGL-LE--T----------D-----D---A--------------------TL----D----------------------------------------------------TR----K--I---V-E--A-A---K----A------K-----T--------------------------------DA------------------------------G-----------------S--G------E-------E-------------A--I-LQTRTYDLYITYDKYYQTPRLWLFG-YDE--QRQ-PLSVEH---MYEDISQDHVKKTVTIENHPH---LP-P---------------------P-P--MCSVHPCRHAEVMKKII-ETV--------------------------------AE--GG------G-------------------------------------------------------------------------------------------------------------------------------------------------------------------------------------------------------------------------------------------------------------------------------------------------------------------------------------------E---LG-----------------VHMYLLIFLKFVQAVIPTIEYDYTRHFTM-----------------------
>Protopterus_annectens@CT01131213.H1.1
--------------MQNMINTVKG----TALGVAE-FLTPILR-----------E-SKFKETGVITPEEFVAAGDHLVHHCPTWQW-A-----SG--EES------K-V--KAYLP-KDKQFLLTRNVPCYKRCK-Q-----------------M--E------------------------Y------------------------------------M-------D------------D---H------------E----------A----I-----I-----E------------------------------------------------------------E---D----D-----------------------------------G--------D--G---G---WV---DT-------------F----------H--------------------------------------------------------------------------------------N-A----------G-V------T--------G----V-------------------------------------T--------E----A---V-K-------------------------E---I-----------------------------------------T--L-------D----------------T------K------------E------------------------------------------------------------------------------------------------------------------C------------------SN--V--------------P---------------S-------------S-------------------------------------------V----------A----------------S------------C--------C--------------E----E-E-------D--D-----------------------------------------D----------E----G--E----A----AD---M-E---E-Y-------E----E---------SGL-LD--T----------D-----E---A--------------------TL----D----------------------------------------------------TS----K--V---V-E--T-N---N----P------K-----T--------------------------------D-------------------------------V-----------------V--G------E-------D-------------A--I-LQTRTYDLYITYDKYYQTPRLWLLG-YNE--ERQ-PLTVEE---MYEDISQDHVKKTVTIENHPH---LP-P---------------------P-A--MCSVHPCRHAEVMKKII-ETV--------------------------------AE--GG------G-------------------------------------------------------------------------------------------------------------------------------------------------------------------------------------------------------------------------------------------------------------------------------------------------------------------------------------------E---LG-----------------VHMYLLIFLKFVQAVIPTIEYDYTRHFTM-----------------------
>Ptychodera_flava@Pfla97819.H1.1
--------------MQSMINNLKG----TALGVAE-FLTPVLK-----------E-SKFKETGVITPEEFVAAGDHLVHHCPTWQW-S-----MG--EEG------K-T--KQYLP-KDKQFLITRNVPCYKRCK-Q-----------------M--E------------------------Y------------------------------------S-------D------------E---H------------E----------A----I-----V-----N------------------------------------------------------------E---D----D-----------------------------------G--------D--G---G---WV---DT-------------H----------H--------------------------------------------------------------------------------------N-I----------D-PGE----L--------A----A-------SN-------------------I--------A--------E----A---V-G-------------------------D---M-----------------------------------------T--L-------G----------------SK-------------------------------------------------------------------------------------------------------------------------------------------------------------------------------------------V-------------A-------------------------------------------T----------Q----------------D------------D--------D--------------D----D---------D--D-----------------------------------------D----------D----E--E----A----ED---M-E---A-F-------E----E---------SGM-LE--A----------V-----DN--A--------------------TI----D----------------------------------------P-----------TT----V--K---T-A--D-A---T----T------E-----G--------------------------------A-------------------------------------------------N--ASAGAGTE-------S-------------G--I-LQTRTYDLHISYDKYYQTPRLWLYG-YDE--NRK-PLTVQQ---VYEDISQDHAKKTVTIENHPH---LP-----------------------M-T--MASVHPCRHADVMKKII-HTV--------------------------------A----------------------------------------------------------------------------------------------------------------------------------------------------------------------------------------------------------------------------------------------------------------------------------------------------------------------------------------------------------------------------------------------------------------------------------
>Python_regius@CT01131213.H1.1
--------------MQSVINTVKG----KALEVAE-YLTPVLK-----------E-SKFKETGVITPEEFIAAGDHLVHHCPTWQW-A-----TG--EEL------K-V--KAYLP-TDKQFLVTKNVPCYKRCK-Q-----------------M--E------------------------Y------------------------------------S-------D------------E---L------------E----------A----I-----I-----E------------------------------------------------------------E---D----D-----------------------------------G--------D--G---G---WV---DT-------------F----------H--------------------------------------------------------------------------------------N-A----------G-I------T--------G----V-------------------------------------T--------E----A---I-K-------------------------E---I-----------------------------------------T--V-------E----------------N------K------------D------------------------------------------------------------------------------------------------------------------N------------------TK--L--------------T---------------E-------------R-------------------------------------------L----------V----------------S------------C--------E--------------D----D-D-------D--E----------------------------------------------------E----G--E----A----AD---M-E---E-Y-------E----E---------SGL-LE--T----------D-----D---A--------------------TL----D----------------------------------------------------TR----K--I---V-E--A-A---K----T------K-----A--------------------------------DV------------------------------G-----------------G--G------E-------E-------------A--I-LQTRTYDLYITYDKYYQTPRLWLFG-YDE--QRQ-PLNVDS---MYEDISQDHVKKTVTIENHPH---LP-P---------------------P-P--MCSVHPCRHAEVMKKII-ETV--------------------------------AE--GG------G-------------------------------------------------------------------------------------------------------------------------------------------------------------------------------------------------------------------------------------------------------------------------------------------------------------------------------------------E---LG-----------------VHMYLLIFLKFVQAVIPTIEYDYTRHFTM-----------------------
>Rana_chensinensis@Rche49898.H1.1
--------------MQNVINTMKG----KALEVAE-YWTPVLK-----------E-SKFKETGVITPEEFLAAGDHLVHHCPTWQW-A-----AG--EDS------K-V--KPYLP-NEKQFLVTKNVPCYKRCK-Q-----------------M--E------------------------Y------------------------------------S-------D------------E---Q------------E----------A----I-----I-----E------------------------------------------------------------E---D----D-----------------------------------G--------D--G---G---WV---DT-------------F----------H--------------------------------------------------------------------------------------H-A----------G-V------G--------N----L-------------------------------------T--------E----S---V-K-------------------------E---I-----------------------------------------T--L-------E----------------S------Q------------D------------------------------------------------------------------------------------------------------------------S------------------GK--A--------------V---------------G-------------N-------------------------------------------T----------A----------------C------------N--------D--------------D----D-D-------D--------------------------------------------D----------E----G--E----X----AD---M-Q---E-Y-------E----E---------SGL-LE--N----------D-----D---A--------------------TV----D----------------------------------------------------TA----K--I---A-E--A-C---K----Q------K-----A--------------------------------D-------------------------------V-----------------A--G------D-------D-------------A--I-LQTRTYDLYITYDKYYQTPRLWLFG-YDE--QRK-PLTVEH---MYEDISQDHVK----------------------------------------------------AEVMKKII-ETV--------------------------------AE--GG------G-------------------------------------------------------------------------------------------------------------------------------------------------------------------------------------------------------------------------------------------------------------------------------------------------------------------------------------------E---LG-----------------VHMYLLIFLKFVQAVIPTIEYDYTRHXTM-----------------------
>Scyliorhinus_canicula@toto15757.H1.1
--------------MQNVINTVKG----TALGVAE-FLTPVLK-----------E-SKFKETGVITPEEFVVAGDHLVHHCPTWQW-G-----TG--EDV------K-V--KPYLP-KEKQFLVTRNVPCYKRCK-Q-----------------M--E------------------------Y------------------------------------S-------D------------E---F------------E----------A----V-----I-----E------------------------------------------------------------E---D----D-----------------------------------G--------D--G---G---WV---DT-------------Y----------H--------------------------------------------------------------------------------------N-S----------G-V------A--------G----L-------------------------------------T--------E----S---V-T-------------------------E---I-----------------------------------------T--L-------E----------------S------K------------D------------------------------------------------------------------------------------------------------------------N------------------AK--C--------------I---------------G-------------S-------------------------------------------T----------T----------------A------------CMN------D--------------N----E-E-------D--D-----------------------------------------D----------E----G--E----A----AD---M-E---A-Y-------E----E---------SGL-LED-A----------D-----D---A--------------------TL----D----------------------------------------------------TS----K--I-----E--A-N---K----P------K-----A--------------------------------D-------------------------------A-----------------A--G------E-------D-------------G--I-LQTRTYDLYITYDKYYQTPRLWLFG-YDE--QRQ-PLTVEE---MYEDISQDHVKKTVTIENHPH---LP-P---------------------P-S--MCSVHPCRHAEVMKKII-ETV--------------------------------AE--GG------G-------------------------------------------------------------------------------------------------------------------------------------------------------------------------------------------------------------------------------------------------------------------------------------------------------------------------------------------E---LG-----------------VHMYLLIFLKFVQAVIPTIEYDYTRHFTM-----------------------
>Sphenodon_punctatus@toto21716.H1.1
--------------MQSVINTVKG----KALEVAE-YLTPVLK-----------E-SKFKETGVITPEEFVAAGDHLVHHCPTWQW-A-----AG--EEL------K-I--KTYLP-AGKQFLVTKNVPCYKRCK-Q-----------------M--E------------------------Y------------------------------------S-------D------------E---Q------------E----------A----I-----I-----E------------------------------------------------------------E---D----D-----------------------------------G--------D--G---G---WV---DT-------------F----------H--------------------------------------------------------------------------------------N-A----------G-V------L--------G----A-------------------------------------T--------E----A---V---------------------------E---I-----------------------------------------T--L-------E----------------S------K------------D------------------------------------------------------------------------------------------------------------------S------------------IK--L--------------P---------------E-------------H-------------------------------------------T----------G----------------S------------Y--------E--------------D----E-E-------E--E-----------------------------------------E----------E----G--E----A----AD---M-E---E-Y-------E----E---------SGL-LE--T----------D-----D---A--------------------TL----D----------------------------------------------------TR----K--I---V-E--A-S---K----V------K-----T--------------------------------D-------------------------------V-----------------G--G------E-------D-------------A--I-LQTRTYDLYITYDKYYQTPRLWLFG-YDE--QRQ-PLTVEY---MYEDISQDHVKKTVTIENHPN---LP-P---------------------P-P--MCSVHPCRHAEVMKKII-ETV--------------------------------AE--GG------G-------------------------------------------------------------------------------------------------------------------------------------------------------------------------------------------------------------------------------------------------------------------------------------------------------------------------------------------E---LG-----------------VHMYLLIFLKFVQAVIPTIEYDYTRHFTM-----------------------
>Trachemys_scripta@CT01131213.H1.1
--------------MQNVINTVKG----KALEVAE-YLTPVLK-----------E-SKFKETGVITPEEFVAAGDHLVHHCPTWQW-A-----SG--EEL------K-V--KAYLP-TDKQFLVTKNVPCYKRCK-Q-----------------M--E------------------------Y------------------------------------S-------D------------E---L------------E----------A----I-----I-----E------------------------------------------------------------E---D----D-----------------------------------G--------D--G---G---WV---DT-------------F----------H--------------------------------------------------------------------------------------N-A----------G-I------A--------G----G-------------------------------------T--------E----A---V-K-------------------------E---I-----------------------------------------T--L-------E----------------S------K------------D------------------------------------------------------------------------------------------------------------------N------------------IK--L--------------S---------------G-------------Y-------------------------------------------P----------A----------------S------------C--------E-------------------D-D-------E--E-----------------------------------------D----------E----G--E----A----AD---M-E---E-Y-------E----E---------SGL-LE--T----------D-----D--------------------------------------------------------------------------------------------------------------------------------------------------------------------------------------------------------------------------------------------------------------------YQTPRLWLFG-YDE--QRQ-PLTVDY---MYEDISQDHVKKTVTIENHPH---LP-P---------------------P-P--MCSVHPCRHAEVMKKII-ETV--------------------------------AE--GG------G-------------------------------------------------------------------------------------------------------------------------------------------------------------------------------------------------------------------------------------------------------------------------------------------------------------------------------------------E---LG-----------------VHMYLLIFLKFVQAVIPTIEYDYTRHFTM-----------------------
