# Supplementary material for: A phylogenomic framework and timescale for comparative studies of tunicates
Source: BMC Biol. 2018 Apr 13;16:39. doi: 10.1186/s12915-018-0499-2 (PMC5899321; doi:10.1186/s12915-018-0499-2)
Supplement: Supplementary file 4 — Supporting data. Transcriptome assemblies, alignments, and trees. (ZIP 38502 kb) [file 12915_2018_499_MOESM4_ESM.zip › 12915_2018_499_MOESM4_ESM/12915_2018_499 (Delsuc) Files Updated 23-03-2018/tribe1378.fasta]

>Homo_sapiens@EAW92286
--------------XMAAAL-WGF-FP---VL----L---L---------L-L---L----SG--D----V-Q---------S----S-----------E----------V-P------G--------A-A---A------E--G--S--G-----G----S-----GV--G---IGD-----R--------F-K-IE-----GRA-VV---P--G-------------------------VKP----Q----DWI---S-A--AR----VLVD--G--E-E----HVGFLKTDG-SFVVHD-IPSGSYVVEVVSPAYRFDP---VRVDI---------T--S---------------K---GKMR---------------------A--R-------Y---V--------N----Y-I-K-------TS-EV--V-R--------------------L-PY-P----LQMKSSG----PPSYFI-KRESWGWTDFLMNPMVMM-----MVLPLLIFVLLPKVVN-T-SD--PDMRREMEQ--S-MN---ML-N----S-N-HELP------D--VSE-F------MTRLF--S-S-----K-----S-----------S-----G-------------------------------------KS---S-------S---------G-----SSKTG------KS-GA--GK-RR-----------------------
>Bos_taurus@AAI34708
---------------MAATL-WAF-F----SV----L---L---------L-L---L----SR--D----A-Q---------S----S-----------E----------V-S------G--------S-T---S------D--G--S--G-----G----S-----GV--G---TGD-----R--------F-K-IE-----GRA-VV---P--G-------------------------VKP----Q----DWI---S-A--AR----VLVD--G--E-E----HVGFLKTDG-SFVVHD-IPSGSYVVEVISPAYRFDP---VRVDI---------T--S---------------K---GKMR---------------------A--R-------Y---V--------N----Y-I-K-------TS-EV--V-R--------------------L-PY-P----LQMKSSG----PPSYFI-KRESWGWTDFLMNPMVMM-----MVLPLLIFVLLPKVVN-T-SD--PDMRREMEQ--S-MN---ML-N----S-N-HELP------D--VSE-F------MTRLF--S-S-----K-----S-----------S-----G-------------------------------------KS---S-------S---------G-----SSKTG------KS-GA--GK-RR-----------------------
>Mus_musculus@EDL27842
---------------MAGAL-WGF-F----SV----L---L---------L-L---L----SG--D----A-H---------S----S-----------E----------V-P------G--------A-A---A------E--G--P--G-----G----S-----GV--G---LGD-----R--------F-K-IE-----GRA-VV---P--G-------------------------VKP----Q----DWI---S-A--AR----VLVD--G--E-E----HVGFLKTDG-SFVVHD-IPSGSYVVEVISPAYKFDP---VRVDI---------T--S---------------K---GKMR---------------------A--R-------Y---V--------N----Y-I-K-------TS-EV--V-R--------------------L-PY-P----LQMKSSG----PPSYFI-KRESWGWTDFLMNPMVMM-----MVLPLLIFVLLPKVVN-T-SD--PDMRREMEQ--S-MN---ML-N----S-N-HELP------D--VSE-F------MTRLF--S-S-----K-----S-----------S-----G-------------------------------------KS---S-------S---------G-----SSKTG------KS-GA--GK-RR-----------------------
>Monodelphis_domestica@XP_001380799
--------------XMAAVQ-WGL-V----SV----L---L---------L-L---L----PA--S----T-Q---------C----S-----------E----------G-A------G--------A-A---S------E--G--P--G-----G----S-----GG--G---IGE-----R--------F-K-IE-----GRA-VV---P--G-------------------------VKP----Q----DWI---A-G--AR----VLVD--G--E-E----HVGFLKTDG-SFVVHD-IPSGSYVVEVISPAYRFDP---VRVDI---------T--S---------------K---GKMR---------------------A--R-------Y---V--------N----Y-I-K-------TS-EV--V-R--------------------L-PY-P----LQMKSSG----PPSYFI-KRESWGWTDFLMNPMVMM-----MVLPLLIFVLLPKVVN-T-SD--PDMRREMEQ--S-MN---ML-N----S-N-HELP------D--VSE-F------MTRLF--S-S-----K-----S-----------S-----S-------------------------------------KS---S-------S---------G-----SSKTG------KS-GA--GK-RR-----------------------
>Gallus_gallus@XP_421207
------------MVTMVSAR-GGV-V----SL----V---L---------L-C---L----FM--S----P-L---------A----P-----------G----------A-A------G--------S-E---A------A--G--T--V-----E----P---PGGA--G---PGE-----R--------F-K-IE-----GRA-VV---P--G-------------------------VKP----Q----DWI---A-G--AR----VLVD--G--E-E----HVGFLKTDG-SFVVHD-VPSGSYVVEVISPAHKFEP---VRVDI---------T--S---------------K---GKMR---------------------A--R-------Y---V--------N----Y-I-K-------TS-EV--V-R--------------------L-PY-P----LQMKSSG----PPSYFI-KRESWGWTDFLMNPMVVM-----MVLPLLIFVLLPKVVN-T-SD--PDMRREMEQ--S-MN---ML-N----S-N-HELP------D--VSE-F------MTRLF--S-S-----K-----S-----------S-----S-------------------------------------KS---G-------G---------S-----SSKAG------KS-SS--GK-RR-----------------------
>Taeniopygia_guttata@ACH44433
----------------MAAQ-GAG-L----CL----A---L---------L-W---L----SA--A----P-L---------P----R-----------G----------T-R------G--------S-E---L------G--G--P--A-----E----P---SGGA--G---PGE-----R--------F-K-IE-----GRA-VV---P--G-------------------------VKP----Q----DWI---A-G--AR----VLVD--G--E-E----HVGFLKTDG-SFVVHD-VPSGSYVVEVISPAHKFEP---VRVDI---------T--S---------------K---GKMR---------------------A--R-------Y---V--------N----Y-I-K-------PS-EV--V-R--------------------L-PY-P----LQMKSSG----PPSYFI-KRESWGWTDFLMNPMVMM-----MVLPLLIFVLLPKVVN-T-SD--PDMRREMEQ--S-MN---ML-N----S-N-HELP------D--VSE-F------MTRLF--S-S-----K-----S-----------S-----S-------------------------------------KS---G-------G---------S-----SSKAG------KS-SS--GK-RR-----------------------
>Taeniopygia_guttata@ACH44432
----------------MAAR-GAG-L----CL----A---L---------L-W---L----SA--A----P-L---------P----R-----------G----------A-R------G--------S-E---L------G--G--P--A-----E----P---SGGA--G---PGE-----R--------F-K-IE-----GRA-VV---P--G-------------------------VKP----Q----DWI---A-G--AR----VLVD--G--E-E----HVGFLKTDG-SFVVHD-VPSGSYVVEVISPAHKFEP---VRVDI---------T--S---------------K---GKMR---------------------A--R-------Y---V--------N----Y-I-K-------PS-EV--V-R--------------------L-PY-P----LQMKSSG----PPSYFI-KRESWGWTDFLMNPMVMM-----MVLPLLIFVLLPKVVN-T-SD--PDMRREMEQ--S-MN---ML-N----S-N-HELP------D--VSE-F------MTRLF--S-S-----K-----S-----------S-----S-------------------------------------KS---G-------G---------S-----SSKAG------KS-SS--GK-RR-----------------------
>Xenopus_tropicalis@AAI22911
---------------MPAVA-LGV-SVGWRSL----S---L---------W-L---L----AL--L----Q-L---------C----S-----------A----------D-L------D--------V-L---S------P--G--S--G-----S----D---------------------K--------F-K-VE-----GRA-VV---P--G-------------------------VRP----Q----DWV---N-T--AR----VLVD--G--E-E----HVGFLRTDG-SFVVHD-VPSGSYVVEVISPAHRFEP---VRVDI---------T--S---------------K---GKMR---------------------A--R-------Y---V--------N----H-I-K-------TS-EV--V-R--------------------L-PY-P----LQMKSSG----PPSYFI-KRETWGWTDFLMNPMVMM-----MVLPLLIFVLLPKVVN-T-SD--PEMRREMEQ--S-MN---ML-N----T-N-PELP------D--VSE-F------MTRLF--T-S-----K-----S-----------S-----S-------------------------------------KS---S-----------------G-----SGKAG------KS--V--GK-RR-----------------------
>Leucoraja_erinacea@CT01080830.H1.1
------------------------------SQ----L---L---------S-C---L----LL--A----A-H---------C----W-----------M----------C-A------G--------S-E---F------E--V--A--G-----G--------------------E-----R--------F-K-IE-----GRA-VV---P--G-------------------------IKP----Q----DWI---H-T--AR----VLVE--G--E-E----HVGFFKTDG-TFTVND-VPSGSYVVEVVSPAYRFEP---VRVDI---------T--S---------------K---GKIR---------------------A--R-------Q---V--------N----Y-L-K-------AS-EV--I-R--------------------L-PY-P----IQIKSSG----PPPYFM-KRETWGWTDFLMNPMVMM-----MVLPLLIILLLPKVVN-T-ND--PEMRREMEQ--S-MN---ML-N----P-N-HELP------D--VSE-F------MTRLF--T-S-----K-----------------S-----S-------------------------------------KS---G-------S---------G------NKAG------KS-G-------------------------------
>Squalus_acanthias@EE889358.H1.1
--------------------------------------------------------------------------------------------------------------------------------A-G---S------E--A--E--G-----A----S-----G---------E-----R--------F-K-IE-----GRA-VV---P--G-------------------------VKP----Q----DWI---H-T--AR----VLVE--G--E-E----HVGFFKTDG-TFTVND-VPSGSYVVEVVSAAYRFEP---VRVDI---------T--S---------------K---GKIR------------------------------------------------------------------------------------------------------------------------------------------------------------------------------------------------------------------------------------------------------------------------------------------------------------------------------------------------------------------------------------
>Danio_rerio@AAI16478
---------------MPHIK-RLL-DV---YI----A---L---------Q-A---L----FA--L----S-W---------G----F-----------S----------D-P------E--------P-G---P------------V--A-----A----S---Q-----S---NGD-----R--------F-K-IE-----GRA-IV---P--G-------------------------VKT----Q----DWI---S-T--AR----VLVE--G--E-E----YVGFLKTDG-SFAVND-VPSGSYVVEIVSPSFRFEP---VRVDI---------T--S---------------K---GKMR---------------------A--R-------L---V--------N----Y-I-K-------TS-EV--I-R--------------------Q-PY-P----LQIRAGG----PHTYFM-KRETWGWTDFLMNPMVMM-----MVLPLLIIVLLPKVVN-T-ND--PEMRKEMEQ--S-MN---ML-N----P-N-PELP------D--VSE-F------MTKLF--S-------------K-----------G-----S-------------------------------------SK---S-------G---------G-----GNKGS------RS-VA--TK-RR-----------------------
>Danio_rerio@AAI63530
---------------MRVPF-YVR-AC---VP----A---L---------L-L---L----FG--L----H-A---------C----F-----------S----------R-E------E--------E-E---E------E--M--L--V-----H----E--------------EM-----R--------V-H-VS-----GRA-LV---P--G-------------------------VRA----Q----DWI---S-S--AR----VLLD--G--E-K----HVGFLRDDG-SFTVSN-VPSGSYVLEISSPTYRFLP---VRVDI---------T--S---------------A---GKMR---------------------A--R-------V---V--------N----Y-I-Q-------TS-EV--I-L--------------------L-PY-P----LQMRSVG----LHRFFT-ERESWGWTDFILNPMVLM-----MVLPLLVILLLPRVFN-P-SD--PEMRREMEQ--S-MN---ML-N----S-N-QELP------D--VSE-I------MTKIF--T-P-----A-----K-----------G-----H-------------------------------------GR---A-------V---------G-----GANGP------RS-RA--QG-QRGGADDQRGGALGLRGGVPRRR--
>Eptatretus_burgeri@CT01080711.H1.1
----------------------------------------------------L---L----FV--L----S-L---------CTVSRS-----------A----------E-A------D--------E-V---S------P-------------------E---------------------G--------F-R-IE-----GRV-SV---P--G-------------------------TKA----Q----EWM---S-L--AR----LLVD--G--G-E----FTAQLRTDG-SFIVHN-IPSGSYVVEVASPNFKFDP---VRVDI---------T--S---------------K---GKIR---------------------A--R-------K---V--------N----Y-I-K-------SS-EV--V-S--------------------L-PY-P----LRLRAVG----APSYFL-KRETWKWTDFLFNPMVLM-----MAVPLLIIFLLPKVVN-T-ND--PEMRKEMEQ--S-MN---ML-S----P-N-KDLP------D--VSE-L------MTRFF--T-S----------------------------------------------------------------------------------------------------------------------------------------------
>Petromyzon_marinus@CT01080711.H1.1
-----------------------L-V----ST----L---L---------V-V---LLAGGAA--S----A-S---------A----S-----------S----------S-V------S--------S-S---S------F--S--Y--L-----E----A-----ED--A---NGE-----R--------F-K-IE-----GRV-SV---P--G-------------------------FKM----Q----EWI---S-G--AR----VLVE--G--G-E----YVGLLRTDG-SFTVHN-VPSGSYVVEVASPSFKFDP---VRVDI---------T--T---------------K---GKIR---------------------A--R-------K---L--------N----Y-I-K-------SS-EV--V-P--------------------M-PY-P----LRMRAFG----TPNYFM-KRETWKWTDFLFNPMVLM-----MALPLLIVFLLPKVMN-T-ND--PEMRKEMEQ--S-MN---ML-T----P-N-KDLP------D--VSE-L------MTRIF--T-T-----K-----K-----------A-----V-------------------------------------K----S-------S---------G-----STKVS------KP-GP--VK-RR-----------------------
>Branchiostoma_floridae@CT01080711.H1.1
---------------MKTAK-GGQ-S----YL----I---L---------L-V---L----MN--L----A-A---------V----GRVLSQEDVSVGG----------G-A------V--------S-S---S------A--G--W--E-----E----E---NGTG--A---APT-----T--------F-K-VE-----GKA-MV---P--G-------------------------LKT----L----EWI---G-D--AK----IIVD--H--G-A----YLGFFRMDG-SFSLY--VPSGSFVVEVVSPTWAFEP---ARVDV---------T--A---------------K---GKIR---------------------A--R-------K---V--------N----L-L-Q-------IQ-KN--D-P--------------------L-PY-P----LRFKSKG----RINYFE-RREQWRITDFLFNHMVIM-----MVLPLVLLLILPKMIN-T-ND--PEMQREMQQ--S-MN---ML-S----P-N-KDLP------D--MSE-F------FTKMF-------------------------------------------------------------------------G---G-------G---------E-----TKKTT------TS-RK--VK-RRQ----------------------
>Saccoglossus_kowalevskii@XP_002741059
-----------------------------MLP----S---F---------L-V---L----LCS-L----N-F---------Q----L-----------V----------F-A------D--------D-D---V------G--S--H--A-----Q----E---------------------T--------Y-K-IE-----GKV-SV---S--G-------------------------AKS----Q----EWV---P-H--TR----ILVD--G--G-L----FIGFLKSDG-TFCVND-VPTGSYVIEVANPTYSFEP---ARVDI---------T--S---------------K---GKMR---------------------A--R-------K---L--------N----H-V-Q-------ST-SV--V-T--------------------M-SY-P----LRLKAKG----QTSYFQ-KREQWKATDFLMNPMVLM-----MVLPLVLLFILPKMMN-T-SD--PEVQKEMQS--S-MN---ML-T----P-K-QDLP------D--MSELL------TGWLF--P-G-----G-----KKKEKSKSGKRKP----------------------------------------------------------------------------------------------------------------------
>Patiria_pectinifera@X13
-----------------------------MLR----T---F---------L-F---V----LV--L----W-V---------S----P-----------C----------L-M------E--------E-A---E------D--S--K--V-----N----D---------------------T--------F-V-IE-----GKV-LV---T--G-------------------------VKA----S----EWI---P-H--TR----VLVD--G--G-Q----YVGFLRADG-AFKVTG-VPSGSYVVEVANPTYIFEP---ARVDI---------T--A---------------K---GKMR---------------------A--R-------R---V--------N----H-I-Q-------GN-AV--V-T--------------------V-PY-P----LRFKSKQ----HFSYFQ-KREEFRVTDMLKNPMVLM-----MVLPLIFIVVLPKLIN-T-QD--PEVQKEMRN----MN---LM-N----P-K-TEMP------D--LSE-M------AARMF--G-G-----G-----S-----------A----------------------------------------------------------------------------------------------------------------------
>Patiria_miniata@CT01100920.H1.1
-----------------------------MLR----T---F---------L-F---V----LV--L----W-V---------S----P-----------C----------L-M------E--------E-A---E------D--S--K--V-----N----D---------------------T--------F-V-IE-----GKV-LV---T--G-------------------------VKA----S----EWI---P-H--TR----VLVD--G--G-Q----YVGFLRADG-AFKVTG-VPSGSYVVEVANPTYIFEP---ARVDI---------T--A---------------K---GKMR---------------------A--R-------R---V--------N----H-I-Q-------GN-AV--V-T--------------------V-PY-P----LRFKSKQ----HFSYFQ-KREEFRVTDMLKNPMVLM-----MVLPLIFIVVLPKLIN-T-QD--PEVQKEMRN----MN---LM-N----P-K-TEMP------D--LSE-M------AARMF--G-G-----G-----S-----------A----------------------------------------------------------------------------------------------------------------------
>Strongylocentrotus_purpuratus@XP_794143
----------------------------MDKW----T---L---------F-M---I----LF--I----S-I---------S----Y-----------S----------S-S------E--------E-V---D------D--E--K--Q-----M----E---------------------T--------F-K-IE-----GKV-SV---P--G-------------------------VKP----A----DWV---L-L--TK----VLVD--G--G-A----FVGFVRSDG-SFEVHD-VPTGSYIVEFAHPKYMFEA---TRIDI---------S--A---------------R---GKIR---------------------A--R-------R---V--------N----N-V-D-------SK-SV--V-Q--------------------V-AY-P----LKVRSKG----LAGYFQ-KREEFKIVDVLKNPMVLM-----MVLPVVFIVILPKLIN-T-QD--PELQKEMSN----MN---LM-N----Q-K-QDLP------D--LSE-M------ATSFF--G-G-----G-----S-----------S-----A-------------------------------------PK---K-------S---------K-----DKAIK------AK-RK------------------------------
>Paracentrotus_lividus@CT01080711.H1.1
------------------------------------------------------------------------------------------------------------------------------------------------------------M----E---------------------T--------F-T-IE-----GKV-SV---P--G-------------------------VKP----A----EWV---P-L--TK----VLVD--G--G-Q----FVGFVRSDG-SFEVND-MPTGSYLVEITHPKYMFEP---TRIDI---------S--A---------------R---GKMR---------------------A--R-------K---V--------N----N-V-D-------SK-SV--V-Q--------------------V-TY-P----LRVRSKG----LAGYFQ-KREEFKVVDVLKNPMVLM-----MVLPVVFIVILPKLVN-T-QD--PELQKEMQN----MN---LM-N----Q-K-QEMP------D--LSE-M------ATSFF--G-G-----G-----S-----------S-----A-------------------------------------QK---K-------P---------K-----DKAIK------AK-RK------------------------------
>Xenoturbella_bocki@CT01100920.H1.1
---------------------------------------------------------------------------------------------------------------------------------------------------------------------------------------------------------------------------------------------------------------------------------------------------------------------------------------------------------------------------------------------------------------------------------------------------------------------------------------------------FQ-KRETWRVTDFLMNPMIIM-----MLVTCFLVVLLPKMVN-N-AD--PETQKEMQQ--S-MN---MF-S----NPG-KDLP------E--ISE-F------FTWMF--P-N----------------------------------------------------------------------------------------------------------------------------------------------
>Ciona_savignyi@CT02080711.H1.1
--------------------------------------------------I-M---L----KL--V----F-S--------------I-----------V----------L-V------V--------L-C---S------T--I--C--K-----S----S--------------------------------K-VH-----GRI-YL---P--N--------------------------------H----KEM---A-E--TT----IIMD--G--G-L----YKCFIKSDG-SFSFHN-VETGSYVIEVLSPSYMFEP---VRVDI---------S--S---------------K---GKVR---------------------A--R-------K---L--------N----N-L-K-------PS-SV--T-L--------------------V-KY-P----LDLKPLG----LMKYFQ-QREKFSILDMLKNPMVLM-----MVLPMLMLVVLPKLMN-T-SD--PEFQKEMEE--S-MK---KF-N----PSP-NQMP------D--MAG-M------LANLF----------G-----D-----------K-----K-------------------------------------AK---T-------S---------R-----TKAVK------KK---------------------------------
>Ciona_intestinalis@XP_002128664
----------------------------------------------------M---L----KI--V----L-S--------------F-----------V----------L-I------V--------L-S---P------L--I--C--E-----S----Y--------------------------------K-VN-----GRV-YL---P--S--------------------------------G----DAF---A-E--TN----LVMD--G--G-L----YRSFIKPDG-SFTFHN-VQSGSYVIEVLSPKYMFEP---VRVDV---------S--S---------------K---GNVR---------------------A--R-------K---L--------N----N-L-K-------PS-SV--S-L--------------------V-KY-P----LDLKPLG----LVKYFQ-TREKFSIFDMLKNPMVLM-----MVLPMLMLVVLPKLMN-T-QD--PEFQKEMEE--S-MK---KF-N----PGQ-SQMP------D--MAG-M------LANMF----------S-----G-----------K-----K-------------------------------------PK---P-------T---------R-----TKASK------KK---------------------------------
>Clavelina_lepadiformis@CT01091006.H1.1
----------------------------------------------------------------------------------------------------------------------------------------------------------------------------------------------------VE-----GKV-YL---P--A--------------------------------D----QHL---A-D--TR----VILD--D--G-E----YRGFIKVDG-SFVVHN-VPTGSYVLEVLSPTYLFEP---IRIDV---------S--A---------------K---GNIR---------------------A--R-------R---L--------N----N-L-K-------PS-SV--A-Q--------------------V-RY-P----LEMKAVA----LAKYFQ-AREKFSIFDMLKNPMVLM-----MVLPLLVFAVLPKLVN-T-SD--PEVRKEMEE--S-MK---MF-N----Q-N-SSMP------D--AAE-F------MSNLF----------G-----S-----------G-----S-------------------------------------NK---P---------------------------------------------------------------------
>Phallusia_mammilata@CT01091006.H1.1
-------------------------------------------------------------------------------------------------------------------------------------------------------------------------------------------------------------------------------------------------------------------------------------------------------------------------------------IRVEL---------S--T---------------K---GNVR---------------------A--R-------K---L--------N----L-V-K-------PS-AV--S-L--------------------L-KY-P----VDLKPIG----LTKYFQ-EREKFSIF--------------------------PKMMN-T-SD--PEVRKEMEE--S-MK-----------------------------------------------------------------------------------------------------------------------------------------------------------------------------------------------
>Diplosoma_listerianum@CN499787.H1.1
------------------------------------------------------------------------------------------------------------------------------------------------------------------------------------------------F-K-IE-----GKV-AA---P--S--------------------------------E----ATL---T-D--TR----VLVE--D--G-L----YTGYLRSDG-SFAIHN-VPTGTYVIRVSNPVYFYEP---LRVDI---------S--P---------------K---GSIR---------------------A--R-------K---L--------N----N-L-K-------PS-AV--S-L--------------------Q-KY-P----LDLKPLA----LMKYFQ-VREKFSVLDMLKSPMVLM-----MVLPMVLLFILPKMMN-A-SD--PETRREMEN--S-MS---MF-N----QNS-SQMP------D--MAE-L------LSKYL----------G-----G--N--------K-----K-------------------------------------PA---K-------S---------T-----TG--------------------------------------------
>Oikopleura_dioica@CBY09455
--------------------------------------------------------------M--V----R-S--------------L-----------I----------L-V------L--------F-A---S------V--Q--C--ALTVTVE----G--------------------------------Q-LS-----SKF-AH---M--D--------------------------------V----EAY---S-S--VE----VQLD--N--G------YKGFVQSNG-AFAVHN-VKPGSYILKVLSQKLTYHS---VRVDI---------N--A---------------Q---GKIR---------------------Y--R-------R---L--------N----L-L-T-------LK-EV--E-P--------------------I-NV------MDLQPIE----QTQWFQ-KREQFNVLDTLKSPMVLI-----MILPMVVLFLLPKLMD-M-QD--PELKKEMEE--Q-MK---TM-N----KGG-N-VP------D--MSE-L------MSSFF----------G-----G-----------E-----Q-------------------------------------PK---R-------A---------P-----KKGVK------QN---------------------------------
>Dendrodoa_grossularia@CT01091006.H2.1
---------------------------------------------------------------------------------------------------I----------L-V------S--------L-F---F------T--F--C--R-----F----YLAENCN--------------------------K-IE-----GKV-LL---P--P--------------------------------D----GNK---K-W--VN-DVQILVD--G--G-K----YKGFLRTDG-TFSIHN-VPSGSFVVEVFNPKYIFEP---VRVDI---------S--A---------------K---GNLR---------------------A--R-------K---V--------N----H-L-K-------PS-QV--S-I--------------------V-KY-P----LEMKPAS----FAQYFQ-VREKFNIIDLLKNPMVLM-----MVLPLFMLLILPKMMN-T-ND--PEFKKEMEQ--S-MN---ML-T----PGQ-S-------------------------------------------------------------------------------------------------------------------------------------------------------------------------------
>Polyandrocarpa_maxima@CT01091006.H1.1
----------------------------------------------------------------------------------------------------------------------------------------------------------------------------------------------------------------------------------------------------------------------------------------------------------------------VEVHTPKYIFEP---IRVDI---------S--A---------------K---GNFR---------------------A--R-------K---V--------N----H-L-R-------PS-QV--S-P--------------------L-KY-P----LEMKPAT----FAQYFQ-VREKFSILEMLKSPMVLM-----MVLPLVMLVILPK------------------------------------------------------------------------------------------------------------------------------------------------------------------------------------------------------------------------
>Styela_plicata@CT01091006.H1.1
------------------------------------------------------------------------------------------------------------------------------------------------------------------------------------------------------------------------------------------------------------------------------------------------------------------------------------------------------------------------------------------------------------------------------------------------V--T-L--------------------V-KY-P----LEMKPAT----FAQYF-------------KSPMVLM-----MVLPLVMLVILPKMMN-T-ND--PELKKEMEQ--S-MN---MF-N----TNQ-SGF-------D--LSE-T------LSNLF----------S-----G-----------G-----T-------------------------------------DK---K-------A---------I-----K---------------------------------------------
>Bostrichobranchus_pilularis@Bpil63396.H2.1
-----------------------------------------------------------------------------------------------------------------------------------------------------------------------------------------------------------------------------------------------------------------------------------------------------------------------------------------------------------------------------------------------------------------------------------------------------------------------------------------------------------------KNPMVLM-----MVLPLVLLLVLPKLVN-T-DD--PELKKEMEQ--S-MN---MF-N----PNK-SQMP------D--MSE-V------MSSFF----------S-----G-----------G-----S-------------------------------------SK---K-------K---------K-----NLIHK------R----------------------------------
>Molgula_gulf@CT01091006.H1.2
----------------------------------------------------------------------------------------------------------------------------------------------------------------------------------------------------IV-----GRL-TL---P--P-------------------------G-N----K----DSF---N-D--VE----VLLD--G--G-S----HKGFVKKDG-TFSIYN-IEGGSYTLEIIINSFIY---------I---------S--S---------------K---GTVR---------------------A--R-------K---L--------N----N-L-K-------PT-QV--Q-L--------------------L-RY-P----LELKPVS----YANYFQ-QREKFSIFDMLKNPMVLM-----MVLPLVMLLVLPKLIN-T-ND--PELKKEMEQ--S-MG---MF-N----PGQ-SQLP------D--LSE-W------LSSF-----------------G-----------G-----A-------------------------------------S--------------------------------------------------------------------------
>Molgula_occidentalis@CT01091006.H1.1
--------------------------------------------------------------L--L----L-C--------------F-----------M----------L-L------V--------F-V---K------L-----S--E-----A----A--------------------------------K-IN-----GRV-VF---P--A-------------------------GVK----E----NIV---G-S--IE----VLLD--G--G-A----AKGFVKNDG-TFTVHN-IETGSYVLEVVSTKYMFEP---VKIDI---------S--A---------------K---GNVR---------------------A--R-------K---L--------N----N-L-K-------PS-QV--Q-L--------------------V-RY-P----LEMKPIM----YMKYFQ-EREKFSVFDMLKSPMVLM-----MVLPLAMLLILPKLVN-T-ND--PELKKEMEQ--S-MN---MF-N----PGQ-SQLP------D--MSE-F------MSN-----------------------------------------------------------------------------------------------------------------------------------------------------
>Anolis_carolinensis@XP_003214548
---------------MAAGP-GVE-A-----K----A---L---------L-F---L----AC--L----A-V---------S----G-----------C----------W-A------S--------E-A---T------G--G--G--S-----G----E-----PP--V---AGE-----R--------F-K-IE-----GRA-VV---P--G-------------------------VKP----Q----DWV---A-G--AR----VLVD--G--E-E----HVGFLKTDG-SFVVHD-IPSGSYVVEVISPAYKFEP---VRVDI---------T--S---------------K---GKMR---------------------A--R-------F---V--------N----Y-I-K-------TS-EV--V-K--------------------L-PY-P----LQMKSSG----PPSYFI-KRESWGWTDFLMNPMVMM-----MILPLLIFVLLPKVVN-T-SD--PDMRREMEQ--S-MN---ML-N----S-N-HELP------D--VSE-F------MTRLF--S-S-----K-----S-----------S-----S-------------------------------------KS---S-------G---------G-----SSKAG------KS-GA--GK-RR-----------------------
>Pan_troglodytes@XP_003952674
------------XXXMAAAL-WGF-FP---VL----L---L---------L-L---L----SG--D----V-Q---------S----S-----------E----------V-P------G--------A-A---A------E--G--S--G-----G----S-----GV--G---IGD-----R--------F-K-IE-----GRA-VV---P--G-------------------------VKP----Q----DWI---S-A--AR----VLVD--G--E-E----HVGFLKTDG-SFVVHD-IPSGSYVVEVVSPAYRFDP---VRVDI---------T--S---------------K---GKMR---------------------A--R-------Y---V--------N----Y-I-K-------TS-EV--V-R--------------------L-PY-P----LQMKSSG----PPSYFI-KRESWGWTDFLMNPMVMM-----MVLPLLIFVLLPKVVN-T-SD--PDMRREMEQ--S-MN---ML-N----S-N-HELP------D--VSE-F------MTRLF--S-S-----K-----S-----------S-----G-------------------------------------KS---S-------S---------G-----SSKTG------KS-GA--GK-RR-----------------------
>Meleagris_gallopavo@XP_003206584
---------------------------------------------------------------------------------------------------------------------------------------------------------------------------------------------------------------------------------------------------------------------------------------------------XTDG-SFVVHD-VPSGSYVVEVISPAHKFEP---VRVDI---------T--S---------------K---GKMR---------------------A--R-------Y---V--------N----Y-I-K-------TS-EV--V-R--------------------L-PY-P----LQMKSSG----PPSYFI-KRESWGWTDFLMNPMVVM-----MVLPLLIFVLLPKVVN-T-SD--PDMRREMEQ--S-MN---ML-N----S-N-HELP------D--VSE-F------MTRLF--S-S-----K-----S-----------S-----S-------------------------------------KS---G-------G---------S-----SSKAG------KS-SS--GK-RR-----------------------
>Eucidaris_tribuloides@CT01120409.H1.1
------------------------------------------------------------------------------------------------------------------------------------------------------------M----E---------------------T--------F-M-IE-----GKV-SV---P--G-------------------------VKP----T----EWL---P-L--TK----VLVD--G--G-Q----HVGFLKSDG-SFEVND-IPTGSYVLEITHPKYLFEP---TRIDI---------S--A---------------R---GKIR---------------------A--R-------K---V--------N----N-V-D-------SK-SV--I-T--------------------T-PY-P----LRIRTKG----PANYFQ-KREEFKVTDVFKNPMVIM-----MVLPVVFIVILPQLVN-T-QD--PEIQKEMQN----MN---LM-S----Q-N-KDLP------D--LSE-M------ATSFF--G-G-----E-----V-----------L-----A-------------------------------------QK---K---------------------------------------------------------------------
>Halocynthia_roretzi@CT01120409.H1.1
--------------------------------------------------------------------------------------------------------------------------------------------------------------------------------------------------K-VT-----GKV-VI---P--P-------------------------DPN----Q----DWV---S-A--VQ----ILLD--G--G-L----YRGYLRTDG-IFNIYN-VPAGSYVLEVVSPKYVFEP---ARIDI---------T--S---------------K---GSIR---------------------A--R-------K---L--------N----Y-L-K-------PG-HV--S-L--------------------L-RY-P----LDMKPVA----IAKYFQ-TREKFSIIDMLKSPMVLM-----MVLPLVMLVILPKMIN-T-ND--PELKKEMEQ--S-LN---ML-N----PNQ-STMP------D--MSE-Y------LSNLF----------S-----G-----------G-----Q-------------------------------------SA---K-------A---------I-----KAKES------R----------------------------------
>Lytechinus_variegatus@CT01120409.H1.1
------------------------------------------------------------------------------------------------------------------------------------------------------------M----A---------------------T--------F-K-IE-----GKV-SV---P--G-------------------------VKP----A----DWV---P-L--AK----VLVD--G--G-Q----FVGFVRSDG-TFEVHD-IPTGSYVVEIAHPKYMFEA---TRIDI---------S--A---------------R---GKIR---------------------A--R-------R---V--------N----N-V-D-------SK-SV--I-Q--------------------V-TY-P----LRLRSKG----LAGYFQ-KREEFRIVDVLKNPMVLM-----MVLPVVFIVILPKLVN-T-QD--PELQKEMQN----MN---LM-N----Q-K-QDLP------D--LSE-M------ATSFF--G-G-----G-----S-----------S-----A-------------------------------------QK---K-------S---------K-----DKAIK------AK-RK------------------------------
>Sarcophilus_harrisii@XP_003756012
---------------MAAVQ-WGL-V----SV----L---L---------L-L---L----PA--S----S-Q---------G----S-----------E----------G-A------G--------A-A---S------E--G--P--G-----G----S-----GS--G---VGE-----R--------F-K-IE-----GRA-VV---P--G-------------------------VKP----Q----DWI---A-G--AR----VLVD--G--E-E----HVGFLKTDG-SFVVHD-IPSGSYVVEVISPAYRFDP---VRVDI---------T--S---------------K---GKMR---------------------A--R-------Y---V--------N----Y-I-K-------TS-EV--V-R--------------------L-PY-P----LQMKSSG----PPSYFI-KRESWGWTDFLMNPMVMM-----MVLPLLIFVLLPKVVN-T-SD--PDMRREMEQ--S-MN---ML-N----S-N-HELP------D--VSE-F------MTRLF--S-S-----K-----S-----------S-----S-------------------------------------KS---S-------S---------G-----SSKTG------KS-GA--GK-RR-----------------------
>Oreochromis_niloticus@XP_003446317
---------------MWHRE-RIP-LL---LA----F---V---------Q-S---V----LV--V----G-W---------C----F-----------T----------E-M------E--------A-G---P------G--A--A--M-----S----T---Q-----T---NGD-----R--------F-K-IE-----GRA-IV---P--G-------------------------VKT----Q----DWV---S-T--AR----VLVD--G--E-E----HVGFLRTDG-SFAVND-VPSGSYVVEVVTPTYRFDP---VRVDI---------T--S---------------K---GKMR---------------------A--R-------L---V--------N----Y-I-K-------TS-EV--I-R--------------------Q-PY-P----LQIRSSG----PHSYFM-KRETWGWTDFLMNPMVMM-----MVLPLLIIVLLPKVVN-T-ND--PEMRKEMEQ--S-MN---ML-N----P-N-PELP------D--VSE-L------MTKLF--S-G-----S-----K-----------G-----S-------------------------------------SK---A-------G---------S-----SSKGT------R--PA--AK-RR-----------------------
>Clavelina_lepadiformis@CT01130511.H1.1
----------------------------------------------------------------------------------------------------------------------------------------------------------------------------------------------------VE-----GKV-YL---P--A--------------------------------D----QHL---A-D--TR----VILD--D--G-E----YRGFIKVDG-SFVVHN-VPTGSYVLEVLSPTYLFEP---IRIDV---------S--A---------------K---GNIR---------------------A--R-------R---L--------N----N-L-K-------PS-AV--A-Q--------------------V-RY-P----LEMKAVA----LAKYFQ-AREKFSIFDMLKNPMVLM-----MVLPLLVFAVLPKLVN-T-SD--PEVRKEMEE--S-MK---MF-N----Q-N-SSMP------D--AAE-F------MSNLF----------G-----S-----------G-----S-------------------------------------NK-------------------------------------------------------------------------
>Salpa_fusiformis@Sfus19010.H1.1
--------------------------------------------------------M----KL--L----I-C--------------L-----------L----------L-F------T--------L-S---T------V--------Q-----S----Y--------------------------------R-VE-----GRV-RA---P--Y--------------------------------G----SEL---T-K--MK----VVLD--D--G-S----HVGFVRPDG-HFTIHN-VPRGSYIAQAVSTSLVFEP---VRVEI---------T--S---------------K---GAIR---------------------A--R-------K---L--------S----H-L-R-------PS-AV--T-I--------------------V-KY-P----LDFNAVG----PPRYFQ-QREKFSIFDLLKNPYVLT-----MVLPILVLAVLPKMVN-S-QD--PEIRKEMEE--S-MK---MF-N----PNQ-SQMP------D--MSD-V------FTKWF----------G-----N-----------D-----N-------------------------------------PS---AKKQLKAGT---------A-----TRGSK-----------------------------------------
>Anas_platyrhynchos@EOB08482
-------------------------------------------------------------------------------------------------------------------------------------------------------------------------------------------------------------------------------------------------------------------------------------------------FFRTDG-SFVVHD-VPSGSYVVEVVSPAHKFEP---VRVDI---------T--S---------------K---GKMR---------------------A--R-------Y---V--------N----Y-I-K-------TS-EV--V-R--------------------L-PY-P----LQMKSSG----PPSYFI-KRESWGWTDFLMNPMVVM-----MVLPLLIFVLLPKVVN-T-SD--PDMRREMEQ--S-MN---ML-N----S-N-HELP------D--VSE-F------MTRLF--S-S-----K-----S-----------S-----S-------------------------------------KS---G-------S---------S-----SSKAG------KS-SS--GK-RR-----------------------
>Chelonia_mydas@EMP26769
---------------------------------------------------------------------------------------------------------------------------------------------------------------------------------------------------------------------------------------------------------------------------------------------------XTDG-SFVVHD-IPSGSYVVEVISPAYRFEP---VRVDI---------T--S---------------K---GKMR---------------------A--R-------Y---V--------N----Y-I-K-------TS-EV--V-R--------------------L-PY-P----LQMKSSG----PPSYFI-KRESWGWTDFLMNPMVMM-----MVLPLLIFVLLPKVVN-T-SD--PDMRREMEQ--S-MN---ML-N----S-N-HELP------D--VSE-F------MTRLF--S-S-----K-----S-----------S-----S-------------------------------------KS---G-------S---------G-----SSKAG------KS-GA--GK-RXXX---------------------
>Columba_livia@EMC83807
-------------------------------------------------------------------------------------------------------------------------------------------------------------------------------------------------------------------------------------------------------------------------------------------------FFRTDG-SFVVHD-VPSGSYVVEVISPAHKFEP---VRVDI---------T--S---------------K---GKMR---------------------A--R-------Y---V--------N----Y-I-K-------TS-EV--V-R--------------------L-PY-P----LQMKSSG----PPSYFI-KRESWGWTDFLMNPMVMM-----MVLPLLIFVLLPKVVN-T-SD--PDMRREMEQ--S-MN---ML-N----S-N-HELP------D--VSE-F------MTRLF--S-S-----K-----S-----------S-----S-------------------------------------KS---G-------S---------S-----SSKAG------KS-SS--GK-RR-----------------------
>Botryllus_schlosseri@CT02131028.H1.1
--------------------------------------------------------------------------------------------------------------------------------L-F---F------VG-F--L--L-----H----YSPGTSY--------------------------K-ID-----GRV-IL---P--P-------------------------DSG----R----RLT---N-E--LQ----ILVD--G--G-R----HKGFLRTDG-TFSVYN-VPTGSYVVEVVSAKYVFEP---IRVDI---------S--A---------------K---GNAR---------------------A--R-------K---L--------N----H-L-K-------PS-QV--S-L--------------------L-KY-P----LEMKPVS----FAQYFQ-VREKFSIIDMLKSPMVLM-----MVLPLLMLVVLPKMMN-M-ND--PEFKKEMEQ--S-MN---ML-N----TGQ-SGF-------D--LSE-T------MSNLF----------G-----G-----------G-----Q-------------------------------------T----K-------K---------V-----KAKDK------K----------------------------------
>Alligator_sinensis@XM_006018530.H1.1
-----------------------------------------------------------------------------------------------------------------------------------------------------------------------------------------------------------------------G-------------------------IKP----Q----DWI---A-A--AR----VLVD--G--E-E----HVGFLKTDG-SFVVHD-IPSGSYVVEVISPAYKFEP---VRVDI---------T--S---------------K---GKMR---------------------A--R-------Y---V--------N----Y-I-K-------TS-EV--V-R--------------------L-PY-P----LQMKSSG----PPSYFI-KRESWGWTDFLMNPMVMM-----MVLPLLIFVLLPKVVN-T-SD--PDMRREMEQ--S-MN---ML-N----S-N-HELP------D--VSE-F------MTRLF--S-S-----K-----S-----------S-----G-------------------------------------KS---G-------S---------G-----GSKAG------KS-GP--GK-RR-----------------------
>Ambystoma_mexicanum@CT01131213.H1.1
---------------------LML-RAGAAPA----S---L---------L-L---L----AL--L----G-A---------A----R-----------AFEP-------D-F------S--------S-L---S------P--G-----G-----S----E---------------------R--------F-R-IE-----GRA-VV---P--G-------------------------VRP----Q----DWI---G-S--AR----VLVE--G--E-E----YVGFIRTDG-SFVVHD-VPSGSYVLEIVSPAHRFEP---LRVDI---------T--S---------------K---GKMR---------------------A--R-------F---V--------N----Y-I-K-------TS-EV--V-R--------------------L-PY-P----LQMKSSG----PPSYFI-KRESWGWTDFLMNPMVMM-----MALPLLIFVLLPKVVN-T-SD--PDMRREMEQ--S-MN---ML-N----S-N-PELP------D--VSE-F------MTRLF--T-S-----K-----S-----------S-----S-------------------------------------KS---S-----------------S-----NKVSK------SG--P--GK-RR-----------------------
>Caiman_crocodilus@Contig8292.H1.1
---------------------------------------------------------------------------------------------------G----------S-E------A--------A-A---G------A--G--P--G-----E----A---PGGASPG---PGE-----R--------F-K-IE-----GRA-VV---P--G-------------------------VKP----Q----DWI---A-A--AR----VLVD--G--E-E----HVGFLKTDG-SFVVHD-IPSGSYVVEVISPAYKFEP---VRVDI---------T--S---------------K---GKMR---------------------A--R-------Y---V--------N----Y-I-K-------TS-EV--V-R--------------------L-PY-P----LQMKSSG----P------------------------------------------------SD--PDMRREMEQ--S-MN---ML-N----S-N-HELP------D--VSE-F------MTRLF--S-S-----K-----S-----------S-----G-------------------------------------KS---G-------S---------G-----GSK-------------------------------------------
>Caretta_caretta@Contig8665.H1.1
-----------------------------------------------------------------------------------------------------------------------------------------------------------------------------------------------------------GRA-VV---P--G-------------------------VKP----Q----DWI---A-A--AR----VLVD--G--E-E----HVGFLKTDG-SFVVHD-IPSGSYVVEVISPAYRFEP---VRVDI---------T--S---------------K---GKMR---------------------A--R-------Y---V--------N----Y-I-K-------TS-EV--V-R--------------------L-PY-P----LQMKSSG----PPSYFI-KRESWGWTDFLMNPMVMM-----MVLPLLIFVLLPKVVN-T-SD--PDMRREMEQ--S-MN---ML-N----S-N-HELP------D--VSE-F------MTRL----------------------------------------------------------------------------------------------------------------------------------------------------
>Chelonoidis_nigra@Contig22596.H1.1
----------------------------------------------------------------------------------------------------------------------------------------------------------------------------------------------------------------------------------------------------------------------------------------------------------------------------------------------------------------------------------------------------------------------------------------------------------------------------PY-P----LQMKSSG----PPSYFI-KRESWGWTDFLMNPMVMM-----MVLPLLIFVLLPKVVN-T-SD--PDMRREMEQ--S-MN---ML-N----S-N-HELP------D--VSE-F------MTRLF--S-S-----K-----S-----------S-----S-------------------------------------KS---G-------S---------G-----SSKTG------KS-GA--GK-RR-----------------------
>Chrysemys_picta_bellii@CT01131213.H1.1
---------------MAAWP-GPL-H----SV----L---L---------L-L---V----AS--V----L-P---------G----G-----------S----------W-G------S--------E-A---G------E--S--P--G-----G----P-----GP--G-----E-----R--------F-K-IE-----GRA-VV---P--G-------------------------VKP----Q----DWI---A-A--AR----VLVD--G--E-E----HVGFLKTDG-SFVVHD-IPSGSYVVEVISPAYRFEP---VRVDI---------T--S---------------K---GKMR---------------------A--R-------Y---V--------N----Y-I-K-------TS-EV--V-R--------------------L-PY-P----LQMKSSG----PPSYFI-KRESWGWTDFLMNPMVMM-----MVLPLLIFVLLPKVVN-T-SD--PDMRREMEQ--S-MN---ML-N----S-N-HELP------D--VSE-F------MTRLF--S-S-----K-----S-----------S-----S-------------------------------------KS---G-------S---------G-----SSKTG------KS-GA--GK-RR-----------------------
>Crocodylus_niloticus@toto8164.H1.1
----------------------------------------------------------------------------------------------------------------------------------------------------------------------------------------------------------------------------------------------------------------------------------------------------TDG-SFVVHD-IPSGSYVVEVISPAYKFEP---VRVDI---------T--S---------------K---GKMR---------------------A--R-------Y---V--------N----Y-I-K-------TS-EV--V-R--------------------L-PY-P----LQMKSSG----PPSYFI-KRESWGWTDFLMNPMVMM-----MVLPLLIFVLLPKVVN-T-SD--PDMRREMEQ--S-MN---ML-N----S-N-HELP------D--VSE-F------MTRLF--S-S-----K-----S-----------S-----G-------------------------------------KS---G-------S---------G-----GSKAG------KS-GP--GK-RR-----------------------
>Crotalus_adamanteus@Cada19161.H1.1
--------------------------------------------------------------------------------------------------------------------------------------------------------------------------------------------------------------------------------------------------------------WI---A-G--GR----VLVD--G--E-E----HVGFLKTDG-SFVVHD-IPSGSYVVEVISPAYKFEP---VRVDI---------T--S---------------R---GKMR---------------------A--R-------Y---V--------N----Y-I-K-------TS-EV--V-R--------------------L-PY-P----LQMKSSG----PPSYFI-KRESWGWTDFLMNPMVLM-----MILPLLIFVLLPKVVN-T-SD--PDMRREMEQ--S-MN---ML-N----S-N-HELP------D--VSE-F------MTRLF--S-S-----K-----S-----------S-----S-------------------------------------KS---T-------G---------S-----SSKIG------KS-GA--GK-RR-----------------------
>Cyclorana_alboguttata@Calb3669.H1.1
------------------------------------S---L---------L-F---L----PL--L----T-L---------S----R-----------A----------D-T------E--------V-L---S------------S--G-----S----E---------------------K--------F-K-VE-----GRA-VV---P--G-------------------------VRP----Q----DWV---S-G--AR----VLVD--G--E-E----HVGFLRTDG-SFMVHD-VPPGSYVVEVVSPAYRFEP---ARVDI---------T--S---------------K---GKMR---------------------A--R-------Y---V--------N----H-I-K-------TS-EX--X-X--------------------L-PY-P----LQMKSSG----PPSYFI-KRETWGWTDFLMNPMVMM-----MVLPLLIFVLLPKVVN-T-SD--PEMRREMEQ--S-MN---ML-N----S-N-PELP------D--VSE-F------MTRLF--T-S-----K-----S-----------S-----S-------------------------------------KS---S-----------------S-----GSKSG------KS-GV--GK-RR-----------------------
>Elaphe_guttata@toto1819.H1.1
---------------MAAGL-FGL-L-----G----T---V---------F-F---L----AA--T----F-QFP-------S----R-----------S----------W-A------S--------E-T---P------G--G--G--G-----G----D-----AL--G---AGE-----R--------F-K-IE-----GRA-VV---P--G-------------------------VKP----Q----DWI---A-G--AR----VLVD--G--E-E----HVGFLKTDG-SFVVHD-IPSGSYVVEVISPAYKFEP---VRVDI---------T--S---------------R---GKMR---------------------A--R-------Y---V--------N----Y-I-K-------TS-EV--V-R--------------------L-PY-P----LQMKSSG----PPSYFI-KRESWGWTDFLMNPMVMM-----MILPLLIFVLLPKVVN-T-SD--PDMRREMEQ--S-MN---ML-N----S-N-HEL-----------------------------------------------------------------------------------------------------------------------------------------------------------------------------
>Emys_orbicularis@Contig1372.H1.1
----------------------------------------------------------------------------------------------------------------------------------------------------------------------------------------------------------------V---P--G-------------------------VKP----Q----DWI---A-A--AR----VLVD--G--E-E----HVGFLKTDG-SFVVHD-IPSGSYVVEVISPAYRFEP---VRVDI---------T--S---------------K---GKMR---------------------A--R-------Y---V--------N----Y-I-K-------TS-EV--V-R--------------------L-PY-P----LQMKSSG----PPSYFI-KRESWGWTDFLMNPMVMM-----MVLPLLIFVLLPKVVN-T-SD--PDMRREMEQ--S-MN---ML-N----S-N-HELP------D--VSE-F------MTRLF--S-S-----K-----S-----------S-----S-------------------------------------KS---G-------S---------G-----SSKTG------KS-GA--GK-RR-----------------------
>Eublepharis_macularius@Emac4032.H1.1
---------------MAAGPCSLP-L-----A----L---L---------L-L---L----AS--L----L-P---------T----S-----------S----------W-A------S--------D-A---A------G--G--G-------------E-----AP--G---SGE-----R--------F-K-IE-----GRA-VV---P--G-------------------------VKP----Q----DWI---A-G--GR----VLVD--G--E-E----HVGFLKTDG-SFVVHD-IPSGSYVVEVISPAYKFEP---VRVDI---------T--S---------------K---GKMR---------------------A--R-------Y---V--------N----Y-I-K-------TS-EV--V-R--------------------L-PY-P----LQMKSSG----PPSYFI-KRESWGWTDFLMNPMVMM-----MILPLLIFVLLPKVVN-T-SD--PDMRREMEQ--S-MN---ML-N----S-N-HELP------D--VSE-F------MTRLF--S-S-----K-----S-----------S-----S-------------------------------------KS---S-------S---------G-----SSKTG------KS-GA--GK-RR-----------------------
>Lampropholis_coggeri@CT01131213.H1.1
------------------------------VL----L---L---------L-L--------PG--I----L-G---------A----A-----------E----------G-PVG----G--------G-A---G------E--A--L--G-----G----V-----GG--G----GE-----R--------F-R-IE-----GRA-VV---P--G-------------------------LKP----Q----DWV---A-A--AR----VLVD--G--E-E----HVGFLKTDG-SFVVHD-IPSGSYVVEVISPAYKFEP---VRVDI---------T--S---------------K---GKMR---------------------A--R-------Y---V--------N----Y-I-K-------TS-EV--V-R--------------------L-PY-P----LQMKSSG----PPSYFI-KRESWGWTDFLMNPMVMM-----MILPLLIFVLLPKVVN-T-SD--PDMRREMEQ--S-MN---ML-N----S-N-HELP------D--VSE-F------MTRLF--S-S-----K-----S-----------S-----G-------------------------------------KS---T-------G---------S-----SSKAG------KS-GA--GK-RR-----------------------
>Latimeria_menadoensis@GAPS01014533.H1.1
---------------------------------------------------------------------------------------------------C----------G-A------S--------E-L---E------T--G--G--G-----G----N--------------GD-----R--------F-K-VE-----GRA-VV---P--G-------------------------VKP----Q----DWI---S-T--AR----ILVD--G--E-E----YVGFFKTDG-SFAVHD-VPSGSYVVEVVSPAYKFEP---VRVDI---------T--S---------------K---GKMR---------------------A--R-------M---V--------N----Y-I-K-------AS-EV--V-R--------------------L-PY-P----LQLRSSG----PPSYFL-KRETWGWTDFLMNPMVMM-----MVLPLLIIVLLPKVVN-T-ND--PEVRREMEQ--S-MN---ML-N----P-N-HELP------D--VSE-F------MTKLF--S-S-----K-----T-----------S-----S-------------------------------------KS---G-------G---------------SSKAS------KS-GA--LK-RR-----------------------
>Notophthalmus_viridescens@Nvir4259.H1.1
--------------------------------------------------------------------------------------------------------------------------------------------------------------------------------------------------------------------------------------------------------Q----DWI---G-T--AR----VLVE--G--E-E----YVGFVRTDG-SFVVHD-VPSGSYVVEVVSPAYRFEP---LRVDI---------T--S---------------K---GKMR---------------------A--R-------F---V--------N----Y-I-K-------TS-EV--V-R--------------------L-PY-P----LQMKSSG----PPSYFI-KRESWGWTDFLMNPMVMM-----MVLPLLIFVLLPKVVN-T-SD--PEMRREMEQ--S-MN---ML-N----S-N-PEFP------D--VSE-Y------ITRLF--T-S-----K-----P-----------S-----S-------------------------------------KS---S-------S---------S-----SNKVS------KS-GP--GX-RR-----------------------
>Pelodiscus_sinensis@toto2943.H1.1
----------------------------------------------------------------------------------------------------------------------------------------------------------------------------------------------------------------------------------------------------------------------------------------------------TDG-SFVVHD-IPSGSYVVEVISPAYRFEP---VRVDI---------T--S---------------K---GKMR---------------------A--R-------Y---V--------N----Y-I-K-------TS-EV--V-R--------------------L-PY-P----LQMKSSG----PPSYFI-KRESWGWTDFLMNPMVMM-----MVLPLLIFVLLPKVVN-T-SD--PDMRREMEQ--S-MN---ML-N----S-N-HELP------D--VSE-F------MTRLF--S-S-----K-----S-----------S-----S-------------------------------------KS---G-------S---------G-----SSKAG------KS-GA--GK-R------------------------
>Phrynops_hilarii@Contig42707.H1.1
--------------------------------------------------------------------------------------------------------------------------------------------------------------------------------GE-----R--------F-K-IE-----GRA-VV---P--G-------------------------VKP----Q----DWI---A-G--AR----VLVD--G--E-E----HVGFLKTDG-SFVVHD-IPSGSYVVEVISPAYRFEP---VRVDI---------T--S---------------K---GKMR---------------------A--R-------Y---V--------N----Y-I-K-------TS-EV--V-R--------------------L-PY-P----LQMKSSG----PPSYFI-KRESWGWTDFLMNPMVMM-----MVLPLLIFVLLPKVVN-T-SD--PDMRREMEQ--S-MN---ML-N----S-N-HELP------D--VSE-F------MTRLF--S-S-----K-----S-----------S-----S-------------------------------------KS---G-------S---------G-----SSKAG------KS-GV--GK-RR-----------------------
>Podarcis_sp.@Contig4350.H1.1
--------------------------------------------------------------------------------------------------------------------------------------------------------------------------------------------------------------------------------------------------------------------------------VD--G--E-E----HVGFLKTDG-SFVVHD-VPSGSYVVEVISPAYKFEP---VRVDI---------T--S---------------K---GKMR---------------------A--R-------F---V--------N----Y-I-K-------TS-EV--V-R--------------------L-PY-P----LQMKSSG----PPSYFI-KRESWGWTDFLMNPMVMM-----MILPLLIFVLLPKVVN-T-SD--PDMRREMEQ--S-MN---ML-N----------------------------------------------------------------------------------------------------------------------------------------------------------------------------------------
>Pogona_vitticeps@CT01131213.H1.1
---------------MATWP-GT---------------------------V-L---L----AC--L----L-T---------V----S-----------S----------R-A------S--------E-V----------G--G--G--S-----G----E-----AV--G---AGE-----R--------F-K-IE-----GRA-VV---P--G-------------------------VKP----Q----DWI---A-G--AR----VLVD--G--E-E----HVGFLKTDG-SFVVHD-IPSGSYVVEVISPAYKFEP---VRVDI---------T--S---------------K---GKMR---------------------A--R-------Y---V--------N----Y-I-K-------TS-EV--V-R--------------------L-PY-P----LQMKSSG----PPSYFI-KRESWGWTDFLMNPMVMM-----MILPLLIFVLLPKVVN-T-SD--PDMRREMEQ--S-MN---ML-N----S-N-HELP------D--VSE-F------MTRLF--S-S-----K-----S-----------S-----S-------------------------------------KS---S-------G---------G-----SSKAG------KS-GV--GK-RR-----------------------
>Protopterus_annectens@CT01131213.H1.1
-------------------------------L----F---L---------I-F---C----CV--K----A-S---------D----S-----------D----------L-G------S--------S-F---S------L--S--S--G-----N-------------------GD-----R--------F-K-IE-----GRA-IV---P--G-------------------------VKP----L----DWIF--Q-L--AR----VLVE--G--E-E----HIGFLKTDG-GFTVHD-VPSGSYVVEIVSPLYRFDP---VRVDI---------T--S---------------K---GKIR---------------------A--R-------I---V--------N----Y-I-K-------AS-EV--V-R--------------------Q-PY-P----LQMRSSG----PPSYFL-KRETWGWTDFLMNPMVLM-----MVLPLLIIVLLPKVVN-T-ND--PEVRREMEQ--S-MT---ML-N----P-N-HELP------D--VSE-F------MTKLF--S-S-----K-----S-----------S-----S-------------------------------------KS---G-------S---------------SSKAS------KR-DV--VK-RR-----------------------
>Ptychodera_flava@Pfla134016.H1.1
-----------------------------MLP----R---L---------V-L---L----LCG-L----N-I---------N----L-----------I----------F-A------E--------D-E---P------Q--S-----------E----E---------------------T--------Y-K-IE-----GRV-SV---S--G-------------------------AKA----Q----EWL---P-G--TR----ILVD--G--G-Q----YIGFLKSDG-SFTVNN-VPSGSYVVEVSNPTYAFEP---ARVDI---------T--S---------------K---GKIR---------------------A--R-------K---I--------N----F-L-Q-------IT-SV--I-S--------------------M-NY-P----LRFKAKG----QIKYFQ-KREQWKVTDFLMNPMVLM-----MVLPLLLLFVLPKMMN-T-QD--PEVQKEMQS--S-MN---ML-T----P-K-QDLP------D--VSEVL------TGWLF--S-G----------------------------------------------------------------------------------------------------------------------------------------------
>Python_regius@CT01131213.H1.1
---------------MAAGPLGLL-G-----V----V---L---------M-L---V----AV--F----Q-FP--------S----R-----------S----------G-A------S--------E-T---T------G--G--G--S-----G----D-----AL--G---AGE-----R--------F-K-IE-----GRA-VV---P--G-------------------------VKP----Q----DWI---A-G--AR----VLVD--G--E-E----HVGFLKTDG-SFVVHD-IPSGSYVVEVISPAYKFEP---VRVDI---------T--S---------------R---GKMR---------------------A--R-------Y---V--------N----Y-I-K-------TS-EV--V-R--------------------L-PY-P----LQMKSSG----PPSYFI-KRESWGWTDFLMNPMVMM-----MILPLLIFVLLPKVVN-T-SD--PDMRREMEQ--S-MN---ML-N----S-N-HELP------D--VSE-F------MTRLF--S-S-----K-----S-----------S-----S-------------------------------------KS---T-------G---------S-----SSKTG------KS-GA--GK-RR-----------------------
>Rana_chensinensis@Rche18642.H1.1
----------------------------WGGL----V---L-----------L---C----AF--S----S-L---------C----T-----------A----------D-L------E--------T-L---S------T--G--A--GFG---G----D---------------------K--------F-K-VE-----GXA-SV---P--G-------------------------VRX----Q----EWV---X-R--AR----VLVD--G--E-D----YIGFLRMDG-SFMVHD-VPPGSYVVEVVSPAYRFEP---VRVDI---------T--S---------------K---GKMR---------------------A--R-------Y---V--------N----H-I-K-------TT-EV--L-R--------------------L-PY-P----LQMKSSG----PPSYFI-KRETWGWTDFLMNPMVMM-----MVLPLLIFVLLPKVVN-T-SD--PEMRREMEQ--S-MN---ML-N----S-----------------------------------------------------------------------------------------------------------------------------------------------------------------------------------
>Scyliorhinus_canicula@toto23724.H1.1
------------------------------SR----L---L---------C-L---L----VL--A----L-R--------------------------L----------A-A------G--------F-E---T------E--G--G--A-----G--------------------E-----R--------F-K-IE-----GRA-VV---P--G-------------------------FRP----Q----DWI---H-T--AR----VLVE--G--E-E----HVGFFKTDG-TFTVND-VPSGSYVVEIVSAAYHFEP---VRVDI---------T--S---------------K---GKIR---------------------A--R-------H---V--------N----Y-L-K-------AS-EV--I-R--------------------L-PY-P----IQIKSSG----PPPYFL-RRETWGWTDFLMNPMVMM-----MVLPLLIILLLPKVVN-T-ND--PDMRREMEQ--S-MN---ML-N----P-N-HELP------D--VSE-F------MTRLF--S-S-----K-----------------S-----S-------------------------------------KS---G-------S---------G------SKAG------KS-G-------------------------------
>Sphenodon_punctatus@toto1524.H1.1
---------------MAACL-SGL-F----WA----L---L---------L-LTALL----PG--H----S-R---------G----S-----------E----------A-A------G--------G-A---G------E--S--P--G------------------------TGE-----R--------F-K-IE-----GRA-VV---P--G-------------------------VKP----Q----DWI---A-G--AR----VLVD--G--E-D----HVGFLKTDG-SFVVHD-IPSGSYVVEVISPAYRFEP---VRVDI---------T--S---------------K---GKMR---------------------A--R-------Y---V--------N----Y-I-K-------TS-EV--V-R--------------------L-PY-P----LQMKSSG----PPSYFI-KRESWGWTDFLMNPMVMM-----MVLPLLIFVLLPKVVN-T-SD--PDMRREMEQ--S-MN---ML-N----S-N-HELP------D--VSE-F------MTRLF--S-S-----K-----S-----------S-----S-------------------------------------KS---G-------G---------G-----SSKAG------KS-GA--GK-RR-----------------------
>Trachemys_scripta@CT01131213.H1.1
---------------MAAWP-GPL-H----SV----L---L---------L-L---V----AS--V----L-P---------G----G-----------S----------W-G------S--------E-A---G------E--S--P--G-----G----P-----GP--G-----E-----R--------F-K-IE-----GRA-VV---P--G-------------------------VKP----Q----DWI---A-A--AR----VLVD--G--E-E----HVGFLKTDG-SFVVHD-IPSGSYVVEVISPAYRFEP---VRVDI---------T--S---------------K---GKMR---------------------A--R-------Y---V--------N----Y-I-K-------TS-EV--V-R--------------------L-PY-P----LQMKSSG----PPSYFI-KRESWGWTDFLMNPMVMM-----MVLPLLIFVLLPKVVN-T-SD--PDMRREMEQ--S-MN---ML-N----S-N-HELP------D--VSE-F------MTRLF--S-S-----K-----S-----------S-----S-------------------------------------KS---G-------S---------G-----SSKTG------KS-GA--GK-RR-----------------------
