# Supplementary material for: A phylogenomic framework and timescale for comparative studies of tunicates
Source: BMC Biol. 2018 Apr 13;16:39. doi: 10.1186/s12915-018-0499-2 (PMC5899321; doi:10.1186/s12915-018-0499-2)
Supplement: Supplementary file 4 — Supporting data. Transcriptome assemblies, alignments, and trees. (ZIP 38502 kb) [file 12915_2018_499_MOESM4_ESM.zip › 12915_2018_499_MOESM4_ESM/12915_2018_499 (Delsuc) Files Updated 23-03-2018/tribe1381-A.fasta]

>Oikopleura_dioica@CT05080831.H1.1
--------------------------------------------------------------------------------------------------------------------------------------------------------------------------------M-P--YA-----N----------QPIVR-I--E------E--------I--------------------------------------KD--E-N---CK--FSIENTDLSV-ANALRRVWLAEVPVLAIDWIRIEE---------------------------------------------NTT-VLIDEFLAHRLALIPLH-C----------------E------------------E-V----------V-D----K------------------------------------------------------------M---Q----Y---I----R---D------------C-S-CD------NF----------------------------------C--ND--------C------T---VEFT-LD-V----T-------C---------------------------D------T------------------------D----------------------------------------------A----T-------------------------------------------------------------------------------------------------------------R--------T-V----------TT-----A----D-----L---------I---------------------------------------------------------------------S---GN-------P------------------------------------S--------VQP------------------A----------L------G----K-----------S------------------------------------------------D--D---D-Y--------N---------R--------D--S----------------------------------N----Q---------------------------------------IL----IVKL-----RKG-------QTLKLTAHARKGFA---K----EHAKWQP-C--------VIQFEYD-P--D---N--------A-----------------------------------LR----HT---T---Y-----P-KP------EE-------------------------------------------------------------------------------------------------W--P-K-S-------I-Y-------------S---EL----------------E-------------------------------------------------------------D--D------------------------Q-H--------Q--A-----P------------L-----D---PT-GV-----------PT--K---FF--F----------NI--E-S---F------G--F---MR--P--ETIVARG-IQV------------LK----T-------KLSDL-Q--TQ----H-----------Q---------DE--W----S--------------Q---------N-------------A--L-----------------A----------------L--------N------------------------------------------------------------------------------------------------------------------------------------------------------------------------------------------------------------------------------------------------------------------------------------------------------------------------------------------------------------------------------------------------------------------------------
>Homo_sapiens@X17
--------------------------------------------------------------------------------------------------------------------------------------------------------------------------------M-P--YA-----N----------QPTVR-I--T------E--------L--------------------------------------TD--E-N---VK--FIIENTDLAV-ANSIRRVFIAEVPIIAIDWVQIDA---------------------------------------------NSS-VLHDEFIAHRLGLIPLI-S----------------D------------------D-I----------V-D----K------------------------------------------------------------L---Q----Y---S----R---D------------C-T-CE------EF----------------------------------C--PE--------C------S---VEFT-LD-V----R-------C---------------------------N------E------------------------D----------------------------------------------Q----T-------------------------------------------------------------------------------------------------------------R--------H-V----------TS-----R----D-----L---------I---------------------------------------------------------------------S---NS-------P------------------------------------R--------VIP------------------V----------T------S----R-----------N------------------------------------------------R--D---N-D--------P-----N---D--------Y--V----------------------------------E----Q--D-----------------------D------------IL----IVKL-----RKG-------QELRLRAYAKKGFG---K----EHAKWNPTA--------GVAFEYD-P--D---N--------A-----------------------------------LR----HT---V---Y-----P-KP------EE-------------------------------------------------------------------------------------------------W--P-K-S-------E-Y-------------S---EL----------------D-------------------------------------------------------------E--D------------------------ES---------Q--A-----P------------Y-----D---PN-GK-----------PE--R---FY--Y----------NV--E-S---C------G--S---LR--P--ETIVLSA-LSG------------LK----K-------KLSDL-Q--TQ----L-----------S---------HE--I----Q--------------S---------D-------------V--L-----------------T----------------I--------N------------------------------------------------------------------------------------------------------------------------------------------------------------------------------------------------------------------------------------------------------------------------------------------------------------------------------------------------------------------------------------------------------------------------------
>Mus_musculus@EGW12731
--------------------------------------------------------------------------------------------------------------------------------------------------------------------------------M-P--YA-----N----------QPTVR-I--T------E--------L--------------------------------------TE--E-N---VK--FIIENTDLAV-ANSIRRVFIAEVPIIAIDWVQIDA---------------------------------------------NSS-VLHDEFIAHRLGLIPLT-S----------------D------------------D-I----------V-D----K------------------------------------------------------------L---Q----Y---S----R---D------------C-T-CE------EF----------------------------------C--PE--------C------S---VEFT-LD-V----R-------C---------------------------N------E------------------------D----------------------------------------------Q----T-------------------------------------------------------------------------------------------------------------R--------H-V----------TS-----R----D-----L---------I---------------------------------------------------------------------S---NS-------P------------------------------------R--------VIP------------------V----------T------S----R-----------N------------------------------------------------R--D---N-D--------P-----N---D--------Y--V----------------------------------E----Q--D-----------------------D------------IL----IVKL-----RKG-------QELRLRAYAKKGFG---K----EHAKWNPTA--------GVAFEYD-P--D---N--------A-----------------------------------LR----HT---V---Y-----P-KP------EE-------------------------------------------------------------------------------------------------W--P-K-S-------E-Y-------------S---EL----------------D-------------------------------------------------------------E--D------------------------ES---------Q--A-----P------------Y-----D---PN-GK-----------PE--R---FY--Y----------NV--E-S---C------G--S---LR--P--ETIVLSA-LSG------------LK----K-------KLSDL-Q--TQ----L-----------S---------HE--I----Q--------------S---------D-------------V--L-----------------T----------------I--------N------------------------------------------------------------------------------------------------------------------------------------------------------------------------------------------------------------------------------------------------------------------------------------------------------------------------------------------------------------------------------------------------------------------------------
>Bos_taurus@AAI02302
--------------------------------------------------------------------------------------------------------------------------------------------------------------------------------M-P--YA-----N----------QPTVR-I--T------E--------L--------------------------------------TD--E-N---VK--FIIENTDLAV-ANSIRRVFIAEVPIIAIDWVQIDA---------------------------------------------NSS-VLHDEFIAHRLGLIPLT-S----------------D------------------D-I----------V-D----K------------------------------------------------------------L---Q----Y---S----R---D------------C-T-CE------EF----------------------------------C--PE--------C------S---VEFT-LD-V----R-------C---------------------------N------E------------------------D----------------------------------------------Q----T-------------------------------------------------------------------------------------------------------------R--------H-V----------TS-----R----D-----L---------I---------------------------------------------------------------------S---NS-------P------------------------------------R--------VIP------------------V----------T------S----R-----------N------------------------------------------------R--D---N-D--------P-----N---D--------Y--V----------------------------------E----Q--D-----------------------D------------IL----IVKL-----RKG-------QELRLRAYAKKGFG---K----EHAKWNPTA--------GVAFEYD-P--D---N--------A-----------------------------------LR----HT---V---Y-----P-KP------EE-------------------------------------------------------------------------------------------------W--P-K-S-------E-Y-------------S---EL----------------D-------------------------------------------------------------E--D------------------------ES---------Q--A-----P------------Y-----D---PN-GK-----------PE--R---FY--Y----------NV--E-S---C------G--S---LR--P--ETIVLSA-LSG------------LK----K-------KLSDL-Q--TQ----L-----------S---------HE--I----Q--------------S---------D-------------V--L-----------------T----------------I--------N------------------------------------------------------------------------------------------------------------------------------------------------------------------------------------------------------------------------------------------------------------------------------------------------------------------------------------------------------------------------------------------------------------------------------
>Ornithorhynchus_anatinus@XP_001511558
---------------------------------------------------------------------------------------------------------------------------------------------------------------------------------------------------------------------------------------------------------------------------------------------------------------XIDWVQIDA---------------------------------------------NSS-VLHDEFIAHRLGLIPLT-S----------------D------------------D-I----------V-D----K------------------------------------------------------------L---Q----Y---S----R---D------------C-T-CE------EF----------------------------------C--PE--------C------S---VEFT-LD-V----R-------C---------------------------N------E------------------------D----------------------------------------------Q----T-------------------------------------------------------------------------------------------------------------R--------H-V----------TS-----R----D-----L---------I---------------------------------------------------------------------S---NS-------P------------------------------------R--------VIP------------------V----------T------S----R-----------S------------------------------------------------R--D---N-D--------P-----N---D--------Y--V----------------------------------E----Q--D-----------------------D------------IL----IVKL-----RKG-------QELRLRAYAKKGFG---K----EHTKWNPTA--------GVAFEYD-P--D---N--------A-----------------------------------LR----HT---V---Y-----P-KP------EE-------------------------------------------------------------------------------------------------W--P-K-S-------E-Y-------------S---EI----------------D-------------------------------------------------------------E--D------------------------EA---------Q--A-----P------------Y-----D---PN-GK-----------PE--R---FY--Y----------NV--E-S---C------G--S---LR--P--ETIVLSA-LSG------------LK----K-------KLSDL-Q--TQ----L-----------S---------HE--I----Q--------------S---------D-------------V--L-----------------T----------------I--------N------------------------------------------------------------------------------------------------------------------------------------------------------------------------------------------------------------------------------------------------------------------------------------------------------------------------------------------------------------------------------------------------------------------------------
>Monodelphis_domestica@XP_001365715
--------------------------------------------------------------------------------------------------------------------------------------------------------------------------------M-P--YA-----N----------QPTVR-I--T------E--------L--------------------------------------TD--E-N---VK--FIIENTDLAV-ANSIRRVFIAEVPIIAIDWVQIDA---------------------------------------------NSS-VLHDEFIAHRLGLIPLT-S----------------D------------------D-I----------V-D----K------------------------------------------------------------L---Q----Y---S----R---D------------C-T-CE------EF----------------------------------C--PE--------C------S---VEFT-LD-V----R-------C---------------------------N------E------------------------D----------------------------------------------Q----T-------------------------------------------------------------------------------------------------------------R--------H-V----------TS-----R----D-----L---------I---------------------------------------------------------------------S---NT-------P------------------------------------R--------VIP------------------V----------T------S----R-----------S------------------------------------------------R--D---N-D--------P-----S---D--------Y--V----------------------------------E----Q--D-----------------------D------------IL----IVKL-----RKG-------QELRLRAYAKKGFG---K----EHAKWNPTA--------GVAFEYD-P--D---N--------A-----------------------------------LR----HT---V---Y-----P-KP------EE-------------------------------------------------------------------------------------------------W--P-K-S-------E-Y-------------S---EI----------------D-------------------------------------------------------------E--D------------------------EA---------Q--A-----P------------Y-----D---PN-GK-----------PE--R---FY--Y----------NV--E-S---C------G--S---LR--P--ETIVLSA-LSG------------LK----K-------KLSDL-Q--TQ----L-----------T---------HE--I----Q--------------S---------D-------------V--L-----------------T----------------I--------N------------------------------------------------------------------------------------------------------------------------------------------------------------------------------------------------------------------------------------------------------------------------------------------------------------------------------------------------------------------------------------------------------------------------------
>Gallus_gallus@XP_414001
--------------------------------------------------------------------------------------------------------------------------------------------------------------------------------M-P--YA-----N----------QPTVR-I--T------E--------L--------------------------------------TD--E-N---VK--FIIENTDLAV-ANSIRRVFIAEVPIIAIDWVQIDA---------------------------------------------NSS-VLHDEFIAHRLGLIPLT-S----------------D------------------D-I----------V-D----K------------------------------------------------------------M---Q----Y---S----R---D------------C-T-CD------EF----------------------------------C--PE--------C------S---VEFT-LD-V----R-------C---------------------------N------E------------------------D----------------------------------------------Q----T-------------------------------------------------------------------------------------------------------------R--------H-V----------TS-----R----D-----L---------I---------------------------------------------------------------------S---NN-------P------------------------------------R--------VIP------------------V----------T------S----R-----------S------------------------------------------------R--D---N-D--------P-----N---D--------Y--V----------------------------------E----Q--D-----------------------D------------IL----IVKL-----RKG-------QELKLRAYAKKGFG---K----EHAKWNPTA--------GVAFEYD-P--D---N--------A-----------------------------------LR----HT---V---Y-----P-KP------EE-------------------------------------------------------------------------------------------------W--P-K-S-------E-Y-------------S---EI----------------D-------------------------------------------------------------E--E------------------------DA---------Q--A-----P------------Y-----D---PN-GK-----------PE--R---FY--Y----------NV--E-S---C------G--S---LR--P--ETIVLSA-LSG------------LK----K-------KLSDL-Q--TQ----L-----------S---------HE--I----Q--------------S---------D-------------V--L-----------------T----------------I--------N------------------------------------------------------------------------------------------------------------------------------------------------------------------------------------------------------------------------------------------------------------------------------------------------------------------------------------------------------------------------------------------------------------------------------
>Taeniopygia_guttata@ACH44325
--------------------------------------------------------------------------------------------------------------------------------------------------------------------------------M-P--YA-----N----------QPTVR-I--T------E--------L--------------------------------------TD--E-N---VK--FIIENTDLAV-ANSIRRVFIAEVPIIAIDWVQIDA---------------------------------------------NSS-VLHDEFIAHRLGLIPLT-S----------------D------------------D-I----------V-D----K------------------------------------------------------------M---Q----Y---S----R---D------------C-T-CD------EF----------------------------------C--PE--------C------S---VEFT-LD-V----R-------C---------------------------N------E------------------------D----------------------------------------------Q----T-------------------------------------------------------------------------------------------------------------R--------H-V----------TS-----R----D-----L---------I---------------------------------------------------------------------S---NN-------P------------------------------------R--------VIP------------------V----------T------S----R-----------S------------------------------------------------R--D---N-D--------P-----N---D--------Y--V----------------------------------E----Q--D-----------------------D------------IL----IVKL-----RKG-------QELRLRAYAKKGFG---K----EHAKWNPTA--------GVAFEYD-P--D---N--------A-----------------------------------LR----HT---V---Y-----P-KP------EE-------------------------------------------------------------------------------------------------W--P-K-S-------E-Y-------------S---EI----------------D-------------------------------------------------------------D--E------------------------DA---------Q--A-----P------------Y-----D---PN-GK-----------PE--R---FY--Y----------NV--E-S---C------G--S---LR--P--ETIVLSA-LSG------------LK----K-------KLSDL-Q--TQ----L-----------S---------HE--I----Q--------------S---------D-------------V--L-----------------T----------------I--------N------------------------------------------------------------------------------------------------------------------------------------------------------------------------------------------------------------------------------------------------------------------------------------------------------------------------------------------------------------------------------------------------------------------------------
>Xenopus_tropicalis@AAH80362
--------------------------------------------------------------------------------------------------------------------------------------------------------------------------------M-P--YA-----N----------QPTVR-I--T------E--------L--------------------------------------TD--E-N---VK--FIVENTDLAI-ANSIRRVFIAEVPTIAIDWVQIDA---------------------------------------------NSS-VLHDEFIAHRVGLIPLT-S----------------D------------------D-I----------V-D----K------------------------------------------------------------L---Q----Y---S----R---D------------C-T-CD------EF----------------------------------C--PE--------C------S---VEFT-LD-V----R-------C---------------------------N------E------------------------D----------------------------------------------Q----T-------------------------------------------------------------------------------------------------------------R--------H-V----------TS-----R----D-----L---------V---------------------------------------------------------------------S---NN-------L------------------------------------R--------VIP------------------V----------T------S----R-----------S------------------------------------------------R--D---N-D--------P-----N---D--------Y--V----------------------------------E----Q--D-----------------------D------------IL----IVKL-----RKG-------QELRLRAYAKKGFG---K----EHAKWNPTA--------GVAFEYD-P--D---N--------A-----------------------------------LR----HT---V---Y-----P-KP------EE-------------------------------------------------------------------------------------------------W--P-K-S-------E-Y-------------S---EI----------------D-------------------------------------------------------------E--E------------------------EA---------E--A-----P------------Y-----D---PT-GK-----------PE--R---FY--Y----------NV--E-S---C------G--S---LR--P--ETIVLSA-LSG------------LK----K-------KLSDL-Q--TQ----L-----------S---------HE--I----Q--------------S---------D-------------V--L-----------------T----------------I--------N------------------------------------------------------------------------------------------------------------------------------------------------------------------------------------------------------------------------------------------------------------------------------------------------------------------------------------------------------------------------------------------------------------------------------
>Xenopus_laevis@AAH70601
--------------------------------------------------------------------------------------------------------------------------------------------------------------------------------M-P--YA-----N----------QPTVR-L--T------E--------L--------------------------------------TD--E-N---VK--FIVENTDLAI-ANSIRRVFIAEVPTIAIDWVQIDA---------------------------------------------NSS-VLHDEFIAHRVGLIPLT-S----------------D------------------D-I----------V-D----K------------------------------------------------------------L---Q----Y---S----R---D------------C-T-CD------EF----------------------------------C--PE--------C------S---VEFT-LD-V----R-------C---------------------------T------E------------------------D----------------------------------------------Q----T-------------------------------------------------------------------------------------------------------------R--------H-V----------TS-----R----D-----L---------V---------------------------------------------------------------------S---NN-------L------------------------------------R--------VIP------------------V----------T------S----R-----------S------------------------------------------------R--D---N-D--------P-----N---D--------Y--V----------------------------------E----Q--D-----------------------D------------IL----IVKL-----RKG-------QELRLRAYAKKGFG---K----EHAKWNPTA--------GVAFEYD-P--D---N--------A-----------------------------------LR----HT---V---Y-----P-KP------EE-------------------------------------------------------------------------------------------------W--P-K-S-------E-Y-------------S---EI----------------D-------------------------------------------------------------E--E------------------------EA---------Q--A-----P------------Y-----D---PT-GK-----------PE--R---FY--Y----------NV--E-S---C------G--S---LK--P--ETIVLSA-LSG------------LK----K-------KLSDL-Q--TQ----L-----------S---------HE--I----Q--------------S---------D-------------V--L-----------------T----------------I--------N------------------------------------------------------------------------------------------------------------------------------------------------------------------------------------------------------------------------------------------------------------------------------------------------------------------------------------------------------------------------------------------------------------------------------
>Danio_rerio@AAH46047
--------------------------------------------------------------------------------------------------------------------------------------------------------------------------------M-P--YA-----N----------QPTVK-I--T------E--------L--------------------------------------SD--E-N---VK--FVIENTDLAV-ANSIRRVFMSEVPTIAIDWVQIDA---------------------------------------------NSS-VLHDEFVAHRVGLIPLT-S----------------D------------------D-I----------V-D----K------------------------------------------------------------M---Q----Y---S----R---D------------C-T-CD------DF----------------------------------C--PE--------C------S---VELT-LD-V----R-------C---------------------------T------E------------------------D----------------------------------------------Q----T-------------------------------------------------------------------------------------------------------------R--------H-V----------TS-----R----D-----L---------L---------------------------------------------------------------------S---NN-------P------------------------------------R--------VIP------------------V----------T------S----R-----------S------------------------------------------------R--D---N-D--------P-----N---D--------Y--V----------------------------------E----Q--D-----------------------D------------IL----LVKL-----RKG-------QELRLRAYAKKGFG---K----EHAKWNPTA--------GVAFEYD-P--D---N--------A-----------------------------------LR----HT---V---Y-----P-IP------QE-------------------------------------------------------------------------------------------------W--P-K-S-------E-Y-------------S---EI----------------E-------------------------------------------------------------E--D------------------------GV---------Q--A-----Q------------Y-----D---PN-GK-----------PE--R---FY--Y----------NV--E-S---C------G--S---LR--P--ETIVMSA-LAM------------LK----K-------KLSDL-Q--TQ----L-----------S---------HE--I----Q--------------S---------D-------------V--L-----------------T----------------I--------N------------------------------------------------------------------------------------------------------------------------------------------------------------------------------------------------------------------------------------------------------------------------------------------------------------------------------------------------------------------------------------------------------------------------------
>Petromyzon_marinus@CT03080831.H1.1
----------------------------------------------------------------------------------------------------------------------------------------------------------------------------------------------------------------------------------------------------------------------------------------------------------------------------------------------------------------------------------------------------------------------------------------------------------------------------------------------------------------------------------Q---D------------C-T-CD------EF----------------------------------C--AE--------C------S---VELN-LE-V----K-------C---------------------------S------E------------------------D----------------------------------------------Q----T-------------------------------------------------------------------------------------------------------------R--------H-V----------TS-----R----D-----L---------I---------------------------------------------------------------------S---TN-------P------------------------------------R--------VVP------------------V----------------------------------------------------------------------------------------------------------------------------------------------------------------------------------------------D------------IL----IVKL-----RKG-------QELKLRAHAKKGFG---K----EHAKWNPTA--------GVAFEYD-P--D---N--------A-----------------------------------LR----HT---I---F-----P-KP------EE-------------------------------------------------------------------------------------------------W-----------------------------------------------------------------------------------------------------------------------------------------------------------------------------------------------------------------------------------------------------------------------------------------------------------------------------------------------------------------------------------------------------------------------------------------------------------------------------------------------------------------------------------------------------------------------------------------------------------------------------------------------------------------------------------------------------------------------------------------------------------------------------------------------------------------------------------------------------------------------
>Eptatretus_burgeri@CT01080831.H1.1
--------------------------------------------------------------------------------------------------------------------------------------------------------------------------------M-P--YA-----N----------QPTVK-I--T------E--------I--------------------------------------SD--E-N---VK--FVIEDTDLAV-ANALRRVFHAEVPTLAIDWVQIDA---------------------------------------------NSS-VLHDEFIAHRIGLIPLT-S----------------D------------------E-I----------V-E----K------------------------------------------------------------M---Q----F---S----R---D------------C-T-CE------EF----------------------------------C--TE--------C------S---VEFN-ME-V----K-------C---------------------------S------E------------------------D----------------------------------------------Q----T-------------------------------------------------------------------------------------------------------------R--------H-V----------TS-----R----D-----L---------I---------------------------------------------------------------------S---SN-------P------------------------------------R--------VVP------------------M----------T------S----R-----------T------------------------------------------------R--D---D-D--------P-----N---D--------Y--G----------------------------------E----Q--D-----------------------D------------IL----IVKL-----RKG-------QELRLRAFAKKGFG---K----EHAKWNPTA--------GVAFEYD-P--D---N--------A-----------------------------------LR----HT---L---F-----P-KP------EE-------------------------------------------------------------------------------------------------W--P-K-S-------E-Y-------------S---EL----------------D-------------------------------------------------------------E--D------------------------ES---------Q--A-----P------------Y-----D---PS-GV-----------PN--R---FY--F----------NV--E-T---S------G--A---LR--P--ENIVMMA-LGV------------LK----K-------KLSDL-Q--TQ----L-----------S---------HE--I----Q--------------S---------D-------------V--L-----------------T----------------I--------N------------------------------------------------------------------------------------------------------------------------------------------------------------------------------------------------------------------------------------------------------------------------------------------------------------------------------------------------------------------------------------------------------------------------------
>Patiria_pectinifera@X8
--------------------------------------------------------------------------------------------------------------------------------------------------------------------------------M-P--YA-----N----------QPSIA-I--T------E--------L--------------------------------------KE--D-N---VK--FVIEDTDLSV-ANSLRRVFIAETPTLAIDWIQIEA---------------------------------------------NSS-VLHDEFISQRVGLIPLT-S----------------D------------------D-F----------V-D----R------------------------------------------------------------M---N----Y---N----R---D------------C-N-CD------EF----------------------------------C--PE--------C------S---VEFI-LD-V----K-------C---------------------------T------D------------------------D----------------------------------------------Q----T-------------------------------------------------------------------------------------------------------------R--------H-V----------TS-----R----D-----L---------I---------------------------------------------------------------------S---NN-------P------------------------------------K--------VVP------------------V----------T------S----R-----------H------------------------------------------------R--E---D-E--------S-----S---E--------Y--G----------------------------------E----T--D-----------------------D------------IL----IVKL-----RKG-------QELKFHAFARKGFG---K----EHAKWIPTA--------AVAFEYD-P--D---N--------S-----------------------------------FR----HT---V---Y-----P-KP------EE-------------------------------------------------------------------------------------------------W--P-K-S-------E-F-------------T---EL----------------D-------------------------------------------------------------D--E------------------------TP---------E--A-----T------------F-----D---AG-SN-----------PR--K---FW--I----------NV--E-S---C------G--A---LR--P--ENIVLSG-LAV------------LK----K-------KLSDL-Q--TQ----H-----------S---------HE--T----Q--------------S---------E-------------V--L-----------------A----------------I--------N------------------------------------------------------------------------------------------------------------------------------------------------------------------------------------------------------------------------------------------------------------------------------------------------------------------------------------------------------------------------------------------------------------------------------
>Patiria_miniata@CT03100920.H1.1
--------------------------------------------------------------------------------------------------------------------------------------------------------------------------------M-P--YA-----N----------QPSIA-I--T------E--------L--------------------------------------KE--D-N---VK--FVIEDTDLSV-ANSLRRVFIAETPTLAIDWIQIEA---------------------------------------------NSS-VLHDEFISQRVGLIPLT-S----------------D------------------D-F----------V-D----R------------------------------------------------------------M---N----Y---N----R---D------------C-N-CD------EF----------------------------------C--PE--------C------S---VEFI-LD-V----K-------C---------------------------T------D------------------------D----------------------------------------------Q----T-------------------------------------------------------------------------------------------------------------R--------H-V----------TS-----R----D-----L---------I---------------------------------------------------------------------S---NN-------P------------------------------------K--------VVP------------------V----------T------S----R-----------H------------------------------------------------R--E---D-E--------S-----S---E--------Y--G----------------------------------E----T--D-----------------------D------------IL----IVKL-----RKG-------QELKFHAFARKGFG---K----EHAKWIPTA--------AVAFEYD-P--D---N--------S-----------------------------------FR----HT---V---Y-----P-KP------EE-------------------------------------------------------------------------------------------------W--P-K-S-------E-F-------------T---EL----------------D-------------------------------------------------------------D--E------------------------TP---------E--A-----A------------F-----D---AN-SN-----------PR--K---FW--I----------NV--E-S---C------G--A---LR--P--ENIVLSG-LAV------------LK----K-------KLSDL-Q--TQ----H-----------S---------HE--T----Q--------------S---------E-------------V--L-----------------A----------------I--------N------------------------------------------------------------------------------------------------------------------------------------------------------------------------------------------------------------------------------------------------------------------------------------------------------------------------------------------------------------------------------------------------------------------------------
>Strongylocentrotus_purpuratus@XP_001176467
--------------------------------------------------------------------------------------------------------------------------------------------------------------------------------M-P--YA-----N----------QPTIQ-L--T------E--------L--------------------------------------TD--D-N---VK--FIIEDTDLSV-ANSIRRTILAEVPTIAIDWVEIQA---------------------------------------------NSS-VLHDEFISHRVGLIPLT-S----------------D------------------E-V----------V-D----K------------------------------------------------------------L---N----F---N----R---D------------C-G-CE------EF----------------------------------C--SD--------C------S---VELS-LD-V----K-------C---------------------------T------D------------------------D----------------------------------------------Q----T-------------------------------------------------------------------------------------------------------------R--------H-V----------TS-----R----D-----L---------L---------------------------------------------------------------------S---SN-------Q------------------------------------K--------VVP------------------V----------P------S----R-----------N------------------------------------------------Q--E--------------S-----S---D--------Y--G----------------------------------E----V--D-----------------------D------------IL----IVKL-----RKG-------QELRLRAYAKKGFG---K----DHAKWVPTA--------AIAFEYD-P--D---N--------I-----------------------------------MR----HT---V---Y-----P-KP------EE-------------------------------------------------------------------------------------------------W--P-K-S-------E-F-------------T---EV----------------D-------------------------------------------------------------E--D------------------------TA---------Q--G-----K------------F-----D---GD-AV-----------PN--K---FF--F----------NV--E-S---I------G--A---LT--P--ENIVFSG-LSV------------LK----K-------KLSDL-Q--TQ----H-----------S---------HE--A--QAQ--------------A---------E-------------G--L-----------------A----------------I--------N------------------------------------------------------------------------------------------------------------------------------------------------------------------------------------------------------------------------------------------------------------------------------------------------------------------------------------------------------------------------------------------------------------------------------
>Paracentrotus_lividus@CT02080711.H1.1
--------------------------------------------------------------------------------------------------------------------------------------------------------------------------------M-P--YA-----N----------QPTLQ-L--T------E--------L--------------------------------------TD--D-N---VK--FIIEDTDLSV-ANSIRRTMLAEVPTIAIDWVEIQA---------------------------------------------NSS-VLHDEFISHRVGLIPLT-S----------------D------------------E-M----------V-D----K------------------------------------------------------------L---N----Y---N----R---D------------C-G-CE------EF----------------------------------C--SE--------C------S---VELS-LD-V----K-------C---------------------------T------D------------------------D----------------------------------------------Q----T-------------------------------------------------------------------------------------------------------------R--------H-V----------TS-----R----D-----L---------L---------------------------------------------------------------------S---SN-------Q------------------------------------K--------VVP------------------V----------P------S----R-----------N------------------------------------------------Q--E--------------S-----S---D--------Y--G----------------------------------E----V--D-----------------------D------------IL----IVKL-----RKG-------QELRLRAYAKKGFG---K----EHAKWIPTA--------AIAFEYD-P--D---N--------V-----------------------------------MR----HT---V---Y-----P-KP------EE-------------------------------------------------------------------------------------------------W--P-K-S-------E-F-------------S---EV----------------D------------------------------------------------------------------------------------------------------------------------------------------------------------------------------------------------------------------------------------------------------------------------------------------------------------------------------------------------------------------------------------------------------------------------------------------------------------------------------------------------------------------------------------------------------------------------------------------------------------------------------------------------------------------------------------------------------------------------------------------------------------------------------------------------------------------
>Saccoglossus_kowalevskii@XP_002741050
--------------------------------------------------------------------------------------------------------------------------------------------------------------------------------M-P--YA-----N----------QPSVR-L--S------E--------L--------------------------------------SD--D-N---VK--FSVEDTDLSV-ANALRRVFIAEVATIAIDWIQIEA---------------------------------------------NSS-VLHDEFISHRVGLIPLT-S----------------D------------------E-V----------V-D----R------------------------------------------------------------M---Q----Y---S----R---D------------C-T-CD------EF----------------------------------C--PE--------C------S---VDFM-LD-V----K-------C---------------------------T------D------------------------D----------------------------------------------Q----T-------------------------------------------------------------------------------------------------------------R--------H-V----------TS-----R----D-----L---------M---------------------------------------------------------------------T---SN-------P------------------------------------R--------VVP------------------V----------T------S----R-----------H------------------------------------------------R--D---D-E--------A-----G---D--------Y--G----------------------------------D----N--D-----------------------D------------IL----IVKL-----RKG-------QELKLKAYGRKGFA---K----EHAKWNPTA--------GVSFEYD-P--D---N--------T-----------------------------------FR----HT---V---Y-----P-KP------EE-------------------------------------------------------------------------------------------------W--P-K-S-------E-Y-------------S---EL----------------D-------------------------------------------------------------D--D------------------------QY---------Q--A-----P------------Y-----D---AM-GK-----------PN--K---FY--L----------NV--E-S---C------G--A---LR--P--ENIVLSG-LAV------------LK----K-------KLSDL-Q--TQ----H-----------S---------HE--M----Q--------------S---------D-------------V--L-----------------T----------------I--------T------------------------------------------------------------------------------------------------------------------------------------------------------------------------------------------------------------------------------------------------------------------------------------------------------------------------------------------------------------------------------------------------------------------------------
>Branchiostoma_floridae@EEN50930
--------------------------------------------------------------------------------------------------------------------------------------------------------------------------------M-P--YA-----N----------QPQVH-L--T------E--------L--------------------------------------SD--E-N---VK--FVIEDTDLSM-ANAVRRIFIAEVPTLAIDWVQLEA---------------------------------------------NSS-VLHDEFIAHRVGLIPLT-S----------------D------------------D-I----------V-D----R------------------------------------------------------------M---Q----Y---S----R---D------------C-T-CA------EF----------------------------------C--AD--------C------A---IELT-LD-V----K-------C---------------------------T------D------------------------D----------------------------------------------Q----T-------------------------------------------------------------------------------------------------------------R--------H-V----------TT-----R----D-----L---------I---------------------------------------------------------------------S---SN-------P------------------------------------R--------VVP------------------V----------T------S----R-----------R------------------------------------------------A--E---D-E--------T-----A---G--------Y--G----------------------------------E----A--D-----------------------D------------IL----IVKL-----RKG-------QELKLRAFAKKGFA---K----EHAKWNPTA--------GVAFEYD-P--D---N--------A-----------------------------------LR----HT---L---Y-----P-KP------EE-------------------------------------------------------------------------------------------------W--P-K-S-------E-Y-------------T---EL----------------D-------------------------------------------------------------D--E------------------------TA---------Q--A-----Q------------F-----N---PD-GK-----------PN--K---YY--I----------NV--E-S---T------G--A---LR--P--ENIVMTG-LSI------------LK----K-------KLSDL-Q--TQ----H-----------S---------HE--I----Q--------------S---------D-------------V--L-----------------T----------------I--------S------------------------------------------------------------------------------------------------------------------------------------------------------------------------------------------------------------------------------------------------------------------------------------------------------------------------------------------------------------------------------------------------------------------------------
>Molgula_tectiformis@CT02080711.H1.2
--------------------------------------------------------------------------------------------------------------------------------------------------------------------------------M-P--YA-----N----------QPTVT-L--T------E--------L--------------------------------------TQ--D-N---IR--FILEDTDLSV-ANAIRRVFIAEIPTLAIDWVQIEE---------------------------------------------NSA-VLNDEFLAHRIGMIPLT-S----------------D------------------D-V----------V-D----K------------------------------------------------------------M---Q----F---S----R---D------------C-V-CD------EY----------------------------------C--QE--------C------S---VEFY-LD-V----K-------C---------------------------T------S------------------------E----------------------------------------------S----T-------------------------------------------------------------------------------------------------------------R--------P-V----------TT-----R----D-----L---------A---------------------------------------------------------------------T---MN-------P------------------------------------K--------VVP------------------V----------T------S----R-----------S------------------------------------------------R--G---D-D--------G-----D---N--------Y--G----------------------------------E----Q--D-----------------------D------------IL----IVKL-----RKG-------QSLKFKAYAKKGFG---K----EHAKWHCTC--------GVAFEYD-P--D---N--------S-----------------------------------MR----HT---T---Y-----P-KP------EE-------------------------------------------------------------------------------------------------W--P-R-S-------E-Y-------------T---EM----------------A-D-----------------------------------------------------------D--D------------------------ERH--------Q--A-----D------------Y-----D---PN-AK-----------PN--K---FF--F----------NV--E-S---T------G--S---LK--P--ENIVLTG-LAV------------L--------------------------------------------------------------------------------------------------------------------------------------------------------------------------------------------------------------------------------------------------------------------------------------------------------------------------------------------------------------------------------------------------------------------------------------------------------------------------------------------------------------------------------------------------------------------------------
>Molgula_occidentalis@CT03091006.H1.2
--------------------------------------------------------------------------------------------------------------------------------------------------------------------------------M-P--YA-----N----------QPTVS-L--T------E--------L--------------------------------------TQ--D-N---IK--FVIEDTDLSV-ANSIRRVFIAEIP-LAIDWVQIEE---------------------------------------------NSA-VLNDEFLALRIGMIPLT-S----------------D------------------D-V----------V-D----K------------------------------------------------------------M---Q----F---S----R---D------------C-V-CD------EY----------------------------------C--QE--------C------S---VEFY-LD-V----K-------C---------------------------T------S------------------------E----------------------------------------------S----T-------------------------------------------------------------------------------------------------------------R--------P-V----------TT-----R----D-----L---------V---------------------------------------------------------------------T---MN-------P------------------------------------K--------VVP------------------V----------T------S----R-----------S------------------------------------------------R--G---D-D--------G-----D---N--------Y--G----------------------------------E----Q--D-----------------------D------------IL----IVKL-----RKG-------QALKFKAYAKKGFG---K----EHAKWHCTC--------GIAFEYD-P--D---N--------A-----------------------------------MR----HT---T---Y-----P-KP------EE-------------------------------------------------------------------------------------------------W--P-R-S-------E-Y-------------T---EL----------------A-D-----------------------------------------------------------D--D------------------------DRH--------Q--A-----D------------Y-----D---PN-AK-----------PN--K---FF--F----------NI--E-S---T------G--A---LK--P--ENIVLSG-LAV------------L--------------------------------------------------------------------------------------------------------------------------------------------------------------------------------------------------------------------------------------------------------------------------------------------------------------------------------------------------------------------------------------------------------------------------------------------------------------------------------------------------------------------------------------------------------------------------------
>Molgula_gulf@CT02091006.H1.1
--------------------------------------------------------------------------------------------------------------------------------------------------------------------------------M-P--YA-----N----------QPNVT-L--S------E--------L--------------------------------------TQ--D-N---IK--FIIEDTDLSV-ANALRRVFIAEIPTLAIDWVQIEE---------------------------------------------NSA-VLNDEF---------------------------------------------------------------D----K------------------------------------------------------------M---Q----F---S----R---D------------C-V-CD------EY----------------------------------C--QE--------C------S---VEFY-LD-V----K-------C---------------------------T------S------------------------E----------------------------------------------S----T-------------------------------------------------------------------------------------------------------------R--------P-V----------TT-----R----D-----L---------I---------------------------------------------------------------------T---MN-------P------------------------------------R--------VVP------------------V----------T------S----R-----------S------------------------------------------------R--G---D-D--------G-----D---N--------Y--G----------------------------------E----Q--D-----------------------D------------IL----IVKL-----RKG-------QALKFKAYAKKGFG---K----EHAKWHCTC--------GVAFE-----------------------------------------------------------------------------------------------------------------------------------------------------------------------------------------------------------------------------------------------------------------------------------------------------------------------------------------------------------------------------------------------------------------------------------------------------------------------------------------------------------------------------------------------------------------------------------------------------------------------------------------------------------------------------------------------------------------------------------------------------------------------------------------------------------------------------------------------------------------------------------------------------------------------------------------------------------------------------------------------------------------------------------------------------------------
>Bostrichobranchus_pilularis@CT02091006.H1.1
--------------------------------------------------------------------------------------------------------------------------------------------------------------------------------M-P--FA-----N----------QPTVT-L--K------E--------L--------------------------------------TQ--D-N---IK--FILEDTDLSV-ANALRRVFIAEIPILAIDWVQIEE---------------------------------------------NSA-VLNDEFLAHRIGLIPLT-S----------------D------------------D-V----------V-D----K------------------------------------------------------------M---Q----F---S----R---D------------C-V-CD------EY----------------------------------C--QE--------C------S---VEFY-LD-V----K-------C---------------------------S------S------------------------E----------------------------------------------S----T-------------------------------------------------------------------------------------------------------------R--------S-V----------TT-----R----D-----L---------I---------------------------------------------------------------------S---MN-------P------------------------------------K--------VVP------------------V----------T------S----R-----------S------------------------------------------------R--G---D-D--------G-----E---N--------Y--G----------------------------------E----Q--D-----------------------D------------IL----IVKL-----RKG-------QSLKFKAYAKKGFG---K----EHAKWHTAC--------GIGFEYD-P--D---N--------S-----------------------------------LR----HT---T---Y-----P-KP------EE-------------------------------------------------------------------------------------------------W--P-R-S-------E-F-------------T---DL----------------A-D-----------------------------------------------------------D--D------------------------ERH--------Q--A-----D------------Y-----D---PA-AK-----------PN--K---FY--F----------NI--E-S---T------G--A---LK--P--ENIILSG-LSV------------L--------------------------------------------------------------------------------------------------------------------------------------------------------------------------------------------------------------------------------------------------------------------------------------------------------------------------------------------------------------------------------------------------------------------------------------------------------------------------------------------------------------------------------------------------------------------------------
>Ciona_intestinalis@X7
--------------------------------------------------------------------------------------------------------------------------------------------------------------------------------M-P--FA-----N----------QPTVS-I--T------E--------L--------------------------------------TE--D-N---VK--FVVEDTDLST-ANSVRRVFIAEVPTLAIDWIQIEE---------------------------------------------NSS-VLNDEFLSHRIGLIPLT-S----------------D------------------D-V----------V-D----K------------------------------------------------------------I---Q----Y---S----R---D------------C-M-CD------DF----------------------------------C--QD--------C------S---VEFY-LD-V----K-------C---------------------------T------G------------------------E----------------------------------------------G----T-------------------------------------------------------------------------------------------------------------R--------Q-V----------TT-----R----D-----L---------I---------------------------------------------------------------------S---MN-------P------------------------------------K--------VVP------------------I----------T------S----R-----------S------------------------------------------------R--G---D-S--------S-----K---S--------F--G----------------------------------E----Q--D-----------------------D------------IL----IAKL-----RKG-------QSLKFKAFAKKGFG---K----EHAKWQCVS--------AVAFEYD-P--D---N--------A-----------------------------------LR----HT---T---Y-----P-KP------EE-------------------------------------------------------------------------------------------------W--P-K-S-------E-Y-------------S---EL----------------A-D-----------------------------------------------------------D--E------------------------DKY--------Q--A-----D------------F-----D---PH-GK-----------PN--K---FF--F----------NV--E-S---T------G--A---LR--P--ENIVLNG-LAV------------LK----K-------KLSDL-Q--TQ----H-----------S---------QE--L----Q--------------Q---------D-------------G--L-----------------T----------------I--------N------------------------------------------------------------------------------------------------------------------------------------------------------------------------------------------------------------------------------------------------------------------------------------------------------------------------------------------------------------------------------------------------------------------------------
>Ciona_savignyi@BW535154.H1.1
--------------------------------------------------------------------------------------------------------------------------------------------------------------------------------M-P--YA-----N----------QPTVE-I--A------E--------L--------------------------------------TQ--Y-N---VK--FIIKDTDLST-ANSIRRIFIAEVPTLAIDWIQIEE---------------------------------------------NSS-VLNDEFLSHRIGLIPLT-S----------------D------------------D-V----------V-D----K------------------------------------------------------------I---Q----Y---S----R---D------------C-M-CD------DF----------------------------------C--QE--------C------S---IEFY-LD-V----K-------C---------------------------T------S------------------------E----------------------------------------------G----T-------------------------------------------------------------------------------------------------------------R--------Q-V----------TT-----R----D-----L---------I---------------------------------------------------------------------S---MN-------P------------------------------------K--------VVP------------------I----------T------S----R-----------I------------------------------------------------R--G---D-S--------S-----K---S--------F--G----------------------------------E----Q--D-----------------------D------------IL----IAKL-----RKG-------QALKFKAFAKKGFG---K----EHAKWQSVS--------AVAFEYD-P--D---N--------A-----------------------------------LR----HT---T---F-----P-KP------EE-------------------------------------------------------------------------------------------------W--P-K-S-------E-Y-------------T---EL----------------A-D-----------------------------------------------------------E--E------------------------DKY--------Q--A-----D------------F-----D---PH-GK-----------PN--K---FY--F----------NV--E-T---T------G--A---LR--P--ENIILNG-LAV------------LK----K-------KLSDL-Q--TQ----H-----------S---------QE--L----Q--------------Q---------D-------------G--L-----------------T----------------I--------N------------------------------------------------------------------------------------------------------------------------------------------------------------------------------------------------------------------------------------------------------------------------------------------------------------------------------------------------------------------------------------------------------------------------------
>Cystodytes_dellechiajei@Cdel114183.H1.1
----------------------------------------------------------------------------------------------------------------------------------------------------------------------------------------------------------------------------------------------------------------------------------------------------------------------------------------------------------------------------------------------------------------------------------------------------------------------------------------------------------------------------------------------------------------------------------------------------------------------------------------------------------------------------------------------------------------------------------------------------------------------------------------------------------------------------------------------------------------------------------------------------------------------------------------------------------------------------------------------------------------------------------------------------------------------------------------------------------------------------------------------------------------------------------------------------------------------------------------------------------------------------------------------------------QM-----RKG-------QALKFKAFAKKGFG---K----EHAKWQCVS--------AVAFEYD-P--D---N--------S-----------------------------------LR----HT---T---F-----P-KP------EE-------------------------------------------------------------------------------------------------W--P-K-S-------E-F-------------S---DL----------------I-E-----------------------------------------------------------D--E------------------------DTH--------Q--A-----E------------F-----D---PL-GK-----------PN--R---FY--F----------NV--E-S---T------G--S---LR--P--ENIVLNG-LAV------------LK----R-------KLSDL-Q--TQ----H-----------S---------HE--L----Q--------------Q---------E-------------G--L-----------------T----------------I--------N------------------------------------------------------------------------------------------------------------------------------------------------------------------------------------------------------------------------------------------------------------------------------------------------------------------------------------------------------------------------------------------------------------------------------
>Styela_plicata@CT01091006.H1.1
--------------------------------------------------------------------------------------------------------------------------------------------------------------------------------M-P--YA-----N----------QPTIS-L--T------E--------L--------------------------------------TE--D-N---VK--FIIEDTDLSV-ANSLRRVFIAEVPTLAIDWIQIEE---------------------------------------------NSS-VLNDEFLSHRIGLIPLT-S----------------D------------------E-I----------V-D----K------------------------------------------------------------I---Q----Y---S----R---D------------C-M-CD------EF----------------------------------C--PE--------C------S---VEFY-LD-V----K-------C---------------------------T------S------------------------E----------------------------------------------S----T-------------------------------------------------------------------------------------------------------------R--------Q-V----------TT-----R----D-----L---------V---------------------------------------------------------------------S---MN-------P------------------------------------K--------VVP------------------V----------T------S----R-----------S------------------------------------------------R--G---D-E--------G-----E---N--------Y--G----------------------------------E----Q--E-----------------------D------------IL----IVKL-----RKG-------QCLKFKAYAKKGFG---K----EHAK----------------------------------------------------------------------------------------------P-KP------EE-------------------------------------------------------------------------------------------------W--P-R-S-------E-H-------------S---EL----------------T-D-----------------------------------------------------------D--D------------------------DRH--------Q--A-----E------------F-----D---PN-GK-----------AN--K---FF--I----------NV--E-S---T------G--A---IK--P--ENIVLSG-LSV------------LK----K-------KLSDL-Q--TQ----L-----------S---------HE--L----Q--------------Q---------D-------------G--L-----------------A----------------I--------A------------------------------------------------------------------------------------------------------------------------------------------------------------------------------------------------------------------------------------------------------------------------------------------------------------------------------------------------------------------------------------------------------------------------------
>Xenoturbella_bocki@CT01100920.H1.1
--------------------------------------------------------------------------------------------------------------------------------------------------------------------------------M-P--YA-----N----------QPNVY-I--T------Q--------L--------------------------------------SE--E-N---VK--YIIEDTDLSA-ANSLRRVFIAEVPTL-------------------------------------------------------------------------------------------------------------------------------------------------------------------------------------------------------------------------------------------------------------------------------------------------------------------------------------------------------------------------------------------------------------------------------------------------------------------------------------------------------------------------------------------------------------------------------------------------------------------------------------------------------------------------------------------------------------------------------------------------------------------------------------------------------------------------------------------------------------------------------------------------------------------------------------------------------------------------------------------------------------------------------------------------------------------------------------------------------------------------------------------------------------------------------------------------------------------------------------------------------------------------------------------------------------------------------------------------------------------------------------------------------------------------------------------------------------------------------------------------------------------------------------------------------------------------------------------------------------------------------------------------------------------------------------------------------------------------------------------------------------------------------------------------------------------------------------------------------------------------------------------------------------------------------------------------------------------------------------------------------------------------------------------------------------------------------------------------------------------------
>Halocynthia_roretzi@DB616866.H1.1
------------------------------------------------------------------------------------------------------------------------------------------------------------------------------------------------------------------------------------------------------------------------------------------------------------------------------------------------------------------------------------------------------------------------------------------------------------------------------------------------------------------------------------------------------------------------------------------------------------------------------------------------------------------------------------------------------------------------------------------------------------------------------------------------------------------------------------------------------------------------------------------------------------------------------------------------------------------------------------------------------------------------------------------------------------------------------------------------------------------------------------------------------------------------------------------------------------------------------------------------------------------------------------------------------------------------------------------------------------------------------------------------------------------------------------------------------------------------------------------------------------------------------------------------------------------------------------------------------------------------------------------------------------------------------------------------------------------------------------------------F-----D---PH-GK-----------PN--K---FF--M----------NV--E-S---T------G--A---VK--P--ENIVLSG-LAV------------LK----K-------KLSDL-Q--TQ----L-----------S---------HE--L----Q--------------Q---------D-------------G--L-----------------T----------------I--------S------------------------------------------------------------------------------------------------------------------------------------------------------------------------------------------------------------------------------------------------------------------------------------------------------------------------------------------------------------------------------------------------------------------------------
>Apostichopus_japonicus@SRA86060.H1.1
--------------------------------------------------------------------------------------------------------------------------------------------------------------------------------M-P--YA-----N----------QPNVT-L--T------E--------L--------------------------------------TD--D-N---IK--FILEDTDLSV-ANSIRRIMIAEVSTIAIDWIQVQS---------------------------------------------NSS-VLHDEFIAQRVGLIPVT-S----------------D------------------E-V----------V-D----K------------------------------------------------------------M---N----Y---M----R--------------------CE------EF----------------------------------C--PD--------C------S---VEFI-LD-V----------------------------------------------------------------------------------------------------------------------------T-------------------------------------------------------------------------------------------------------------R--------H-V----------TS-----R----D-----L---------Q---------------------------------------------------------------------S---TH-------P------------------------------------K--------VVP------------------V----------P------S----R-----------P------------------------------------------------R--E---D-E--------T-----S---E--------Y--G----------------------------------E----A--D-----------------------D------------IL----IVKL----------------ELKFRAFGRKGFG---K----EHAKWIPTA--------AVSFEYD-P--D---N--------A-----------------------------------LR----HT---L---Y-----P-NP------AD-------------------------------------------------------------------------------------------------W--P-R-S-------E-F-------------T---EL----------------D-------------------------------------------------------------E--D------------------------SD---------K--T-----Q------------A-----DYEPER-QR-----------PN--K---FW--I----------NV--E-S---I------G--S---LK--P--EVVMMTG-LAV------------LK----K-------KLSDL-Q--TQ----L-----------S---------HE--M----Q--------------A---------E-------------G--L-----------------A----------------I--------N------------------------------------------------------------------------------------------------------------------------------------------------------------------------------------------------------------------------------------------------------------------------------------------------------------------------------------------------------------------------------------------------------------------------------
>Anolis_carolinensis@XP_003228630
--------------------------------------------------------------------------------------------------------------------------------------------------------------------------------M-P--YA-----N----------QPTVR-I--T------E--------L--------------------------------------SD--E-N---VK--FIVENTDLAV-ANSIRRVFIAEVPIIAIDWVQIDA---------------------------------------------NSS-VLHDEFIAHRLGLIPLT-S----------------D------------------D-V----------V-D----K------------------------------------------------------------L---Q----Y---S----R---D------------C-T-CD------EF----------------------------------C--PE--------C------S---VEFT-LD-V----R-------C---------------------------N------E------------------------D----------------------------------------------Q----T-------------------------------------------------------------------------------------------------------------R--------H-V----------TS-----R----D-----L---------I---------------------------------------------------------------------S---NN-------P------------------------------------R--------VIP------------------V----------T------S----R-----------S------------------------------------------------R--D---N-D--------P-----N---D--------Y--V----------------------------------E----Q--D-----------------------D------------IL----IVKL-----RKG-------QELRLRAYAKKGFG---K----EHAKWNPTA--------GVAFEYD-P--D---N--------A-----------------------------------LR----HT---V---Y-----P-KP------EE-------------------------------------------------------------------------------------------------W--P-K-S-------E-Y-------------S---EI----------------D-------------------------------------------------------------E--D------------------------EA---------Q--A-----P------------Y-----D---PN-GK-----------PE--R---FY--Y----------NV--E-S---C------G--S---LR--P--ETIVLSA-LSG------------LK----K-------KLSDL-Q--TQ----L-----------S---------HE--I----Q--------------S---------D-------------V--L-----------------T----------------I--------N------------------------------------------------------------------------------------------------------------------------------------------------------------------------------------------------------------------------------------------------------------------------------------------------------------------------------------------------------------------------------------------------------------------------------
>Meleagris_gallopavo@XP_003209769
------------------------------------------------------------------------------------------------------------------------------------------------------------------------------------------------------------------------------------------------------------------------------------------------XNSIRRVFIAEVPIIAIDWVQIDA---------------------------------------------NSS-VLHDEFIAHRLGLIPLT-S----------------D------------------D-I----------V-D----K------------------------------------------------------------M---Q----Y---S----R---D------------C-T-CD------EF----------------------------------C--PE--------C------S---VEFT-LD-V----R-------C---------------------------N------E------------------------D----------------------------------------------Q----T-------------------------------------------------------------------------------------------------------------R--------H-V----------TS-----R----D-----L---------I---------------------------------------------------------------------S---NN-------P------------------------------------R--------VIP------------------V----------T------S----R-----------S------------------------------------------------R--D---N-D--------P-----N---D--------Y--V----------------------------------E----Q--D-----------------------D------------IL----IVKL-----RKG-------QELKLRAYAKKGFG---K----EHAKWNPTA--------GVAFEYD-P--D---N--------A-----------------------------------LR----HT---V---Y-----P-KP------EE-------------------------------------------------------------------------------------------------W--P-K-S-------E-Y-------------S---EI----------------D-------------------------------------------------------------E--E------------------------DA---------Q--A-----P------------Y-----D---PN-GK-----------PE--R---FY--Y----------NV--E-S---C------G--S---LR--P--ETIVLSA-LSG------------LK----K-------KLSDL-Q--TQ----L-----------S---------HE--I----Q--------------S---------D-------------V--L-----------------T----------------I--------N------------------------------------------------------------------------------------------------------------------------------------------------------------------------------------------------------------------------------------------------------------------------------------------------------------------------------------------------------------------------------------------------------------------------------
>Eucidaris_tribuloides@SRA1171304.H1.1
--------------------------------------------------------------------------------------------------------------------------------------------------------------------------------M-P--YA-----N----------QPTIQ-I--T------E--------L--------------------------------------TE--D-N---VK--FIIEDTDLSV-ANSIRRIMLSEVPTIAIDWVXIQA---------------------------------------------NSS-VLHDEFISHRVGLIPLT-S----------------D------------------E-V----------V-D----K------------------------------------------------------------M---N----Y---N----R---D------------C-N-CE------EF----------------------------------C--AD--------C------S----------------------------------------------------------------------------------------------------------------------------------------------------------------------------------------------------------------------------------------------------------------------------------------------------------------------------------------------------------------------------------------------------------------------------------------------------------------------------------------------------------------------------------------------------------------------------------------------------------------------------------------------------------------------------------------------------------------------------------------------------------------------------------------------------------------------------------------------------------------------------------------------------------------------------------------------------------------------------------------------------------------------------------------------------------------------------------------------------------------------------------------------------------------------------------------------------------------------------------------------------------------------------------------------------------------------------------------------------------------------------------------------------------------------------------------------------------------------------------------------------------------------------------------------------------------------------------------------------------------------------------------------------------------------------------------------------------------------------------------------------------------------------------------------------------------
>Lytechinus_variegatus@CT01120409.H1.1
--------------------------------------------------------------------------------------------------------------------------------------------------------------------------------M-P--YA-----N----------QPTIQ-I--T------E--------L--------------------------------------TD--D-N---VK--FIIEDTDLSV-ANSIRRTILAEVPTIAIDWVEIQA---------------------------------------------NSS-VLHDEFISHRVGLIPLT-S----------------D------------------E-V----------V-D----K------------------------------------------------------------L---N----F---N----R---D------------C-G-CE------EF----------------------------------C--SE--------C------S---VELS-LD-V----K-------C---------------------------T------D------------------------D----------------------------------------------Q----T-------------------------------------------------------------------------------------------------------------R--------H-V----------TS-----R----D-----L---------L---------------------------------------------------------------------S---SN-------Q------------------------------------K--------VVP------------------V----------P------S----R-----------N------------------------------------------------Q--E--------------S-----S---D--------Y--G----------------------------------E----V--D-----------------------D------------IL----IVKL-----RKG-------QELRLRAYAKKGFG---K----DHAKWIPTA--------AIAFEYD-P--D---N--------V-----------------------------------MR----HT---V---Y-----P-KP------DE-------------------------------------------------------------------------------------------------W--P-K-S-------E-F-------------T---EV----------------D-------------------------------------------------------------E--D------------------------TP---------Q--G-----K------------F-----D---GD-AV-----------PN--K---FF--F----------NV--E-S---I------G--A---LT--P--ENIVFSG-LSV------------LK----K-------KLSDL-Q--TQ----H-----------S---------HE--A--QAQ--------------A---------E-------------G--L-----------------A----------------I--------N------------------------------------------------------------------------------------------------------------------------------------------------------------------------------------------------------------------------------------------------------------------------------------------------------------------------------------------------------------------------------------------------------------------------------
>Crotalus_adamanteus@AFJ51223
--------------------------------------------------------------------------------------------------------------------------------------------------------------------------------M-P--YA-----N----------QPTVR-I--T------E--------L--------------------------------------SD--D-N---VK--FIIENTDLAV-ANSIRRVFIAEVPIIAIDWVQIDA---------------------------------------------NSS-VLHDEFIAHRLGLIPLT-S----------------D------------------G-V----------V-D----K------------------------------------------------------------L---Q----Y---S----R---D------------C-N-CD------EF----------------------------------C--PD--------C------S---VEFS-LD-V----R-------C---------------------------N------E------------------------D----------------------------------------------Q----T-------------------------------------------------------------------------------------------------------------R--------H-V----------TS-----R----D-----L---------I---------------------------------------------------------------------S---NN-------S------------------------------------Q--------VIP------------------V----------T------S----R-----------R------------------------------------------------R--D---N-D--------P-----N---D--------Y--V----------------------------------E----P--D-----------------------D------------IL----IVKL-----RKG-------QELRLRAYATKGFG---K----EHAKWNPTA--------GVAFEYD-P--D---N--------A-----------------------------------LR----HT---V---Y-----P-KP------EE-------------------------------------------------------------------------------------------------W--P-K-S-------E-Y-------------S---EI----------------D-------------------------------------------------------------E--D------------------------EA---------Q--A-----A------------Y-----D---PN-GK-----------PE--R---FY--Y----------NV--E-S---C------G--S---LR--P--ETIVLSA-LSG------------LK----K-------KLSDL-Q--TQ----L-----------S---------QV--I----Q--------------N---------E-------------V--L-----------------T----------------I--------N------------------------------------------------------------------------------------------------------------------------------------------------------------------------------------------------------------------------------------------------------------------------------------------------------------------------------------------------------------------------------------------------------------------------------
>Sarcophilus_harrisii@XP_003757327
--------------------------------------------------------------------------------------------------------------------------------------------------------------------------------M-P--YA-----N----------QPTVR-I--T------E--------L--------------------------------------TD--E-N---VK--FIIENTDLAV-ANSIRRVFIAEVPIIAIDWVQIDA---------------------------------------------NSS-VLHDEFIAHRLGLIPLT-S----------------D------------------D-I----------V-D----K------------------------------------------------------------L---Q----Y---S----R---D------------C-T-CE------EF----------------------------------C--PE--------C------S---VEFT-LD-V----R-------C---------------------------N------E------------------------D----------------------------------------------Q----T-------------------------------------------------------------------------------------------------------------R--------H-V----------TS-----R----D-----L---------I---------------------------------------------------------------------S---NT-------P------------------------------------R--------VIP------------------V----------T------S----R-----------S------------------------------------------------R--D---N-D--------P-----N---D--------Y--V----------------------------------E----Q--D-----------------------D------------IL----IVKL-----RKG-------QELRLRAYAKKGIG---K----EHAKWNPTA--------GVAFEYD-P--D---N--------A-----------------------------------LR----HT---V---Y-----P-KP------EE-------------------------------------------------------------------------------------------------W--P-K-S-------E-Y-------------S---EI----------------D-------------------------------------------------------------E--D------------------------EA---------Q--A-----P------------Y-----D---PN-GK-----------PE--R---FY--Y----------NV--E-S---C------G--S---LR--P--ETIVLSA-LSG------------LK----K-------KLSDL-Q--TQ----L-----------T---------HE--I----Q--------------S---------D-------------V--L-----------------T----------------I--------N------------------------------------------------------------------------------------------------------------------------------------------------------------------------------------------------------------------------------------------------------------------------------------------------------------------------------------------------------------------------------------------------------------------------------
>Oreochromis_niloticus@XP_004566178
--------------------------------------------------------------------------------------------------------------------------------------------------------------------------------M-P--YA-----N----------QPTVK-I--T------E--------L--------------------------------------TD--E-N---VK--FVIENTDLAV-ANSLRRVFMSEVPTIAIDWIQIDA---------------------------------------------NSS-VLHDEFIAHRVGLIPLT-S----------------D------------------D-I----------V-D----K------------------------------------------------------------M---Q----Y---S----R---D------------C-T-CE------DF----------------------------------C--QE--------C------S---VELT-LD-V----R-------C---------------------------N------E------------------------D----------------------------------------------Q----T-------------------------------------------------------------------------------------------------------------R--------H-V----------TS-----R----D-----L---------L---------------------------------------------------------------------S---NN-------P------------------------------------R--------VIP------------------V----------T------S----R-----------S------------------------------------------------R--D---N-D--------P-----N---D--------Y--V----------------------------------E----Q--D-----------------------D------------IL----LVKL-----RKG-------QELRLRAYAKKGFG---K----EHAKWNPTA--------GVSFEYD-P--D---N--------A-----------------------------------LR----HT---V---Y-----P-RP------EE-------------------------------------------------------------------------------------------------W--P-K-S-------E-Y-------------S---EI----------------E-------------------------------------------------------------E--D------------------------EF---------Q--A-----P------------Y-----D---PN-GK-----------PE--R---FY--Y----------NV--E-S---C------G--S---LR--P--ETIVMSA-LAV------------LK----K-------KLSDL-Q--TQ----L-----------S---------HE--I----Q--------------N---------D-------------V--L-----------------I----------------I--------N------------------------------------------------------------------------------------------------------------------------------------------------------------------------------------------------------------------------------------------------------------------------------------------------------------------------------------------------------------------------------------------------------------------------------
>Clavelina_lepadiformis@CT02130511.H1.1
--------------------------------------------------------------------------------------------------------------------------------------------------------------------------------M-P--YA-----N----------QPTVT-L--T------E--------L--------------------------------------TE--D-N---VK--FIVEDTNLST-ANSLRRVFIAEVPTLAIDWIQIEE---------------------------------------------NSS-VLNDEFLSHRIGLIPLT-S----------------D------------------D-I----------V-D----K------------------------------------------------------------I---Q----Y---S----R---D------------C-M-CD------EF----------------------------------C--QD--------C------S---VEFY-LD-V----K-------C---------------------------T------S------------------------E----------------------------------------------G----T-------------------------------------------------------------------------------------------------------------R--------Q-V----------TT-----R----D-----L---------I---------------------------------------------------------------------S---MN-------P------------------------------------K--------VVP------------------V----------T------S----R-----------S------------------------------------------------R--G---D-I-----------------------------------------------------------------E----Q--D-----------------------D------------IL----IVKL-----RKG-------QALKFKAFAKKGFG---K----EHAKWQCVS--------AVAFEYD-P--D---N--------A-----------------------------------LR----HT---T---Y-----P-KP------EE-------------------------------------------------------------------------------------------------W--P-K-S-------E-Y-------------S---DL----------------L-E-----------------------------------------------------------E--D------------------------DKH--------Q--A-----D------------F-----D---IF-GK-----------PN--K---FY--L----------NV--E-A---V------G--S---LR--P--ENVVLNG-LAI------------LK----R-------KLSDL-Q--TQ----H-----------S---------HE--L----Q--------------Q---------D-------------G--L-----------------T----------------I--------N------------------------------------------------------------------------------------------------------------------------------------------------------------------------------------------------------------------------------------------------------------------------------------------------------------------------------------------------------------------------------------------------------------------------------
>Salpa_fusiformis@CT02130511.H1.1
--------------------------------------------------------------------------------------------------------------------------------------------------------------------------------M-P--YA-----N----------QPTVQ-L--T------E--------L--------------------------------------SQ--D-N---IK--FIIEDTDLST-ANSLRRVFIAEVPTMAIDWIQIEE---------------------------------------------NSS-VLHDEFISHRIGLIPLT-S----------------D------------------D-V----------V-D----H------------------------------------------------------------L---K----Y---S----R---D------------C-D-CI------DF----------------------------------C--EA--------C------S---VELV-LN-V----K-------C---------------------------T------G------------------------D----------------------------------------------G----T-------------------------------------------------------------------------------------------------------------R--------Q-V----------TT-----R----D-----I---------L---------------------------------------------------------------------S---RN-------A------------------------------------K--------VVP------------------V----------T------S----K-----------D------------------------------------------------R------D-L--------A-----D---D--------Y--S----------------------------------D----Q--H-----------------------D------------IL----IAKL-----RKG-------QSLKFKAFAKKGFG---K----EHAKWQCVS--------SVAFEYD-P--D---N--------A-----------------------------------LR----HT---T---Y-----P-KP------EE-------------------------------------------------------------------------------------------------W--P-K-S-------E-H-------------S---NL----------------I-D-----------------------------------------------------------E--E------------------------DKF--------E--A-----E------------Y-----D---PH-GK-----------PN--K---FF--F----------NI--E-A---V------G--S---LK--P--ENIVLNG-LAV------------LK----K-------KLATL-Q--YQ----A-----------F---------QE--L----N--------------Q---------D-------------N--L-----------------A----------------L---------------------------------------------------------------------------------------------------------------------------------------------------------------------------------------------------------------------------------------------------------------------------------------------------------------------------------------------------------------------------------------------------------------------------------------
>Ophionotus_victoriae@CT01130610.H1.1
------------------------------------------------------------------------------------------------------------------------------------------------------------------------------------------------------------------------------------------------------------------------------------------------------------PTICIDWIQVES---------------------------------------------NSS-VLHDEFISHRVGLIPLT-S----------------D------------------D-I----------V-E----K------------------------------------------------------------L---T----Y---N----R---D------------C-T-CD------EF----------------------------------C--PE--------C------S---VEFT-LD-V----K-------C---------------------------T------D------------------------D----------------------------------------------L----T-------------------------------------------------------------------------------------------------------------R--------H-V----------TS-----R----D-----L---------M---------------------------------------------------------------------S---SN-------P------------------------------------K--------VVP------------------V----------T------S----R-----------N------------------------------------------------R--E---D-E--------S-----S---E--------Y--G----------------------------------E----T--D-----------------------D------------IL----IVKL-----RKG-------QEL-------------------------------------------------------------------------------------------------------------------------------------------------------------------------------------------------------------------------------------P-K-S-------E-F-------------S---EL----------------L-D-----------------------------------------------------------Q--E------------------------DVF--------E--A-----P------------Y-----D---PS-NN-----------PR--K---FY--Y----------NL--E-S---L------G--S---LK--P--ENIVLTG-LSI------------LK----K-------KLSDL-Q--TQ----H-----------S---------QE--T----Q--------------S---------E-------------G--L-----------------A----------------I--------N------------------------------------------------------------------------------------------------------------------------------------------------------------------------------------------------------------------------------------------------------------------------------------------------------------------------------------------------------------------------------------------------------------------------------
>Chelonia_mydas@EMP32529
---------------------------------------------------------------------------------------------------------------------------------------------------------------------------------------------------------------------------------------------------------------------------------------------XV-ANSIRRVFIAEVPIIAIDWVQIDA---------------------------------------------NSS-VLHDEFIAHRLGLIPLT-S----------------D------------------D-I----------V-D----K------------------------------------------------------------L---Q----Y---S----R---D------------C-T-CD------EF----------------------------------C--PE--------C------S---VEFT-LD-V----R-------C---------------------------N------E------------------------D----------------------------------------------Q----T-------------------------------------------------------------------------------------------------------------R--------H-V----------TS-----R----D-----L---------I---------------------------------------------------------------------S---NN-------P------------------------------------R--------VIP------------------V----------T------S----R-----------S------------------------------------------------R--D---N-D--------P-----N---D--------Y--V----------------------------------E----Q--D-----------------------D------------IL----IVKL-----RKG-------QELRLRAYAKKGFG---K----EHAKWNPTA--------GVAFEYD-P--D---N--------A-----------------------------------LR----HT---V---Y-----P-KP------EE-------------------------------------------------------------------------------------------------W--P-K-S-------E-Y-------------S---EI----------------D-------------------------------------------------------------E--D------------------------EA---------Q--A-----P------------Y-----D---PN-GK-----------PE--R---FY--Y----------NV--E-S---C------G--S---LR--P--ETIVLSA-LSG------------LK----K-------KLSDL-Q--TQ----L-----------S---------HE--I----Q--------------S---------D-------------V--L-----------------T----------------I--------N------------------------------------------------------------------------------------------------------------------------------------------------------------------------------------------------------------------------------------------------------------------------------------------------------------------------------------------------------------------------------------------------------------------------------
>Columba_livia@EMC79688
--------------------------------------------------------------------------------------------------------------------------------------------------------------------------------------------------------------------------------------------------------------------------------------------LRV-ANSIRRVFIAEVPIIAIDWVQIDA---------------------------------------------NSS-VLHDEFIAHRLGLIPLT-S----------------D------------------D-I----------V-D----K------------------------------------------------------------M---Q----Y---S----R---D------------C-T-CD------EF----------------------------------C--PE--------C------S---VEFT-LD-V----R-------C---------------------------N------E------------------------D----------------------------------------------Q----T-------------------------------------------------------------------------------------------------------------R--------H-V----------TS-----R----D-----L---------I---------------------------------------------------------------------S---NN-------P------------------------------------R--------VIP------------------V----------T------S----R-----------S------------------------------------------------R--D---N-D--------P-----N---D--------Y--V----------------------------------E----Q--D-----------------------D------------IL----IVKL-----RKG-------QELRLRAYAKKGFG---K----EHAKWNPTA--------GVAFEYD-P--D---N--------A-----------------------------------LR----HT---V---Y-----P-KP------EE-------------------------------------------------------------------------------------------------W--P-K-S-------E-Y-------------S---EI----------------D-------------------------------------------------------------E--E------------------------DA---------Q--A-----P------------Y-----D---PN-GK-----------PE--R---FY--Y----------NV--E-S---C------G--S---LR--P--ETIVLSA-LSG------------LK----K-------KLSDL-Q--TQ----L-----------S---------HE--I----Q--------------S---------D-------------V--L-----------------T----------------I--------N------------------------------------------------------------------------------------------------------------------------------------------------------------------------------------------------------------------------------------------------------------------------------------------------------------------------------------------------------------------------------------------------------------------------------
>Alligator_sinensis@CT02131213.H1.1
--------------------------------------------------------------------------------------------------------------------------------------------------------------------------------M-P--YA-----N----------QPTVR-I--T------E--------L--------------------------------------TD--E-N---VK--FIIENTDLAV-ANSIRRVFIAEVPIIAIDWVQIDA---------------------------------------------NSS-VLHDEFIAHRLGLIPLT-S----------------D------------------D-I----------V-D----K------------------------------------------------------------M---Q----Y---S----R---D------------C-T-CD------EF----------------------------------C--PE--------C------S---VEFT-LD-V----R-------C---------------------------N------E------------------------D----------------------------------------------Q----T-------------------------------------------------------------------------------------------------------------R--------H-V----------TS-----R----D-----L---------I---------------------------------------------------------------------S---NN-------P------------------------------------R--------VIP------------------V----------T------S----R-----------S------------------------------------------------R--D---N-D--------P-----N---D--------Y--V----------------------------------E----Q--D-----------------------D------------IL----IVKL-----RKG-------QELRLRAYAKKGFG---K----EHAKWNPTA--------GVAFEYD-P--D---N--------A-----------------------------------LR----HT---V---Y-----P-KP------EE-------------------------------------------------------------------------------------------------W--P-K-S-------E-Y-------------S---EI----------------D-------------------------------------------------------------E--D------------------------EA---------Q--A-----P------------Y-----D---PN-GK-----------PE--R---FY--Y----------NV--E-S---C------G--S---LR--P--ETIVLSA-LSG------------LK----K-------KLSDL-Q--TQ----L-----------S---------HE--I----Q--------------S---------D-------------V--L-----------------T----------------I--------N------------------------------------------------------------------------------------------------------------------------------------------------------------------------------------------------------------------------------------------------------------------------------------------------------------------------------------------------------------------------------------------------------------------------------
>Ambystoma_mexicanum@CT02131213.H1.1
--------------------------------------------------------------------------------------------------------------------------------------------------------------------------------M-P--YA-----N----------QPTVR-I--T------E--------L--------------------------------------ND--E-N---VK--FIVENTDLAI-ANSIRRVFIAEVATIAIDWVQIDA---------------------------------------------NSS-VLHDEFIAHRVGLVPLT-S----------------D------------------D-I----------V-D----K------------------------------------------------------------M---Q----Y---S----R---D------------C-T-CD------EF----------------------------------C--PE--------C------S---VEFT-MD-V----R-------C---------------------------T------D------------------------D----------------------------------------------Q----T-------------------------------------------------------------------------------------------------------------R--------N-V----------TS-----R----D-----L---------I---------------------------------------------------------------------S---NN-------P------------------------------------R--------VIP------------------V----------T------S----R-----------S------------------------------------------------R--D---G-D--------P-----N---D--------Y--V----------------------------------E----Q--E-----------------------D------------IL----LVKL-----RKG-------QELRLRAYAKKGFG---K----EHAKWNPTA--------GVAFEYD-P--D---N--------A-----------------------------------LR----HT---V---Y-----P-KP------EE-------------------------------------------------------------------------------------------------W--P-K-S-------E-Y-------------S---EI----------------E-------------------------------------------------------------E--D------------------------EA---------E--A-----P------------Y-----D---PN-GK-----------PE--R---FF--Y----------NV--E-S---C------G--S---LK--P--ETIVLSG-LSG------------LK----K-------KLSDL-Q--TQ----L-----------S---------HE--I----Q--------------N---------D-------------V--L-----------------T----------------I--------N------------------------------------------------------------------------------------------------------------------------------------------------------------------------------------------------------------------------------------------------------------------------------------------------------------------------------------------------------------------------------------------------------------------------------
>Caiman_crocodilus@CT01131213.H1.1
----------------------------------------------------------------------------------------------------------------------------------------------------------------------------------------------------------------------------------------------------------------------------------------------------RRVFIAEVPIIAIDWVQIDA---------------------------------------------NSS-VLHDEFIAHRLGLIPLT-S----------------D------------------D-I----------V-D----K------------------------------------------------------------M---Q----Y---S----R---D------------C-T-CD------EF----------------------------------C--PE--------C------S---VEFT-LD-V----R-------C---------------------------N------E------------------------D----------------------------------------------Q----T-------------------------------------------------------------------------------------------------------------R--------H-V----------TS-----R----D-----L---------I---------------------------------------------------------------------S---NN-------P------------------------------------R--------VIP------------------V----------T------S----R-----------S------------------------------------------------R--D---N-D--------P-----N---D--------Y--V----------------------------------E----Q--D-----------------------D------------IL----IVKL-----RKG-------QELRLRAYAKKGFG---K----EHAKWNPTA--------GVAFEYD-P--D---N--------A-----------------------------------LR----HT---V---Y-----P-KP------EE-------------------------------------------------------------------------------------------------W--P-K-S-------E-Y-------------S---EI----------------D-------------------------------------------------------------E--D------------------------EA---------Q--A-----P------------Y-----D---PN-GK-----------PE--R---FY--Y----------NV--E-S---C------G--S---LR--P--ETIVLSA-LSG------------LK----K-------KLSDL-Q--TQ----L-----------S---------HE--I----Q--------------S---------D-------------V--L-----------------T----------------I--------N------------------------------------------------------------------------------------------------------------------------------------------------------------------------------------------------------------------------------------------------------------------------------------------------------------------------------------------------------------------------------------------------------------------------------
>Caretta_caretta@CT01131213.H1.1
-------------------------------------------------------------------------------------------------------------------------------------------------------------------------------------------------------------------------------------------------------------------------------------------------------FIAEVPIIAIDWVQIDA---------------------------------------------NSS-VLHDEFIAHRLGLIPLT-S----------------D------------------D-I----------V-D----K------------------------------------------------------------L---Q----Y---S----R---D------------C-T-CD------EF----------------------------------C--PE--------C------S---VEFT-LD-V----R-------C---------------------------N------E------------------------D----------------------------------------------Q----T-------------------------------------------------------------------------------------------------------------R--------H-V----------TS-----R----D-----L---------I---------------------------------------------------------------------S---NN-------P------------------------------------R--------VIP------------------V----------T------S----R-----------S------------------------------------------------R--D---N-D--------P-----N---D--------Y--V----------------------------------E----Q--D-----------------------D------------IL----IVKL-----RKG-------QELRLRAYAKKGFG---K----EHAKWNPTA--------GVAFEYD-P--D---N--------A-----------------------------------LR----HT---V---Y-----P-KP------EE-------------------------------------------------------------------------------------------------W--P-K-S-------E-Y-------------S---EI----------------D-------------------------------------------------------------E--D------------------------EA---------Q--A-----P------------Y-----D---PN-GK-----------PE--R---FY--Y----------NV--E-S---C------G--S---LR--P--ETIVLSA-LSG------------LK----K-------KLSDL-Q--TQ----L-----------S---------HE--I----Q--------------S---------D-------------V--L-----------------T----------------I--------N------------------------------------------------------------------------------------------------------------------------------------------------------------------------------------------------------------------------------------------------------------------------------------------------------------------------------------------------------------------------------------------------------------------------------
>Chelonoidis_nigra@CT02131213.H1.1
--------------------------------------------------------------------------------------------------------------------------------------------------------------------------------M-P--YA-----N----------QPTVR-I--T------E--------L--------------------------------------TD--E-N---VK--FIIENTDLAV-ANSIRRVFIAEVPIIAIDWVQIDA---------------------------------------------NSS-VLHDEFIAHRLGLIPLT-S----------------D------------------D-I----------V-D----K------------------------------------------------------------L---Q----Y---S----R---D------------C-T-CD------EF----------------------------------C--PE--------C------S---VEFT-LD-V----R-------C---------------------------N------E------------------------D----------------------------------------------Q----T-------------------------------------------------------------------------------------------------------------R--------H-V----------TS-----R----D-----L---------I---------------------------------------------------------------------S---NN-------P------------------------------------R--------VIP------------------V----------T------S----R-----------S------------------------------------------------R--D---N-D--------P-----N---D--------Y--V----------------------------------E----Q--D-----------------------D------------IL----IVKL-----RKG-------QELRLRAYAKKGFG---K----EHAKWNPTA--------GVAFEYD-P--D---N--------A-----------------------------------LR----HT---V---Y-----P-KP------EE-------------------------------------------------------------------------------------------------W--P-K-S-------E-Y-------------S---EI----------------D-------------------------------------------------------------E--D------------------------EA---------Q--A-----P------------Y-----D---PN-GK-----------PE--R---FY--Y----------NV--E-S---C------G--S---LR--P--ETIVLSA-LSG------------LK----K-------KLSDL-Q--TQ----L-----------S---------HE--I----Q--------------S---------D-------------V--L-----------------T----------------I--------N------------------------------------------------------------------------------------------------------------------------------------------------------------------------------------------------------------------------------------------------------------------------------------------------------------------------------------------------------------------------------------------------------------------------------
>Chrysemys_picta_bellii@CT02131213.H1.1
----------------------------------------------------------------------------------------------------------------------------------------------------------------------------------------------------------------------------------------------------------------------------------------------V-ANSIRRVFIAEVPIIAIDWVQIDA---------------------------------------------NSS-VLHDEFIAHRLGLIPLT-S----------------D------------------D-I----------V-D----K------------------------------------------------------------L---Q----Y---S----R---D------------C-T-CD------EF----------------------------------C--PE--------C------S---VEFT-LD-V----R-------C---------------------------N------E------------------------D----------------------------------------------Q----T-------------------------------------------------------------------------------------------------------------R--------H-V----------TS-----R----D-----L---------I---------------------------------------------------------------------S---NN-------P------------------------------------R--------VIP------------------V----------T------S----R-----------S------------------------------------------------R--D---N-D--------P-----N---D--------Y--V----------------------------------E----Q--D-----------------------D------------IL----IVKL-----RKG-------QELRLRAYAKKGFG---K----EHAKWNPTA--------GVAFEYD-P--D---N--------A-----------------------------------LR----HT---V---Y-----P-KP------EE-------------------------------------------------------------------------------------------------W--P-K-S-------E-Y-------------S---EI----------------D-------------------------------------------------------------E--D------------------------EA---------Q--A-----P------------Y-----D---PN-GK-----------PE--R---FY--Y----------NV--E-S---C------G--S---LR--P--ETIVLSA-LSG------------LK----K-------KLSDL-Q--TQ----L-----------S---------HE--I----Q--------------S---------D-------------V--L-----------------T----------------I--------N------------------------------------------------------------------------------------------------------------------------------------------------------------------------------------------------------------------------------------------------------------------------------------------------------------------------------------------------------------------------------------------------------------------------------
>Crocodylus_niloticus@CT01131213.H1.2
---------------------------------------------------------------------------------------------------------------------------------------------------------------------------------------------------------------------------------------------------------------------------------------------------------------AIDWVQIDA---------------------------------------------NSS-VLHDEFIAHRLGLIPLT-S----------------D------------------D-I----------V-D----K------------------------------------------------------------M---Q----Y---S----R---D------------C-T-CD------EF----------------------------------C--PE--------C------S---VEFT-LD-V----R-------C---------------------------N------E------------------------D----------------------------------------------Q----T-------------------------------------------------------------------------------------------------------------R--------H-V----------TS-----R----D-----L---------I---------------------------------------------------------------------S---NN-------P------------------------------------R--------VIP------------------V----------T------S----R-----------S------------------------------------------------R--D---N-D--------P-----N---D--------Y--V----------------------------------E----Q--D-----------------------D------------IL----IVKL-----RKG-------QELRLRAYAKKGFG---K----EHAKWNPTA--------GVAFEYD-P--D---N--------A-----------------------------------LR----HT---V---Y-----P-KP------EE-------------------------------------------------------------------------------------------------W--P-K-S-------E-Y-------------S---EI----------------D-------------------------------------------------------------E--D------------------------EA---------Q--A-----P------------Y-----D---PN-GK-----------PE--R---FY--Y----------NV--E-S---C------G--S---LR--P--ETIVLSA-LSG------------LK----K-------KLSDL-Q--TQ----L-----------S---------HE--I----Q--------------S---------D-------------V--L-----------------T----------------I--------N------------------------------------------------------------------------------------------------------------------------------------------------------------------------------------------------------------------------------------------------------------------------------------------------------------------------------------------------------------------------------------------------------------------------------
>Cyclorana_alboguttata@CT02131213.H1.1
--------------------------------------------------------------------------------------------------------------------------------------------------------------------------------M-P--YA-----N----------QPTVR-I--T------E--------L--------------------------------------TD--E-N---VK--FVVENTDLAI-ANSIRRVFIAEVPTIAIDWVQIDA---------------------------------------------NSS-VLHDEFIAHRVGLVPLT-S----------------D------------------D-I----------V-D----K------------------------------------------------------------L---Q----Y---S----R---D------------C-T-CD------EF----------------------------------C--AE--------C------S---VEFT-LD-V----R-------C---------------------------N------E------------------------D----------------------------------------------Q----T-------------------------------------------------------------------------------------------------------------R--------H-V----------TS-----R----D-----L---------I---------------------------------------------------------------------S---NN-------H------------------------------------R--------VIP------------------V----------T------S----R-----------S------------------------------------------------R--D---N-D--------P-----N---D--------Y--V----------------------------------E----Q--D-----------------------D------------IL----LVKL-----RKG-------QELRLRAYAKKGFG---K----EHAKWNPTA--------GVAFEYD-P--D---N--------A-----------------------------------LR----HT---V---Y-----P-KP------EE-------------------------------------------------------------------------------------------------W--P-K-S-------E-Y-------------S---EI----------------D-------------------------------------------------------------E--E------------------------EA---------Q--A-----P------------Y-----D---PN-GK-----------PE--R---FY--Y----------NV--E-S---C------G--S---LR--P--ETIVLSA-LSG------------LK----R-------KLSDL-Q--TQ----L-----------S---------HE--I----Q--------------N---------D-------------V--L-----------------T----------------I--------N------------------------------------------------------------------------------------------------------------------------------------------------------------------------------------------------------------------------------------------------------------------------------------------------------------------------------------------------------------------------------------------------------------------------------
>Elaphe_guttata@toto102019.H1.1
-------------------------------------------------------------------------------------------------------------------------------------------------------------------------------------------------------------I--T------E--------L--------------------------------------SD--D-N---VK--FIIENTDLAV-ANSIRRVFIAEVPIIAID-------------------------------------------------------------------------------------------------------------------------------------------------------------------------------------------------------------------------------------------------------------------------------------------------------------------------------------------------------------------------------------------------------------------------------------------------------------------------------------------------------------------------------------------------------------------------------------------------------------------------------------------------------------------------------------------------------------------------------------------------------------------------------------------------------------------------------------------------------------------------------------------------------------------------------------------------------------------------------------------------G-------QELRLRAYATKGFG---K----EHAKWNPTA--------GVAFEYD-P--D---N--------A-----------------------------------LR----HT---V---Y-----P-KP------EE-------------------------------------------------------------------------------------------------W--P-K-S-------E-Y-------------S---EI----------------D-------------------------------------------------------------E--D------------------------EA---------Q--A-----P------------Y-----D---PN-GK-----------PE--R---FY--Y----------NV--E-S---C------G--S---LR--P--ETIVLSA-LSG------------LK----K-------KLSDL-Q--TQ----L-----------S---------QV--I----Q--------------N---------E-------------V--L-----------------T----------------I--------N------------------------------------------------------------------------------------------------------------------------------------------------------------------------------------------------------------------------------------------------------------------------------------------------------------------------------------------------------------------------------------------------------------------------------
>Emys_orbicularis@CT02131213.H1.1
--------------------------------------------------------------------------------------------------------------------------------------------------------------------------------------------------------------------------------------------------------------------------------------------LLV-ANSIRRVFIAEVPIIAIDWVQIDA---------------------------------------------NSS-VLHDEFIAHRLGLIPLT-S----------------D------------------D-I----------V-D----K------------------------------------------------------------L---Q----Y---S----R---D------------C-T-CD------EF----------------------------------C--PE--------C------S---VEFT-LD-V----R-------C---------------------------N------E------------------------D----------------------------------------------Q----T-------------------------------------------------------------------------------------------------------------R--------H-V----------TS-----R----D-----L---------I---------------------------------------------------------------------S---NN-------P------------------------------------R--------VIP------------------V----------T------S----R-----------S------------------------------------------------R--D---N-D--------P-----N---D--------Y--V----------------------------------E----Q--D-----------------------D------------IL----IVKL-----RKG-------QELRLRAYAKKGFG---K----EHAKWNPTA--------GVAFEYD-P--D---N--------A-----------------------------------LR----HT---V---Y-----P-KP------EE-------------------------------------------------------------------------------------------------W--P-K-S-------E-Y-------------S---EI----------------D-------------------------------------------------------------E--D------------------------EA---------Q--A-----P------------Y-----D---PN-GK-----------PE--R---FY--Y----------NV--E-S---C------G--S---LR--P--ETIVLSA-LSG------------LK----K-------KLSDL-Q--TQ----L-----------S---------HE--I----Q--------------S---------D-------------V--L-----------------T----------------I--------N------------------------------------------------------------------------------------------------------------------------------------------------------------------------------------------------------------------------------------------------------------------------------------------------------------------------------------------------------------------------------------------------------------------------------
>Eublepharis_macularius@CT02131213.H1.1
--------------------------------------------------------------------------------------------------------------------------------------------------------------------------------M-P--YA-----N----------QPTVR-I--T------E--------L--------------------------------------SD--E-N---VK--FIIENTDLAV-ANSIRRVFIAEVPTIAIDWVQIDA---------------------------------------------NSS-VLHDEFIAHRLGLIPLT-S----------------D------------------D-V----------V-D----K------------------------------------------------------------L---Q----Y---S----R---D------------C-A-CD------EF----------------------------------C--PE--------C------S---VEFT-LD-V----R-------C---------------------------N------E------------------------D----------------------------------------------Q----T-------------------------------------------------------------------------------------------------------------R--------H-V----------TS-----R----D-----L---------I---------------------------------------------------------------------S---NN-------P------------------------------------R--------VIP------------------V----------T------S----R-----------S------------------------------------------------R--D---N-D--------P-----N---D--------Y--V----------------------------------E----Q--D-----------------------D------------IL----IVKL-----RKG-------QELRLRAYAKKGFG---K----EHAKWNPTA--------GVAFEYD-P--D---N--------A-----------------------------------LR----HT---V---Y-----P-KP------EE-------------------------------------------------------------------------------------------------W--P-K-S-------E-Y-------------S---EI----------------D-------------------------------------------------------------E--D------------------------EA---------Q--A-----P------------Y-----D---PN-GK-----------PE--R---FY--Y----------NV--E-S---C------G--S---LR--P--ETIVLSA-LSG------------LK----K-------KLSDL-Q--TQ----L-----------S---------HE--I----Q--------------S---------D-------------V--L-----------------T----------------I--------N------------------------------------------------------------------------------------------------------------------------------------------------------------------------------------------------------------------------------------------------------------------------------------------------------------------------------------------------------------------------------------------------------------------------------
>Lampropholis_coggeri@Lcog21996.H1.1
--------------------------------------------------------------------------------------------------------------------------------------------------------------------------------M-P--YA-----N----------QPTVR-I--T------E--------L--------------------------------------SD--E-N---VK--FIIENTDLAV-ANSIRRVFIAEVPIIAIDWVQIDA---------------------------------------------NSS-VLHDEFIAHRLGLIPLT-S----------------D------------------D-V----------V-D----K------------------------------------------------------------L---Q----Y---S----R---D------------C-T-CD------EF----------------------------------C--LE--------C------S---VEFT-LD-V----R-------C---------------------------N------E------------------------D----------------------------------------------Q----T-------------------------------------------------------------------------------------------------------------R--------H-V----------TS-----R----D-----L---------I---------------------------------------------------------------------S---NN-------P------------------------------------R--------VIP------------------V----------T------S----R-----------S------------------------------------------------R--D---N-D--------P-----N---D--------Y--V----------------------------------E----Q--D-----------------------D------------IL----IVKL-----RKG-------QELRLRAYAKKGCG---K----EHAKWNPTA--------GVAFEYD-P--D---N--------A-----------------------------------LR----HT---V---Y-----P-KP------EE-------------------------------------------------------------------------------------------------W--P-K-S-------E-Y-------------S---EI----------------D-------------------------------------------------------------E--D------------------------EA---------Q--A-----P------------Y-----D---PN-GK-----------PE--R---FY--Y----------NV--E-X---C------G--S---LR--P--ETIVLSA-LSG------------LK----K-------KLSDL-Q--TQ----L-----------S---------HE--I----Q--------------R---------D-------------V--L-----------------T----------------I--------N------------------------------------------------------------------------------------------------------------------------------------------------------------------------------------------------------------------------------------------------------------------------------------------------------------------------------------------------------------------------------------------------------------------------------
>Latimeria_chalumnae@CT02131213.H1.1
--------------------------------------------------------------------------------------------------------------------------------------------------------------------------------M-P--YA-----N----------QPTVK-I--T------E--------L--------------------------------------TD--E-N---VK--FIIENTDLAV-----------------IDWVQIDA---------------------------------------------NSS-VLHDEFIAHRVGLIPLT-S----------------D------------------D-I----------V-D----K------------------------------------------------------------M---Q----Y---S----R---D------------C-T-CD------EF----------------------------------C--PE--------C------S---VEFT-LD-V----K-------C---------------------------N------E------------------------D----------------------------------------------Q----T-------------------------------------------------------------------------------------------------------------R--------H-V----------TS-----R----D-----L---------I---------------------------------------------------------------------S---NN-------P------------------------------------R--------VIP------------------V----------T------S----R-----------S------------------------------------------------K--D---N-D--------P-----N---D--------Y--V----------------------------------E----Q--D-----------------------D------------IL----IVKL-----RKG-------QELRLRAYAKKGFG---K----EHAKWNPTA--------GVAFEYD-P--D---N--------A-----------------------------------LR----HT---V---Y-----P-KP------EE-------------------------------------------------------------------------------------------------W--P-K-S-------E-Y-------------S---EI----------------D-------------------------------------------------------------E--D------------------------ET---------Q--A-----P------------Y-----D---PI-GK-----------AE--R---FY--F----------NV--E-S---C------G--S---LR--P--ETIVLSA-LSG------------LK----K-------KLSDL-Q--TQ----L-----------S---------HE--I----Q--------------S---------D-------------V--L-----------------T----------------I--------N------------------------------------------------------------------------------------------------------------------------------------------------------------------------------------------------------------------------------------------------------------------------------------------------------------------------------------------------------------------------------------------------------------------------------
>Latimeria_menadoensis@CT02131213.H1.1
--------------------------------------------------------------------------------------------------------------------------------------------------------------------------------M-P--YA-----N----------QPTVK-I--T------E--------L--------------------------------------TD--E-N---VK--FIIENTDLAV-ANSIRRVFIAEVPTIAIDWVQIDA---------------------------------------------NSS-VLHDEFIAHRVGLIPLT-S----------------D------------------D-I----------V-D----K------------------------------------------------------------M---Q----Y---S----R---D------------C-T-CD------EF----------------------------------C--PE--------C------S---VEFT-LD-V----K-------C---------------------------N------E------------------------D----------------------------------------------Q----T-------------------------------------------------------------------------------------------------------------R--------H-V----------TS-----R----D-----L---------I---------------------------------------------------------------------S---NN-------P------------------------------------R--------VIP------------------V----------T------S----R-----------S------------------------------------------------K--D---N-D--------P-----N---D--------Y--V----------------------------------E----Q--D-----------------------D------------IL----IVKL-----RKG-------QELRLRAYAKKGFG---K----EHAKWNPTA--------GVAFEYD-P--D---N--------A-----------------------------------LR----HT---V---Y-----P-KP------EE-------------------------------------------------------------------------------------------------W--P-K-S-------E-Y-------------S---EI----------------D-------------------------------------------------------------E--D------------------------ET---------Q--A-----P------------Y-----D---PI-GK-----------AE--R---FY--F----------NV--E-S---C------G--S---LR--P--ETIVLSA-LSG------------LK----K-------KLSDL-Q--TQ----L-----------S---------HE--I----Q--------------S---------D-------------V--L-----------------T----------------I--------N------------------------------------------------------------------------------------------------------------------------------------------------------------------------------------------------------------------------------------------------------------------------------------------------------------------------------------------------------------------------------------------------------------------------------
>Leucoraja_erinacea@CT02131213.H1.1
--------------------------------------------------------------------------------------------------------------------------------------------------------------------------------M-P--YA-----N----------QPTVR-I--T------E--------L--------------------------------------TD--E-N---VK--FIVENTELSV-ANALRRVLMAEVATLAIDWVQIDA---------------------------------------------NSS-VLHDEFIAHRIGLIPLT-S----------------D------------------D-I----------V-D----K------------------------------------------------------------M---Q----Y---S----R---D------------C-T-CD------EF----------------------------------C--PE--------C------S---VELT-LD-V----K-------C---------------------------N------E------------------------D----------------------------------------------Q----T-------------------------------------------------------------------------------------------------------------R--------H-V----------TS-----R----D-----L---------L---------------------------------------------------------------------S---NN-------S------------------------------------R--------VIP------------------V----------T------S----R-----------S------------------------------------------------R--D---N-D--------P-----N---D--------Y--V----------------------------------E----Q--D-----------------------D------------IL----IVKL-----RKG-------QELRLRAYAKKGFG---K----EHAKWNPTA--------GVSFEYD-P--D---N--------A-----------------------------------LR----HT---V---F-----P-KP------EE-------------------------------------------------------------------------------------------------W--P-K-S-------E-Y-------------S---EL----------------D-------------------------------------------------------------D--E------------------------EI---------Q--A-----P------------Y-----D---PN-GK-----------PE--R---FY--F----------NV--E-S---S------G--A---LR--P--ETIVLSA-LSG------------LK----K-------KLSDL-Q--TM----L-----------S---------HE--I----Q--------------S---------D-------------V--L-----------------T----------------I--------N------------------------------------------------------------------------------------------------------------------------------------------------------------------------------------------------------------------------------------------------------------------------------------------------------------------------------------------------------------------------------------------------------------------------------
>Notophthalmus_viridescens@Nvir4382.H1.1
------------------------------------------------------------------------------------------------------------------------------------------------------------------------------------------------------------------------------------------------------------------------------------------------------------------------------------------------------------------------------FIAHRVGLIPLT-S----------------D------------------D-I----------V-D----K------------------------------------------------------------M---Q----Y---S----R---D------------C-I-CD------EF----------------------------------C--PE--------C------S---VEFT-LD-V----R-------C---------------------------T------D------------------------D----------------------------------------------Q----T-------------------------------------------------------------------------------------------------------------R--------H-V----------TS-----R----D-----L---------I---------------------------------------------------------------------S---NN-------P------------------------------------R--------VIP------------------V----------T------S----R-----------N------------------------------------------------K--D---S-D--------P-----N---E--------Y--L----------------------------------E----R--E-----------------------D------------IL----LVKL-----RKG-------QELRLRAYAKKGFG---K----EHAKWNPTA--------GVAFEYD-P--D---N--------A-----------------------------------LR----HT---V---Y-----P-KP------EE-------------------------------------------------------------------------------------------------W--P-K-S-------E-Y-------------S---EI----------------D-------------------------------------------------------------E--D------------------------EA---------E--A-----P------------Y-----D---PN-GK-----------PE--R---FY--Y----------NV--E-S---C------G--S---LR--P--ETIVLSG-LSG------------LK----K-------KLSDL-Q--TQ----L-----------S---------HE--I----Q--------------S---------D-------------V--L-----------------T----------------I--------N------------------------------------------------------------------------------------------------------------------------------------------------------------------------------------------------------------------------------------------------------------------------------------------------------------------------------------------------------------------------------------------------------------------------------
>Pelodiscus_sinensis@CT02131213.H1.1
---------------------------------------------------------------------------------------------------------------------------------------------------------------------------------------------------------------------------------------------------------------------------------------------------------------AIDWVQIDA---------------------------------------------NSS-VLHDEFIAHRLGLIPLT-S----------------D------------------D-I----------V-D----K------------------------------------------------------------L---Q----Y---S----R---D------------C-T-CD------EF----------------------------------C--PE--------C------S---VEFT-LD-V----R-------C---------------------------N------E------------------------D----------------------------------------------Q----T-------------------------------------------------------------------------------------------------------------R--------H-V----------TS-----R----D-----L---------I---------------------------------------------------------------------S---NN-------P------------------------------------R--------VIP------------------V----------T------S----R-----------S------------------------------------------------R--D---N-D--------P-----N---D--------Y--V----------------------------------E----Q--D-----------------------D------------IL----IVKL-----RKG-------QELRLRAYAKKGFG---K----EHAKWNPTA--------GVAFEYD-P--D---N--------A-----------------------------------LR----HT---V---Y-----P-KP------EE-------------------------------------------------------------------------------------------------W--P-K-S-------E-Y-------------S---EI----------------D-------------------------------------------------------------E--D------------------------EA---------Q--A-----P------------Y-----D---PN-GK-----------PE--R---FY--Y----------NV--E-S---C------G--S---LR--P--ETIVLSA-LSG------------LK----K-------KLSDL-Q--TQ----L-----------S---------HE--I----Q--------------S---------D-------------V--L-----------------T----------------I--------N------------------------------------------------------------------------------------------------------------------------------------------------------------------------------------------------------------------------------------------------------------------------------------------------------------------------------------------------------------------------------------------------------------------------------
>Phrynops_hilarii@CT02131213.H1.1
--------------------------------------------------------------------------------------------------------------------------------------------------------------------------------M-P--YA-----N----------QPTVR-I--T------E--------L--------------------------------------SD--E-N---VK--FIIENTDLAV-ANSIRRVFIAEVPIIAIDWVQIDA---------------------------------------------NSS-VLHDEFIAHRLGLIPLI-S----------------D------------------D-I----------V-D----K------------------------------------------------------------L---Q----Y---S----R---D------------C-T-CD------EF----------------------------------C--PE--------C------S---VEFT-LD-V----R-------C---------------------------N------E------------------------D----------------------------------------------Q----T-------------------------------------------------------------------------------------------------------------R--------H-V----------TS-----R----D-----L---------I---------------------------------------------------------------------S---NN-------P------------------------------------R--------VIP------------------V----------T------S----R-----------S------------------------------------------------R--D---N-D--------P-----N---D--------Y--V----------------------------------E----Q--D-----------------------D------------IL----IVKL-----RKG-------QELRLRAYAKKGFG---K----EHAKWNPTA--------GVAFEYD-P--D---N--------A-----------------------------------LR----HT---V---Y-----P-KP------EE-------------------------------------------------------------------------------------------------W--P-K-S-------E-Y-------------S---EI----------------D-------------------------------------------------------------E--D------------------------EA---------Q--A-----P------------Y-----D---PN-GK-----------PE--R---FY--Y----------NV--E-S---C------G--S---LR--P--ETIVLSA-LSG------------LK----K-------KLSDL-Q--TQ----L-----------S---------HE--I----Q--------------S---------D-------------V--L-----------------T----------------I--------N------------------------------------------------------------------------------------------------------------------------------------------------------------------------------------------------------------------------------------------------------------------------------------------------------------------------------------------------------------------------------------------------------------------------------
>Podarcis_sp.@Contig15195.H1.1
------------------------------------------------------------------------------------------------------------------------------------------------------------------------------------------------------------------------------------------------------------------------------------------------------------------------------------------------------------------------------------GLIPLT-S----------------D------------------D-V----------V-D----K------------------------------------------------------------L---Q----Y---S----R---D------------C-T-CD------EF----------------------------------C--PE--------C------S---VEFT-LD-V----R-------C---------------------------N------E------------------------D----------------------------------------------Q----T-------------------------------------------------------------------------------------------------------------R--------H-V----------TS-----R----D-----L---------I---------------------------------------------------------------------S---NN-------P------------------------------------R--------VIP------------------V----------T------S----R-----------S------------------------------------------------R--D---N-D--------P-----N---D--------Y--V----------------------------------E----Q--D-----------------------D------------IL----IVKL-----RKG-------QELRLRAYAK---------------------------------------------------------------------------------------------------------------------------------------------------------------------------------------------------------------------------------------------------------------------------------------------------------------------------------------------------------------------------------------------------------------------------------------------------------------------------------------------------------------------------------------------------------------------------------------------------------------------------------------------------------------------------------------------------------------------------------------------------------------------------------------------------------------------------------------------------------------------------------------------------------------------------------------------------------------------------------------------------------------------------------------------------------------------------------------------------
>Pogona_vitticeps@CT01131213.H1.1
--------------------------------------------------------------------------------------------------------------------------------------------------------------------------------M-P--YA-----N----------QPTVR-I--T------E--------L--------------------------------------SD--E-N---VK--FIIENTDLAV-ANSIRRVFIAEVPIIAIDWVQIDA---------------------------------------------NSS-VLHDEFIAHRLGLIPLT-S----------------D------------------D-V----------V-D----K------------------------------------------------------------L---Q----Y---S----R---E------------C-T-CD------EF----------------------------------C--PE--------C------S---VEFT-LD-V----R-------C---------------------------N------E------------------------D----------------------------------------------Q----T-------------------------------------------------------------------------------------------------------------R--------H-V----------TS-----R----D-----L---------I---------------------------------------------------------------------S---NN-------P------------------------------------R--------VIP------------------V----------T------S----R-----------S------------------------------------------------R--D---N-D--------P-----N---D--------Y--V----------------------------------E----Q--D-----------------------D------------IL----IVKL-----RKG-------QELRLRAYAKKGFG---K----EHAKWNPTA--------GVAFEYD-P--D---N--------A-----------------------------------LR----HT---V---Y-----P-KP------EE-------------------------------------------------------------------------------------------------W--P-K-S-------E-Y-------------S---EI----------------D-------------------------------------------------------------E--D------------------------EA---------Q--A-----P------------Y-----D---PN-GK-----------PE--R---FY--Y----------NV--E-S---C------G--S---LR--P--ETIVLSA-LSG------------LK----K-------KLSDL-Q--TQ----L-----------S---------QE--I----Q--------------S---------D-------------V--L-----------------T----------------I--------N------------------------------------------------------------------------------------------------------------------------------------------------------------------------------------------------------------------------------------------------------------------------------------------------------------------------------------------------------------------------------------------------------------------------------
>Protopterus_annectens@CT02131213.H1.1
--------------------------------------------------------------------------------------------------------------------------------------------------------------------------------M-P--YA-----N----------QPTVR-I--T------E--------L--------------------------------------SD--E-N---VK--FIIESTDLAI-ANSIRRVFIGEVATVAIDWVQIDA---------------------------------------------NSS-VLHDEFIAHRVGLIPLT-S----------------D------------------D-I----------V-D----K------------------------------------------------------------L---Q----Y---S----R---D------------C-T-CD------EF----------------------------------C--PE--------C------S---IEFN-LD-V----K-------C---------------------------N------E------------------------D----------------------------------------------Q----T-------------------------------------------------------------------------------------------------------------R--------H-V----------TS-----R----D-----L---------I---------------------------------------------------------------------S---NN-------P------------------------------------R--------VIP------------------V----------T------S----R-----------S------------------------------------------------R--D---N-D--------P-----N---D--------Y--I----------------------------------E----Q--D-----------------------D------------IL----IVKL-----RKG-------QELRLRAYAKKGFG---K----EHAKWNPTT--------GVCFEYD-P--D---N--------A-----------------------------------LR----HT---V---Y-----P-KP------EE-------------------------------------------------------------------------------------------------W--P-K-S-------E-Y-------------T---EI----------------D-------------------------------------------------------------E--D------------------------EV---------Q--A-----P------------Y-----D---PN-GK-----------PE--R---FY--Y----------NV--E-S---C------G--S---LR--P--ETIVMSG-LSV------------LK----K-------KLSDL-Q--TQ----L-----------S---------HE--I----Q--------------S---------D-------------V--L-----------------T----------------I--------N------------------------------------------------------------------------------------------------------------------------------------------------------------------------------------------------------------------------------------------------------------------------------------------------------------------------------------------------------------------------------------------------------------------------------
>Python_regius@CT02131213.H1.1
--------------------------------------------------------------------------------------------------------------------------------------------------------------------------------M-P--YA-----N----------QPTVR-I--T------E--------L--------------------------------------SD--D-N---VK--FIIENTDLAV-ANSIRRVFIAEVPIIAIDWVQIDA---------------------------------------------NSS-VLHDEFIAHRLGLIPLT-S----------------D------------------G-V----------V-D----K------------------------------------------------------------L---Q----Y---S----R---D------------C-T-CD------EF----------------------------------C--PE--------C------S---VEFS-LD-V----R-------C---------------------------N------E------------------------D----------------------------------------------Q----T-------------------------------------------------------------------------------------------------------------R--------H-V----------TS-----R----D-----L---------I---------------------------------------------------------------------S---NN-------S------------------------------------Q--------VIP------------------V----------T------S----R-----------R------------------------------------------------R--D---N-D--------P-----N---D--------Y--V----------------------------------E----P--D-----------------------D------------IL----IVKL-----RKG-------QELRLRAYAKKGFG---K----EHAKWNPTA--------GVAFEYD-P--D---N--------A-----------------------------------LR----HT---V---Y-----P-KP------EE-------------------------------------------------------------------------------------------------W--P-K-S-------E-Y-------------S---EI----------------D-------------------------------------------------------------E--D------------------------EA---------Q--A-----P------------Y-----D---PN-GK-----------PE--R---FY--Y----------NV--E-S---C------G--S---LR--P--ETIVLSA-LSG------------LK----K-------KLSDL-Q--TQ----L-----------S---------HV--I----Q--------------S---------D-------------V--L-----------------T----------------I--------N------------------------------------------------------------------------------------------------------------------------------------------------------------------------------------------------------------------------------------------------------------------------------------------------------------------------------------------------------------------------------------------------------------------------------
>Rana_chensinensis@Rche55989.H1.1
--------------------------------------------------------------------------------------------------------------------------------------------------------------------------------M-P--YA-----N----------QPTVR-I--T------E--------L--------------------------------------TD--E-N---VK--FIVENTDLAI-ANSVRRVFIAEVPTIAIDWVQIDA---------------------------------------------NSS-VLHDEFIAHRVGLIPLT-S----------------D------------------D-I----------V-D----K------------------------------------------------------------L---Q----Y---S----R---D------------C-T-CE------EF----------------------------------C--AE--------C------S---VEFT-LD-V----R-------C---------------------------T------D------------------------D----------------------------------------------Q----T-------------------------------------------------------------------------------------------------------------R--------H-V----------TS-----R----D-----L---------I---------------------------------------------------------------------S---NN-------A------------------------------------R--------VIP------------------V----------T------S----R-----------S------------------------------------------------R--D---N-D--------P-----N---D--------Y--V----------------------------------E----Q--D-----------------------D------------II----LVKL-----RKG-------QELRLRAYAKKGFG---K----EHAKWNPTA--------GVSFEYD-P--D---N--------A-----------------------------------LR----HT---V---Y-----P-KP------EE-------------------------------------------------------------------------------------------------W--P-K-S-------E-Y-------------S---EI----------------D-------------------------------------------------------------E--E------------------------EV---------E--A-----P------------Y-----E---PN-GK-----------PE--R---FY--Y----------NV--E-S---C------G--S---MR--P--ENIVLSA-LSG------------LK----R-------KLSDL-Q--TQ----L-----------S---------HE--I----Q--------------S---------D-------------V--L-----------------T----------------I--------N------------------------------------------------------------------------------------------------------------------------------------------------------------------------------------------------------------------------------------------------------------------------------------------------------------------------------------------------------------------------------------------------------------------------------
>Scyliorhinus_canicula@CT02131213.H1.1
--------------------------------------------------------------------------------------------------------------------------------------------------------------------------------M-P--YA-----N----------QPTVR-I--T------E--------L--------------------------------------TD--E-N---VK--FIVENTELSV-ANALRRVLMAEVATLAIDWVQIDA---------------------------------------------NSS-VLHDEFIAHRIGLIPLT-S----------------D------------------D-I----------V-D----K------------------------------------------------------------M---Q----Y---S----R---D------------C-T-CD------EF----------------------------------C--PE--------C------S---VELS-LD-V----K-------C---------------------------N------E------------------------D----------------------------------------------Q----T-------------------------------------------------------------------------------------------------------------R--------H-V----------TS-----R----D-----L---------L---------------------------------------------------------------------S---NN-------S------------------------------------R--------VIP------------------V----------T------S----R-----------S------------------------------------------------R--D---N-D--------P-----N---D--------Y--V----------------------------------E----Q--D-----------------------D------------IL----IVKL-----RKG-------QELRLRAYAKKGFG---K----EHAKWNPTA--------GVSFEYD-P--D---N--------A-----------------------------------LR----HT---V---Y-----P-KP------EE-------------------------------------------------------------------------------------------------W--P-K-S-------E-Y-------------S---EL----------------D-------------------------------------------------------------D--E------------------------EI---------Q--A-----P------------Y-----D---PN-GK-----------PE--R---FF--F----------NV--E-S---S------G--A---LR--P--ETIVLSA-LSG------------LK----K-------KLSDL-Q--TM----L-----------S---------HE--I----Q--------------S---------D-------------V--L-----------------T----------------I--------N------------------------------------------------------------------------------------------------------------------------------------------------------------------------------------------------------------------------------------------------------------------------------------------------------------------------------------------------------------------------------------------------------------------------------
>Sphenodon_punctatus@CT01131213.H1.1
--------------------------------------------------------------------------------------------------------------------------------------------------------------------------------M-P--YA-----N----------QPTVR-I--T------E--------L--------------------------------------TD--E-N---VK--FIIENTDLAV-ANSIRRVFIAEVPIIAIDWVQIDA---------------------------------------------NSS-VLHDEFIAHRLGLIPLT-S----------------D------------------D-I----------V-D----K------------------------------------------------------------L---Q----Y---S----R---D------------C-T-CD------EF----------------------------------C--PE--------C------S---VEFT-LD-V----R-------C---------------------------N------E------------------------D----------------------------------------------Q----T-------------------------------------------------------------------------------------------------------------R--------H-V----------TS-----R----D-----L---------I---------------------------------------------------------------------S---NN-------P------------------------------------R--------VIP------------------V----------T------S----R-----------S------------------------------------------------R--D---N-E--------P-----S---D--------Y--V----------------------------------K----Q--N-----------------------D------------IL----IVKL-----RKG-------QELRLRAYAKKGFG---K----EHAKWNPTA--------GVAFEYD-P--D---N--------A-----------------------------------LR----HT---V---Y-----P-KP------EE-------------------------------------------------------------------------------------------------W--P-K-S-------E-Y-------------S---EI----------------D-------------------------------------------------------------E--D------------------------EA---------Q--A-----P------------Y-----D---PN-GK-----------PE--R---FY--Y----------NV--E-S---C------G--S---LR--P--ETIVLSA-LSG------------LK----K-------KLSDL-Q--TQ----L-----------S---------HE--I----Q--------------S---------D-------------V--L-----------------T----------------I--------N------------------------------------------------------------------------------------------------------------------------------------------------------------------------------------------------------------------------------------------------------------------------------------------------------------------------------------------------------------------------------------------------------------------------------
>Trachemys_scripta@toto8969.H1.1
-----------------------------------------------------------------------------------------------------------------------------------------------------------------------------------------------------------------------------------------------------------------------------------------------------------------------------------------------------------------------------------------------------------------------------------------------------------------------------------------------------------------------------------------------------------------------------------------------------------------------------------------------------------------------------------------------------------------------------------------------------------------------------------------------------------------------------------------------------------------------------------------------------------------------------------------------------------------------------------------------------------------------------------------------------------------------------------------------------------------------------------------------------------------------------D---N-D--------P-----N---D--------Y--V----------------------------------E----Q--D-----------------------D------------IL----IVKL-----RKG-------QELRLRAYAKKGFG---K----EHAKWNPTA--------GVAFEYD-P--D---N--------A-----------------------------------LR----HT---V---Y-----P-KP------EE-------------------------------------------------------------------------------------------------W--P-K-S-------E-Y-------------S---EI----------------D-------------------------------------------------------------E--D------------------------EA---------Q--A-----P----------------------------------------------------------------------------------------------------------------------------------------------------------------------------------------------------------------------------------------------------------------------------------------------------------------------------------------------------------------------------------------------------------------------------------------------------------------------------------------------------------------------------------------------------------------------------------------------------------------------------------------------------------------------------------------------------
