# Supplementary material for: A phylogenomic framework and timescale for comparative studies of tunicates
Source: BMC Biol. 2018 Apr 13;16:39. doi: 10.1186/s12915-018-0499-2 (PMC5899321; doi:10.1186/s12915-018-0499-2)
Supplement: Supplementary file 4 — Supporting data. Transcriptome assemblies, alignments, and trees. (ZIP 38502 kb) [file 12915_2018_499_MOESM4_ESM.zip › 12915_2018_499_MOESM4_ESM/12915_2018_499 (Delsuc) Files Updated 23-03-2018/tribe1409.fasta]

>Xenoturbella_bocki@CT01100920.H1.1
----------------------------------------------------------------------------------------------------------------------------------------------------------------------------------------------------------------------------------------------------------------------------------------------------Y-YASLW-GIP---AILIVIGSNAFIGDAELTEI-P-EGYEPKNYEYYKHPITRSLARC-FEPNP--QAHYEKTLAVFAHESERKQWVLDEMKVKHLMLR---R-------------------------------------------------------------------
>Ornithorhynchus_anatinus@XP_001514445
---------------------------------------------------------------------------------------------------------------------------------------------------------------------------------------------------------------------------------------------------------------------------------------------------KF-YILLT-GIP---VAIIITLVNVFIGEAELAEI-P-EGYVPEHWEYFKHPITRWITRN-FLESP--ERNYERTLNILQIESEKADLRLKQLEIRRLMRQ---RGDGPWYYY-PTI-D-K-ELIDYSPKS--TPDN-----------------------------------
>Homo_sapiens@EAW78385
------MAAMS-L--L--RR------V----------S-----V-T-A---V---A-----A----LSGRP----LG-----T-R--L-----GF-------------G-------G------F---LT-R----G---------------F---P------------------------K---A----A---------A-----P------V-R------------HS-----GD--------H-G------------K--R-L-F--V-IRP-SRFY----DRRFLKLLRF-YIALT-GIP---VAIFITLVNVFIGQAELAEI-P-EGYVPEHWEYYKHPISRWIARN-FYDSP--EKIYERTMAVLQIEAEKAELRVKELEVRKLMHV---RGDGPWYYY-ETI-D-K-ELIDHSPKA--TPDN-----------------------------------
>Bos_taurus@AAI02691
------MAAMS-L--L--HR------A----------S-----V-S-A---V---A-----A----LSGRR----LG-----T-R--L-----GF-------------G-------G------F---LT-R----D---------------F---P------------------------K---T----V---------A-----P------V-R------------HS-----GD--------H-G------------K--R-L-F--I-IKP-SGFY----DKRFLKLLRF-YILLT-GIP---VAIGITLINVFIGEAELAEI-P-EGYVPEHWEYFKHPISRWIART-FFDGP--EKNYERTMAILQIEAEKAELRLKELEVRRLMRA---RGDGPWFHY-PTI-D-K-ELIDHSPKA--TPDN-----------------------------------
>Mus_musculus@AAH25155
------MAAMS-L--L--QR------A----------S-----V-S-A---L---T-----A----LSCRR----AG-----P-R--L-----GV-------------G-------S------F---LT-R----S---------------F---P------------------------K---T----V---------A-----P------V-R------------HS-----GD--------H-G------------K--R-L-F--V-VKP-SLYY----DARFLRLMKF-YLMLT-GIP---VIIGITLVNIFIGEAELAEI-P-EGYIPEHWEYYKHPISRWIARN-FYDGP--EKNYEKTLAILQIESEKAELRLKEQEVRRLMRA---RGDGPWYQF-PTP-E-K-EFIDHSPKA--TPDN-----------------------------------
>Rana_catesbeiana@ACO51602
------MAGMS-V--L--R--------------------------S-A---G---A-----M----ISRLQ----CA-----Q-RWAL-----RT-------------D-------G------L---LG-R----G---------------A---P------------------------A---A----A---------V-----P------V-R------------SA-----GG----------G------------K--R-V-F--V-IRP-SLYH----DNKFKKYLKF-YILLG-VIP---AGICISLINIFIGPAELAEI-P-EGYVPEHWEYYQHPITRWLSRN-VFHPV--DESYERGMTILYNENEKRQLRLYEDVARASMRK---KGDGPWYYY-ETL-D-K-NLIDHEPKS--VPDQ-----------------------------------
>Monodelphis_domestica@XP_001368144
------MAAMS-L--L--LR------A----------S-----A-S-A---V---TRASL-A----LTSRG----LG-----P-Q--L-----RL-------------G-------G------L---LT-R----G---------------I---P---G------------T-------G---A----V---------A-----P------V-R------------HS-----GG--------H-G------------K--R-M-F--L-IKA-SEFY----DKRFLKLLRF-YLLLT-GIP---VAVGITFVNIFIGEAELAEI-P-DGYVPEHWEYYKHPITRWIARY-VYEPP--EKNYERTMAILQVEAEKADLRLKLQATDRLMRE---RGDGPWFHY-PTV-D-K-ALIDHDTKA--APDY-----------------------------------
>Gallus_gallus@CAG31882
------MAAMS-L--L--LR------A----------A-----A-A-W---G---AR----R----AAGSA----RL-----P-C--L-----AG-------------A-------A------R---LP---------------------------------------------------G---T----V---------A-----P------V-R------------YS-----SG--------H-G------------K--R-M-F--I-IKA-TSFY----DTRFLNMLRF-YIFLT-GIP---VVLFITYVNIFIGEAELAEI-P-EGYIPEHWEYYKHPISRWIARY-LLDPP--EKNYEKEMAFINVEAQKAEMRLMELEARRLMRQ---RGDGPWYQY-ETP-D-K-NLVDNSMKA--TPDN-----------------------------------
>Taeniopygia_guttata@ACH44796
------MAAMS-R--V--LR------A----------A-----A-A-W---A---AR----R----A-GSA----GT-----T-G--I-----TGTTGITGITGITGIA-------P------R---LP---------------------------------------------------G---I----L---------V-----P------V-R------------HG-----GD--------H-G------------K--R-M-F--I-IKA-TSFY----DSRFLSLLRF-YLFVT-GIP---VAVLLTYINIFVGEAELAEI-P-EGYVPEHWEYYKHPITRWIARY-VLDPP--EKNYEKDMALLDVEMRKSELRLLELEARRLMRH---RGDGPWYHY-ETP-D-K-NLVDNSMKA--TPDN-----------------------------------
>Petromyzon_marinus@CT01080711.H1.1
--------ASS-S--L--FS------A----------A-----T-A-S---S---SS----S----SAASA----TS-----P-L--R-----CL-------------L-------G------R---VP---------------------------------------------------A------------------G-----H------V-R------------YS-----SG--------S-S------------K--R-L-F--F-IEP-TKYF----DNRFLNLTIF-YLALT-GVP---AAIIITYINVFVGEAKLAEI-P-EGYIPENYEYHKHPITRWIVKH-VLDPP--EKNYEKDMHLIAKEMEKSHHYAIEAKARRLMRD---RGDGPWSVM-PVQ-D-P-TVIIRHHKA--TPDD-----------------------------------
>Danio_rerio@AAI07624
------MVGMS-I--F--RS------A----------A-----A-F-T---A---R------------LNP----LK-----R-T--S-----QS-------------S-------N------L---LS-R----A---------------V---A------------------------R---S----E---------Q-----V------V-V------------RH-----GS--------H-G------------K--R-M-F--M-IQP-SSFY----DKRFLKLLKF-YVLLT-GIP---MAVFVTSVNVFIGDCELAET-P-EGYEPEHWEYYKHPITRWIARY-VYDSP--VKDYEKMLALIQMETEKAEMRKMHNEVRRHMRE---KGDGPWFQI-PTI-D-K-ELIDNSIKS--TPDN-----------------------------------
>Xenopus_tropicalis@AAI52035
------MAGMS-L--L--TS------A----------A-----A-A-V---R---R------------LPF----TN-----R-G--L-----FA-------------G-------C------V---LR-K----S---------------L---P------------------------Q---P----G---------S-----V------P-V------------RF-----GS--------H-G------------K--R-L-F--V-MQP-SHFY----DRRFLRLLKF-YILLT-AVP---AAAFITFVNIFIGEAELAEI-P-EGYVPEHWEYYKHPITRWLCRN-LFDSP--EKEYEKMMALVNIEAEKADFRLKKLEARRLMRE---RGDGPWYHY-ETL-D-K-NLIDYGHKA--TPDE-----------------------------------
>Xenopus_laevis@AAH41310
------MAGMS-L--L--SS------A----------V-----A-A-A---R---R------------LPF----TN-----R-G--L-----FA-------------G-------C------V---LR-K----S---------------L---P------------------------Q---P----G---------N-----V------S-V------------RF-----GS--------H-G------------K--R-L-F--V-MQP-SHFY----DRRFLRLLKF-YILLT-AVP---AAAFITFVNIFIGEAELAEI-P-EGYVPEHWEYYKHPITRWLCRN-VFDSP--EKEYEKMMALIDMEAEKADFRLKKLEARRLMRE---RGDGPWYHY-ETS-D-K-NLIDYGHKA--TPDE-----------------------------------
>Branchiostoma_floridae@EEN66919
----------------------------------------------------------------------------------------------------------------------------------------------------------MA---ANFL---------RLLQR---G---G----FQSHFS-P--KGGIQNSL-----QLRVSPKNCKGQKRNITGNPERYP-GADFNYPK-T------------K--K-F-F--W-ATP-PKYH----ERLFLRDVAK-YYALT-GVP---ALIIITFINVFIGPAELSEI-P-EDYEPEDYEYHDHPITRFIVRN-FMPPY--QEVYEKMCAKIDFENEKRQWRQKHKMVDYLMKE---RGDGLYHYI-PM--T-P---TEVIDYS--PKSDPD--Q------------------------------
>Patiria_pectinifera@X12
------------------SR------H----------L-----Q-F-L---R-----------------------LK-----T-P--Q-----FL-------------S-------C------L---KA-N----S---------------S---P---N-----------------------------A---------T-----Q------V-I------------QR--GMAGG--------G-K---------------ARK-F--F-VTP-TRYS----DRRFLKAMRY-YILLT-GIP---CVVGITFVNVFIGPAQLAEI-P-EGYVPKEYEYHQHPITRFISRH-FVNTP--QQEYEKMAHYLAIEQEKIEARQAEKTVKRLMRK---RGDGHWYYY-PVE-S-P---VDRYDEE--ELKD-----------------------------------
>Patiria_miniata@EX453719.H1.1
------------------SR------H----------L-----Q-F-L---R-----------------------LK-----T-P--Q-----FL-------------S-------C------L---KA-N----S---------------S---P---N-----------------------------A---------T-----Q------V-I------------QR--GMAGG--------G-K---------------ARK-F--F-VTP-TRYS----DRRFLKAMRY-YILLT-GIP---CVVGITFVNVFIGPAQLAEI-P-EGYVPKEYEYHQHPITRFISRH-FVNTP--QQEYEKMAHYLAIEQEKIEARQAEKTVKRLMRK---RGDGHWYYY-PVE-S-P---VDRYDEE--ELKD-----------------------------------
>Paracentrotus_lividus@CT01080711.H1.1
----MAFVGTK-L--I--CR------S----------L-----Q-V-V---R-----------------------LN-----S-P--L-----LR-------------G-------A------I---QA-K----C---------------A---P---K------------D-------I---K----A---------G-----A------I-V------------AR--GMAGG--------G-G---------------PGK-M--F-IKA-SRYN----DHRFLRALRY-YFLLT-GVP---LVAVITVINVFIGDAEYAEI-P-EGYVPKHWEYYQHPITRWLSRN-FLPSP--QQDYEKMAHYMDIEGDKIKARSEEREVRRLMRS---RGEGHWHYY-PVA-T-P---PNWKTQE--EMKE-----------------------------------
>Saccoglossus_kowalevskii@XP_002737039
------MAAAG-L--L--SR------F----------L-----Q-V-S---R-----------------------LR-----V-P--L-----QR-------------A-------N------L---IL-Q----Q---------------P---T---K------------N-------A---L----V---------------P------M-I------------GR--GMSGG--------A-----------------A-R-R--FEVRP-SKYV----EKRLWRMVGF-YTMLT-ALP---AAVVITYINVFIGEAKLTEI-P-EGYEPEHWEYHQHPITRWLARY-VVGAP--QKEYEKFIDYLEIENEKKQLRSQEKQVRRMMRQ---HGDGHWYYY-PTP-S-P-DVYDDKS-------------------------------------------
>Molgula_tectiformis@CT01080711.H1.1
--------------------------------------------------------------------------------------------------------------------------------------------------------------------------------------------------------------------I-V------------RH-----G---------G--------------K--R-Y-L--R-PIQ-GNEG----GRHFWRLLRF-YGVIG-IVP---SLLLITVINLNSGDVILCEYDP-DVYEPDHWEFYDHPLTRFLAKY-MSPHP--SVGYYRELYNLEQSFHQQKMRILISDMDKLQR---------------TL-D-G-E----PVKS--TP-------------------------------------
>Halocynthia_roretzi@AV383947.H3.1
------------------LS------R----------S-----T-K-V---P-----------------------KL-----L-P--R-----QLL------------Y-------Q------S---LR-N----G---------------G---G------------------------------------------------------------------------------DA--------G--------------K--R-V-V--R-VRA-SRVQ----SRRLWRYLAI-YTLVG-AVP---AVFIIFVTTVFVGDAQLYDYDP-DLHDPEQYEFYSHPITRFLAKY-CMEDP--KLSYYKHIYSLELESHQLRAARLIDDVEFLEKK---MGHASWDNF-KT--------------------------------------------------------
>Dendrodoa_grossularia@Dvar119884.H1.1
-------------------------------------------------------------------------------------------------------------------------------------------------------------------------------------------------------------------------------------------A--------S--------------K--R-V-L--Y-MFV-SKGG----PAKFRKYWLK-YTLIG-VVP---TALIIFYTSYIVGEAELYDYDP-EQYQPEYYEFFGHPITRFLGKY-CMEDP--RISYYKTIYAIEFETHHKRMIQLTKSNKEIEKF---LGFRNWHGY-E---------------------------------------------------------
>Polyandrocarpa_maxima@Pmax21621.H1.1
-------------------------------------------------------------------------------------------------------------------------------------------------------------------------------------------------------------------------------------------A--------G--------------K--R-V-L--Y-VFR-SRGT----TNKFVHHMLR-YTAIG-GIP---AALIILYTSFFVGEAEMYDYDP-EQYEPEFYEFFAHPITRFLAKY-CVEDP----------------------------------------------------------------------------------------------------------
>Ciona_intestinalis@XP_002128647
-----------------------------------------------------------------------------------MS--LLRCVLSSS------------RPLSMRLVGLK-PIPR---SDGV----KM--------------IVRWG------------------------------------------------------------------------------SG--------G--------------P--R-M-L--R-YRM-ILGS----QHEYFKKLVFQYFLIG-AIP---AAAIILYSNLFVGDAVLCDHDP-ELYEPEEYEYYKHPISRFLAKY-VMENP--KISYYKEIYIIERNQRIERQRRLINQVETLQAL---EGMGAFPLH-KDPSLPR-FMVDDLDDFAEAHNFKD--NPDKKF-------------------------
>Cystodytes_dellechiajei@Cdel38468.H1.1
-----------------------------------------------------------------------------------------------S------------RVLRSQSIIFS-QFKN---TINI----KV--------------VMRNG------------------------------------------------------------------------------SG--------G--------------P--R-V-M--R-AKS-LPKT----K---FVKMFFQYLAVG-AMP---AFIIIAYSNLFVGNAVLHDHNP-DIYEPEHWEYYKHPITRFLARY-VMEDP--KLSYYKDIYGLECAQRDHRQGRLVRQVEHL--------------------------------------------------------------------------
>Apostichopus_japonicus@CT01110419.H3.1
------------------------------------------------------------------------------------P--L-----QS-------------Q-------M------Q---FL-R----K---------------C---N---K------------W-------K---I----N---------------E------I-F------------VR--NAGDH--------G-----------------PER-M--F-IKP-GSFQ----DWRTMRAVGF-YALLT-AVP---AAIIITYVNVFIGEATYSEI-P-EDYVPEHWEYHKHPITRFVAKH-FIASP--QQDYEKMAHFI---------------------------------------------------------------------------------------------
>Anolis_carolinensis@XP_003218150
------MAAMS-L--L--LR------T----------A-----A-S-F---A---AR----R----SSPAS----SL-----W-G--R-----FP-------------L-------L------G---FK---------------------------------------------------G---A----I---------A-----P------V-R------------HG-----S---------G-G------------K--R-M-F--I-INT-TKFY----DTRFLNLLRF-YVLLT-GIP---VAVIITLVNVFIGEAELAEI-P-EGYVPEHWEYYPHPITRWISRY-LMDPP--EKEYEKGMAVVFIEGEKAELR-----------------------------------------------------------------------------------
>Meleagris_gallopavo@XP_003209255
-------------------------------------------------------------------------------------------------------------------------------------------------------------------------------------------------------X-----P------V-R------------YS-----SG--------H-G------------K--R-M-F--I-IKA-TSFY----DTRFLNMLRF-YIFLT-GIP---VAIFITYVNIFIGEAELAEI-P-EGYIPEHWEYYKHPISRWIARY-LLDPP--EKNYEKEMAFLHIEAKKAEMRLMELEARRLMRQ---RGDGPWYQY-ETP-D-K-NLVDNSMKA--TPDN-----------------------------------
>Eucidaris_tribuloides@CT01120409.H1.2
-------VGSA-L--I--CR------H----------I-----A-N-T---S-----------------------TK-----T-P--L-----IR-------------S-------A------L---QP-K----C---------------V---S---K------------N-------L---Q--------------G-----A------V-I------------AR--GMAGG--------N-----------------APK-M--F-VKA-SRYS----DLRFLRAVRY-YFLLT-GIP---VAVVITYINVFIGQAQLAEI-P-EGYEPKHWEYHKHPITRFLSKY-ILPSP--QQDYEKMAHYMEIEGEKMKARAEEKXVRRLMRS---RGEGHWYYY-PVS-T-P---PNWKTEE--D--------------------------------------
>Lytechinus_variegatus@JI433724.H1.1
----MAFVGSR-L--L--CR------S----------L-----Q-V-V---R-----------------------LN-----S-P--L-----LR-------------G-------A------V---RA-E----C---------------V---P---K------------H-------N---Q----A---------G-----A------L-I------------AR--GMAGG--------G-----------------GGK-M--F-IKA-SRYT----DLRFLRALRY-YFLLT-GVP---LAIVVTFVNVFIGEAEYAEI-P-EDYVPKHWEYYKHPITRWLSRN-FIASP--QQEYEKMAHYMEIEGEKIKARSEEKEVRRLMRS---RGEGHWYYY-PVA-T-P---PNWKSQE--EMKE-----------------------------------
>Crotalus_adamanteus@AFJ51933
------MAAMS-L--L--LR------T----------V-----A-R-T---G---VR----QPLTLSAWLG----RT-----A-L--L-----GP-------------S-------A------S---RS---------------------------------------------------G---V----I---------V-----S------L-R------------HA-----SD--------F--------------K--K-M-F--F-IRA-TRFY----DNRFLRLLNW-YALLT-GIP---VLLIVAFVNIFIGEAELAEI-P-EGYIPDHWEYYKHPISRWIARY-IHDPP--EKEYEKGMAKLYIEYEKRKLRKLEADANKLMFR---RGDGPWHEF-EVP-G-T-SMIDYSPKA--RPDF-----------------------------------
>Pan_paniscus@XP_003832015
------MAAMS-L--L--RR------V----------S-----V-T-A---V---A-----A----LSGRP----LG-----T-R--L-----GF-------------G-------G------F---LT-R----G---------------F---P------------------------K---A----A---------A-----P------V-R------------HS-----GD--------H-G------------K--R-L-F--V-IRP-SRFY----DRRFLKLLRF-YIALT-GIP---VTIFITLVNVFIGQAELAEI-P-EGYVPEHWEYYKHPISRWIARN-FYDSP--EKIYERTMAVLQIEAEKAELRVKELEVRKLMRV---RGDGPWYYY-ETI-D-K-ELIDHSPKA--TPDN-----------------------------------
>Sarcophilus_harrisii@XP_003766095
---------------------------------------------------------------------------------------------------------------------------------------------------------------------------------------------X---------A-----P------V-R------------HS-----GS--------H-G------------K--R-M-F--V-IKP-SEFY----DKRFLRLLRF-YLLLT-GIP---VAIGITYVNIFVGEAELAEI-P-PGYVPEHWEYFKHPITRWIARN-IYEPP--EKNYERTMAILQLESDKADLRMKYQETERLMRG---RGDGPWFYY-PTI-E-K-ELIDREHKA--VPDY-----------------------------------
>Strongylocentrotus_purpuratus@XP_003724074
----MAFVGTR-L--L--FR------S----------L-----Q-V-V---R-----------------------LN-----S-P--L-----LR-------------G-------A------V---PA-K----C---------------A---P---K------------N-------S---Q----A---------G-----A------L-I------------AR--GMAGG--------G-----------------G-K-M--F-IKA-SRYT----DLRFLRAMRY-YFLLT-GVP---VVIVITLINVFIGEAEYAEI-P-EDYVPKHWEHYKHPITRWLSRF-VIPSP--QQEYEKMAHFMDIEGQKIKARSEEREVKRLMRS---RGEGHWYYY-PVA-T-P---PNWKSQE--EMKE-----------------------------------
>Strongylocentrotus_purpuratus@XP_787233
----MAFVGTR-L--L--FR------S----------L-----Q-V-V---R-----------------------LN-----S-P--L-----LR-------------G-------A------V---PA-K----C---------------A---P---K------------N-------S---Q----A---------G-----A------L-I------------AR--GMAGG--------G-----------------G-K-M--F-IKA-SRYT----DLRFLRAMRY-YFLLT-GVP---VVIVITLINVFIGEAEYAET-P-EDYVPKHWEHYKHPITRWLSRF-VIPSP--QQEYEKMAHFMDIEGQKIKARSEEREVKRLMRS---RGEGHWYYY-PVA-T-P---PNWKSQE--EMKE-----------------------------------
>Oreochromis_niloticus@XP_003439860
------MAGMS-V--L--RS------V----------A-----A-F-A---A---R------------LSP----LK-----S-G--N-----NA-------------A-------N------L---LT-R----A---------------I---P------------------------R---T----D---------K-----V------S-V------------RW-----G---------H-G------------K--R-L-F--V-IKP-SDYY----DRRFLRLLQF-YILLT-GVP---VAIIVTGVNIFIGEAELAEI-P-EGYEPEHWEYYKHPITRWITRN-IYDSP--VKDYEKMMAAVQIEKEKADMRLTQLEVRRQMRQ---QGDGPWFQV-PTL-N-K-ELIDNSPKS--SPDH-----------------------------------
>Doliolum_nationalis@Dnat594.H1.1
---------------------------------------------------------------------------------------------------------------------------------------KV--------------FVRFG------------------------------------------------------------------------------SG--------G--------------P--R-M-M--R-YKA--QGS----YTSFLVKNMVKYALVG-AAP---AIALITYANLFVGDAILYDHDP-EEYEPKYWEYYSHPVSRWLARY-VMEDP--AIGYYKNIYHLETTTRWERQTRLIGQVQEIQKL---EQEGAYAWF-TDPAVAG-HTYEDTEEY-----------------------------------------
>Ophionotus_victoriae@CT01130610.H1.1
---------------------------------------------------------------------------------------L-----FR-------------G-------L------V---QT-K----S---------------IPA-A---K------------D-------A---C--------------V-----T------V-V------------KR--GMAGG--------N-----------------PKK-F--F-IQA-PNYS----DAQFIKKVVR-YLAYT-GVP---AAIIITYINVFIGPAQLAEI-P-EGYEPKHWEYHQHPISRFIARY-F--------------------------------------------------------------------------------------------------------------
>Anas_platyrhynchos@EOA97622
------------------------------------------------------------------------------------------------------------------------------------------------------------------------------------------------------------------------------------------------------------------------M-F--I-IKA-TSFY----DSRFLSLLRF-YIFLT-GIP---VALFITYVNVFIGEAELAEI-P-EGYVPEYWEYYKHPISRWIARY-FFDPP--EKDYEKHMALLDIEAKKTDLRVMELEARRLMRQ---RGDGPWYHY-ETP-D-K-NLTDNSMKS--TPDN-----------------------------------
>Columba_livia@EMC85726
---------------------------------------------------------------------------------------------------------------------------------------------------------------------------------------------A---------A-----P------V-R------------HS-----SN--------H-G------------K--R-M-F--I-IKA-TSFY----DTRFLNLL-F-YIFLT-GIP---AALFVMYVNIFIGEAELAEI-P-EGYVPEYWEYYKHPISRWIARY-LLDPP--EKDYEKELALLDIEARKTEMRMMELEARRLMRH---RGDGPWYHY-ETP-D-K-NLVDNSMKS--TPDN-----------------------------------
>Chelonia_mydas@EMP38392
-----------------------------------------------------------------------------------------------------------------------------------------------------------------------------------------------------------------------------------------------------------------------------------------------------------------------------------------------------------------------------MLAIVDSEAKKADLRLKELEARRLMRE---RGDGPWYHY-ETP-D-K-NLIDYSAKA--TPDN-----------------------------------
>Alligator_sinensis@XM_006017182.H1.1
-------------------------------------------------------------------------------------------------------------------------------------------------------------------------------------------------------------P------V-Q------------HG-----GE--------E--------------K--R-L-F--Y-IRP-TSYY----DKRFLRLTRF-YVLLT-GIP---TALFVTYINVFIGEAELAEI-P-EGYFPEPWEYFKHPITRWLARY-IVDSP--EKKYEKMMSLIETEFHKAELRLQEAKARKLMRQ---RGDGPWYHY-PTR-D-K-NLVDNSHQN--LPD------------------------------------
>Ambystoma_mexicanum@CT01131213.H1.1
------MAGMS-L--L--RA------A----------L-----G-V-A---A---R------------LNP----LK-----S-G--F-----SK-------------G-------S------L---LN-R----S---------------G---S------------------------K---I----P---------I-----A------P-V------------RY-----ES--------H-G------------K--R-L-F--V-VRA-AEFY----DKRFLNLLKF-YLLLT-GIP---AAVLITYINVFIGEAEFAEI-P-EGYVPEHWEYYKHPVTRWIVRY-VYNSP--EKDYEKLMNLVNIEAEKAELRLAQLEARRLMRQ---RGDGPWFHY-ETL-D-K-NLIENGPKS--HPD------------------------------------
>Caretta_caretta@Contig26595.H1.1
-----------------------------------------------------------------------------------------------------------------------------------------------------------------------------------------------------------------------------------------------------------------------------------------------------------------------------------------------------------------------------MLAIVDSEAKKADLRLKELEARRLMRE---RGDGPWYHY-ETP-D-K-NLIDYSAKA--TPDN-----------------------------------
>Chelonoidis_nigra@Contig15708.H1.1
------MAAMS-L--L--LR------V----------A-----A-A-L---G---TRKLLFR----AAGGG----RV-----S-L--L-----GR-------------N-------V------V---SS---------------------------------------------------G---I----I---------A-----P------V-R------------HA-----S---------H-G------------K--R-M-F--V-ITP-TDFY----DKRFLRLLKF-YILLP-GIP---LAVLIMYVNIFIGEAELAEI-P-EGYVPEHWEYHKHPITRWIARY-LLDSP--EKDYEKMLALVDTEAKKADLRLKELEARRLMRE---RGDGPWYYY-ETP-D-K-NLIDHSAKA--TPDN-----------------------------------
>Chrysemys_picta_bellii@CT01131213.H1.1
------MAAMS-L--L--LR------A----------A-----A-A-L---G---TRKVLFR----AAGGG----RV-----S-L--L-----GR-------------N-------V------V---SS---------------------------------------------------G---I----I---------A-----P------V-R------------HG-----S---------H-G------------K--R-M-F--V-IKP-TDFY----DQRFLHLLRF-YILLT-GIP---LAIIITSVNIFIGEAELAEI-P-EGYVPEHWEYYKHPITRWIARY-LLDSP--EKEYEKMLALIDIEAKKADLRLKELEARRLMRQ---RGDGPWYYY-ETP-D-K-NLIDHSAKA--SPDN-----------------------------------
>Crocodylus_niloticus@CT01131213.H1.1
---------------------------------------------------G---AR----W----VLGRS----RP-----P-L--P-----SG-------------N-------A------G--------------------------------------------------------G---L----S---------A-----P------V-R------------YS-----S---------E-G------------K--K-M-F--Y-IRP-SSYY----DKRFFRLLRF-YILLT-GIP---TALFVSYINIFIGEAKLAEI-P-EGYAPEPWEYFKHPITRWLACY-VVDYP--EKKYEKMMSLIEIEYHKAELRLQEAEARKLMRA---RGDGPWYHY-PTR-D-K-NLVDQSHQN--LPD------------------------------------
>Cyclorana_alboguttata@Calb3758.H1.1
------MAGMS-L--L--R--------------------------SVA---A---S-----L----VSRLQ----PG-----Q-RGVL-----GR-------------S-------A------L---LR-S----V---------------P---P------------------------A---A----A---------V-----P------V-R------------FG-----SH----------G------------K--R-L-F--I-ITP-STYY----DKRFLNLLKF-YVLLT-AVP---AGIAIALINIFVGPAELVEI-P-EGHVPDYWEYYQHPITRFIARH-VYHDY--QQSYEQEMHLIHVENEKRLLRLYEIAARRSMRQ---NGDGPWFQY-ETL-D-K-NLIDNSPKA--VPDE-----------------------------------
>Cynops_pyrrhogaster@CT01131213.H1.1
-----------------------------------------------A---T---R------------LNP----LK-----N-A--V-----PR-------------G-------N------L---LG-R----S---------------G---S------------------------K---I----P---------I-----V------P-I------------RH-----ES--------H-G------------K--R-L-F--V-VKA-AQYY----DTRFLNLLKY-YILLT-GIP---TAVLLTYINLFIGEAELAEI-P-EGYIPDHWEYYRHPVTRWIVRY-VYDPP--EKEYEKLMNVLSIEAEKADLRLTQLEARRLMRP---RGDGPWYHY-ETL-D-K-NLIDQSPKA--YPD------------------------------------
>Elaphe_guttata@toto1470.H1.2
------MAVMS-L--L--LR------T----------A-----G-R-P---G---LR----QPLTLSAGLG----RS-----A-L--L-----GP-------------S-------A------S---CS---------------------------------------------------G---V----I---------V-----S------L-R------------HA-----SE--------G--------------K--K-M-L--F-IRA-TRFY----DHRFLRLMNW-YVMLT-GIP---VLIIIAFANIYIGEAELAEI-P-EGYIPEHWEYYKHPISRWISRY-IYSPP--EKEYEKGMARLYIEFEKKKLRKLEAEASHLMYE---RGDGPWHQH-EAP-G-T-SMVDYAPKA--NPDF-----------------------------------
>Emys_orbicularis@Contig13085.H1.1
------MAAMS-L--L--LR------A----------A-----A-A-L---G---TRKVLFR----AAGGG----RV-----S-L--L-----GR-------------N-------V------V---SS---------------------------------------------------G---I----I---------A-----P------V-R------------HG-----S---------H-G------------K--R-M-F--V-IKP-TDFY----DQRFLALLRF-YISLT-GIP---LALFITYVNIFIGEAELAEI-P-EGYVPEHWEYHKHPITRWIARY-LLDSP--EKDYEKMLAKIDIEAKKADLRLKELEARRLMRA---RGDGPWYYY-ETP-D-K-NLIDYSAKA--SPDN-----------------------------------
>Eublepharis_macularius@Emac14199.H1.1
------MAAMS-L--L--LR------A----------A-----V-T-L---G---SR----R----PLGVSAVWSRF-----P-L--L-----GR-------------A-------V------S---RS---------------------------------------------------G---V----I---------A-----P------V-R------------HG-----SQ--------E--------------K--R-M-F--I-IKP-TTFY----DKRFLQLLRF-YIMLT-GIP---IAVFVTFVNIFIGEAELAEI-P-EGYTPEHWEYHKHPISRWIAYY-LLDPP--EKHYEKCLALIHAEVEKAELREKEWKVRXLMKE---RGDGPWYHY-ETP-S-T-SLIDYDPKS--TPDN-----------------------------------
>Lampropholis_coggeri@CT01131213.H1.1
------------------------------------------------------------------------------------------------------------------------------------------------------------------------------------------------------------------------------------------------------------------------------------------------------------------------------GEAELVEI-P-EGYVPEHWEYYPHPITRWIERY-LYDPP--EKEYEKGMAVVHIESEKAVLRRQAHNARRLMKQ---RGDGPWYHY-XTP-S-T-SLIDYSYKS--TPDN-----------------------------------
>Latimeria_chalumnae@CT01131213.H3.1
------MAGMS-A--L--RA------A----------A-----S-F-A---A---R------------LNP----IK-----L-G--C-----SK-------------G-------N------L---LS-R----T---------------C---V------------------------R---T----N---------N-----V------V-V------------RH-----G---------S-GG-----------K--Q-L-F--V-IKP-SDFY----DRRFLHLLKY-YLLLT-GIP---VAVLITCVNVFIGEAELAEI-P-EGYIPEYWEYYK--------------------------------------------------------------------------------------------------------------------------
>Latimeria_menadoensis@GAPS01050690.H1.1
------MAGMS-A--L--RA------A----------A-----S-F-A---A---R------------LNP----IK-----L-G--C-----SK-------------G-------N------L---LS-R----T---------------C---V------------------------R---T----N---------N-----V------V-V------------RH-----GS--------G-G------------K--Q-L-F--V-IKP-SDFY----DRRFLHLLKY-YLLLT-GIP---VAVLITCVNVFIGEAELAEI-P-EGYIPEYWEYYKHPITRWIVRN-VYDPP--EKDYEKMMAVINIEAEKADLRLKQLEVRRLMRE---RGDGPWHFY-ETL-D-K-NLIDHSPKS--TPDN-----------------------------------
>Leucoraja_erinacea@toto65837.H1.1
------MAALG-L--L--RV------A----------A-----A-A-LGSSS---R------------PPG----AL-----R-R--R-----LA-------------A-------A------S---LL-L----L---------------R---P------------------------G---P----G---------A-----A--------V------------RY-----GS--------Q-G------------K--Q-M-F--V-VKS-SQYY----DRRFLHLLRF-YILLT-GIP---IAALITFVNIFIGEAELTEI-P-EDYVPEHWEYYKHPITRWISRS-LYDPP--EKGYEKMMALIAIEAEKADLRLKQLEVRRLMRE---RGDGAWYQY-ETL-D-K-NLIDNSPKS--SPD------------------------------------
>Notophthalmus_viridescens@Nvir4662.H1.1
------MAGMS-L--L--RA------A----------L-----G-V-A---T---R------------LNP----LK-----N-A--V-----PR-------------G-------N------L---LG-R----S---------------G---S------------------------K---X----P---------I-----V------P-I------------RH-----ES--------H-G------------K--R-L-F--V-VKP-AQYY----DTRFLNLLKY-YILLT-GXP---TVALLTYINVFIGXAELAEI-P-EGYIPDHWEYYSHPVTRWIVHY-LYDPP--EKEYEKLMNVLNIEAEKAELRLAQLEARRLMRQ---RGDGPWYQY-ETL-D-K-NLIDHSPKA--YPD------------------------------------
>Pelodiscus_sinensis@toto19488.H1.1
-------------------------------------------------------------------------------------------------------------------------------------------------------------------------------------------------------------------------------------------------------------------------------------------------------------------------------EAELAEI-P-EGYIPDHWEYYKHPITRWISRY-LLDSP--EKEYEKMLALIDIETNKSDLRMKEKEARRLMRA---RGDGPWYQF-ETP-D-K-NLIDYSSKA--TPDN-----------------------------------
>Phrynops_hilarii@Contig3888.H1.1
---------------------------------------------------------------------------------------------------------------------------------------------------------------------------------------------S---------A-----P------V-R------------HG-----S---------H-E------------R--R-L-F--Y-IKA-TDFY----DKRFLSLLRY-YILLP-GIP---LAVLIAYVNIFIGEAELAEI-P-EGYVPEHWEYYKHPITRWIARN-FFDSP--EKEYEKMLAIIDVEANKADLRLKELEARRLMRE---RGDGPWYHF-DTP-D-T-NLIDYSPKA--APD------------------------------------
>Podarcis_sp.@Contig5853.H1.1
------MAAMS-L--L--LR------A----------A-----A-A-F---A---AR----R----TFPGP----GL-----W-G--R-----FS-------------LPGRA---A------G---RS---------------------------------------------------G---L----I---------A-----P------V-R------------HG-----SG--------G-G------------K--R-M-F--V-IQA-TDFY----DRRFLLLLRF-YILLT-GIP---VALIITFVNVFIGKAELAEI-P-EGYVPEHWEYYRHPITRWIARN-MLDPP--EKDYEKGLAYLYAESEKLELRKQEKKARKLMQQ---RGDGPWHFY-ETT-P-A-SLIDYSNKA--TPDN-----------------------------------
>Pogona_vitticeps@CT01131213.H1.1
---------------------------------------------------G---TX----XGLLSCALRG----RF-----P-L--A-----GL-------------T-------V------G---RP---------------------------------------------------V---V----L---------A-----S------V-R------------HS-----SG--------E--------------K--R-L-F--Y-VIP-QRFY----DRRFMASLWF-YMFLT-GIP---IIIFITLVNIFIGDAELVEI-P-EGYYPDHWEYYKHPITRWIARY-LLDPP--EKDYEKTMALLHLEKEKMKLRQDMRTAQRMMFN---KGDGPWYFY-ATP-S-T-KQIDYSNKA--TPD------------------------------------
>Protopterus_annectens@CT01131213.H1.1
------MAGMS-L--L--RA------V----------A-----G-F-A---G---R------------FNT----IR-----S-G--F-----VK-------------G-------H------F---LK-T----P---------------L---Q------------------------P---N----N---------A-----V--------V------------RH-----G---------H-G------------K--A-M-F--V-IKP-TQFY----DRRFLRLLTF-YILLT-GIP---VTAFITFVNVFIGEAELAEI-P-EGHVPEYWEYYKHPITRWIVRN-VLDPP--EKDYEKMMAVIQIESEKAEMRGKQLEVRRLMRE---RGDGPWYFY-ETV-D-K-NLIDHSPKS--TPDN-----------------------------------
>Ptychodera_flava@CT01131213.H1.1
------------------SR------V----------M-----Q-L-Y---R-----------------------LG-----T-P--L-----HR-------------C-------N------V---LF-Q----Q---------------T---P---K------------G-------T---I----G---------------S------I-V------------TR--QMAGG--------P-----------------Y-N-KPKFTIRP-SKYS----DKRFLDLFKY-YVLLT-AVP---SAIVITYINIFIGEAEFAET-P-EDYEPKHWEYHQHPITRWIAKY-ITGNP--QKDYEKMMDFLDIEMEKKTLREQEKQ------------------------------------------------------------------------------
>Python_regius@CT01131213.H1.1
------MAAMS-L--L--LR------T----------A-----A-R-A---G---VR----RALTVSAWLG----RA-----P-L--L-----GP-------------S-------A------S---RS---------------------------------------------------G---V----I---------V-----P------L-R------------HA-----SD--------A--------------K--R-M-F--F-IRA-SRFY----DHRFLKLMYW-YTFLT-GIP---VLLLVTFANVFIGEAELAEI-P-EGYIPDHWEYYKHPISRWIARY-VYDPP--EKDYEKEMARIYIETEKMKLRKLEAEATHMMYY---RGDGPWYQY-EAP-G-T-ATIDYSPKA--APD------------------------------------
>Rana_chensinensis@Rche38564.H1.1
-----------------------------------------------------------------------------------------------------------------------------------------------------------------------------------------------------------------------------------------------------------------------------------------------KKYLKF-YILLG-VIP---VGICISLINLFIGPAELAEI-P-EGYXXEXWEXYQHXITRWLSRN-IYHPI--DKSYEKGMAILYIENEKRQLRLYEDIARASMRQ---KGDGPWXYY-ETL-D-K-NLIDHEPKS--VPDQ-----------------------------------
>Scyliorhinus_canicula@toto25367.H1.1
------MAVLS-V--L--RA------A----------A-----A-L-V---V---R------------RSP----PK-----L-Q--H-----LA-------------G-------N------N---LL-R----V---------------F---P------------------------V---A----S---------K-----V------A-V------------RH-----GS--------N-G------------K--Q-I-F--A-IKS-SQYY----DSRFLHLLRF-YILLT-GIP---IAALITFVNIFIGEAELAEI-P-EDYVPEHWEYLKHPITRCISKY-LYDPP--EKSYEKMLALISIETEKAGLRQKHLEVRRLMRE---RGDGAWYQF-ETL-D-K-NLIDNSPKA--NPD------------------------------------
>Sphenodon_punctatus@toto28136.H1.1
------ISAMS-L--L--LR------A----------A-----A-A-L---G---SR----R----VVPSAPRWGRF-----PEL--L-----RQ-------------S-------L------G---VP---------------------------------------------------G---A----V---------A-----A------V-R------------HC-----S---------H-G------------K--K-L-F--T-IKA-TTYY----DKRFLRLLRF-YILLT-GIP---TMIFIIGVNVFVGQAEFAEI-P-EGYIPKHWEYYKHPITRWIVRY-VHDPP--EKDYEKGLAIVAREAERAECRRKEKEVLRFMRS---RGDGPWYFS-PTP-D-T-NLIDYSHKE--TPDS-----------------------------------
>Trachemys_scripta@toto11681.H1.1
---------MS-L--L--LR------A----------A-----A-A-L---G---TRKVLFR----AAGGG----RV-----S-L--L-----GR-------------N-------V------V---SS---------------------------------------------------G---I----I---------A-----P------V-R------------HG-----S---------H-G------------R--R-L-F--F-IKP-TDFY----DQRFLSLLRF-YIFLT-GIP---L------VNIFIG---LAEI-P-EGYVPDHWEYYKHPITRWIARY-LLDSP--EKEYEKMLALIDIEAKKTDLRLKELEARRLMRQ---RGDGPWYYY-ETP-D-K-NLIDYSAKA--SPDN-----------------------------------
