# Supplementary material for: A phylogenomic framework and timescale for comparative studies of tunicates
Source: BMC Biol. 2018 Apr 13;16:39. doi: 10.1186/s12915-018-0499-2 (PMC5899321; doi:10.1186/s12915-018-0499-2)
Supplement: Supplementary file 4 — Supporting data. Transcriptome assemblies, alignments, and trees. (ZIP 38502 kb) [file 12915_2018_499_MOESM4_ESM.zip › 12915_2018_499_MOESM4_ESM/12915_2018_499 (Delsuc) Files Updated 23-03-2018/tribe281.fasta]

>Homo_sapiens@X20
-----------------------------MLGAA--L--RRC-A----V-----AA------------------T-----T-----------R--A----D----P----R---G---L----L-------H-----S--------A----------R---------T-P----------------------------------------------------------------------G-P--------A-V-----------A---I-------Q------S---------V----------R----CY-----S-------------H--G-S------Q----E---T--D--E--E-F--DA----R-------WVTYF----N---KP-DI--DAWELRKGINTLVTYDMVPEPKIIDAALRACRRLNDFASLVRILEVVK-DKAGP--HKE---I--YPYVIQELRPTLNELGISTPEELGL--DKV-------------------------------------
>Pan_troglodytes@ABK92285
-----------------------------MLGAA--L--RRC-A----V-----AA------------------T-----T-----------R--A----G----P----R---G---L----L-------H-----S--------A----------R---------T-P----------------------------------------------------------------------G-P--------A-A-----------A---I-------Q------S---------V----------R----CY-----S-------------H--G-S------Q----E---T--D--E--E-F--DA----R-------WVTYF----N---KP-DI--DAWELRKGINTLVTYDMVPEPKIIDAALRACRRLNDFASTVRILEAVK-DKAGP--HKE---I--YPYVIQELRPTLNELGISTPEELGL--DKV-------------------------------------
>Gorilla_gorilla@ABK92287
-----------------------------MLGAA--L--RRC-A----V-----AA------------------T-----T-----------R--A----G----P----R---G---L----L-------H-----S--------A----------R---------T-P----------------------------------------------------------------------G-P--------A-A-----------A---I-------Q------S---------V----------R----CY-----S-------------H--G-S------Q----E---T--D--E--E-F--DA----R-------WVTYF----N---KP-DI--DAWELRKGINTLVTYDMVPEPKIIDAALRACRRLNEFASTVRILEAVK-DKAGP--HKE---I--YPYVIQELRPTLNELGISTPEELGL--DKV-------------------------------------
>Pan_paniscus@ABK92286
-----------------------------MLGAA--L--RRC-A----V-----AA------------------T-----T-----------R--A----G----P----R---G---L----L-------H-----S--------A----------R---------T-P----------------------------------------------------------------------G-P--------A-A-----------A---I-------Q------S---------V----------R----CX-----S-------------H--G-S------Q----E---T--D--E--E-F--DA----R-------WVTYF----N---KP-DI--DAWELRKGINTLVTYDMVPEPKIIDAALRACRRLNDFASTVRILEAVK-DKAGP--HKE---I--YPYVIQELRPTLNELGISTPEELGL--DKV-------------------------------------
>Bos_taurus@AAI09609
-----------------------------MLGAA--V--RRC-S----V-----AA------------------A-----A----V----A-R--A----S----P----R---G---L----L-------H-----P--------T----------P---------A-P----------------------------------------------------------------------G-Q--------A-A-----------A---V-------Q------S---------L----------R----CY-----S-------------H--G-S------H----E---T--D--E--E-F--DA----R-------WVTYF----N---KP-DI--DAWELRKGMNTLVGYDLVPEPKIIDAALRACRRLNDFASAVRILEVVK-DKAGP--HKE---I--YPYVIQELRPTLNELGISTPEELGL--DKV-------------------------------------
>Mus_musculus@EDL25906
-----------------------------MLAAA--L--RRC-T----A-----AA------------------A-----A-----------------------------R---G---L----L-------H-----P--------A----------S---------A-P----------------------------------------------------------------------S-P--------A-A-----------A---V-------C------S---------I----------R----CY-----S-------------H--G-S------H----E---T--D--E--E-F--DA----R-------WVTYF----N---KP-DI--DAWELRKGMNTLVGYDLVPEPKIIDAALRACRRLNDFASAVRILEVVK-DKAGP--HKE---I--YPYVIQELRPTLNELGISTPEELGL--DKV-------------------------------------
>Ornithorhynchus_anatinus@XP_001511903
-------------------------------------------------------------------------------------------------------------------------------------------------------------------------------------------------------------------------------------------------------------------------X---V-------Q------T---------A----------R----CY-----S-------------H--G-S------H----E---T--D--E--E-F--DA----R-------WVTYF----N---KP-DI--DDWELRKGMNTLVGYDLVPEPKIIDAALRACRRLNDFASAVRILEVVK-DKAGP--HKE---I--YPYVIQELRPTLNELGISTPEELGL--DKA-------------------------------------
>Xenopus_laevis@AAH72093
-----------------------------MLGAA--L--LRR-C----V-----SS------------------G-----L-----------R--S----L----P----R---C---R----L-------Q-----S--------V----------S---------A-G----------------------------------------------------------------------S-P----------------------A---A-------V------A---------A----------R----CY-----S-------------H--A-K------H----E---S--D--E--E-F--DA----R-------WVTYF----N---KP-DI--DAWELRKGMNTLIGYDLVPEPKIIDAALRACRRLNDFASAVRILEAVK-DKAGP--HKE---I--YPYVIQELRPTLDELGISTPEELGL--DKA-------------------------------------
>Xenopus_tropicalis@AAI35616
-----------------------------MLGAA--L--LRR-C----V-----SS------------------G-----L-----------R--S----L----P----R---C---R----V-------Q-----P--------V----------S---------A-G----------------------------------------------------------------------S-P----------------------A---A-------V------A---------A----------R----CY-----S-------------H--A-K------H----E---S--D--E--E-F--DA----R-------WVTYF----N---KP-DI--DAWELRKGMNTLIGYDLVPEPKIIDAALRACRRLNDFASAVRILEAVK-DKAGP--HKE---I--YPYVIQELRPTLDELGISTPEELGL--DKA-------------------------------------
>Taeniopygia_guttata@ACH44658
---------------------------MLAASAS--L--LRR-C----A-----VS------------------G-----L-----------R--A----A----V----R--------------------R-----P-----------------------------A-G----------------------------------------------------------------------P-A----------------------A---V-------L------P---------A----------R----CY-----S-------------H--G-S------Q----E---S--D--E--E-F--DA----R-------WVTYF----N---KP-DI--DAWELRKGINTLVGYDLVPEPKIIDAALRACRRLNDFASAVRILEVVK-DKAGP--HKE---I--YPYVIQELRPTLSELGISTPEELGL--DKA-------------------------------------
>Branchiostoma_floridae@XP_002246588
------------------------------MFRA--L--AHC-A----V-----NV------------------A-----R-----------A--S----R----P----R---V---T----Q-------R-----V--------V----------T---------P-S----------------------------------------------------------------------L------------------------V---V-------C------A---------Q----------R----NA-----S-------------G--G-G------V----M---S--D--E--E-F--DS----R-------WVEFF----S---KQ-DI--DDWELRKGVNTLIGYDLVPEPRIIVAILQACRRLNDSASAVRVLEVIK-SKAGP-RAKE---I--YPYVLQEIQPTLDELGIKTPEQLGL--DKY-------------------------------------
>Danio_rerio@AAI64277
------------------------------------M--FRA-A----L-----RL------------------S-----F-----------------------------S---G---A----R-------S-----L--------A----------R---------S-R----------------------------------------------------------------------P-Q--------Y-T-----------A---S-------V------A---------A----------R----SY-----S-------------H--G-K------Q----E---T--D--E--E-F--DA----R-------WVTYF----S---KP-DI--DAWELRKGMNTLIGYDLVPEPKILDAALRACRRLDDLASAIRILEAVK-DKAGP--HKE---I--YPYVIQELRPTLDELGIATPEELGI--DKA-------------------------------------
>Danio_rerio@AAH59554
------------------------VLQFSLIGHR--S--FRM-I----S-----SA------------------V-----L-----------------------------R---G---F----L-------G-----L--------S----------R---------T-R----------------------------------------------------------------------A-A--------Q-T-----------A---P-------L------A---------V----------R----CY-----S-------------H--A-K------V----E---T--D--E--E-F--DS----R-------WVTYF----S---KP-DL--DAWELRKGMNTLIGYDLVPEPKILDSALRACRRLNDLASAIRILEAVK-DKSGP--HKE---I--YPYVIQELKPTLQELGISTPEELGI--DKI-------------------------------------
>Squalus_acanthias@CT01080831.H1.1
------------------------------------M--FRA-A----L-----SL------------------T-----AWS--R----AAG--QLQPQLH--------A---G---G----R-------Q-----L--------Q----------Q---------H-F----------------------------------------------------------------------P-A----------------------A---A-------L------A---------S----------R----WY-----S-------------H--G-K------Q----E---T--D--E--E-F--DA----R-------WVTYF----N---KP-DI--DAWELRKGMNTLIGYDLVPEPKILDAALRACRRLNDLASAIRILEAVK-DKAGH--HKD---I--YPYVIQELRPTLTELGIPTPEEVGL--DKL-------------------------------------
>Petromyzon_marinus@CT01080711.H1.1
------------------------------------M--LRA-A----L-----SR------------------T-----C-----------------------------S---G---L----R-------A-----A--------S----------SRVSPPARRVV-A----------------------------------------------------------------------P-A--------S-S-----------L---M-------V------A---------V----------R----PY-----S-------------H--A-A------Q----E---T--D--E--E-F--DA----R-------WESYF----N---KS-DI--DAWELRKGLNTLYGYDLVPEPKILSAAMRACRRLNDLASAIRILEAVK-EKAGN--NKD---I--YPYVVQELQPTLTELGISTPEELGI--DK--------------------------------------
>Lethenteron_japonicum@DC612775.H1.1
------------------------------------M--LRA-A----L-----SR------------------T-----C-----------------------------S---G---L----R-------A-----A--------S----------SRVSPPARRVV-A----------------------------------------------------------------------P-A--------S-S-----------L---M-------V------A---------A----------R----PY-----S-------------H--A-A------Q----E---T--D--E--E-F--DA----R-------WESYF----N---KL-DI--DAWELRKGLNTLYGYDLVPEPKILSAALRACRRHNDLASAIR------------------------------------------------------------------------------------------
>Eptatretus_burgeri@CT01080711.H1.1
--------------------------------AM--L--RLL-A----S-----RV------------------T-----S-----------Q--V----G----R----R---A----------------R-----E--------R----------R---------T-A----------------------------------------------------------------------V-V--------A-V-----------P---S-------L------L---------L----------S----RG-----L-------------H--K-S------Q----E---T--D--E--E-F--DA----H-------WVMYF----N---NA-DI--TAWELRKGLNTLYDFDLVPEPKILSAAFKACRRLNDLASTVRLLEAVK-NKAGG--HKD---I--YPYIIQELQPAMQELGISTPEELGL--DK--------------------------------------
>Diplosoma_listerianum@CN499726.H3.1
------------------------------------M--FRS-L----L-----KL------------------A-----Q-----------------------------T---A---A----R-------T-----T--------VTAN-----SQK---------I-Q----------------------------------------------------------------------P-A--------VVN-----------F---P-------V------L---------R----------K----YT-----T-------------E--V-A------L----S---P--E--E--K-H--DA----A-------WVHYF----L---DD-EI--DTYGFIIGFTQLMQEDMVPEPKIIQSALYACRRLDNFPMSMRVLEMAK-AKCEE--RED---I--YNYLVQELEPTLQDLGLTTVEAMGL--HEV-------------------------------------
>Cystodytes_dellechiajei@CT01091006.H1.1
------------------------------------M--FRS-A----L-----KL------------------A-----Q-----------------------------C---A---A----R-------A-----S--------RTIN---VTPQA---------S-K----------------------------------------------------------------------P-A--------L-S-----------F---T-------A------A---------R----------K----FS-----S-------------E--V-V------T----V---S--H--E--E-Q--DA----A-------WVKYF----E---DK-DM--DNYSFIVGFMDLYREDSVPEPRVVQSALYACRRLDNFPMAMRVLELVK-VKCDD--RKD---I--YDYIMQELQPTFDDLGLTTVEGMGL------------------------------------------
>Clavelina_lepadiformis@CT01091006.H1.1
------------------------------------M--FRS-I----F-----RL------------------A-----Q-----------------------------T---S---S----R-------AIQV--A--------A----------G---------K-NQ---------------------------------------------------------------------A-R--------V-S----AVT----A---P--------------A---------V----------R----KY-----S-------------S--V-T------V----YP--S--D--E--E-Q--DA----A-------WVSYF----E---NK-DM--DTYDFILGFMQIYREDLIPEPKIIQSALYACRRLDNLPLAMRVLEMVK-NKCGP--RKD---I--YDYLMQELKPTFDDLGLKTVEDYGL--DQVAD-----------------------------------
>Phallusia_mammilata@CT01091006.H1.1
------------------------------------M--FRS-A----F-----RL------------------V-----Q-----------------------------T---T---A----R-------TVQV--A--------S----------R---------S-QI---------------------------------------------------------------------K-P--------F-A----VPV---------------------------------V----------R----KF-----S-------------D--S-A------L----I---T--P--E--E-E--NA----A-------FIAAF----E---NK-DM--DAFDFKIAYMNLHSHDAVPEPAVIQAALYACRRLNHLPFAIRVLELVR-IKCES--RQD---I--YDYLMQELQPTLDDLGLKTVEGYGL------------------------------------------
>Ciona_intestinalis@XP_002130178
------------------------------------M--FRS-V----L-----RL------------------A-----Q-----------------------------V---S---T----R-------FNQI--V--------S----------A---------K-VV---------------------------------------------------------------------P-K--------Q-A----VSF----T---P-------L------S---------V----------K----KY-----S-------------S--S-A------V----AV--T--D--E--E-H--TA----A-------WISFF----E---RK-DL--DYVIFKIGFMNLYQEDSVPEPAIVQAALYACRRINNLPLAMRVLEMVK-NKCDD--RQD---I--YDYIVQELRPSLDDLGLKTVEEYGL--DQVLD-----------------------------------
>Ciona_savignyi@CT01080711.H2.1
------------------------------------M--FRS-V----L-----RM------------------A-----Q-----------------------------A---S---S----R-------FNQI--V--------S----------T---------K-L----------------------------------------------------------------------P-K--------Q-T----VPL----A---Q-------V------A---------A----------K----QY-----S-------------S--S-A------V----AV--S--D--E--E-H--TA----A-------WISFF----E---RK-DL--DYVIFKIGFMNLYHEDSVPEPIIVQAALYACRRINNLPLAMRVLEMVK-TKCDD--RQD---I--YDYIVQELKPTLDDLGLKTVEEYGL--EQV-------------------------------------
>Botryllus_schlosseri@CT01091006.H2.1
----------------------------------------RL-A----P-----RV------------------S-----T------------------------A----L-------R----Q-------P-----A--------I----------Q---------T-P----------------------------------------------------------------------K-K--------I------IPI----T---T-------S------V---------V----------R----KM-----S-------------S--E-I------A----L---T--D--E--E-R--DA----N-------WIAYF----D---NP-EL--DYFDFCLGFHDLWQEDAVPEPAIMQAALYACRRLDNFPIALRCMELLR-VKCVD--KKE---I--YDYVIQELGPTLDELGLKTPEQLGI--DQV-------------------------------------
>Polyandrocarpa_maxima@CT01091006.H1.2
----------------------------------------RL-A----P-----RI------------------------------------------------------V---A---Q----Q-------Q-----V--------T----------Q---------K-T----------------------------------------------------------------------L-P--------M-A-----------P---T--------------L---------V----------R----KL-----S-------------T--E-V------A----L---T--D--E--E-K--DA----K-------WVAFF----D---NP-DL--DYFDFCLGFHDLWQEDAVPEPVIIQSALYACRRLNNLPIALRCLELVR-VKCVN--KQE---I--YDYVIQELGPTFADLGLK-------------------------------------------------
>Styela_plicata@CT01091006.H2.1
------------------------------------------------L-----TL------------------N-----S-----------------------------K---T---T----M-------F-RL--V--------A----------Q---------Q-IL---------------------------------------------------------------------P-R--------I-A----VG-----T---R-------K------S---------I----------V----SS-----S-------------T--A-V------A----L---T--D--E--E-R--DQ----Q-------WVDYF----D---NP-EL--DYFDFFLGFQNLWQEDAIPEPVIIQSALYACRRLNNLPIALRCLELVR-VKCYN--KKE---I--YDYVIQELGPTFDDLGLKTPEQLGI--DQVSD-----------------------------------
>Dendrodoa_grossularia@Dvar14863.H1.1
---------------------------------------QRL-A----P-----KL------------------A------------------------------N----V---A---R----R-------P-----V--------F----------Q---------A-Q----------------------------------------------------------------------Q-K--------V-L----PVA----T---S-------F------I---------R----------K----SS-----S-------------T--A-I------A----L---T--D--E--E-K--DA----K-------WVAYF----D---SE-DL--DYFDFYVGFHDLWQEDAVPEPMIIQSALYACRRLNHLPAALRCLELIR-VKCVD--KKE---I--YDYIIQELGPTLDDLGLKTPEQLGL--DKV-------------------------------------
>Oikopleura_dioica@CBY10034
-------------------------------MSL--F--RAL-R----P-----VT------------------T-----A------------------------T----V---R---R----S-------L-----T--------V--------------------------------------------------------------------------------------------------------------------------S-------A------Q---------L----------N----SA-----A-------------P--A-A------P----L---R--R--D--D-V--MA----A-------WVEYF----D---HP-DC--DYYNYRLGAQHLFSDDLLFDPVVYQAMLYSCRRFNNFPAAMRTLELIR-LKCGD--RED---V--YDWVMQELAPTLEDLGIPTVEDMNL--HIVETEL---------------------------------
>Molgula_tectiformis@CT01080711.H3.1
------------------------------IGQT--A--IKN-A----T-----KV------------------Q-----V-----------K--S----T----P----K---V--LQ----F-------S-----S--------V----------A---------V-R----------------------------------------------------------------------K-Y----------------------S---S-------A------V---------S----------T----NL-----T-------------P--E-E------I----E---A--Q--E--QAH--DQ----S-------WVEYF----D---NK-NL--DYFDWQLGFKDVFYEDAVPEPIIIQSALYACRRLNNISLAVRALEMIR-VKCND--RPD---I--YEYIIQELQPSLDELGIKTPEELNI------------------------------------------
>Molgula_gulf@CT01091006.H1.2
------------------------------------A--IRS-A----T-----TH------------------T-----L-----------Q--T----Q----P----R---A--TS----A-------A-----L--------I----------A---------S-R----------------------------------------------------------------------K-Y----------------------S---S-------A------V--------------------T----NL-----T-------------P--Y-E------I----E---A--R--E--QAY--DE----A-------WVKFF----D---NT-EL--DYYDYKLGFEDVFYDDLVPEAPVIQSMLYACRRINNYALAVRTLETLR-VKCRD--RQD---I--YEYMIQELQPSMDELGISTPEEMDI------------------------------------------
>Molgula_occidentalis@CT01091006.H1.1
------------------------------VGRV--V--VRS-Q----M-----QR------------------H-----V-----------V--Q----K----P----R---I--VP----L-------A-----S--------I----------A---------A-R------------------------------------------------------------------------Y----------------------S---S-------S------T---------P----------V----PQ-----T-------------E--E-E------I----A---A--M--E--KSH--DD----A-------WIAFF----DKIDNV-EY--DYIDFKIGFNDMMHNDMVPEPAIVQAALYACRRLNNFALAIRILELVR-IKCNT--RQD---I--YEYIIQELQPTLDDLGIKTPEELDI------------------------------------------
>Bostrichobranchus_pilularis@CT01091006.H1.1
----------------------------------------EF-G----R-----TA------------------V-----K------------------------T----V---T---T----Q-------P-----Q--------V----------Q---------R-V----------------------------------------------------------------------P-A--------L-A-----------S---S-------M------T---------V----------R----YS-----S-------------T--A-S------L----S---D--E--A--S-R--DQ----A-------WVDYF----D---NA-DL--DYFEFRIGFKDLIHEDMVPEPIIVQSMMYACKRINNLPVAIRVLEMVR-RKCAG--RSD---I--YEYVIQEIQPTLDELGIKTPEQLGI--D---------------------------------------
>Apostichopus_japonicus@DY625366.H1.1
---------------------------------M--F--RQV-A----N-----RV------------------A-----G------------------------V----G---R---S----I-------I-----W--------S----------N---------S-A----------------------------------------------------------------------A-R--------S-S-----------V---A-------L------Q---------S----------R----LY-----S-------------A--K-V------E----E---T--D--E--Q-F--DA----R-------WEAYF----N---KP-DI--DDWELRRGLNELHGHDLVPEPKIVIAALKACRRLNDSAMAVRLLEAIK-DKAGS--HKN---I--YPYIVQEIRPTLDELGLSTPEELGL--D---------------------------------------
>Holothuria_glaberrima@CT01080722.H1.1
---------------------------------M--F--RQV-A----Q-----RV------------------A-----G------------------------V----G---R---S----I-------I-----W--------S----------S---------S-A----------------------------------------------------------------------G-R--------Q-I-----------T---A-------A------Q---------T----------K----LY-----S-------------S--K-A------E----E---T--D--E--Q-F--DA----R-------WEAYF----N---KP-DI--DDWELRRGLNELHGHDLVPEPKIVIAALKACRRLNDSAMAVRLLEALK-DKAGS--HKN---I--YPYILQEIRPTLDELGLNTPEELGL--D---------------------------------------
>Patiria_pectinifera@CT01080711.H1.1
---------------------------------M--Y--RRV-I----S-----SV------------------V-----S------------------------K----T---R---T----A-------I-----S--------L----------Q---------A-C----------------------------------------------------------------------S-R--------P-V-----------V---A-------S---------------------------R----SY-----S-------------S--K-K------E----E---T--D--E--Q-F--DA----R-------WEAYF----N---RP-EI--DDWELRRGLNELHGHDLVPEPKIVAAALKACRRLNDSAMAVRVLEAVK-DKAGS--HKN---I--YPYMVQELRPTLDELSISTPEELGL--DKPLEDKIM-------------------------------
>Patiria_miniata@CT01100920.H1.1
---------------------------------M--Y--RRV-I----S-----SV------------------V-----S------------------------K----T---R---T----A-------I-----S--------L----------Q---------A-C----------------------------------------------------------------------S-R--------P-V-----------V---A-------S---------------------------R----SY-----S-------------S--K-K------E----E---T--D--E--Q-F--DA----R-------WEAYF----N---RP-EI--DDWELRRGLNELHGHDLVPEPKIVAAALKACRRLNDSAMAVRVLEAVK-DKAGS--HKN---I--YPYMVQELRPTLDELSINTPEELGL--DKPLEDKIM-------------------------------
>Paracentrotus_lividus@AM568098.H1.1
---------------------------------M--F--RKV-V----T-----RI------------------A-----G------------------------A----V---R---S----T-------V-----I--------P----------R---------N-L----------------------------------------------------------------------Q-Q--------P-L-----------A---A-------T------Q---------V----------R----GY-----S-------------A--K-V------E----E---T--D--E--Q-F--DA----R-------WEAYF----N---RP-DI--DDWELRRGLNELHGHDLVPEPKIVVAALKACRRLNDSAMAIRVLEAIK-DKAGS--HKN---I--YPYVLQEIKPTLDELGISTPEELGF--DVPEADK---------------------------------
>Strongylocentrotus_purpuratus@X23
---------------------------------M--F--RQV-V----T-----RI------------------A-----G------------------------A----V---R---S----T-------V-----I--------P----------R---------N-L----------------------------------------------------------------------Q-Q--------P-L-----------A---A-------T------Q---------V----------R----GY-----S-------------A--K-V------E----E---T--D--E--Q-F--DA----R-------WEAYF----N---RP-DL--DDWELRRGLNELHGHDLVPEPKIVVAALNACRRLNDSAMAIRTLEAIK-DKAGS--HKN---I--YPYVLQEIRPTLEELGISTPEELGF--DAPESDKIL-------------------------------
>Ptychodera_flava@X22
---------------------------------M--F--RIA-L----Q-----RL------------------S-----T------------------------S----I---R---P----S-------V-----T--------Q----------R---------V-Y----------------------------------------------------------------------R-Q--------S-L-----------A---A-------T------S---------L----------R----QY-----S-------------A--K-H------E----E---S--D--E--Q-F--DA----R-------WEAYF----N---KP-DI--DDWELRRGLNELHGHDLVPEPKIIAAALKACRRLNDSAMAIRILEAVK-FKAGS-NKNT---I--YPYVLQEIKPILEELGISTPEELDL--DKPAQ-----------------------------------
>Saccoglossus_kowalevskii@XP_002733214
---------------------------------M--F--RLA-F----R-----RF------------------S-----T------------------------A----V---R---P----I-------V-----T--------Q----------R---------L-N----------------------------------------------------------------------K-Q--------S-L-----------A---I-------A------S---------V----------R----NF-----S-------------E--N-P------D----E---T--D--E--Q-F--DA----R-------WEAYF----N---KP-DI--DDWELRRGLNELHGHDCVPEPKIIIAALKACRRLNDSAMAIRLLEAVK-FKGGV-SASV---I--YPYVIQEIKPALEELGISTPEELGL--DKPAY-----------------------------------
>Xenoturbella_bocki@CT02100920.H1.1
-----------------------------LLKMS--L--RNL-F----R-----AA------------------S-----V----V----A-R--A----T----S----R-----------------------------------Q----------T---------A-P----------------------------------------------------------------------R-I--------A-A-----------A---A--------------T---------L----------K----RY-----S-------------S--G-H------H----E---T--D--E--Q-F--DA----R-------WEAYF----N---NP-EI--DDWEVRQGINELVSYDLVPEPKIVAAAMRACRKLNNYALTLRLLEVIK-DKAGY--HKQ---I--YPYILQEIRPVMEELGLSTPEELGL--DQP-------------------------------------
>Apostichopus_japonicus@CT01110419.H1.1
---------------------------------M--F--RQV-A----N-----RV------------------A-----G------------------------V----G---R---S----I-------I-----W--------S----------N---------S-A----------------------------------------------------------------------A-R--------S-S-----------V---A-------L------Q---------S----------R----LY-----S-------------S--K-V------E----E---T--D--E--Q-F--DA----R-------WEAYF----N---KP-DI--DDWELRRGLNELHGHDLVPEPKIVIAALKACRRLNDSAMAVRLLEAIK-DKAGS--HKN---I--YPYIVQEIRPTLDELGLSTPEELGL--D---------------------------------------
>Monodelphis_domestica@XP_001379652
-----------------------------MLAAA--L--RRC-S----A-----SV------------------R-----V---------L-L--P----R----P----G---A---A----A-P-----S-----A--------S----------A---------S-S----------------------------------------------------------------------P-A--------A-A-----------A---I-------Q------S---------V----------R----CY-----S-------------H--G-S------H----E---T--D--E--E-F--DA----R-------WVTYF----S---KP-DL--DAWELRKGMNTLVGYDLVPEPKIIDAALRACRRLNDFASAVRILEVVK-DKAGP--HKE---I--YPYVIQELRPTLDELGISTPEELGL--DKA-------------------------------------
>Anolis_carolinensis@XP_003227565
-----------------------------MLAAAGLL--RRC-V----S-----AP------------------A-----L-----------------------------R---A---L----V-------P-----R--------A----------S---------A-------------------------------------------------------------------------------------A-----------A---V-------L------P---------I----------R----CY-----S-------------H--G-S------H----E---S--D--E--E-F--DA----R-------WVTYF----N---KP-DI--DAWELRKGMNTLVGYDLVPEPKIIDAALRACRRLNDFASAVRILEVVK-DKAGP--HKE---I--YPYVIQELRPTLNELGISTPEELGL--DKA-------------------------------------
>Meleagris_gallopavo@XP_003209391
-------------------------------------------------------------------------------------------------------------------------------------------------------------------------------------------------------------------------------------------------------------X-----------A---V-------Q------H---------A----------R----CY-----S-------------H--G-S------Q----E---S--D--E--E-F--DA----R-------WVTYF----N---KP-DI--DAWELRKGVNTLVGYDLVPEPKIIDAALRACRRLNDFASAVRILEVVK-DKAGP--HKE---I--YPYVIQELRPTLSELGISTPEELGL--DKA-------------------------------------
>Eucidaris_tribuloides@CT01120409.H1.1
---------------------------------M--F--RQV-A----I-----RV------------------A-----G------------------------A----V---R---S----A-------V-----I--------P----------K---------Q-L----------------------------------------------------------------------Q-Q--------P-L-----------A---A-------T------Q---------V----------R----GY-----S-------------S--K-V------E----E---T--D--E--Q-F--DA----R-------WEAYF----N---RP-DI--DDWELRRGLNELHGHDLVPEPKIVVAALKACRRLNDSAMAVRVLEAIK-DKAGS--HKN---I--YPYVLQEIRPTLDELGISTPEELGF--DTPDPSKIL-------------------------------
>Halocynthia_roretzi@CT01120409.H1.1
---------------------------------------RKL-G----P-----QI------------------S-----R------------------------A----V---T---G----Q-------A-----V--------V----------Q---------R-A----------------------------------------------------------------------P-Q--------V-L-----------T---S-------K------F---------V----------R----SS-----S-------------T--A-V------T----L---T--D--E--E-K--DA----A-------WVAYF----D---NP-EL--DYFDFCIGFMDLWQDDAIPEPIIIQSALYACRRLNNLPVALRCVELVR-LKCRD--RKE---V--YDYILQELSPTFEDLGLKTPEQLEL--DQV-------------------------------------
>Lytechinus_variegatus@JI430229.H1.1
---------------------------------M--F--RQV-V----T-----RV------------------A-----G------------------------A----V---R---S----T-------V-----I--------P----------R---------N-L----------------------------------------------------------------------Q-Q--------P-L-----------A---A-------A------Q---------V----------R----GY-----S-------------A--K-V------E----E---T--D--E--Q-F--DA----R-------WEAYF----N---RP-DI--DDWELRRGLNELHGHDLVPEPKIVIAALKACRRLNDVAMSIRVLEAIK-DKAGS--HKN---I--YPYVLQEIRPTLEELGISTPEELGF--DNPEPAKIL-------------------------------
>Lytechinus_variegatus@JI440573.H1.1
---------------------------------M--F--RQV-V----T-----RV------------------A-----G------------------------A----V---R---S----T-------V-----I--------P----------R---------N-L----------------------------------------------------------------------Q-Q--------P-L-----------A---A-------A------Q---------V----------R----GY-----S-------------A--K-V------E----E---T--D--E--Q-F--DA----R-------WEAYF----N---RP-DI--DDWELRRGLNELHGHDLVPEPKIVIAALKACRRLNDVAMSIRVLEAIK-DKAGS--HKN---I--YPYVLQEIRPTLEELGISTPEELGF--DSPEPAKIL-------------------------------
>Callorhinchus_milii@AFM87508
------------------------------------M--FRA-A----L-----RC------------------TSTGLGAWR--R----AAV--VAAA-----------A---G---R----R-------Q-----A------------------------------------------------------------------------------------------------------P-T----------------------V---A-------L------A---------S----------R----WY-----S-------------H--G-R------E----E---T--D--E--E-F--DA----R-------WVTYF----N---KP-DI--DAWELRKGMNTLIGYDLVPEPKILDAALRACRRLNDLASAIRILEAVK-DKAGP--HKD---I--YPYVIQELRPTLDELGISTPEELGL--DKL-------------------------------------
>Sarcophilus_harrisii@XP_003755038
-------------------------------------------------------------------------------------------------------------------------------------------------------------------------------------------------------------------------------------------------------------X-----------A---I-------H------S---------V----------R----CY-----S-------------H--G-S------H----E---T--D--E--E-F--DA----R-------WVTYF----N---KP-DL--DAWELRKGMNTLVGYDLVPEPKIIDAALRACRRLDDFASAVRILEAVK-DKAGP--HKE---I--YPYIIQELRPTLDELGISTPEELGL--DKA-------------------------------------
>Gallus_gallus@XP_001233021
-----------------------------MLPAA--A--LLL-R----R-----CA------------------A-----A-----------------------------A---G---L----R-------A-----A--------F----------R------------------------------------------------------------------------------------G--------P-A-----------A---V-------Q------H---------A----------R----CY-----S-------------H--G-S------Q----E---S--D--E--E-F--DA----R-------WVTYF----N---KP-DI--DAWELRKGVNTLVGYDLVPEPKIIDAALRACRRLNDFASAVRILEVVK-DKAGP--HKE---I--YPYVIQELRPTLSELGISTPEELGL--DKA-------------------------------------
>Oreochromis_niloticus@XP_003443919
------------------------------------M--FRA-A----V-----RL------------------S-----V-----------------------------S---G---V----R-------S-----L--------T----------R---------T-Q----------------------------------------------------------------------P-G--------S-Q-----------A---L-------L------A---------S----------R----CY-----S-------------H--G-K------Q----E---T--D--E--E-F--DA----R-------WVTYF----N---KP-DI--DAWELRKGMNTLIGYDLVPEPKILEAALRACRRLNDLASAIRILEAVK-DKAGP--HKD---I--YPYVIQELRPTLNELGISTPEELGI--DKI-------------------------------------
>Oreochromis_niloticus@XP_003437607
------------------------------------M--FRA-V----F-----RL------------------S-----A-----------------------------T---G---A----R-------S-----L--------T----------R---------S-R----------------------------------------------------------------------P-C--------Y-S-----------A---P-------L------A---------S----------R----CY-----S-------------H--G-K------V----E---T--D--E--E-F--DS----R-------WVTYF----S---KP-DL--DAWELRKGMNTLIGYDLVPEPKILDSALRACRRLNDLASAIRILEAVK-DKAGP--HKD---I--YPYLIQELKPTLTELGISTPEELGI--DKL-------------------------------------
>Doliolum_nationalis@Dnat1674.H1.1
------------------------------------M--FRS-A----L-----RL------------------A-----Q-----------------------------S---T---V----S-------TVTK--T--------S----------A---------K-AA---------------------------------------------------------------------T-V--------K-------SF----T---P-------A------A---------V----------TSFV-RH-----S-------------S--G-A------V----VV--S--D--E--E-K--NA----A-------WIAFF----E---NA-DT--DYIDYRCGMMDVFQEDDMAEPAVLQAALYACRRLNNLPLAMRTLEMIK-IKCGH--RAD---V--YDYLMQELKPTLDDLGLHTVEEYGL--HLV-------------------------------------
>Salpa_fusiformis@Sfus33734.H1.1
------------------------------------M--FRS-V----M-----KL------------------A-----R-----------------------------V---A---S----K-------STP---A--------V----------Q---------Q-NM---------------------------------------------------------------------T-K--------L-A----GVQ----T---V--------------G---------L----------R----NY-----S-------------S--E-V------E----I---S--E--Q--D-R--VD----Q-------WVKYF----E---HP-ET--DHYNIRAAYEDMMKEDCFLEPEVIRASLYAARRINNLPLAMRILEIVK-KKCRA--SPD---V--YLWTMQELQPTMQDLGLKTVEEYGL--HIVS------------------------------------
>Ophionotus_victoriae@CT01130611.H1.2
------------------------------------------------------------------------------------------------------------------------------------------------------------------------------------------------------------------------------------------------------------------------------------------------------------------------------------------------V------A----T---T--N--E--D-F--DN----D-------WVDYF----N---GK-DL--DDWGLRRGLNELYGFDLVPEPKIVSAALRACRRLDDSAMAVRILEAIK-AKSVT--DKS---I--YPFILQEVRPTLEELGISTPEELGL--DIPDPVK---------------------------------
>Anas_platyrhynchos@EOB03029
-------------------------------------------------------------------------------------------------------------------------------------------------------------------------------------------------------------------------------------------------------------------------A---V-------L------H---------A----------R----CY-----S-------------H--G-S------Q----E---S--D--E--E-F--DA----R-------WVTYF----N---KP-DI--DAWELRKGINTLVGYDLVPEPKIIDAALRACRRLNDFASAVRILEVVK-DKAGP--HKE---I--YPYVIQELRPTLSELGISTPEELGL--DK--------------------------------------
>Botryllus_schlosseri@CT01131028.H1.1
----------------------------------------RL-D----P-----RV------------------S-----T------------------------A----L-------R----Q-------P-----A--------I----------Q---------T-A----------------------------------------------------------------------K-K--------I------MPI----T---T-------S------V---------V----------R----KM-----S-------------S--E-I------A----L---T--D--E--E-R--DA----N-------WIAYF----D---NP-EL--DYFDFCLGFHDLWQEDAVPEPAIMQAALYACRRLDNFPIALRCMELLR-VKCVD--KKE---I--YDYVIQELGPTLDELGLKTPEQLGI--DQV-------------------------------------
>Alligator_sinensis@XM_006029099.H1.1
---------------------------------------RRV-S----A-----AA------------------A-----V-----------------------------R---A---P------------G-----P--------A----------A---------A-P---------------------------------------------------------A-P--------S-S-S--------L-C-----------S---V-------L------P---------A----------H----CY-----S-------------H--E-A------H----E---S--D--E--E-F--DA----R-------WVTYF----N---KP-DI--DAWELRKGMNTLVSYDLVPEPKIIDAALRACRRLNDFASAVRILEAIK-DKAGP--HKE---I--YPYVIQELRPTLNELGISTPEELGL--DK--------------------------------------
>Ambystoma_mexicanum@CT02131213.H1.1
-----------------------------MLAAA--L--VRR-C----V-----SA------------------GT----V-----------R--A----L----V----R---G---R----L-------L-----P--------H----------P---------A-L----------------------------------------------------------------------A-Q----------------------A---A-------V------T---------I----------R----CY-----S-------------H--A-K------H----E---S--D--E--E-F--DA----R-------WVTYF----N---KP-DI--DAWELRKGMNTLIGYDLVPEPKIIDAALRACRRLNDLASAIRILEAVK-DKAGP--HKE---I--YPYVIQELRPTLDELGVSTPEELGL--DKA-------------------------------------
>Caiman_crocodilus@Contig636.H1.1
---------------------------MLAAVAL--L--FRRGA----A-----FR------------------G-----L-----------P--AP---S----A----R--------------------L-----L-----------------------------A-A----------------------------------------------------------------------P-A----------------------A---V-------L------P---------A----------H----CY-----S-------------H--E-A------H----E---S--D--E--E-F--DA----R-------WVTYF----N---KP-DI--DAWELRKGMNTLVSYDLVPEPKIVDAALRACRRLNDFASAVRILEVIK-DKAGP--HKE---V--YPYVIQELRPTLNELGISTPEELGL--DKA-------------------------------------
>Chelonoidis_nigra@Contig147387.H1.1
-------------------------------------------------------------------------------------------------------------------------------------------------------------------------------------------------------------------------------------------------------------------------A---V-------L------P---------A----------R----CY-----S-------------H--G-A------Q----E---S--D--E--E-F--DA----R-------WVTYF----N---KP-DI--DAWELRKGMNTLVGYDLVPEPKIIDAALRACRRLNDFATAVRILEVVK-DKAGP--HKE---I--YPYVIQELRPTLNELGISTPEELGL--DKA-------------------------------------
>Chrysemys_picta_bellii@toto2121.H1.1
-------------------------------------------------------------------------------------------------------------------------------------------------------------------------------------------------------------------------------------------------------------------------A---V-------L------P---------A----------R----CY-----S-------------H--G-T------Q----E---S--D--E--E-F--DA----R-------WVTYF----N---KP-DI--DAWELRKGMNALVGYDLVPEPKIIDAALRACRRLNDFATAVRILEVVK-DKAGP--HKE---I--YPYVIQELRPTLNELGISTPEELGL--DKA-------------------------------------
>Crocodylus_niloticus@toto3430.H1.1
-------------------------------------------------------------------------------------------------------------------------------------------------------------------------------------------------------------------------------------------------------------------------------------L------P---------A----------H----CY-----S-------------H--E-A------Q----E---S--D--E--E-F--DA----R-------WVTYF----N---KP-DI--DAWELRKGMNTLVSYDLVPEPKILDAALRACRRLNDFASAVRILEAVK-DKAGP--HKE---I--YPYVIQELRPTLNELGISTPEELGL--DKA-------------------------------------
>Crotalus_adamanteus@CT01131213.H1.1
-----------------------------MLAAARLL--RSC------A-----AP------------------A-----L-----------------------------R---G---L----A-------L-----R--------T----------P---------A-------------------------------------------------------------------------------------A-----------A---V-------L------P---------L----------R----CY-----A-------------H--K-A------E----I---T--D--E--E-L--DA----R-------WVMFF----N---KP-DI--DDWELRKGINTLVDADMVPEPKIIDAALRACRRLNDFATTIRILEMVK-YKSGR--YKE---I--YPYVIQELRPTLNELGISTPEELDM--DK--------------------------------------
>Cyclorana_alboguttata@CT01131213.H1.1
-----------------------------MFGTA-----LRR-C----V-----SS------------------G-----L-----------R--S----L----P----R---C---R----P-------Q-----P--------Q----------P---------A-S----------------------------------------------------------------------S----------------------------L-------V------A---------A----------R----CY-----S-------------H--A-K------H----E---S--D--E--E-F--DA----R-------WVTYF----N---KP-DI--DAWELRKGVNTLIGYDLVPEPKILDAALRACRRLNDFASTVRILEAVK-DKAGP--HKE---I--YPYVIQELRPTLDELGISTPEELGL--DKA-------------------------------------
>Cynops_pyrrhogaster@CT01131213.H1.1
-----------------------------MLAAS--L--VRR-C----A-----SS------------------GL----V-----------R--G----L----L----R---G---R----Q-------L-----A--------Q----------P---------S-L----------------------------------------------------------------------T-P----------------------A---A-------A------A---------A----------R----CY-----S-------------H--A-K------H----E---S--D--E--E-F--DA----R-------WVTYF----N---KP-DI--DAWELRKGMNTLIGYDLVPEPKIIDAALRACRRLNDLASAIRILEAVK-DKAGP--HKE---I--YPYVIQELRPTLDELGVATPEELGL--DKA-------------------------------------
>Elaphe_guttata@toto286.H1.1
-----------------------------MLAAARVL--RSC------T-----AP------------------A-----L-----------------------------R---G---L----A-------L-----R--------T----------P---------A-------------------------------------------------------------------------------------A-----------A---A-------L------P---------L----------R----CY-----A-------------H--K-A------E----I---T--D--E--E-L--DA----R-------WVMFF----N---KP-DI--DDWELRKGINTLVDADMVPEPKIVDAALRACRRLNDFATTIRILEMVK-YKSGR--YRD---I--YPYVIQELRPTLNELGISTPEELDM--DKA-------------------------------------
>Emys_orbicularis@Contig34165.H1.1
-------------------------------------------------------------------------------------------------------------------------------------------------------------------------------------------------------------------------------------------------------------------------A---V-------L------P---------A----------R----CY-----S-------------H--G-T------Q----E---S--D--E--E-F--DA----R-------WVTYF----N---KP-DI--DAWELRRGMNTLVGYDLVPEPKIIDAALRACRRLNDFATAVRILEVVK-DKAGP--HKE---I--YPYVIQELRPTLNELGISTPEELGL--DKA-------------------------------------
>Eublepharis_macularius@CT01131213.H1.1
-----------------------------MLAAARFL--RSR-C----A-----AL------------------S-----L-----------------------------R---G---P----A-------P-----R--------A----------S---------V-------------------------------------------------------------------------------------A-----------A---A-------L------P---------V----------R----CY-----S-------------H--G-S------R----E---S--D--E--E-F--DA----R-------WVTYF----N---KP-DI--DAWELRKGMNTLVGYDLVPEPKIIDAALRACRRLNDFASAVRILEAVK-DKAGP--HKE---I--YPYVIQELRPTLNELGISTPEELGL--DKA-------------------------------------
>Lampropholis_coggeri@CT01131213.H1.1
-----------------------------MLAAAQLL--RRA-A----A-----TP------------------A-----L-----------------------------R---G---L----V-------H-----R--------A----------S---------P-------------------------------------------------------------------------------------A-----------A---V-------S------A---------I----------R----CY-----S-------------H--G-S------H----E---S--D--E--E-F--DA----R-------WVTYF----N---KP-DI--DAWELRKGMNTLVGYDLVPEPKIIDAALRACRRLNDFASAVRILEVVK-DKAGP--HKE---I--YPYVIQELRPTLNELGISTPEELGL--DKA-------------------------------------
>Latimeria_chalumnae@CT01131213.H1.1
-----------------------------VMFAA--L--IR--C----T-----SS------------------SL----R-----------R--G----L----V----R-----------------------------------Q----------P---------A-------------------------------------------------------------------------------------------------A---A-------A------A---------V----------R----CY-----S-------------H--D-K------Q----E---T--D--E--E-F--DA----R-------WVTYF----N---KP-DI--DAWELRKGMNTLIGYDLVPEPKIIDAALRACRRLNDLATAVRILEAVK-DKAGP--HKE---I--YPYVIQELRPTLDELGIPTPEELGL--DRA-------------------------------------
>Latimeria_menadoensis@GAPS01057524.H1.1
-----------------------------VMFAA--L--IR--C----T-----SS------------------SL----R-----------R--G----L----V----R-----------------------------------Q----------P---------A-------------------------------------------------------------------------------------------------A---A-------A------A---------V----------R----CY-----S-------------H--D-K------Q----E---T--D--E--E-F--DA----R-------WVTYF----N---KP-DI--DAWELRKGMNTLIGYDLVPEPKIIDAALRACRRLNDLATAVRILEAVK-DKAGP--HKE---I--YPYVIQELRPTLDELGIPTPEELGL--DRA-------------------------------------
>Leucoraja_erinacea@toto70246.H1.1
------------------------------------------------------------------------------------------------------------------------------------------------------------------------------------------------------------------------------------------------------------------------------------------------------------------------------------------------------------------------------------------------------------------------------------------------------------------KAGP--HKE---I--YPYVIQELRPTLTELGIPTPEEIGL--DKL-------------------------------------
>Notophthalmus_viridescens@Nvir5557.H1.1
-----------------------------MLAAS--L--VRR-C----A-----LS------------------GA----V-----------R--G----M----L----R---G---R----Q-------L-----A--------Q----------P---------S-L----------------------------------------------------------------------T-P----------------------A---A-------V------A---------A----------R----CY-----S-------------H--A-K------H----E---S--D--E--E-F--DA----R-------WVTYF----N---KP-DI--DAWELRKGMNTLIGYDLVPEPKIIDAALRACRRLNDLASAIRILEAVK-DKAGP--HKE---I--YPYVIQELRPTLDELGVATPEELGL--DKA-------------------------------------
>Pelodiscus_sinensis@toto39738.H1.1
-------------------------------------------------------------------------------------------------------------------------------------------------------------------------------------------------------------------------------------------------------------------------A---V-------V------H---------A----------R----CY-----S-------------H--G-T------Q----E---S--D--E--E-F--DA----R-------WVTYF----N---KP-DI--DAWELRKGMNTLVGYDLVPEPKIIDAALRACRRLNDFATAVRILEVVK-DKAGP--HKE---I--YPYVIQELRPTLNELGISTPEELGL--DKA-------------------------------------
>Phrynops_hilarii@Contig37069.H1.1
-------------------------------------------------------------------------------------------------------------------------------------------------------------------------------------------------------------------------------------------------------------------------A---V-------L------P---------A----------R----CY-----S-------------H--G-T------Q----E---S--D--E--E-F--DA----R-------WVTYF----N---KP-DI--DDWELRKGINTLVSYDLVPEPKIVDAALRACRRLNDFATAVRILEAVK-DKSGP--HKE---I--YPYVIQELRPTLDELGISTPEELGL--DKA-------------------------------------
>Podarcis_sp.@Contig1445.H1.1
-----------------------------MLAAAQLLLSRRC------A-----AP------------------V-----L-----------------------------R---G---L----V-------P-----R--------A----------A---------P-------------------------------------------------------------------------------------A-----------A---V-------L------P---------V----------R----CY-----S-------------H--G-S------H----E---S--D--E--E-F--DA----R-------WVTYF----N---KP-DI--DAWELRKGMNTLVGYDLVPDPK--------------------------------------------------------------------------------------------------------------
>Pogona_vitticeps@CT01131213.H1.1
-----------------------------MLAAAQLL--RRC-G----P-----AA------------------R-----G-----------L--A---------P----R---A-----------------------------------------------------------------------------------------------------------------------------S-P--------S-A-----------A---V-------S------P---------A----------R----GY-----S-------------H----H------Q----E---T--D--E--E-F--DA----R-------WVTYF----N---RP-EI--DDWELRKG------YDLVPEPKIIEAALRACRRLNDFATTVRLLEAVK-DKAGP--HKD---I--YPYVLQELRPVINELGISTPEELGL--DKL-------------------------------------
>Protopterus_annectens@CT01131213.H1.1
------------------------------------M--FRA-V----I-----RC------------------A-----S-----------------------------T---N---L----R-------T-----V--------V----------R---------S--------------------------------------------------------------------------Y--------Q-P-----------A---V-------I------A---------A----------R----SY-----S-------------H--G-K------Q----E---T--D--E--E-F--DA----R-------WVTYF----N---KP-DI--DAWELRKGMNTLIGYDLVPEPKILDAALRACRRLNDLASAIRILEAVK-DKAGP--RKE---I--YPYVIQELKPTLNELGIPTPEELGL--DKA-------------------------------------
>Python_regius@CT01131213.H1.1
-----------------------------MLAAARLL--RRC------A-----GP------------------A-----V-----------------------------R---G---L----V-------P-----R--------TP---------A---------A-------------------------------------------------------------------------------------A-----------A---V-------L------P---------A----------R----CS-----S-------------N--K-T------E----I---T--D--E--E-L--DA----R-------WVMFF----N---KP-NI--DEWELRKGINTLVDADMVPEPKIIDAALRACRRLNDFATTIRILEMVK-YKAGR--YKD---I--YPYVIQELRPTLDELGISTPEELDM--D---------------------------------------
>Rana_chensinensis@Rche18412.H1.1
-----------------------------MFGAS--L--LRL-C----V-----SS------------------G-----A-----------R--S----L----A----R---C---R----P-------Q-----P--------Q----------L---------A-A----------------------------------------------------------------------S-Q----------------------V---A-------I------A---------S----------R----CY-----S-------------H--A-K------H----E---S--D--E--E-F--DA----R-------WVTXF----X---KP-DX--XXWELRKGINTL------------------------------------------------------------------------------------------------------------------------
>Sphenodon_punctatus@toto27308.H1.1
-----------------------------MLGVA--LLLRRC-A----V-----AS------------------A-----L-----------R--G----L----A----Q---G---A----R-------Q-----Q--------P----------L---------P-S----------------------------------------------------------------------F-P----------A-----------V---V-------L------P---------V----------R----CY-----A-------------H--G-P------H----E---T--D--E--E-F--DA----R-------WITYF----N---KP-DI--DAWELRKGLNTLVGYDLVPEPKIIDAVLRACRRLNDFASCVRILEAIK-SKAGP--HKE---I--YPYVIQELRPTLNELGISTPEELGL--DK--------------------------------------
>Trachemys_scripta@toto3147.H1.1
---------------------------MLGASL---L--LRR-C----T-----AA------------------G-----L-----------R--G----L----A----R--------------------RVRQ--P-----------------------------P-A----------------------------------------------------------------------A-A----------------------A---V-------L------P---------A----------R----CY-----S-------------H--G-T------Q----E---S--D--E--E-F--DA----R-------WVTYF----N---KP-DI--DAWELRKGMNTLVGYDLVPEPKIIDAALRACRRLNDFATAVRILEVVK-DKAGP--HKE---I--YPYVIQELRPTLNELGISTPEELGL--DKA-------------------------------------
