# Supplementary material for: A phylogenomic framework and timescale for comparative studies of tunicates
Source: BMC Biol. 2018 Apr 13;16:39. doi: 10.1186/s12915-018-0499-2 (PMC5899321; doi:10.1186/s12915-018-0499-2)
Supplement: Supplementary file 4 — Supporting data. Transcriptome assemblies, alignments, and trees. (ZIP 38502 kb) [file 12915_2018_499_MOESM4_ESM.zip › 12915_2018_499_MOESM4_ESM/12915_2018_499 (Delsuc) Files Updated 23-03-2018/tribe320.fasta]

>Strongylocentrotus_purpuratus@XP_001187348
-----------MVTKMQLFVRAD--E-THT-LEVTGE-ESIADLKAKIQELSGFS---ASEQV-LSCCG-APLD-E--D-ITLSQNG-LVDL----MTLE---LS-GRLL-GGKVHGSLARAGKVRGQTPKVDPQ-E-K-KKK-K-VGRAKRRMQYNRRFVNVV-QT-F-G-KRR-GPNSNS-----------------------------------------------------------------------------------------------------------------------------------------------------------------------------------------------------------------
>Patiria_pectinifera@CT01080925.H1.1
---------------MQLFVQGQ--Q-IHT-LEVTGN-ESIHDLKLRLESLEGIS---TADQL-LMTGA-SVLE-D--D-QMLSAYG-LSEH----ATLE---LS-VRML-GGKVHGSLARAGKVKGQTPKVDAE-E-K-KKK-K-TGRAKRRMLYNRRFVNVV-PT-F-G-KRR-GPNSNS-----------------------------------------------------------------------------------------------------------------------------------------------------------------------------------------------------------------
>Patiria_miniata@CT01100920.H1.1
---------------MQLFVQGQ--Q-IHT-LEVTGN-ESIHDLKLRLESLEGIS---TADQL-LMTGA-SVLE-D--D-QMLSAYG-LSEH----ATLE---LS-VRML-GGKVHGSLARAGKVKGQTPKVDAE-E-K-KKK-K-TGRAKRRMLYNRRFVNVV-PT-F-G-KRR-GPNSNS-----------------------------------------------------------------------------------------------------------------------------------------------------------------------------------------------------------------
>Holothuria_glaberrima@CT01080925.H1.1
---------------MQLFVRGQ--Q-LHT-LEVSPG-ENVGQLKAHLELAEGIP---ASCQV-LVYGG-KPLE-N--G-MLIGDVG-FSEL----STID---LN-VRLL-GGKVHGSLARAGKVRGQTPKVDPQ-EGK-KKP-K-VGRAKRRMQYNRR-VNVA-PV-F-G-KRK-GPNSNS-----------------------------------------------------------------------------------------------------------------------------------------------------------------------------------------------------------------
>Apostichopus_japonicus@GR716891.H1.1
---------------MQLFVRGQ--Q-LHT-LEVSPE-EHVVNLKTQLESVEGIP---VAYQV-LLYGG-RPLD-N--G-MLVSEAG-VSNL----STID---LN-VRLL-GGKVHGSLARAGKVRGQTPKVDPQ-EDK-KKP-K-VGRAKRRMQYNRR-VNVA-PV-F-G-KRK-GPN--------------------------------------------------------------------------------------------------------------------------------------------------------------------------------------------------------------------
>Ptychodera_flava@X11
---------------MQLFVRGQ--K-THT-LEVTGE-ESIHELKIRLADAEGIP---VSDQL-LMYGG-RPLD-N--E-ETISQCG-INEL----STID---LA-VPLL-GGKVHGSLARAGKVKGQTPKVDKQ-E-K-KKK-K-TGRAKRRMQYNRRFVNVV-PT-F-G-KRR-GPNSNSA----------------------------------------------------------------------------------------------------------------------------------------------------------------------------------------------------------------
>Balanoglossus_clavigerus@CT01101216.H1.1
---------------MQLFVRGQ--K-THT-LEVTGE-ESIHELKIRLADAEGIP---VSDQL-LMYGG-RPLD-N--E-ETISQCG-INEL----ATLD---LA-VPLL-GGKVHGSLARAGKVKGQTPKVDKQ-E-K-KKK-R-TGRAKRRMQYNRRFVNVV-PT-F-G-KRR-GPNSNSA----------------------------------------------------------------------------------------------------------------------------------------------------------------------------------------------------------------
>Saccoglossus_kowalevskii@934915812.H1.1
---------------MQLFIRGQ--T-TSA-LEVLGN-ETVFDLKARIFDATGIA---VSDQI-LLHSG-RPLD-N--E-EVITESG-INEL----ATVD---LA-VRLL-GGKVHGSLARAGKVKGQTPKVDKQ-E-K-KKK-R-TGRAKRRMQYNRRFVNVV-PT-F-G-KRR-GPNSNS-----------------------------------------------------------------------------------------------------------------------------------------------------------------------------------------------------------------
>Xenoturbella_bocki@X18
---------------MQLCIRGS--S-LHV-VDICGD-ETIDELKAYIEAVEGTP---VDSQA-LYCAG-QSLS-D--G-LLSEYD--LCDM----ATVE---IV-GKVL-GGKVHGSLARAGKVKGQTPKVDKQ-E-K-KKK-K-TGRAKRRMLYNRRFVNVV-PT-F-G-RRK-GPNSNS-----------------------------------------------------------------------------------------------------------------------------------------------------------------------------------------------------------------
>Branchiostoma_floridae@EEN66250
---------------MQLFVRAQ--E-LHA-LEVSGN-ETVQEIKTKVNELEGLP---VDDLV-LTHSG-APLE-D--S-QVLTSCG-IRDL----SSLL---LE-VRLR-GGKVHGSLARAGKVKGQTPKVDKA-E-K-KKK-K-TGRAKRRIQYNRRFVNVM-PT-F-G-RKK-GPNSNS-----------------------------------------------------------------------------------------------------------------------------------------------------------------------------------------------------------------
>Oikopleura_dioica@CT01100403.H2.1
----------------QILFRSE--K-MH--FSYQGK-SFNAENTDEVLSLF------SEESY-AVVNG-RVIQ-P--G-FSLEEYG-LTEG----FQVE---EV-PRML-GGKVHGSLARAGKVKGQTPKVDAE-E-K-KKA-K-TGRAKRRMQYNRRFVNVV-PS-F-G-KKK-GPNSNS-----------------------------------------------------------------------------------------------------------------------------------------------------------------------------------------------------------------
>Oikopleura_dioica@CBY38285
MLFLDIFDKRSSNFGFQILFGSE--K-MH--FSYQGK-SFNAENTDEVLSLF------NEESY-AVVNG-RVIQ-P--G-FSLEEYG-LTEG----FQVE---EV-PRML-GGKVHGSLARAGKVKGQTPKVDAE-E-K-KKA-K-TGRAKRRMQYNRRFVNVV-PS-F-G-KKK-GPNSNS-----------------------------------------------------------------------------------------------------------------------------------------------------------------------------------------------------------------
>Molgula_tectiformis@CT01080925.H1.1
---------------MQLFIRSE--N-LHL-LEIDGN-ESVSNLKQKISELEGFP---VDSQV-FSHGG-VPLN-D--E-GSLSAAG-LNNL----STIE---VT-PRLL-GGKVHGSLARAGKVKGQTPKVEPQ-E-K-KKS-K-TGRAKRRMQYNRRFVNVV-AT-F-G-RRR-GPNSNS-----------------------------------------------------------------------------------------------------------------------------------------------------------------------------------------------------------------
>Bostrichobranchus_pilularis@CT01091006.H1.1
---------------MQIFIRTD--S-LHC-LEFNGD-ETIAALKQQVAVIEGSS---VDTHA--SCGG-VPLN-D--D-ETLLQAG-LHNL----STID---IQ-ARLL-GGKVHGSLARAGKVKGQTAKVDKQ-E-K-KKS-K-TGRAKRRMQYNRRFVNVV-AS-F-G-RKR-GPNSN------------------------------------------------------------------------------------------------------------------------------------------------------------------------------------------------------------------
>Molgula_gulf@CT01091006.H1.1
---------------MQLFIRSQ--S-LHC-LEFNGT-ESVLTLKQKVSEIEGVA---LENEI-FSHGG-IPMN-D--D-DSLIDAG-LGNL----STID---VS-SRLL-GGKVHGSLARAGKVKGQTPKVDPQ-E-K-KKS-K-TGRAKRRMQYNRRFVNVV-QT-F-G-RRR-GPNSN------------------------------------------------------------------------------------------------------------------------------------------------------------------------------------------------------------------
>Molgula_occidentalis@CT01091006.H1.1
---------------MQLFVRAQ--N-LHC-LEVTGN-ESVFVLKHKVFELEGIA---VDSQV-FTIGG-KPLK-D--A-DSLIEAG-LSDL----STVD---VT-PRLL-GGKVHGSLARAGKVKGQTPKVDKQ-E-K-KKS-K-TGRAKRRMQYNRRFVNVV-QS-F-G-RRR-GPNSNS-----------------------------------------------------------------------------------------------------------------------------------------------------------------------------------------------------------------
>Diplosoma_listerianum@CN499613.H1.1
---------------MQLFVQAE--R-LHC-VDVKES-DLLISLKEVVQSREGIN---INEQS-LNFRG-QTLS-D--G-LAIKDAG-IPNL----ATVN---VL-ARVL-GGKVHGSLARAGKVKGQTPKVDKQ-E-K-KKK-K-TGRAHRRVQYNRRFVNVV-PT-F-G-RRR-GPNSNS-----------------------------------------------------------------------------------------------------------------------------------------------------------------------------------------------------------------
>Cystodytes_dellechiajei@CT01091006.H1.1
-----------------LFWQAN--E-LHC-VEVNES-DLVGSLKEIVQAKEGIQ---IDDQI-LSFSG-QTLE-D--E-VALVRSG-LSNL----STVT---IL-SRML-GGKVHGSLARAGKVKGQTPKVDKQ-E-K-KKK-K-TGRAKRRMQYNRRFVNVV-PT-F-G-RRR-GPNSNS-----------------------------------------------------------------------------------------------------------------------------------------------------------------------------------------------------------------
>Styela_plicata@CT01091006.H1.1
---------------MQIFLQAE--Q-LHC-VEVTSE-DCVITLKHLIASREGIP---IDDQI-LSYGG-RIIE-N--N-QSLVDAD-LQNL----CTID---VC-SRLL-GGKVHGSLARAGKVKGQTPKVDKQ-E-K-KNK--------------------------------------------------------------------------------------------------------------------------------------------------------------------------------------------------------------------------------------------------------
>Polyandrocarpa_maxima@CT01091006.H1.1
---------------MQLFLRAD--E-LYC-IEVADE-DTVLGLKQRIAENEGVP---LEDQI-LSYGG-RILE-D--G-ESIQDMG-LQEL----STID---VS-MRLL-GGKVHGSLARAGKVKGQTPKVDKQ-E-K-KKQ-K-TGRAKRRMQYNRRFVNVV-PT-F-G-RRR-GPNSNS-----------------------------------------------------------------------------------------------------------------------------------------------------------------------------------------------------------------
>Botryllus_schlosseri@CT01091006.H1.1
---------------MQIFLRAN--Q-LHC-VEVESS-VTALALKNIVERNEGIP---ISEQV-CSYGG-KILG-D--E-QSLHELK-LEEL----STID---VT-LRLL-GGKVHGSLARAGKVKGQTPKVEKQ-E-K-KKQ-K-TGRAKRRMQYNRRFVNVV-QT-F-G-RKK-GPNSNS-----------------------------------------------------------------------------------------------------------------------------------------------------------------------------------------------------------------
>Dendrodoa_grossularia@CT01091006.H1.1
---------------MQLFLQAE--Q-LHC-VEVANQ-DNVFSLKQIVAASEGIS---VEDQV-LSIGG-RIIE-D--E-ELILETG-VQDL----STID---VS-LRLL-GGKVHGSLARAGKVKAQTPKVDKQ-E-K-KKL-K-TGRAKRRMQYNRRFVNVV-PT-F-G-RRR-GPNSNS-----------------------------------------------------------------------------------------------------------------------------------------------------------------------------------------------------------------
>Halocynthia_roretzi@CT01100122.H1.1
---------------MQLFLRAQ--E-LHC-LEVDGE-EPVLNLKRRIQSIEGID---IEDQV-LSYGG-QTLD-D--E-LSLLEAG-LNDL----STIE---VL-GRLL-GGKVHGSLARAGKVKGQTPKVDKQ-E-K-KKL-K-TGRAKRRMQYNRRFVNVV-AT-F-G-RRK-GPNSNS-----------------------------------------------------------------------------------------------------------------------------------------------------------------------------------------------------------------
>Microcosmus_squamiger@CT01091006.H1.1
---------------MQLFVCGQ--D-VHC-LEVDGQ-ESVFALKQIIAAKSGIS---AEDQV-LTTNG-RVLE-D--D-CTLAVSG-LKDL----EAVH---VS-ARLL-GGKVHGSLARAGKVKGQTPKVDKQ-E-K-KKS-K-TGRAKRRMQYNRRFVNVV-AT-F-G-RRR-GPNCNS-----------------------------------------------------------------------------------------------------------------------------------------------------------------------------------------------------------------
>Ciona_intestinalis@X17
---------------MQIFLKTN--E-LHC-VQVDSG-DLVSNLKAQINAIEGIA---TEDQV-LSYNG-ITLD-D--D-LSLEAAG-LNDL----STVQ---VL-GRVL-GGKVHGSLARAGKVKGQTPKVEAQ-E-K-KKK-K-TGRAKRRMQYNRRFVNVV-AT-F-G-RRR-GPNANS-----------------------------------------------------------------------------------------------------------------------------------------------------------------------------------------------------------------
>Ciona_savignyi@CT01080925.H1.1
---------------MQIFLKTN--E-LHC-VQVEAG-DLVSQLKERITAIEGIA---FDDQV-LSYNG-ITLD-D--D-LSLAAAG-LNDL----STVQ---VL-GRVL-GGKVHGSLARAGKVKGQTPKVEAQ-E-K-KKK-K-TGRAKRRMQYNRKFVNVV-QT-F-G-RRR-GPNANS-----------------------------------------------------------------------------------------------------------------------------------------------------------------------------------------------------------------
>Clavelina_lepadiformis@CT01091006.H1.1
---------------MQIFLRTD--Q-LHC-IDVSES-DLVSTLKETIQIREGLH---AEDQV-LSYNG-QTLD-D--D-IALAAAG-IHHL----STVT---VL-ARLL-GGKVHGSLARAGKVKAQTPKVEAQ-E-K-KKK-K-TGRAKRRIQYNRRFVNVV-QT-F-G-RRR-GPNSNS-----------------------------------------------------------------------------------------------------------------------------------------------------------------------------------------------------------------
>Phallusia_mammilata@CT01091006.H1.1
---------------MQLFLRSD--K-LHC-VQVDEN-DLVLSLVEKIQSLEGLS---FEDQV-LSYHG-TVLE-V--E-QTIAGAG-ISDL----ATID---IL-GRLH-GGKVHGSLARAGKVKGQTPKVDAQ-E-K-KKK-K-TGRAMRRMQYNRRFVNVV-QT-F-G-RRR-GPNSNS-----------------------------------------------------------------------------------------------------------------------------------------------------------------------------------------------------------------
>Petromyzon_marinus@CT03080925.H1.1
---------------MQLFVRGQ--N-VHA-LDISAH-ETVQELKERIAPLEGIP---AEEQV-LTVAG-APLE-D--D-AVLELCG-LAEH----ATLE---LT-ARLL-GGKVHGSLARAGKVKGQTPKVAKQ-E-K-KKK-K-TGRAKRRIQYNRRFVNVV-PS-F-G-KKK-GPNSNS-----------------------------------------------------------------------------------------------------------------------------------------------------------------------------------------------------------------
>Lethenteron_japonicum@DC611601.H1.1
---------------MQLFVRGQ--N-VHA-LDISAH-ETVHELKERIAPLEGIP---AEEQV-LTVAG-APLE-D--D-AVLELCG-LAEY----ATLE---LT-ARLL-GGKVHGSLARAGKVKGQTPKVAKQ-E-K-KKK-K-TGRAKRRIQYNRRFVNVV-PS-F-G-KKK-GPNSNS-----------------------------------------------------------------------------------------------------------------------------------------------------------------------------------------------------------------
>Eptatretus_burgeri@CT01080925.H1.1
---------------MQIFVRGE--A-VHT-LDVVLD-ETVQQLKARVAQLEGIV---VDDQV-LVLSN-VPLD-D--E-LTLAAYG-VGEH----DTFQ---VT-ARLL-GGKVHGSLARAGKVKGQTPKVAKM-E-K-KKK-K-TGRAKRRLQYNRRFVNVV-PT-F-G-KKK-GPNSNS-----------------------------------------------------------------------------------------------------------------------------------------------------------------------------------------------------------------
>Danio_rerio@AAH59522
---------------MQLFLRAQ--S-LHT-LEVSGN-ETVRDIKAHVEALEGVC---VEDQL-LLLSG-APLQ-D--D-STLLNCG-ITEF----CTLE---VS-GRLL-GGKVHGSLARAGKVRGQTPKVDKQ-E-K-KKK-K-TGRAKRRIQYNRRFVNVV-PT-F-G-KKK-GPNANS-----------------------------------------------------------------------------------------------------------------------------------------------------------------------------------------------------------------
>Danio_rerio@NP_001017866
---------------MQLFVRGQ--S-LHS-VQLNGS-ETVAHIKAQIEALEGLA---CDDQI-ISLSG-IPLE-D--D-ALICQSG-IEEF----NTLE---VS-SRLL-GGKVHGSLARAGKVRGQTPKVDKQ-E-K-RKK-R-TGRAKRRIQYNRRFVNVV-PT-F-G-KKK-GPNANS-----------------------------------------------------------------------------------------------------------------------------------------------------------------------------------------------------------------
>Ambystoma_mexicanum@CT01080925.H1.1
---------------MQLFVLAQ--S-LHT-LDVSDF-DTVHSIKARIEQLEGLP---TADQV-LTYAG-ATLD-D--E-AVIGQCG-VVEQ----CTLG---IT-ARML-GGKVHGSLARAGKVRGQTPKVAKQ-E-K-KKK-K-TGRAKRRMQYNRRFVNIV-PT-F-G-KKK-GPNANS-----------------------------------------------------------------------------------------------------------------------------------------------------------------------------------------------------------------
>Xenopus_laevis@AAH70571
---------------MQLFVRGQ--N-VHT-LEVSAQ-ETVSHIKAQISSLEGIS---SEEQV-ILLAG-SPLS-E--E-QTLEQCG-VCEL----STLD---VV-ARLL-GGKVHGSLARAGKVRGQTPKVAKQ-E-K-KKK-K-TGRAKRRMQYNRRFVNVV-PT-F-G-KKK-GPNANS-----------------------------------------------------------------------------------------------------------------------------------------------------------------------------------------------------------------
>Xenopus_laevis@AAH99251
---------------MQLFVRGQ--S-LHT-LEVSGQ-ETVSQIKDQISSLEGIS---SEDQV-VLLAG-SPLS-E--E-HTLQQCG-VCDL----STLD---VV-ARLL-GGKVHGSLARAGKVRGQTPKVAKQ-E-K-KKK-K-TGRAKRRMQYNRRFVNVV-PT-F-G-KKK-GPNANS-----------------------------------------------------------------------------------------------------------------------------------------------------------------------------------------------------------------
>Xenopus_tropicalis@CAJ83084
---------------MQLFVRGQ--S-LHT-LEVSGQ-ETISQIKDQISSLEGIP---SEDQV-VVLAG-SPLS-E--E-HTLQQCG-VCDL----STLD---IV-ARLL-GGKVHGSLARAGKVRGQTPKVAKQ-E-K-KKK-K-TGRAKRRMQYNRRFVNVV-PT-F-G-KKK-GPNANS-----------------------------------------------------------------------------------------------------------------------------------------------------------------------------------------------------------------
>Rana_catesbeiana@ACO51982
---------------MQLFVSGQ--S-LHT-LDVSEQ-DTVLDVKTRVAQLEGLE---DCDLV-LSYGG-AALG-D--D-VLLSQSG-VGDQ----CTLD---LS-GRLL-GGKVHGSLARAGKVRGQTPKVAKQ-E-K-KKK-K-TGRAKRRMQYNRRFVNVV-PT-F-G-KKK-GPNSNS-----------------------------------------------------------------------------------------------------------------------------------------------------------------------------------------------------------------
>Ornithorhynchus_anatinus@XP_001512334
---------------MQLFVRAR--D-LHT-LQVTGQ-ETVAQIKARVASLEGIA---AEDQV-LLLGG-SPLE-D--E-AILAQCG-VEAL----CTLE---VV-GRML-GGKVHGSLARAGKVRGQTPKVAKQ-E-K-KKK-K-TGRAKRRMQYNRRFVNVV-PT-F-G-KKK-GPNANS-----------------------------------------------------------------------------------------------------------------------------------------------------------------------------------------------------------------
>Monodelphis_domestica@XP_001366044
---------------MQLFVRAQ--A-LHT-LQVTGQ-ETVAQIKAHVASLEGIA---PEDQV-LLLGG-SPLE-D--E-AILGQCG-VEPL----ATLE---VA-GRML-GGKVHGSLARAGKVRGQTPKVAKQ-E-K-KKK-K-TGRAKRRMQYNRRFVNVV-PT-F-G-KKK-GPNANS-----------------------------------------------------------------------------------------------------------------------------------------------------------------------------------------------------------------
>Homo_sapiens@X8
---------------MQLFVRAQ--E-LHT-LEVTGQ-ETVAQIKAHVASLEGIA---PEDQV-VLLAG-APLE-D--E-ATLGQCG-VEAL----TTLE---VA-GRML-GGKVHGSLARAGKVRGQTPKVAKQ-E-K-KKK-K-TGRAKRRMQYNRRFVNVV-PT-F-G-KKK-GPNANS-----------------------------------------------------------------------------------------------------------------------------------------------------------------------------------------------------------------
>Mus_musculus@BAE40285
---------------MQLFVRAQ--E-LHT-LEVTGQ-ETVAQIKDHVASLEGIA---TEDQV-VLLAG-SPLE-D--E-ATLGQCG-VEAL----TTLE---VA-GRML-GGKVHGSLARAGKVRGQTPKVAKQ-E-K-KKK-K-TGRAKRRMQYNRRFVNVV-PT-F-G-KKK-GPNANS-----------------------------------------------------------------------------------------------------------------------------------------------------------------------------------------------------------------
>Mus_musculus@EDK98278
---------------MQLFVRAQ--E-LHT-LEVTGQ-ETVAQIKDHVASLEGIA---PEDQV-VLLAG-SPLE-D--E-ATLGQCG-VEAL----TTLE---VA-GRML-GGKVHGSLARAGKVRGQTPKVAKQ-E-K-KKK-K-TGRAKRRMQYNRRFVNVV-PT-F-G-KKK-GPNTNS-----------------------------------------------------------------------------------------------------------------------------------------------------------------------------------------------------------------
>Bos_taurus@AAI02874
---------------MQLFVRAQ--E-LHT-LEVTGQ-ETVAQIKAHVASLEGIA---PEDQV-LLLAG-TPLE-D--E-ATLGQCG-VEAL----STLE---VA-GRML-GGKVHGSLARAGKVRGQTPKVAKQ-E-K-KKK-K-TGRAKRRMQYNRRFVNVV-PT-F-G-KKK-GPNANS-----------------------------------------------------------------------------------------------------------------------------------------------------------------------------------------------------------------
>Anolis_carolinensis@XP_003230264
---------------MQLFVRAQ--S-LHA-LEVSGQ-ETVAQIKAQIQSLSGLV---AEEQV-LLLGG-APLE-D--D-AVIGQCG-VAPH----GTLE---VA-ARML-GGKVHGSLARAGKVRGQTPKVAKQ-E-K-KKK-K-TGRAKRRMQYNRRFVNVV-PG-F-G-KKK-GPNANS-----------------------------------------------------------------------------------------------------------------------------------------------------------------------------------------------------------------
>Taeniopygia_guttata@XP_002186898
---------------MQLFIRGQ--T-LLT-LELSGS-ETLAQIKERVAELSGIP---PEEQL-LLHAG-TPLD-D--E-AVLGQSP-LPEF----TTLD---LS-TRLL-GGKVHGSLARAGKVRGQTPKVAKQ-E-K-KKK-K-TGRAKRRMQYNRRFVNVV-PT-F-G-KKK-GPNANS-----------------------------------------------------------------------------------------------------------------------------------------------------------------------------------------------------------------
>Amphiura_filiformis@JG391220.H2.2
---------------MQLFVRGQ--Q-THT-LEVTGT-ETCEELKMRVAALEGIP---CLDQV-MLYAG-SPLE-N--E-DTLLSRE-VPDL----ATVE---VV-GRLL-GGKVHGSLARAGKVKGQTPKVEAQ-E-K-KKK-R-TGRAKRRMLYNRRFVNVV-PT-F-G-KRR-GPNSNS-----------------------------------------------------------------------------------------------------------------------------------------------------------------------------------------------------------------
>Eucidaris_tribuloides@CT01120103.H1.1
--------------KMQLFVRGE--Q-THT-LVVAGE-DSVADLKAKIEELCGVS---SSEQV-LTCCG-TPLN-E--D-LPLAQNG-IEDL----MTLD---LS-GRLL-GGKVHGSLARAGKVRGQTPKVDPQ-E-K-KKK-K-VGRAKRRMQYNRRFVNVV-HQ-F-G-KRR-GPNSNS-----------------------------------------------------------------------------------------------------------------------------------------------------------------------------------------------------------------
>Lytechinus_variegatus@CT01120103.H1.1
-------------TKMQLFVRTD--E-THT-LEVTGE-ESVADLKAKIQELSGFS---ASEQV-LSCCG-TPLD-D--D-LTLSQNG-LLDL----MTLE---LS-GRLL-GGKVHGSLARAGKVRGQTPKVDPQ-E-K-KKK-K-VGRAKRRMQYNRRFVNVV-QT-F-G-KRR-GPNSNS-----------------------------------------------------------------------------------------------------------------------------------------------------------------------------------------------------------------
>Oreochromis_niloticus@XP_003440700
---------------MQLFLRGQ--N-THT-LEVTGE-ETVGQIKAHVQALEGLL---VEDQV-LLLAG-CPLE-N--D-ASLASCG-VSEH----CTLE---VA-GRLL-GGKVHGSLARAGKVRGQTPKVDKQ-E-K-KKK-K-TGRAKRRIQYNRRFVNVV-PT-F-G-KKK-GPNANS-----------------------------------------------------------------------------------------------------------------------------------------------------------------------------------------------------------------
>Crotalus_adamanteus@AFJ50127
---------------MQLFIRAQ--N-LHT-LEVSGH-ETVAHLKARIECLEGIT---LEDQV-ILLGG-IPLE-N--D-SVIGQCG-ISDL----TTLE---VT-ARML-GGKVHGSLARAGKVRGQTPKVAKQ-E-K-KKK-K-TGRAKRRMQYNRRFVNVV-PG-F-G-KKK-GPNANS-----------------------------------------------------------------------------------------------------------------------------------------------------------------------------------------------------------------
>Pan_paniscus@XP_003828659
---------------MQLFVRAQ--E-LHT-FEVTGQ-ETVAQIKAHVASLEGIA---PEDQV-VLLAG-TPLE-D--E-ATLGQCG-VEAL----TTLE---VA-GRML-GGKVHGSLARAGKVRGQTPKVAKQ-E-K-KKK-K-TGRAKRRMQYNRRFVNVV-PT-F-G-KKK-GPNANS-----------------------------------------------------------------------------------------------------------------------------------------------------------------------------------------------------------------
>Sarcophilus_harrisii@XP_003774170
------------XXXMQLFVRAQ--A-LHT-LEVTGQ-ETVAQIKAHVASLEGIV---PEDQV-LLLGG-SPLE-D--E-AVLGQCG-VEPL----STLE---VA-GRML-GGKVHGSLARAGKVRGQTPKVAKQ-E-K-KKK-K-TGRAKRRMQYNRRFVNVV-PT-F-G-KKK-GPNANS-----------------------------------------------------------------------------------------------------------------------------------------------------------------------------------------------------------------
>Callorhinchus_milii@AFM90883
---------------MQLFLRAQ--N-LHS-LDVTGK-ETVGEIKAHVETLEGLA---ASDQV-LLLAG-TPLE-D--D-AVIGQCG-VSEH----CTLE---VA-ARML-GGKVHGSLARAGKVKGQTPKVAKQ-E-K-KKK-R-TGRAKRRMQYNRRFVNVV-PT-F-G-KKK-GPNSNS-----------------------------------------------------------------------------------------------------------------------------------------------------------------------------------------------------------------
>Chelonia_mydas@EMP25805
---------------MQLFIRAQ--N-LHT-LEVSGQ-ETVAHIKAHIESLEGIA---PEDQV-VLLGG-TPLE-D--E-SLIGQCG-ISEF----TTLE---VA-ARML-GGKVHGSLARAGKVRGQTPKVAKQ-E-K-KKK-K-TGRAKRRMQYNRRFVNIV-PG-F-G-KKK-GPNANS-----------------------------------------------------------------------------------------------------------------------------------------------------------------------------------------------------------------
>Doliolum_nationalis@Dnat1744.H1.1
---------------MQIFLKAS--D-ALC-VEASPE-DKVSSLKVQLLQ-SGYN---VNDLV-LSQNG-RSLD-D--D-LTLVQCG-INDL----STVE---VF-NRVV-GGKVHGSLARAGKVKGQTPKVEAQ-E-K-KKK-K-TGRAARRQQYNRRFVNVV-PS-F-G-RRK-GPNSNS-----------------------------------------------------------------------------------------------------------------------------------------------------------------------------------------------------------------
>Salpa_fusiformis@Sfus6717.H1.1
---------------MQIFVRAK--E-VVS-LSVSGE-ETVASLRQKLAE-SGCE---AAECN-FARNG-HVLS-N--E-ATLCDAG-IEDM----ATLD---LV-GGLA-GGKVHGSLARAGKVKGQTPKVDPQ-E-K-KKK-K-TGRASRRQQYNRRFVNVV-QT-F-G-RRK-GPNSNS-----------------------------------------------------------------------------------------------------------------------------------------------------------------------------------------------------------------
>Ophionotus_victoriae@CT01130529.H1.1
---------------MQLFVRGQ--D-THT-LEVTGV-ETIQELKSQIATLVGIP---AIDQV-LLYAG-SPLE-D--D-HTLVSRE-VPEL----ATVD---VV-GRLL-GGKVHGSLARAGKVKGQTPKVDAQ-E-K-KKK-R-TGRAKRRMLYNRRFVNVV-PT-F-G-KRR-GPNSNS-----------------------------------------------------------------------------------------------------------------------------------------------------------------------------------------------------------------
>Alligator_sinensis@XM_006037131.H1.1
--------------------------------------------QVHIESLEGIA---PEDQV-VLLGG-APLE-D--D-AVIGQCG-ISDL----STLE---VA-ARVL-GGKVHGSLARAGKVRGQTPKVAKQ-E-K-KKK-K-TGRAKRRMQYNRRFVNVV-PT-F-G-KKK-GPNANS-----------------------------------------------------------------------------------------------------------------------------------------------------------------------------------------------------------------
>Caiman_crocodilus@Contig979.H1.1
---------------MQLFVRAQ--A-LHT-LEVSAQ-ETVGRIKARIESLEGIA---PEDQV-VLLGG-APLE-D--D-AVIGQCG-ISDL----STLE---VA-ARVL-GGKVHGSLARAGKVRGQTPKVAKQ-E-K-KKK-K-TGRAKRRMQYNRRFVNVV-PT-F-G-KKK-GPNANS-----------------------------------------------------------------------------------------------------------------------------------------------------------------------------------------------------------------
>Caretta_caretta@CT01131211.H1.1
---------------MQLFIRAQ--N-LHT-LEVSGQ-ETVAHIKAHIESLEGIA---PEDQV-VLLGG-TPLE-D--E-SLIGQCG-ISEF----TTLE---VA-ARML-GGKVHGSLARAGKVRGQTPKVAKQ-E-K-KKK-K-TGRAKRRMQYNRRFVNIV-PG-F-G-KKK-GPNANS-----------------------------------------------------------------------------------------------------------------------------------------------------------------------------------------------------------------
>Chelonoidis_nigra@Contig4500.H1.1
---------------MQLFIRAQ--N-LHT-LEVSGQ-ETVAHIKAHIESLEGIA---PEDQV-VLLSG-TPLE-D--E-SLIGQCG-ISEF----ATLE---VA-ARML-GGKVHGSLARAGKVRGQTPKVAKQ-E-K-KKK-K-TGRAKRRMQYNRRFVNIV-PG-F-G-KKK-GPNANS-----------------------------------------------------------------------------------------------------------------------------------------------------------------------------------------------------------------
>Chrysemys_picta_bellii@CT01131211.H1.1
---------------MQLFIRAQ--N-LHT-LEVSGQ-ETVAHIKAHIESLEGIA---SEDQV-VLLGG-TPLE-D--E-SLIGQCG-ISEF----TTLE---VA-ARML-GGKVHGSLARAGKVRGQTPKVAKQ-E-K-KKK-K-TGRAKRRMQYNRRFVNIV-PG-F-G-KKK-GPNANS-----------------------------------------------------------------------------------------------------------------------------------------------------------------------------------------------------------------
>Crocodylus_niloticus@CT01131211.H1.1
---------------MQLFVRAQ--A-LHT-LEVSAQ-ETVGRIKARIESLEGIA---SEDQV-VLLGG-APLE-D--D-AVIGQCG-ISDL----STLE---VT-ARVL-GGKVHGSLARAGKVRGQTPKVAKQ-E-K-KKK-K-TGRAKRRMQYNRRFVNVV-PT-F-G-KKK-GPNANS-----------------------------------------------------------------------------------------------------------------------------------------------------------------------------------------------------------------
>Cyclorana_alboguttata@CT01131211.H1.1
---------------MQIFITGQ--T-LHT-LDVSSG-DTVLDVKTRVAQLEGLS---DTDLV-LSCAG-ISLE-D--D-AVLSECG-VQDR----CTLN---VT-GRLL-GGKVHGSLARAGKVRGQTPKVAKQ-E-K-KKK-K-TGRAKRRMQYNRRFVNVV-PT-F-G-KKK-GPNANS-----------------------------------------------------------------------------------------------------------------------------------------------------------------------------------------------------------------
>Cyclorana_alboguttata@Calb9551.H1.1
---------------MQLFVRAQ--N-LHT-LEVSGQ-ETVSQIKAHISSLEGIS---SEDQV-ILLAG-TPLS-D--E-ATLAQSG-VCEL----STLE---VA-ARLL-GGKVHGSLARAGKVRGQTPKVAKQ-E-K-KKK-K-TGRAKRRMQYNRRFVNVV-PT-F-G-KKK-GPNANS-----------------------------------------------------------------------------------------------------------------------------------------------------------------------------------------------------------------
>Cynops_pyrrhogaster@FS314347.H1.1
---------------MQLFVLAQ--N-LHS-LEISDL-DTVYSIKARIEQLEGLP---AVDQV-ITYVG-AALD-D--E-AVIGECG-LVEQ----CTLG---IT-ARML-GGKVHGSLAR------------------------------------------------------------------------------------------------------------------------------------------------------------------------------------------------------------------------------------------------------------------------------
>Elaphe_guttata@CT01131211.H1.1
---------------MQLFVRAQ--N-LHT-LEVSGH-ETVSHLKARIESLEGIA---LEDQV-ILLGG-IPLE-N--D-SVIGQCG-ISDL----TTLE---VT-ARML-GGKVHGSLARAGKVRGQTPKVAKQ-E-K-KKK-K-TGRAKRRMQYNRRFVNIV-PG-F-G-KKK-GPNANS-----------------------------------------------------------------------------------------------------------------------------------------------------------------------------------------------------------------
>Emys_orbicularis@CT01131211.H1.1
---------------MQLFIRAQ--N-LHT-LEVSGQ-ETVAHIKAHIESLEGIA---PEDQV-VLLGG-TPLE-D--E-SLIGQCG-ISEF----TTLE---VA-ARML-GGKVHGSLARAGKVRGQTPKVAKQ-E-K-KKK-K-TGRAKRRMQYNRRFVNIV-PG-F-G-KKK-GPNANS-----------------------------------------------------------------------------------------------------------------------------------------------------------------------------------------------------------------
>Eublepharis_macularius@CT01131211.H1.1
---------------MQLFIRAQ--S-LHT-LEVSGE-ETVAHLKAHIESLEGIA---PEDQV-VLLGG-TPLE-D--D-AIIGQCG-ISDL----TTVE---IA-ARML-GGKVHGSLARAGKVRGQTPKVAKQ-E-K-KKK-K-TGRAKRRMQYNRRFVNVV-PG-X-G-KKK-XPNANS-----------------------------------------------------------------------------------------------------------------------------------------------------------------------------------------------------------------
>Lampropholis_coggeri@Lcog139391.H1.1
---------------MQLFLRAQ--Q-LHT-LEVSGQ-ETVGRLKAHIESLEGVA---PEDQL-VLLGG-TPLE-D--D-AVLEKCG-ITDL----TTLE---VV-ARML-GGKVHGSLARAGKVRGQTPKVAKQ-E-K-KKK-K-TGRAKRRMQYNRRFVNIV-PG-F-G-KKK-GPNANS-----------------------------------------------------------------------------------------------------------------------------------------------------------------------------------------------------------------
>Latimeria_chalumnae@CT01131211.H1.1
---------------MQLFVRAQ--N-LHI-LEVSGQ-ETVGQIKAHIESLEGVA---ADEQV-ILLGG-APLE-D--E-VLVGQYG-DNEL----TTLE---VV-ARML-GGKVHGSLARAGKVRGQTPKVAKQ-E-K-KKK-R-TGRAKRRMQYNRRFINVV-QG-F-G-KRR-GPNANS-----------------------------------------------------------------------------------------------------------------------------------------------------------------------------------------------------------------
>Latimeria_menadoensis@GAPS01041869.H1.1
---------------MQLFVRAQ--N-LHI-LEVSGQ-ETVGQIKAHIESLEGVA---ADEQV-ILLGG-APLE-D--E-VLVGQYG-DNEL----TTLE---VV-ARML-GGKVHGSLARAGKVRGQTPKVAKQ-E-K-KKK-R-TGRAKRRMQYNRRFINVV-QG-F-G-KRR-GPNANS-----------------------------------------------------------------------------------------------------------------------------------------------------------------------------------------------------------------
>Notophthalmus_viridescens@Nvir3904.H1.1
---------------MQLFVLAQ--N-LHC-LEISDL-DIVHSIKARIEQLEGLP---AADQV-ITYAG-AALD-D--X-XVIGECG-LVEQ----CTLG---IT-ARML-GGKXXGSLARAGXVRGXTXKXXKQ-X-X-XXX-K-XGRAKRRMQYNRRFVNIV-PT-F-G-KKK-GPNANS-----------------------------------------------------------------------------------------------------------------------------------------------------------------------------------------------------------------
>Pelodiscus_sinensis@toto48521.H1.1
---------------MQLFIRAQ--N-LHT-LEVSGQ-ETVSHLKAHIESLEGIA---PEDQV-VLLGG-TPLE-D--E-AIIGQCG-ISEL----ATLE---VA-ARML-GGKVHGSLARAGKVRGQTPKVAKQ-E-K-KKK-K-TGRAKRRMQYNRRFVNIV-PG-F-G-KKK-GPNANS-----------------------------------------------------------------------------------------------------------------------------------------------------------------------------------------------------------------
>Phrynops_hilarii@Contig21237.H1.1
---------------MQLFIRAQ--D-LHT-LEVSGQ-ETVAHIKAHIESVEGIA---REDQV-VLLGG-TPLE-D--D-AILGQCG-ICEL----TTLE---VA-ARML-GGKVHGSLARAGKVRGQTPKVAKQ-E-K-KKK-K-TGRAKRRMQYNRRFVNIV-PG-F-G-KKK-GPNANS-----------------------------------------------------------------------------------------------------------------------------------------------------------------------------------------------------------------
>Podarcis_sp.@Contig193.H1.1
---------------MQLFIRAQ--N-LHT-LEVSGQ-ETVAHLKAHIESLEGIV---PEDQV-ILLGG-TPLE-D--D-AVIGQCG-ISDL----TTLE---VA-ARML-GGKVHGSLARAGKVRGQTPKVAKQ-E-K-KKK-K-TGRAKRRMQYNRRFVNIV-PG-F-G-KKK-GPNANS-----------------------------------------------------------------------------------------------------------------------------------------------------------------------------------------------------------------
>Pogona_vitticeps@CT01131211.H1.1
---------------MQLFLRAQ--N-LHT-LEVSGE-ETVAHLKAHIESLEGLA---AEDQV-ILLGG-TPLE-D--D-AVIGQCG-ISDL----TTLE---VA-ARML-GGKVHGSLARAGKVRGQTPKVAKQ-E-K-KKK-K-TGRAKRRMQYNRRFVNIV-PG-F-G-KKK-GPNANS-----------------------------------------------------------------------------------------------------------------------------------------------------------------------------------------------------------------
>Protopterus_annectens@CT02131211.H1.1
---------------MQLLVRAQ--N-GHV-LNITGQ-ETVLDIKAMIEVLEGLA---VDDQL-IMLAG-TPLE-D--D-VIVGQFD-TGEN----FSLD---VS-VRML-GGKVHGSLARAGKVRGQTPKVAKQ-E-K-KKK-K-TGRAKRRMQYNRRFVNVV-PT-F-G-KKK-GPNANS-----------------------------------------------------------------------------------------------------------------------------------------------------------------------------------------------------------------
>Protopterus_annectens@CT01131211.H1.1
---------------MQLFVRGQ--T-LHT-LEVSEQ-DTVAQIKARVESLEGIA---SEDQV-ILLAG-VPLE-D--E-TVIAHCG-LTEL----LTLD---VA-ARLV-GGKVHGSLARAGKVRGQTPKVAKQ-E-K-KKK-K-TGRAKRRMQYNRRFVNVV-PG-F-G-KKK-GPNANS-----------------------------------------------------------------------------------------------------------------------------------------------------------------------------------------------------------------
>Python_regius@CT01131211.H1.1
---------------MQLFIRAQ--N-LHT-LEVSGQ-ETVAHLKAHIESLEGIA---PDDQV-VLLGG-IPLE-D--D-SVIGQCG-ISDL----TTLE---VA-ARML-GGKVHGSLARAGKVRGQTPKVAKQ-E-K-KKK-K-TGRAKRRMQYNRRFVNIV-PG-F-G-KKK-GPNANS-----------------------------------------------------------------------------------------------------------------------------------------------------------------------------------------------------------------
>Rana_chensinensis@Rche147626.H1.1
---------------MQLFISGQ--S-LHT-LDVSDQ-DTVLDVKAXVAQLEGXV---XCDXX-LSYGG-AALG-D--X-VLLSQSG-VGDQ----CTLD---LA-GRLL-GGKXHGSLARAGKGRGQAPKGAKQ-E-K-K----------------------------------------------------------------------------------------------------------------------------------------------------------------------------------------------------------------------------------------------------------
>Rana_chensinensis@Rche101627.H1.1
---------------MQIFVRAQ--N-LHT-LEVSGL-ETVYHIKAQVSSLEGIA---CEDQV-ILLAG-APXS-D--E-DTLGQXG-VCDL----SALD---VA-ARLL-GGKVHGSLARAGKVRGQTPKVXKQ-X-K-XKK-K-XGRAKRRMQ--------------------------------------------------------------------------------------------------------------------------------------------------------------------------------------------------------------------------------------------
>Sphenodon_punctatus@toto32366.H1.1
---------------MQLFVRAQ--N-LHT-LEVSGQ-ETVAHIKAHIESLEGIA---PEEQV-VLLGG-APLE-D--G-AILGQCG-ISEL----ATLE---VA-ARML-GGKVHGSLARAGKVRGQTPKVAKQ-E-K-KKK-K-TGRAKRRMQYNRRFVNIV-PG-F-G-KKK-GPNANS-----------------------------------------------------------------------------------------------------------------------------------------------------------------------------------------------------------------
>Trachemys_scripta@CT01131211.H1.1
---------------MQLFIRAQ--N-LHT-LEVSGQ-ETVAHIKAHIESLEGIA---SEDQV-VLLGG-TPLE-D--E-SLIGQCG-ISEF----TTLE---VA-ARML-GGKVHGSLARAGKVRGQTPKVAKQ-E-K-KKK-K-TGRAKRRMQYNRRFVNIV-PG-F-G-KKK-GPNANS-----------------------------------------------------------------------------------------------------------------------------------------------------------------------------------------------------------------
