# Supplementary material for: A phylogenomic framework and timescale for comparative studies of tunicates
Source: BMC Biol. 2018 Apr 13;16:39. doi: 10.1186/s12915-018-0499-2 (PMC5899321; doi:10.1186/s12915-018-0499-2)
Supplement: Supplementary file 4 — Supporting data. Transcriptome assemblies, alignments, and trees. (ZIP 38502 kb) [file 12915_2018_499_MOESM4_ESM.zip › 12915_2018_499_MOESM4_ESM/12915_2018_499 (Delsuc) Files Updated 23-03-2018/tribe340.fasta]

>Molgula_tectiformis@CT01080711.H1.1
-------MQNDAGEVVDMYIPR-KCSAS-----------------GR-IIGAKDHASIQIAIA-DVD-E-SGR-A-T-GASTNYAICGEIRRMGESDDCINRL-SSKD-GIM------------------------
>Bostrichobranchus_pilularis@CT01091006.H1.1
-------MQNDAGEVVDIYIPR-KCSAS-----------------GR-IIAAKDHASIQIAIA-NVD-E-NGR-A-T-GSSNNYAICGEIRRMGESDDSINRL-TQKD-G--------------------------
>Molgula_gulf@CT01091006.H1.1
-------MQNDAGEVVDMYIPR-KCSSS-----------------GR-IIAAKDHASIQIAIA-DVD-D-TGR-A-T-GSNTNFAICGEIRRMGESDDSINRL-GAKG-GIL------------------------
>Molgula_occidentalis@CT01091006.H1.1
-------MQNDAGEVVDMYIPR-KCSTS-----------------GQ-IIAAKDHASIQIAIA-DVD-E-TGR-A-T-GTSHNYAICGEIRRMGESDDAINRL-SAKD-GIL------------------------
>Dendrodoa_grossularia@CT01091006.H1.1
-------MQNDTGEIVDLYIPR-KCSAS-----------------GR-IIPAKDHSSIQINLG-DVD-E-TGR-Y-A-GTSKVYAICGSIRRMGEADDCLNRL-ASKD-GI-------------------------
>Botryllus_schlosseri@CT01110110.H1.1
-------MQNDNGEVVDLYIPR-KCSFS-----------------NR-IISAKDHSSIQINFG-DVD-E-NGR-Y-T-GTSKIYAISGWLRNMGESDECLNRL-CSRD-GVATK----------------------
>Polyandrocarpa_maxima@CT01091006.H1.1
-------MQNDTGEIVDLYIPR-KCSAS-----------------NR-IIAAKDHASVQLNLG-DVD-E-SGR-Y-T-GSSKIYAISGSIRRMGESDDSVNRL-ATND-GL-------------------------
>Styela_plicata@Spli48708.H1.1
-------MQNDTGEIVDLYIPR-KCSSS-----------------GR-IISAKDHASIQLNLG-DVD-E-SGR-Y-T-GTTKIYAICGEIRRMGESDDSLNRL-ASSD-GI-------------------------
>Diplosoma_listerianum@CT01080711.H1.1
-------MQNDTGEIVDLYIPR-KCSSS-----------------GK-IISAKDHASIQLSIA-DVD-E-NGR-A-M-NTSKNIALSGNLRRWGESDDCINRI-AIKQ-GFFS-----------------------
>Cystodytes_dellechiajei@CT01091006.H1.1
-------MQNDSGEIVDLYIPR-KCSSS-----------------GK-IIGSKDHAAIQISIV-DID-E-NGR-A-L-STSKHFALCGHLRRWGEADDCLNRI-AIDK-GIF------------------------
>Ciona_intestinalis@X30
-------MQNDAGEVVDLYIPR-KCSAS-----------------GR-IIGAKDHASVQLSFI-DVD-E-TGR-A-L-TTAKPYTICGDIRRMGESDDCLNRL-AKKD-GIMS-----------------------
>Ciona_savignyi@CT01080711.H1.1
-------MQNDAGEIVDLYIPR-KCSAS-----------------GR-IVGAKDHASVQLSFI-DVD-D-TGR-A-M-TTSKAYTICGDIRRMGESDDCLNRL-AKKD-GLL------------------------
>Phallusia_mammilata@CT01091006.H1.1
-------MQNDAGEIVDLYIPR-KCTAS-----------------GR-IIGAKDHASVQLSILFDVD-E-TGR-A-L-STSKAYTVCGDIRRMGESDDCLNRL---------------------------------
>Mus_musculus@EDL07323
-------MQNDAGEFVDLYVPR-KCSAS-----------------NR-IIAAKDHASIQMNVA-EVD-RTTGR-F-N-GQFKTYGICGAIRRMGESDDSILRL-AKAD-GIVSKN-F-------------------
>Bos_taurus@XP_603035
-----XXXQNDSGEFVDLYVPQ-KCSAS-----------------NR-IIGAKDHASIQMNVA-EVD-KVTGR-F-N-GQFKTYAICGAVRRMGESDDSILWL-AKAN-GIISEN-F-------------------
>Homo_sapiens@EAW75370
-------MQNDAGEFVDLYVPR-KCSAS-----------------NR-IIGAKDHASIQMNVA-EVD-KVTGR-F-N-GQFKTYAICGAIRRMGESDDSILRL-AKAD-GIVSKN-F-------------------
>Monodelphis_domestica@XP_001368223
-------MQNDAGEFVDLYVPR-KCSAS-----------------NR-IIGAKDHASIQMNVA-EVD-KVTGR-F-N-GQFKTYAICGAIRRMGESDDSILRL-AKND-GIVSKN-F-------------------
>Ambystoma_mexicanum@CT01080711.H1.1
-------MQNDAGEFVDLYVPR-KCSAS-----------------NR-IIGAKDHASIQMNIA-EVD-KVTGR-F-N-GQTKPYAICGAIRRMGESDDSILRL-AKQD-GIVPKN-F-------------------
>Danio_rerio@AAH71475
-------MQNDAGEFVDLYVPR-KCSAS-----------------NR-IIGAKDHASIQINIA-EVD-RVTGR-F-N-GQFKTYAICGAIRRMGEADDSLLRL-AKTD-SIVAK----------------------
>Gallus_gallus@X37
-------MQNDAGEFVDLYVPR-KCSAS-----------------NR-IIGAKDHASIQINIS-EVD-KVTGR-V-N-GQFKTYAICGAIRRMGESDDSILRL-AKND-GIVSKN-F-------------------
>Taeniopygia_guttata@ACH44137
-------MQNDAGEFVDLYVPR-KCSAS-----------------NR-IIGAKDHASIQINIS-EVD-KVTGR-V-N-GQFKTYAICGPIRRMGESDDSILRL-AKND-GIVSKN-F-------------------
>Ornithorhynchus_anatinus@XP_001506075
-------MQNDAGEFVDLYVPR-KCSAS-----------------NR-IIGAKDHASIQINVA-EVD-KVTGR-F-N-GQFKTYAICGAIRRMGESDDSILRL-AKND-GIVSKN-F-------------------
>Xenopus_laevis@AAH77773
-------MQNDAGEFVDLYVPR-KCSAS-----------------NR-IIGAKDHASIQINIA-EVD-KVTGR-F-N-SQYKTYAICGAIRRMGESDDSIMRL-AKND-GIVSKN-F-------------------
>Xenopus_tropicalis@CAJ82836
-------MQNDAGEFVDLYVPR-KCSAS-----------------NR-IIGAKDHASIQINIA-EVD-KVTGR-F-N-SQYKTYAICGAIRRMGESDDSILRL-AKND-CIVSKN-F-------------------
>Leucoraja_erinacea@CT02080831.H1.1
-------MQNDAGEFVDLYVPR-KCSAS-----------------NR-IIGAKDHASIQMNLA-DVD-KVTGR-F-N-GQHKTYAICGAIRRMGESDDCILRL-AKND-GIVAKA-V-------------------
>Petromyzon_marinus@CT01080711.H1.1
-------MQNDTGEFVDLYVPR-KCSAS-----------------NR-IIAAKDHASVQMNIA-EVD-PSTGR-F-N-GQYKTYAICGPIRRMGESDDCILRL-AKDD-SIVSKT-F-------------------
>Lethenteron_japonicum@CT01080928.H1.1
-----------------------KCSAS-----------------NR-IIAAKDHASVQMNIA-EVD-PSTGR-F-N-GQYKTYALCGPIRRMGESDDCILRL-AKED-SIVSKT-F-------------------
>Eptatretus_burgeri@CT01080711.H1.1
-------MQNDVGDFVDLYVPR-KCSAS-----------------NR-IISAKDHASIQINIA-ELD-PITGR-F-G-GQFKTYAICGAFRKMGESDDCILRL-AKDD-GIIPKN-I-------------------
>Apostichopus_japonicus@DY625337.H1.1
-------MQNEAGEVVDLYTPR-KCSAS-----------------NR-IIAAHDHAAIQLNVA-EVD-PTTGI-Y-N-GNYKIFAICGEIRRMGESDDCLIRLNAKKDKGCIPQN-F-------------------
>Holothuria_glaberrima@ES726003.H1.1
-------MQNEAGEVVDLYTPR-KCSAS-----------------NR-IISAHDHAAIQLNVA-EVD-NKTGI-Y-N-GNYKTFAICGEIRRMGESDDCLIRLNAKKDKGCIPQN-F-------------------
>Branchiostoma_floridae@X10
-------MQNDAGEVVDLYIPR-KCSST-----------------NR-IIGAKDHASIQINFA-EVD-PTTGR-M-T-GQYKTYAICGYIRQMGESDDCLKRL-AIKD-KIIDGK-MDA-----------------
>Ptychodera_flava@X33
-------MQNEAGECVDMYIPR-KCCAS-----------------NR-IIAAKDHASIQINVA-EVD-ETTGR-Y-N-GTFKTYALCGAIRKMGESDDCINRL-AKKD-GVIAQN-F-------------------
>Balanoglossus_clavigerus@CT01101216.H1.1
-------MQNEAGECVDMYIPR-KCSAS-----------------NR-IIAAKDHASIQINIA-EVD-ETTGR-Y-N-GTFKTYALCGAIKKMGESDDCINRL-SKRD-GVIAPN-F-------------------
>Saccoglossus_kowalevskii@CT01080711.H1.1
-------MQNEAGECVDMYIPR-KCSAS-----------------NR-IIAAKDHASIQINLA-EVD-ETTGR-Y-N-GNFKTYALCGTIRRMGESDDCINRL-AEED-GIMAK----------------------
>Patiria_pectinifera@X35
-------MQNEAGEYVDLYIPR-KCSAS-----------------NR-IIAAKDHASVQLNIA-EVD-PTTGL-Y-T-GSFKTYAVCGPIRRMGESDDSLIRL-AQAD-NLVAKN-FNQY----------------
>Patiria_miniata@CT01100921.H1.1
-------MQNEAGEYVDLYIPR-KCSAS-----------------NR-IIAAKDHASVQLNIA-EVD-PTTGL-Y-T-GSFKTYAVCGPIRRMGESDDSLIRL-AQAD-NLVAKN-FNQY----------------
>Strongylocentrotus_purpuratus@XP_001176127
-------MQNEGGEYVDMYTPR-KCSES-----------------NR-VIGAKDHASIQINVG-EVD-PVTGI-Y-T-RSFKTYAICGPIRGMGESDDSINRL-AKRD-GYIASN-F-------------------
>Xenoturbella_bocki@CT01100921.H1.1
-------MQNDAGEYVDLYVPR-KCSAS-----------------NN-IIAAKDHASIQINLA-EVE-PKSGR-M-T-GNNKTYAICGQIRRMGESDDSLLRL-AKRD-GVVAKN-Y-------------------
>Oikopleura_dioica@CBY15026
-------MQNDEGRVVDLYIPR-KCTAS-----------------NR-LIGAKDKSSIQINFC-DVD-PVTGV-M-L-KSNTTFAICGALRRMGESDDSIYRL-AREQ-GLAK-----------------------
>Oikopleura_dioica@CBY34038
-------MQNDEGRVVDLYIPR-KCTAS-----------------NR-LIGAKDKSSIQINFC-DVD-PTTGT-M-L-RTNTTFAICGALRRMGESDDSIYRL-AREQ-GLAK-----------------------
>Anolis_carolinensis@XP_003220747
-------MQNDAGEFVDLYVPR-KCSAS-----------------NR-IIGAKDHASIQINIS-EVD-KVTGR-V-N-GQFQTYAICGAIRRMGESDDSILRL-AKTD-GIVSKN-F-------------------
>Eucidaris_tribuloides@CT01120103.H1.1
-------MQNEAGEYVDLYTPR-KCSES-----------------NR-IINAKDHASIQINVA-EVD-PQTGI-Y-T-RNFKTYAICGAIRGMGESDDSINRL-SKRD-GFISSS-F-------------------
>Lytechinus_variegatus@CT01120103.H1.1
-------MQNEGGEYVDMYTPR-KCSES-----------------NR-VIGAKDHASIQINVG-EVD-PVTGI-Y-T-RSFKTYAICGAIRGMGESDDSINRL-AKRD-GYIASN-F-------------------
>Oreochromis_niloticus@XP_003446030
-------MQNDAGEFVDLYVPR-KCSAS-----------------NR-IIGAKDHASIQINIA-EVD-KVTGR-F-N-GQSKTYAICGPIRRMGESDDSILRL-AKND-GVVAKN-F-------------------
>Crotalus_adamanteus@AFJ51297
-------MQNDAGEFVDLYVPR-KCSAS-----------------NR-IIGAKDHASIQINVA-EVD-KATGR-V-N-GQFKAYAICGAIRRMGESDDSILRL-AKND-GIVSKN-F-------------------
>Sarcophilus_harrisii@XP_003757681
----XXXMQNDAGEFVDLYVPR-KCSAS-----------------NR-IIGAKDHASIQMNVA-EVD-KVTGR-F-N-GQFKTYAICGAIRRMGESDDSILRL-AKND-GIVSKN-F-------------------
>Callorhinchus_milii@AFM90084
-------MQNDAGEFVDLYVPR-KCSAS-----------------NR-IIAAKDHASIQINLA-EVD-KVTGR-F-N-GQHRTYAICGAIRRMGESDDCILRL-SKNN-GIVTKT-I-------------------
>Chelonia_mydas@EMP35832
-------MQNDAGEFVDLYVPR-KCSAS-----------------NR-IIGAKDHASIQMNIS-EVD-KVTGR-V-N-GQFKTYAICGAIRRMGESDDSILRL-AKND-GIVSK----------------------
>Columba_livia@EMC83509
-------MQNDAGEFVDLYVPR-KCSAS-----------------NR-IIGAKDHASIQINIS-EVS-SVT-----------------------------------------------------------------
>Clavelina_lepadiformis@CT01130508.H1.1
-------MQNDAGEIVDLYIPR-KCSAT-----------------GR-IIGAKDHASVQIAIV-DVD-E-SGR---------------------------------------------------------------
>Doliolum_nationalis@Dnat1687.H1.1
-------MQNNDGEIVDLYIPR-KCSSS-----------------GA-IIGAKDHASVQIAIV-DVD-E-SGR-A-L-TTNKMYTICGEIRRMGESDDSLNRL-AIRD-GII------------------------
>Salpa_fusiformis@Sfus5569.H1.1
-------MQNDAGEVVDLYIPR-KCSSS-----------------GR-IIGAKDHASVQLSII-DVD-E-NGR-A-L-TTSKAYTICGEIRKMGESDDCVNRL-AMDS-GILA-----------------------
>Ophionotus_victoriae@CT01130529.H1.1
-------MQNEAGEYVDLYTPR-KCSAS-----------------NT-IITAKDHASIQLNVG-EVD-SNTGL-Y-T-GSFKTYAICGQIRRMGESDDSIIRL-CEKD-GILPK----------------------
>Botryllus_schlosseri@CT01131025.H1.1
-------MQNDNGEIVDLYIPR-KCSFS-----------------NR-IISAKDHSSIQINFG-DVD-E-NGR-Y-T-GTSKIYAISGWLRNMGESDECLNRL-CSRD-GVATK----------------------
>Alligator_sinensis@CT01131211.H1.1
-------MQNDAGEFVDLYVPR-KCSAS-----------------NR-IIGAKDHASIQMNIS-EVD-KVTGR-V-N-GQFKTYAICGAIRRMGESDDSILRL-AKND-GIVSKN-F-------------------
>Caiman_crocodilus@Contig686.H1.1
-------MQNDAGEFVDLYVPR-KCSAS-----------------NR-IIGAKDHASIQMNIS-EVD-KVTGR-V-N-GQFKTYAICGAIRRMGESDDSILRL-AKND-GIVSKN-F-------------------
>Caretta_caretta@Contig549.H1.1
-------MQNDAGEFVDLYVPR-KCSAS-----------------NR-IIGAKDHASIQMNIS-EVD-KVTGR-V-N-GQFKTYAICGAIRRMGESDDSILRL-AKND-GIVSKN-F-------------------
>Chelonoidis_nigra@Contig3710.H1.1
-------MQNDAGEFVDLYVPR-KCSAS-----------------NR-IIGAKDHASIQMNIS-EVD-KVTGR-V-N-GQFKTYAICGAIRRMGESDDSILRL-AKND-GIVSKN-F-------------------
>Chrysemys_picta_bellii@CT01131211.H1.1
-------MQNDAGEFVDLYVPR-KCSAS-----------------NR-IIGAKDHASIQMNIS-EVD-KVTGR-V-N-GQFKTYAICGAIRRMGESDDSILRL-AKND-GIVSK----------------------
>Crocodylus_niloticus@CT01131211.H1.1
-------MQNDAGEFVDLYVPR-KCSAS-----------------NR-IIGAKDHASIQMNIS-EVD-KVTGR-V-N-GQFKTYAICGAIRRMGESDDSILRL-AKND-GIVSKN-F-------------------
>Cyclorana_alboguttata@CT01131211.H1.1
-------MQNDAGEFVDLYVPR-KCSAS-----------------NR-IIAAKDHASIQMNFA-EVD-KVTGR-V-T-GQHKTYAICGSIRRMGESDDSILRL-ARND-GIVSKN-F-------------------
>Cynops_pyrrhogaster@FS311423.H1.1
-------MQNDAGEFVDLYVPR-KCSAS-----------------NR-IIGAKDHASVQMNVA-EVD-KATGR-V-N-GQFKTYGICGAIRRMGES----------------------------------------
>Elaphe_guttata@toto1865.H1.1
-------MQNDAGEFVDLYVPR-KCSAS-----------------NR-IIGAKDHASIQINVA-EVD-KATGR-V-N-GQFKAYAICGAIRRMGESDDSILRL-AKND-GIVSKN-F-------------------
>Emys_orbicularis@Contig211.H1.1
-------MQNDAGEFVDLYVPR-KCSAS-----------------NR-IIGAKDHASIQMNIS-EVD-KVTGR-V-N-GQFKTYAICGAIRRMGESDDSILRL-AKND-GIVSKN-F-------------------
>Eublepharis_macularius@CT01131211.H1.1
-------MQNDAGEFVDLYVPR-KCSAS-----------------NR-IICANDHASIQINVS-EVD-KVTGR-V-N-GQCKTYAICGAIRRMGESDDSILRL-AKND-GIVSKN-F-------------------
>Lampropholis_coggeri@CT01131211.H1.1
-------MQNDAGEFVDLYVPR-KCSAS-----------------NR-IIGAKDHASIQINIS-EVD-KVTGR-V-N-GQFKTYAICGAIRRMGESDDSILRL-AKND-GIVSK----------------------
>Latimeria_chalumnae@CT01131211.H1.1
-------MQNNAGEFVDLYVPR-KCSAS-----------------NR-IIGAKDHASIQLNLA-EVD-RLTGR-F-N-GQFKTYAICGAIRRMGESDDSILRL-AKTN-GIVAKN-F-------------------
>Latimeria_menadoensis@GAPS01035971.H1.1
-------MQNDAGEFVDLYVPR-KCSAS-----------------NR-IIGAKDHASIQLNLA-EVD-RLTGR-F-N-GQFKTYAICGAIRRMGESDDSILRL-AKTD-GIVAKN-F-------------------
>Notophthalmus_viridescens@Nvir10395.H1.1
-------MQNDAGEFVDLYVPR-KCSAS-----------------NR-IIGAKDHASIQMNIA-EVD-KVTGR-V-I-GQFKTYAICGAIRRMGESDDSILRL-AKND-GIVSKN-F-------------------
>Pelodiscus_sinensis@toto29201.H1.1
-------MQNDAGEFVDLYVPR-KCSAS-----------------NR-IIGAKDHASIQMNIS-EVD-KVTGR-V-N-GQFKTYAICGAIRRM-------------------------------------------
>Phrynops_hilarii@Contig2014.H1.1
-------MQNDAGEFVDLYVPR-KCSAS-----------------NR-IIGAKDHASIQMNIS-EVD-KVTGR-V-N-GQFKTYAICGAIRRMGESDDSILRL-AKND-GIVSKN-F-------------------
>Podarcis_sp.@Contig267.H1.1
-------MQNDAGEFVDLYVPR-KCSAS-----------------NR-IIGAKDHASIQMNIS-EVD-KVTGR-V-N-GQFKTYAICGAIRRMGESDDSILRL-AKND-GIISKN-F-------------------
>Pogona_vitticeps@CT01131211.H1.1
-------MQNDAGEFVDLYVPR-KCSAS-----------------NR-IIGAKDHASIQINIS-EVD-KVTGR-V-N-GQFKTYAICGAIRRMGESDDSILRL-AKND-GIVSKN-F-------------------
>Protopterus_annectens@CT01131211.H1.1
-------MQNDAGEFVDLYVPR-KCSAS-----------------NR-IIGAKDHASIQLNIA-EVD-KTTGR-F-S-GQFKTYAICGAIRRMGESDDAILRL-AKND-SIVAK----------------------
>Python_regius@CT01131211.H1.1
-------MQNDAGEFVDLYVPR-KCSAS-----------------NR-IIGAKDHASIQINVA-EVD-KVTGR-V-N-GQFKAYAICGAIRRMGESDDSILRL-AKND-GIVSKN-F-------------------
>Rana_chensinensis@Rche280298.H1.1
--------------------------------------------------------SVQMNVA-EVD-KVTXX-X-N-GXXKTYAICGTIRRMGESNDAILRL-AKAD-GIVSKN-F-------------------
>Scyliorhinus_canicula@toto75765.H1.1
----------------------------------------------------------QINLA-DVD-KVTGR-F-N-GQHKTYAICGAIRRMGESDDCILRL-AKND-GIVAKA-V-------------------
>Sphenodon_punctatus@CT01131211.H1.1
-------MQNDAGEFVDLYVPR-KCSAS-----------------NR-IIGAKDHASIQINIS-EVD-KVTGR-V-N-GQFKTYAICGAIRRMGESDDSILRL-AKND-GIVSKN-F-------------------
>Trachemys_scripta@CT01131211.H1.1
-------MQNDAGEFVDLYVPR-KCSAS-----------------NR-IIGAKDHASIQMNIS-EVD-KVTGR-V-N-GQFKTYAICGAIRRMGESDDSILRL-AKND-GIVS-----------------------
