# Supplementary material for: A phylogenomic framework and timescale for comparative studies of tunicates
Source: BMC Biol. 2018 Apr 13;16:39. doi: 10.1186/s12915-018-0499-2 (PMC5899321; doi:10.1186/s12915-018-0499-2)
Supplement: Supplementary file 4 — Supporting data. Transcriptome assemblies, alignments, and trees. (ZIP 38502 kb) [file 12915_2018_499_MOESM4_ESM.zip › 12915_2018_499_MOESM4_ESM/12915_2018_499 (Delsuc) Files Updated 23-03-2018/tribe351.fasta]

>Holothuria_glaberrima@CT01080722.H1.1
--------------------------AS--VQWQILKKNS-CFTRK-----F-----G--MN-----------TF-TLEPNNLKNRNTFRWNGLIH---K-K--TV-----GV--E-A--A-------PD---N--K-G----VVL--S--M-K--RK-K-G----Q--H---K-P-AKMYSRV-TL-----K--K-D-W-----R-S---NLKSIR----NSV-K-----D-------------Y-RGDLTMAALRRASAIH-MSQ------K----------R-S--G-F---V-----------------K--K-KRA----P--R-V-K------------------------------
>Apostichopus_japonicus@CT01090527.H1.1
--------------------------AD--VQWNVSKRHS-CFVRK-----F-----G--GT-----------TF-TLEPNNLKNRPTYRGSGLIH---K-K--TV-----GV--I-P--A-------PD---N--K-G----VML--V--M-K--RK-K-G----Q--N---R-P-AKMYNKV-TF-----K--K-G-W-----R-S---NLKGIA----NSV-N-----G-------------Y-RSDLKMAALRRASAIH-MSQ------K----------R-S--S-I---V-----------------K--K-KRT----P--R-P-K------------------------------
>Ciona_intestinalis@X30
------------------------MSAH--LQWMIIRNNS-CHLIK-----R-----N--DM-----------QF-TKEQNNLRNKNSFRYNGLIH---K-K--TV-----GV--E-A--D-------PN---G--K-G----VVL--V--T-K--KP-K-M----V--N---K-P-GQSENRT-TL-----T--K-G-G-----R-R---TIRTIK----RTI-RKN---S-------------Y-RKDLRMAAIRRACAIM-KSQ------K----------A-A--K-------------------------------------------------------------------------
>Ciona_savignyi@CT01080711.H1.1
------------------------MSAH--LQWMIIKNNS-CHLIK-----R-----N--KK-----------QF-TREPNNLKNKNSFRYNGLIH---Q-K--TV-----GV--E-A--D-------PN---G--K-G----VVL--V--M-K--KP-K-K----C--S---Q-P-SQSESRV-AL-----N--K-G-A-----R-S---SLRSIK----RTI-RKN---R-------------Y-RKDLRMAALRRASAIM-KSQ------K-----------------------------------------------------------------------------------------
>Clavelina_lepadiformis@CT01091006.H1.1
------------------------MSAH--LQWMVIRNNS-CHLMK-----R-----N--KT-----------QF-TREPNNLKNKNSFRFNGMVH---N-K--TV-----GV--E-P--E-------KD---G--K-G----ILF--V--T-K--KA-K-S----Q--N---K-P-SQSYHTV-TL-----N--R-G-A-----R-R---SLNTIR----KTM-RK----------------------------------------------------------------------------------------------------------------------------------------
>Phallusia_mammilata@CT01091006.H1.1
------------------------MSAH--LQWMVIRNNS-CFLMK-----R-----N--KT-----------QF-TKEPNNLKNKNSFRFNGLVH---K-K--TV-----GV--E-A--A-------EN---G--K-G----VIL--I--T-K--KQ-K-S----V--K---K-P-GKSLNRV-TL-----S--R-G-S-----R-K---SLQSIS----KTI-RKN---R-------------Y-RKDLKMAALRRASAIL----------------------------------------------------------------------------------------------------
>Polyandrocarpa_maxima@CT01091006.H2.1
------------------------MSSD--IQWMVIRNNS-CFLKK-----R-----N--GQ-----------QF-TTEPNNLKNKNSFRFNGLIH---P-K--TV-----GV--E-P--E-------PE---G--K-G----VIL--V--T-K--KK-G-N----Y--R---K-P-GSSLNKV-TL-----S--R-G-N-----R-R---SLRSIR----RTI-RKN---R-------------Y-RKDLKMAAVRRASAIL-KS-------------------------------------------------------------------------------------------------
>Dendrodoa_grossularia@CT01091006.H1.2
-------------------------------------NNS-CFLRK-----R-----N--GQ-----------QF-TTEPNNLKNKNSFRFNGLVH---P-K--TV-----GI--E-A--D-------PE---K--K-G----VVF--V--T-K--KK-G-N----Y--R---K-P-GTSLHKV-TL-----K--H-G-A-----R-R---SLRSIR----RTI-RKN---R-------------Y-RKDLKMAAVRRASAIL-KSQ------K----------P-A--K-A---V-----------------S-------------------------------------------------
>Botryllus_schlosseri@CT01110110.H1.1
------------------------MSSN--IQWAIIRNNS-CFLRK-----R-----N--GQ-----------QF-TTEPNNLKNKNSYRYNGLVH---L-K--TV-----GV--E-A--A-------KD---G--K-G----IVL--V--T-K--KR-A-G----H--R---K-P-ASSRHEV-TL-----K--H-S-S-----R-K---TLRTIR----RVI-RKN---R-------------Y-RKDLKMAAVRRASAIL-KS-------------------------------------------------------------------------------------------------
>Molgula_tectiformis@CT01080711.H1.1
-------------------------SSH--LQWMIIRKNS-CFLRK-----R-----N--NR-----------TF-TTEPNNLKSKNTYKYNGLVH---D-K--VV-----SV--E-A--A-------PD---N--N-G----IIL--S--T-K--KQ-N-R----L--S---K-P-AQSMNST-TL-----T--K-G-P-----R-R---TLKSVR----MTI-SKS---R-------------Y-RRDLKMAALRRACAIL-KSQ------K-----------------------------------------------------------------------------------------
>Cystodytes_dellechiajei@CT01091006.H1.1
------------------------MSAH--EQWMILRNRS-AFLLK-----R-----N--HD-----------QF-SMEPNNLKNKHRFKFNGLVH---N-D--AV-----GI--E-P--T-------DE---G--K-G----VVL--V--T-K--KE-K-K----C--S---Q-P-RQSQNRV-KL-----T--R-G-N-----R-K---TIKSIR----KSF-KNT---N-------------A-KRCLKMAAVRRACALL-RSQ------R-----------------------------------------------------------------------------------------
>Bostrichobranchus_pilularis@CT01091006.H1.1
-------------------------SSH--LQWMVLRNNS-CFLLK-----R-----N--RH-----------QF-TTEPNNLKGRNTFRLNGLIH---K-K--CL-----SV--E-P--E-------AD---G--K-G----VVM--T--T-K--KR-G-K----T--N---K-P-AISRHSV-TF-----N--K-G-S-----R-R---TLSSIR----RTI-RRN---R-------------Y-RRDLKMAALRRASAIM-RSQ------K----------P-K--A-A---K-------------------------------------------------------------------
>Molgula_gulf@CT01091006.H1.1
-------------------------SSH--LQWMIIQNNS-CFLRK-----N-----S--GR-----------VF-SAEPGNLKQRNTYRLNGLIH---N-K--TV-----DI--Q-P--T-------AD---N--K-G----VVL--T--T-K--KT-G-K----S--N---K-P-GSSRNSV-TL-----N--K-G-A-----R-K---INSAVR----RTI-RRN---R-------------Y-RRDLKMPALK----------------------------------------------------------------------------------------------------------
>Molgula_occidentalis@CT01091006.H1.1
-------------------------SSH--LQWMIVRNNS-CYLRK-----G-----N--GR-----------VF-TTEPNNLKGRNTFRLNGLIH---K-K--TL-----SV--E-A--A-------AD---G--K-G----VVL--K--T-K--KR-G-Q----S--N---K-P-GSSTSSV-TF-----T--K-G-S-----R-K---TLSSIR----RTV-RKN---G-------------Y-RRDLKMAALRRASAIL-NSQ------K-----------------------------------------------------------------------------------------
>Homo_sapiens@X26
------------------------MSAH--LQWMVVRNCS-SFLIK-----R-----N--KQ-----------TY-STEPNNLKARNSFRYNGLIH---R-K--TV-----GV--E-P--A-------AD---G--K-G----VVV--V--I-K--RR-S-G----Q--R---K-P-ATSYVRT-TI-----N--K-N-A-----R-A---TLSSIR----HMI-RKN---K-------------Y-RPDLRMAAIRRASAIL-RSQ------K----------P-V--M-V---K-----------------R--K-RTR----P--T-K-SS-----------------------------
>Mus_musculus@EDL75861
------------------------MSAH--LQWMVVRNCS-SFLIK-----R-----N--KQ-----------TY-STEPNNLKARNSFRYNGLIH---R-K--TV-----GV--E-P--A-------AD---G--K-G----VVV--V--M-K--RR-S-G----Q--R---K-P-ATSYVRT-TI-----N--K-N-A-----R-A---TLSSIR----HMI-RKN---K-------------Y-RPDLRMAAIRRASAIL-RSQ------K----------P-V--V-V---K-----------------R--K-RTR----P--T-K-SS-----------------------------
>Bos_taurus@ELR48796
------------------------MSAH--LQWMVVRNCS-SFLIK-----R-----N--KQ-----------TY-STEPNNLKARNSFRYNGLIH---R-K--TV-----GV--E-P--A-------AD---G--K-G----VVV--V--M-K--RR-S-G----Q--R---K-P-ATSYVRT-TI-----N--K-N-A-----R-A---TLSSIR----HMI-RKN---K-------------Y-RPDLRMAAIRRASAIL-RSQ------K----------P-V--M-V---K-----------------R--K-PSR----P--T-K-SS-----------------------------
>Monodelphis_domestica@XP_001362998
------------------------MSAH--LQWMVLRNCS-SFLIK-----R-----N--KQ-----------TY-STEPNNLKARNSFRYNGLIH---R-K--TV-----GI--E-P--A-------AD---G--K-G----IVV--V--L-K--RR-A-G----Q--R---K-P-ATSYVRT-TI-----N--K-N-A-----R-A---TLNSVR----HII-RKN---K-------------Y-RKDLRMAALRRASAIL-RSQ------K----------P-V--V-V---K-----------------K--K-RTR----P--P-K-ST-----------------------------
>Ornithorhynchus_anatinus@XP_001514647
-----------------------------------------------------------------------------------KARNSFRYNGLIH---R-K--TV-----GV--E-P--A-------AD---G--K-G----IVV--V--L-K--RR-A-G----Q--R---K-P-ATSYVRT-TI-----N--K-N-A-----R-A---TLSSLR----HII-RKN---K-------------Y-RKDLRMAALRRASAIL-RSQ------K----------P-V--V-V---K-----------------K--K-RAR----T--P-K-SA-----------------------------
>Ambystoma_mexicanum@CT01080711.H1.1
------------------------MSAH--LQWMIVRNCS-SFLIK-----R-----N--KQ-----------VY-STEPNNLKARNSFRYNGLIH---R-K--TV-----GV--E-P--A-------AD---G--K-G----VIV--V--L-K--KR-A-G----Q--R---K-P-ASAYEKI-TI-----N--K-N-A-----R-A---TLSSLR----HII-RKN---N-------------Y-RKDLRMAALRRASAIL-RSQ------K----------P-V--V-V---K-----------------K--K-RTR----A--T-K-TT-----------------------------
>Leucoraja_erinacea@EE989911.H1.1
------------------------MSCH--LQGMVGRNCC-RFLMK-----R-----N--KQ-----------VY-GTEPNYLKAKNSYRYDGLIH---H-K--TE-----GV--E-P--A-------AD---G--K-R----VVV--I--M-K--KR-A-G----Q--R---K-P-ATSYEKI-TI-----N--K-K-G-----R-A---TLNSLR----HII-RKN---N-------------Y-RRDLRMAALRRASAIL-NSQ------K----------P-V--V-V---K-----------------K--K-RTR----T--T-K--------------------------------
>Squalus_acanthias@CV547677.H1.1
-------------------------SSH--LQWMVVRNCS-SFLIK-----R-----N--KQ-----------VY-STEPNNLKARNSYRYNGLIH---R-K--TV-----GV--E-P--A-------AD---G--K-G----VVV--V--L-K--KR-A-G----Q--R---K-P-ATSYEKI-TI-----N--K-N-G-----R-A---TLNSLR----HII-RKN---N-------------Y-RKDLRMAALRRASAIL-KSQ------K----------P-V--V-V---K-----------------K--K-RTR----T--T-K--------------------------------
>Xenopus_tropicalis@AAI35646
------------------------MSAH--LQWMVIRNCS-SFLVK-----R-----N--HR-----------IF-STEPNNLKARNSFRYNGLIH---K-K--TV-----GV--E-P--A-------AD---G--K-G----VIV--V--L-K--KR-A-G----Q--R---K-P-ATSYEKI-TI-----N--K-N-S-----R-S---TLSSVR----HII-RKN---N-------------Y-RKDLRMAALRRASAIL-KSQ------K----------P-V--V-V---K-----------------K--K-RTR----A--A-K-TA-----------------------------
>Xenopus_laevis@AAH78544
------------------------MSAH--LQWMVIRNCS-SFIVK-----R-----N--HQ-----------VF-STEPNNLKARNSFRYNGLIH---K-K--TV-----GV--Q-P--A-------AD---G--K-G----VIV--V--L-K--KR-A-G----Q--R---K-P-ATSYEKI-SI-----N--K-N-S-----R-S---TLSSVR----HII-RKN---N-------------Y-RKDLRMAALRRASAIL-KSQ------K----------P-V--V-V---K-----------------K--K-RTR----A--A-K-TA-----------------------------
>Xenopus_laevis@AAH53798
------------------------MSAH--LQWMIVRNCS-SFIVK-----R-----N--HQ-----------VF-STEPNNLKARNSFRYNGPIH---K-K--TV-----GV--E-P--A-------AD---G--K-G----VIV--V--M-K--KR-A-G----Q--R---K-P-ATSYEKI-TI-----N--K-N-S-----R-S---TLSSVR----HII-RKN---N-------------Y-RKDLRMAALRRASAIL-KSQ------K----------P-V--V-V---K-----------------K--K-RSR----A--A-K-TA-----------------------------
>Danio_rerio@AAT68160
-----------------------MASPH--LQWMVIRNSS-SFLIK-----R-----N--KQ-----------TY-STEPNNLKARNAFRFNGLIH---R-K--TI-----GI--E-P--A-------AD---G--K-G----VVV--V--L-K--KR-S-G----Q--R---K-P-ATSYGKI-TI-----N--K-N-S-----R-A---TLASVR----NII-RKN---K-------------Y-RRDLRMAALRRVSAIL-SSQ------K----------P-V--V-V---R-----------------K--K-RSR----A--P-K-SS-----------------------------
>Gallus_gallus@CAH65438
------------------------MSAH--LQWMVVRNCS-SFLIK-----R-----N--HQ-----------TY-STEPNNLKSRNSFRYNGLIH---R-K--TL-----GV--E-P--A-------PD---G--K-G----VLV--V--L-K--KR-S-G----Q--R---K-P-AASYDRI-SI-----R--R-N-A-----R-A---TLSSLR----HLV-RKN---R-------------Y-RPDLRMAALRRASAIL-RSQ------R----------P-L--L-V---R-----------------K--K-RAR----A--A-K-AAQ----------------------------
>Eptatretus_burgeri@CT01080711.H1.1
------------------------MSAE--LQWMIVRKWS-NFMIK-----R-----N--HL-----------AF-STEPNNLKQRHSFRYNGLLH---Q-K--TI-----GI--E-P--G-------PD---N--K-G----VVL--V--L-K--KR-H-G----Q--R---K-P-ATSYTST-II-----N--K-H-P-----R-T---TLASVR----NTI-RKN---H-------------Y-RRDLRMAALRRVSAIL-RSQ------K----------R-N--V-V---V-----------------K--K-KSR----R--T-R-T------------------------------
>Petromyzon_marinus@CT01080711.H1.1
------------------------MSAH--LQWMIIRNNS-SFLIK-----R-----N--KQ-----------TF-STEPNNLKARNSFRYNGLIH---K-K--TV-----GV--E-A--N-------PS---G--K-G----VVL--V--T-K--KR-T-N----Q--R---K-P-GSSYVRT-VI-----N--K-D-A-----R-S---TLSSIR----HVI-RKN---K-------------Y-RPDLRMAALRRASAIL-KSQ------K----------P-V--K-E---V-----------------K--K-QAR------------------------------------------
>Lethenteron_japonicum@CT01080928.H1.1
------------------------MSAH--LQWMIIRNNS-SFLIK-----R-----N--KQ-----------TF-STEPNNLKARNSFRYNGLIH---K-K--TV-----GV--E-A--N-------PS---G--K-G----VVL--V--T-K--RR-T-N----Q--R---K-P-GSSYVRT-VI-----N--K-D-A-----R-A---TLSSIR----HVI-RKN---K-------------Y-RPDLRMAALRRASAIL-KSQ------K----------P-V--K-E---V-----------------K--K-QAR------------------------------------------
>Ptychodera_flava@X5
--------------------M-VSCSPD--IQWLIIRDNS-SFLVK-----N-----N--NM-----------VF-TKEPNNLKNKNSFRYNGLIH---R-K--TV-----GI--E-P--A-------ED---G--K-G----VVL--V--T-K--KQ-N-A----K--R---N-P-GKWHRRV-TM-----K--R-D-A-----R-R---NLTSVR----NEI-VKG---K-------------Y-RTDLKKAALRRVSAIL-RSQ------K----------P-V--T-T---I-----------------K--K-KKS----R--A-K-RE-----------------------------
>Ptychodera_flava@1987366508.H1.1
--------------------M-VSCSPD--IQWLIIRDNS-SFLVK-----N-----N--NM-----------VF-TKEPNNLKNKNSFRYNGLIH---R-K--TV-----GV--E-P--A-------ED---G--K-G----VVL--V--T-K--KQ-N-A----K--R---N-P-GKWHRRV-TM-----K--R-D-A-----R-R---NLTSVR----NEI-VKG---K-------------Y-RTDLKKAALRRVSAIL-RSQ------K----------P-V--T-T---I-----------------K--K-KKS----R--A-K-RE-----------------------------
>Balanoglossus_clavigerus@CT01101216.H1.1
--------------------M-VSCSPD--LQWLIIRDNS-RFLVK-----N-----N--NN-----------VF-TKEPNNLKGKNCFKYNGLIH---K-K--TV-----GI--E-P--A-------ED---G--K-G----VVL--V--T-K--RQ-N-A----K--K---R-P-AKWYRRV-TL-----K--K-D-A-----R-R---NLTSVR----NEI-SKG---G-------------Y-RRDLEKAALRRVSAIL-RSQ------K----------P-M--T-A---I--------------------K-KKS----R--T-K-RE-----------------------------
>Saccoglossus_kowalevskii@CT01080711.H1.1
--------------------M-VSCSPD--IQWFIIRDCS-SFLVK-----G-----N--RT-----------VF-TKEPNNLTNKNSFRYNGLIH---K-K--TV-----GV--E-P--A-------ED---G--K-G----VVL--V--T-K--KQ-N-A----K--N---K-P-AKWATKV-SL-----K--K-D-W-----R-R---NLTSVR----NTI-SKG---R-------------Y-RKDLKMAALRRTSAIL-KSQ------K----------P-V--T-A---V--------------------K-KRT----R--T-K-RE-----------------------------
>Branchiostoma_floridae@EEN49709
------------------------MSAD--LQWMIIRNNS-SFLLK-----R-----N--KQ-----------SF-TREPNNLKARNSYRYNGLVH---K-K--TV-----GV--E-A--A-------PD---G--K-G----VVL--V--T-R--KQ-K-G----L--R---K-P-AKATSRV-TL-----S--R-G-G-----R-Q---TLTTIR----RAV-R-----G-------------Y-RKDLKMPALRRASAIL-RSQ------K----------P-V--V-V---K-----------------K--R-LPK----A--K-S-SAE----------------------------
>Xenoturbella_bocki@X4
------------------------MSAD--VQWQIIRNCS-SFLVK-----R-----K--EK-------A---IF-TKEPHNLKARNSARYNGLIN---K-K--TV-----GI--E-P--A-------PD---G--K-G----IQM--V--M-K--RA-H-V----S--R---H-P-NKMYHKI-LL-----K--K-D-N-----R-K---VLKSIC----NIM-GKG---K-------------Y-RRGLKWAAMRRACALL-KSQ------K----------P-V--A-P---L-----------------K--K-KGG----R--H-S-KK-----------------------------
>Patiria_pectinifera@X7
--------------------M-NNAAAD--LQWMIIRNNS-CFLKK-----G-----N--GL-----------TF-SSEPNNLKNKNTFKFNGLIH---R-K--TV-----GI--E-A--A-------KD---G--K-G----VVL--V--T-K--KI-R-G----V--A--NK-P-AKQYSRI-EL-----K--K-D-A-----R-R---TLTSIR----HVL-KKN---K-------------Y-RRDIKNAALRRASAIL-RSQ------K----------P-V--M-P---L-----------------R--K-KRG----P--R-S-KRH----------------------------
>Patiria_miniata@CT01100921.H1.1
--------------------M-NNAAPD--LQWMIIRNNS-CFLKK-----G-----N--GL-----------TF-SSEPNNLKNKNTFKFNGLIH---R-K--TV-----GI--E-A--A-------KD---G--K-G----VVL--V--T-K--KI-R-G----V--A--NK-P-AKQYSRI-EL-----K--K-D-A-----R-R---TLTSIR----HVL-KKN---K-------------Y-RRDIKNAALRRASAIL-RSQ------K----------P-V--M-P---L-----------------R--K-KRG----P--R-S-KRH----------------------------
>Strongylocentrotus_purpuratus@X8
-----------------------MASAD--LQWLIIRNNS-CFLKH-----G-----G--GV-----------TM-STEPNNLKNRNSFKYNGLIH---K-K--AV-----GV--E-A--A-------AD---G--K-G----VVL--V--T-K--KI-K-G----T--M--NK-P-AKTFNRV-EM-----K--K-D-S-----R-R---TLTAIR----RTL-KKG-----------------Y-RKDLKMAALRRASAII-RSQ------K----------P-I--T-S---V-----------------Q--K-KRP----T--K-A-RRT----------------------------
>Oikopleura_dioica@CBY34824
-----------------------MSTSH--LQWAIINKFS-AFDVK-----R-----A--GR-----------TW-TKEPGHLNGRKSLRFNTLVE---K-K--GL-----KV--A-A--N-------AE---G----G----VNF---------------S----A--G---K-M-STT------M-----K--K-S-S-----R-K---TFKSIR----NVA-KQG---A-------------F-RKDQTRAAVKKASAII-ASQ------K----------R-A--A-Q---K-------------------------------------------------------------------
>Diplosoma_listerianum@CT01080711.H1.1
------------------------MSEQ--LQWLVIQKQS-CFLMR-----K-----N--AP-------GG-KVF-TKEPNNLKNVNSYQFNGLVR---K-R--TV-----GV--E-E--G-------SD---G--K-G----VVL--V--T-K--KS-K-K----I--N---K-P-ASAYQRT-VL-----K--K-D-K-----T-C---SFKVIS----KVI-TKS---G-------------Y-RRDLKNLALRRASAIW-YSQ------K-----------------------------------------------------------------------------------------
>Anolis_carolinensis@XP_003225031
------------------------MSAH--LQWMIVRNCS-SFLIK-----R-----N--KQ-----------TY-SMEPNNLKARNSFRYNGLIH---R-K--TV-----GV--E-P--A-------AD---G--K-G----IVV--V--L-K--KR-A-G----Q--R---K-P-ATSYEKI-TI-----N--K-N-A-----R-A---TLSSLR----HII-RKN---N-------------Y-RKDLRMAALRRASAIL-RSQ------K----------P-V--V-V---K-----------------K--K-RTR----A--T-K-AA-----------------------------
>Eucidaris_tribuloides@CT01120103.H1.1
-----------------------MASAD--LQWLVIRNNS-CFLRK-----G-----G--GV-----------TF-STEANNLKNKNSFKYNGLIH---K-K--TV-----GV--E-P--A-------SD---G--K-G----VVL--V--T-K--KL-K-G----T--L--NK-P-AKYYNRV-EL-----K--K-D-S-----R-R---TLTAIR----RTM--KG-----------------Y-RKDLKMTALRRASAII-RSQ------R----------P-V--T-S---V-----------------Q--K-KRS----A--K-N-RRT----------------------------
>Lytechinus_variegatus@CT01120103.H1.1
-----------------------MASAD--LQWLIIRNNS-CFLKH-----E-----G--GV-----------SM-STEPNNLKNRNSFKYNGLIH---R-K--AV-----GV--E-A--A-------AD---G--K-G----VVL--V--T-K--KT-K-G----T--M--NK-P-AKTFNRV-EM-----K--K-D-S-----R-R---TLTAIR----RTL-KKG-----------------Y-RKDLKMAALRRASAII-RSQ------R----------P-I--T-S---V-----------------Q--K-KRP----A--K-N-RRT----------------------------
>Oreochromis_niloticus@XP_003451511
------------------------MSSH--LQWMVIRNCS-SFLIK-----R-----N--GQ-----------TY-STEPNNLKARNSFRFNGLVH---K-K--TV-----GV--Q-P--A-------AD---G--K-G----VVV--V--L-K--KR-A-G----Q--N---K-P-ANSYVKV-TI-----N--K-N-S-----R-A---TLNSLR----HII-RKN---K-------------Y-RKDLRMAALRRASAIL-KSQ------K----------P-V--V-V---K-----------------K--K-RTR----A--A-K-TA-----------------------------
>Sarcophilus_harrisii@XP_003766376
-----------------------------------------------------------------------------------------------------------------------------------------------------------------X----Q--R---K-P-ATSYVRT-TI-----N--K-N-A-----R-A---TLNSVR----HII-RKN---K-------------Y-RKDLRMAALRRASAIL-RSQ------K----------P-V--V-V---K-----------------K--K-RTR----P--P-K-ST-----------------------------
>Gorilla_gorilla_gorilla@XP_004061522
------------------------MSAH--LQWMVVRNCS-SFLIK-----R-----N--KQ-----------TY-STEPNNLKARNSFRYNGLIH---R-K--TV-----GV--E-P--A-------AD---G--K-G----VVV--V--I-K--RR-S-G----Q--R---K-P-ATSYVRT-TV-----N--K-N-A-----R-A---TLSSIR----HMI-RKN---K-------------Y-RPDLRMAAIRRASAIL-RSQ------K----------P-V--M-V---K-----------------R--K-RTR----P--T-K-SS-----------------------------
>Callorhinchus_milii@AFM90818
------------------------MSSH--LQWMVIRNCS-SFLIK-----R-----N--KQ-----------VY-STEPNNLKARNSFRYNGLIH---R-K--TV-----GV--E-P--A-------AD---G--K-G----IVV--V--L-K--KR-A-G----Q--R---K-P-ATSYEKI-TV-----N--K-N-A-----R-A---TLNSLR----HII-RKN---N-------------Y-RRDLRMAAIRRASAIL-KSQ------K----------P-V--V-V---K-----------------K--K-RTR----T--A-K-SA-----------------------------
>Chelonia_mydas@EMP34452
------------------------MLAH--LQWMIVRNSS-SFLLK-----R-----N--KQ-----------TY-STEPNNLKARNSFRYNGLIH---R-K--TV-----GV--E-P--A-------AD---G--K-G----IVV--V--L-K--KR-A-G----Q--R---K-P-ATSYEKT-TI-----N--K-N-A-----R-A---TLNSLR----HII-RKN---N-------------Y-RKDLRMAALRRASAIL-RSQ------K----------P-V--V-V---K-----------------K--K-RTR----A--T-K-TA-----------------------------
>Doliolum_nationalis@Dnat1745.H1.1
------------------------MSAE--LQWMVMRNNH-AFLLK-----R-----N--KR-----------EF-SKEASNLKNKNNFRYNGLVH---K-K--TL-----GI--E-A--S-------AD---G--K-G----VVL--V--T-K--KQ-K-C----Q--N---K-P-GSSHVRV-QL-----K--G-G-N-----R-T---VLNKVR----RTI-LKN---G-------------Y-RKDLKMAALRKASALM----------------------------------------------------------------------------------------------------
>Salpa_fusiformis@Sfus11289.H1.1
------------------------MSAY--LQWLLIRNNS-AFLMK-----R-----N--DA-----------QF-SKEANNLKNKNSFRYNGLIH---K-K--TV-----GV--Q-A--T-------ED---G--K-G----VVL--V--T-K--NT-K-G----Q--N---K-P-GKSHTKS-AL-----K--G-G-Q-----R-A---VLTTIS----RTI-RKN---R-------------Y-RKDLKMAAMRRASAIM-RSQ------K----------A-A----------------------------------------------------------------------------
>Ophionotus_victoriae@CT01130529.H1.1
--------------------M-STVSPH--LIWSIIRENS-CFIKK-----N-----S--GQ-----------VF-ATEPNNLKNRHSFKYNGLIH---H-K--TV-----GV--E-A--A-------AD---G--K-G----VVL--V--T-K--KT-R-G----V--R--RK-P-SQWYYKQ-EL-----K--K-D-S-----R-R---TMRTIN----NVL-GKG---A-------------Y-RKELKTAALRRASAIL-RSQ------K----------P-V--N-T---V-----------------K--K-RRV----S--R-R-SKH----------------------------
>Alligator_sinensis@XM_006026770.H1.1
------------------------MSSH--LQWMIVRNCS-SFLIK-----R-----N--KQ-----------TY-STEPNNLKARNSFRYNGLIH---R-K--TI-----GV--E-P--A-------AD---G--K-G----IVV--V--L-K--KR-A-G----Q--R---K-P-ATSYEKT-TI-----N--K-N-A-----R-A---TLSSLR----HII-RKN---N-------------Y-RKDLRMAALRRASAIL-RSQ------K----------P-V--V-V---K-----------------K--K-RAR----A--T-K-AA-----------------------------
>Caiman_crocodilus@CT01131211.H1.1
------------------------MSSH--LQWMIVRNCS-SFLIK-----R-----N--KQ-----------TY-STEPNNLKARNSFRYNGLIH---R-K--TI-----GV--E-P--A-------AD---G--K-G----VVV--V--L-K--KR-A-G----Q--R---K-P-ATSYEKT-TI-----N--K-N-A-----R-A---TLSSLR----HII-RKN---N-------------Y-RKDLRMAALRRASAIL-RSQ------K----------P-V--I-V---K-----------------K--K-RAR----A--T-K-AA-----------------------------
>Caretta_caretta@Contig5247.H1.1
------------------------MSAH--LQWMIVRNSS-SFLLK-----R-----N--KQ-----------TY-STEPNNLKARNSFRYNGLIH---R-K--TV-----GV--E-P--A-------AD---G--K-G----IVV--V--L-K--KR-A-G----Q--R---K-P-ATSYEKT-TI-----N--K-N-A-----R-A---TLSSLR----HII-RKN---N-------------Y-RKDLRMAALRRTSAIL-RSQ------K----------P-V--V-V---K-------------------------------------------------------------------
>Chelonoidis_nigra@Contig2407.H1.1
------------------------MSAH--LQWMIVRNCS-SFLLK-----R-----N--KQ-----------TY-STEPNNLKARNSFRYNGLIH---R-K--TV-----GV--E-P--A-------AD---G--K-G----IVV--V--L-K--KR-A-G----Q--R---K-P-ATSYEKT-TI-----N--K-N-A-----R-A---TLNSLR----HII-RKN---N-------------Y-RKDLRMAALRRASAIL-RSQ------K----------P-V--V-V---K-----------------K--K-RTR----A--T-K-TA-----------------------------
>Crocodylus_niloticus@CT01131211.H1.1
------------------------MSSH--LQWMIVRNCS-SFLIK-----R-----N--KQ-----------TY-STEPNNLKARNSFRYNGLIH---R-K--TI-----GV--E-P--A------------G--K-G----VVV--V--L-K--KR-A-G----Q--R---K-P-ATSYEKT-TI-----N--K-N-A-----R-A---TLSSLR----HII-RKN---S-------------Y-RKDLRMAALRRASAIL-RSQ------K----------P-V--V-V---K-----------------K--K-RAR----A--T-K-AA-----------------------------
>Crotalus_adamanteus@CT01131211.H1.1
------------------------MSAH--LQWMIVRNCS-SFLIK-----R-----N--KQ-----------TY-STEPNNLKARNSFRYNGLIH---R-K--TV-----GV--E-P--A-------AD---G--K-G----IVV--V--L-K--KR-A-G----Q--R---K-P-ATSYEKI-TI-----N--K-N-A-----R-A---TLSSLR----HII-RKN---N-------------Y-RKDLRMAALRRASAIL-RSQ------K----------P-V--V-V---K-----------------K--K-RTR----A--P-K-TT-----------------------------
>Cyclorana_alboguttata@Calb8340.H1.1
------------------------MSAH--LQWMIVRNCS-SFLIK-----R-----N--KQ-----------VY-STEPNNLKARNSFRYNGLIH---R-K--TV-----GI--E-P--A-------AD---G--K-G----IIV--V--L-K--KR-A-G----L--R---K-P-SAAYEKI-TI-----N--K-N-A-----R-A---TLNSVR----HII-RKN---K-------------Y-RKDLRMAALRRTSAIL-RSQ------K----------P-V--V-V---K-----------------K--K-RTR----A--A-K-T------------------------------
>Elaphe_guttata@toto1280.H1.1
------------------------MSAH--LQWMIVRNCS-SFLIK-----R-----N--KQ-----------TY-STEPNNLKARNSFRYNGLIH---R-K--TV-----GV--E-P--A-------AD---G--K-G----IVV--V--L-K--KR-A-G----Q--R---K-P-ATSYEKV-TI-----N--K-N-A-----R-A---TLSSLR----HII-RKN---N-------------Y-RKDLRMAALRRASAIL-RSQ------K----------P-V--V-V---K-----------------K--K-RTR----A--P-K-TA-----------------------------
>Emys_orbicularis@Contig15564.H1.1
------------------------MSAH--LQWMIVRNSS-SFLLK-----R-----N--KQ-----------TY-STEPNNLKARNSFRYNGLIH---R-K--TV-----GV--E-P--A-------AD---G--K-G----IVV--V--L-K--KR-A-G----Q--R---K-P-ATSYEKT-TI-----N--K-N-A-----R-A---TLNSLR----HII-RKN---N-------------Y-RKDLRMAALRRASAIL-RSQ------K----------P-V--V-V---K-----------------K--K-RTR----A--T-K-TA-----------------------------
>Eublepharis_macularius@CT01131211.H1.1
------------------------MSAH--LQWMIVRNCS-SFLIK-----R-----N--KQ-----------TY-STEPNNLKARNSFRYNGLIH---R-K--TV-----GV--E-P--A-------AD---G--K-G----VVV--V--L-K--KR-A-G----Q--R---K-P-VTSYEKI-TI-----N--K-N-A-----R-A---TLSSLR----HII-RKN---N-------------Y-RKDLRMAALRRASAIL-RSQ------K----------P-V--V-V---K-----------------K--K-RTR----A--P-K-T------------------------------
>Lampropholis_coggeri@CT01131211.H1.1
------------------------MSAH--LQWMIVRNCS-SFLIK-----R-----N--KQ-----------TY-STEPNNLKARNSFRYNGLIH---R-K--TV-----GV--E-P--A-------AD---G--X-G----VVV--V--L-K--KR-A-G----Q--R---K-P-ATSYEKI-TI-----N--K-N-A-----R-A---TLRSLR----HII-RKN---N-------------Y-RKDLRMAALRRASAIL-RSQ------K----------P-V--V-V---K-----------------K--K-RTR----A--T-K-SA-----------------------------
>Latimeria_chalumnae@CT01131211.H1.1
------------------------MSSY--WQWMIIQSCS-SFLIK-----R-----N--KQ-----------TY-STEPNNLKARDSFCNNGLIH---W-K--TV-----GV--E-A--A-------AD---G--K-G----GGG--A--V-L--K------------N---K-P-ATSYEEV-TI-----D--K-N-A-----H-A---ILSSLL----HIT-HKN---N-------------Y-RKDLHMAAV-----------------------------------------------------------------------------------------------------------
>Latimeria_menadoensis@GAPS01049449.H1.1
------------------------MSAH--LQWMIIRNCS-SFLIK-----R-----N--KQ-----------TY-STEPNNLKARNSFRYNGLIH---R-K--TV-----GV--E-P--A-------AD---G--K-G----VVV--I--L-K--KR-A-G----Q--H---K-P-ATSYEKI-TI-----N--K-N-A-----R-A---TLSSLR----HII-RKN---N-------------Y-RKDLRMAAVRRASAIL-KSQ------K----------P-V--V-V---K-----------------K--K-RTR----A--A-K-TA-----------------------------
>Notophthalmus_viridescens@Nvir5919.H1.1
------------------------MSAH--LQWMIVRNCS-SFLIK-----R-----N--KQ-----------VY-STEPNNLKARNSFRYNGLIH---R-K--TV-----GV--E-P--A-------AD---G--K-G----XXV--V--L-K--KR-A-X----Q--R---X-P-VXAYXKI-XI-----N--K-N-A-----R-A---XLSSLR----HII-RKN---N-------------Y-RKDLRMAALRRASAIL-RSQ------K----------P-V--V-V---K-----------------K--K-RTR----A--T-K-T------------------------------
>Pelodiscus_sinensis@toto30253.H1.1
-------------------------------------------------------------------------------P--LKARNSFRYNGLIH---R-K--TV-----GV--E-P--A-------AD---G--K-G----IVV--V--L-K--KR-A-G----Q--R---K-P-ATSYEKT-TI-----N--K-N-A-----R-A---TLNSLR----HII-RKN---N-------------Y-RKDLRMAALRRASAIL-RRQ------K----------P-V--V-V---K-----------------K--K-RTR----A--T-K-TA-----------------------------
>Phrynops_hilarii@Contig13346.H1.1
------------------------MSAH--LQWMIVRNSS-SFLIK-----R-----N--KQ-----------TY-STEPNNLKARNSFRYNGLIH---R-K--TV-----GV--E-P--A-------AD---G--K-G----IVV--V--L-K--KR-A-G----Q--R---K-P-ATSYEKT-TI-----N--K-N-A-----R-A---TLSSLR----HII-RKN---N-------------Y-RKDLRMAALRRASAIL-RSQ------K----------P-V--V-V---K-----------------K--K-RAR----A--T-K-TA-----------------------------
>Podarcis_sp.@Contig222.H1.1
------------------------MSAH--LQWMIVRNCS-SFLIK-----R-----N--KQ-----------IY-STEPNNLKARNSFRYNGLIH---R-K--TV-----GV--E-P--A-------AD---G--K-G----IVV--V--L-K--KR-A-G----Q--R---K-P-ATSYEKI-TI-----N--K-N-A-----R-A---TLSSLR----HII-RKN---N-------------Y-RKDLRMAALRRASAIL-RSQ------K----------P-V--V-V---K-----------------K--K-RTR----A--T-K-A------------------------------
>Pogona_vitticeps@CT01131211.H1.1
------------------------MSAH--LQWMIVRNCS-SFLIK-----R-----N--KQ-----------TY-STEPNNLKARNSFRYNGLIH---R-K--TV-----GV--E-P--A-------AD---R--K-G----IVV--V--L-K--KR-A-G----Q--R---K-P-ATSYEKI-TI-----N--K-N-A-----R-A---TLSSLR----HII-RKN---N-------------Y-RKDLRMAALRRASAIL-RSQ------K----------P-V--V-V---K-----------------K--K-RTR----A--T-K-AA-----------------------------
>Protopterus_annectens@CT01131211.H1.1
------------------------MSSH--LQWMVIRNCS-SFLIK-----R-----N--NQ-----------VY-STEPNNLKARHSFRYNGLIH---R-K--TV-----GV--E-P--A-------PD---G--K-G----VVV--V--L-K--KR-S-G----Q--H---K-P-ATCYEKM-TI-----N--K-N-A-----R-A---TLNSVR----HII-RKN---K-------------Y-RKDLRMAALRRVSAIL-KSQ------K----------P-V--I-V---K-----------------K--K-SSR----A--V-K-TA-----------------------------
>Python_regius@CT01131211.H1.1
------------------------MSAH--LQWMIVRNCS-SFLIK-----R-----N--KQ-----------TY-STEPNNLKARNSFRYNGLIH---R-K--TV-----GV--E-P--A-------AD---G--K-G----IVV--V--L-K--KR-A-G----Q--R---K-P-ATSYEKI-TI-----N--K-N-A-----R-A---TLSSLR----HII-RKN---N-------------Y-RKDLRMAALRRASAIL-RSQ------K----------P-V--V-V---K-----------------K--K-RTR----A--P-K-T------------------------------
>Rana_chensinensis@Rche403029.H1.1
-------------------------------QWMXIRNSS-SFLXX-----R-----X--KQ-----------VY-XTEPNNLKARNSFRYNGLIH---K-K--TV-----G---------------------------------V--V--L-K--KR-A-G----R--R---K-P-XKAYXKI-XI-----N--K-N-X-----R-A---XLSSLR----HXI-RKN---N-------------Y-RRDLRMAA------------------------------------------------------------------------------------------------------------
>Sphenodon_punctatus@CT01131211.H1.1
------------------------MSAH--LQWMVVRNNS-SFLIK-----R-----N--KQ-----------TY-STEPNNLKARNSFRYNGLIH---R-K--TV-----GV--E-P--A-------AD---G--K-G----ILV--V--L-K--KR-R-G----Q--R---K-P-ATLYERV-TI-----N--K-N-A-----R-A---TLNSLR----HII-RKN---K-------------Y-RKDLRMAALRRASAIL-RSQ------K----------P-V--V-V---K-----------------K--K-RTR----T--T-K-A------------------------------
>Trachemys_scripta@CT01131211.H1.1
------------------------MSAH--LQWMIVRNSS-SFLLK-----R-----N--KQ-----------TY-STEPNNLKARNSFRYNGLIH---R-K--TV-----GV--E-P--A-------AD---G--K-G----IVV--V--L-K--KR-A-G----Q--R---K-P-ATSYEKT-TI-----N--K-N-A-----R-A---TLNSLR----HII-RKN---N-------------Y-RKDLRMAALRRASAIL-RSQ------K----------P-V--V-V---K-----------------K--K-RTR----A--T-K-TA-----------------------------
