# Supplementary material for: A phylogenomic framework and timescale for comparative studies of tunicates
Source: BMC Biol. 2018 Apr 13;16:39. doi: 10.1186/s12915-018-0499-2 (PMC5899321; doi:10.1186/s12915-018-0499-2)
Supplement: Supplementary file 4 — Supporting data. Transcriptome assemblies, alignments, and trees. (ZIP 38502 kb) [file 12915_2018_499_MOESM4_ESM.zip › 12915_2018_499_MOESM4_ESM/12915_2018_499 (Delsuc) Files Updated 23-03-2018/tribe435.fasta]

>Branchiostoma_floridae@EEN57204
-----------------MA-A-G-----K-K-LTKEE-ELLLQDFSRNVTTK--SS---ALFY-GNAFIVSAIPIWLYWRIHQ--MDL--FQ--S--A--VVFGVM-TLVCTWLIAFAYKNVKFVLKHK--VALQ-REDA-VSR-EVMKK-LSDAD--SKKM-----SRKEK-----DERILWKKNE-VADYEATTFSIFY-NNALFLFLVIVASFFILRSLN-PTVNYVLSVGLAGGLLALFSTGSQ------
>Ptychodera_flava@X23
-----------------MA-G-G-S---K-K-LTKEE-ELLLQDFSRNVSTK--SS---ALFY-GNGFIVSAIPIWVFWRIHQ--MDL--FQ--S--G--ILFGIM-TIISTWLVAFAYKNVKFVLKHK--IALK-REEA-VSK-EVLKK-LSEAD--SKKM-----SRKEK-----DERILWQKNE-VADYEATTFAIFY-NNALYLFLIILASFYFLKSFN-PTVNYVLSVAMAGGLLALFSTGTK------
>Saccoglossus_kowalevskii@XP_002738005
-----------------MA-G-G-S---K-K-LTKEE-ELLLQDFSRNVSTK--SS---ALFY-GNAFIVSAIPIWVFWRIHQ--MDL--FQ--T--G--ILFGLM-TIISTWLVAFAYKNVKFVLKHK--IALK-REDA-VSR-EVLKK-LTDAD--NKKM-----SRKEK-----DERILWQKNE-VADYEATTFSIFY-NNALYLFLIILASFFFLKSFN-PTFNYVLSVAMAGGLLALFSTGTK------
>Paracentrotus_lividus@CT01080711.H2.1
-----------------MA-G-G-----K-K-LTKEE-ELLLQDFSRNVSTK--SS---ALFY-GNAFIVSAIPIWLFWRIHQ--VDL--FQ--T--QSIVMFVIM-TLISSWLLAFAYKNVKFVLKHK--IAPK-REDA-VTK-EVMKK-LSDAD--SKKM-----SRKEK-----DERILWKKNE-VADYEATTFSIFY-NNALFLLLVLFMSFFVLKSQD-PNINYILSEALSAGLLALLSTG--------
>Strongylocentrotus_purpuratus@CT02080711.H2.1
-----------------MA-G-G-----K-K-LTKEE-ELLLQDFSRNVSTK--SS---ALFY-GNAFIVSAIPTWLFWRIHQ--VDL--FQ--S--QSIVMFVIM-TLISSWLVAFAYKNVKFVLKHK--VAPK-REDA-VTK-EVMKK-LSDAD--SKKM-----SRKEK-----DERILWKKNE-VADYEATTFSIFY-NNALFLLLVLFMSFFALKSQD-PNINYILSVALSAGLLALLSTGQK------
>Holothuria_glaberrima@CT01080722.H1.1
----------------------------Q-K-VTREE-ELLLQDFSRNMSTK--SS---ALFY-GNALIVAALPVWVFWRIHQ--LDI--TQ--T--QTIVLCAAV-TIVSTWLVAFAYRNVKFSLRHK--IAQK-REDA-VSK-EVIRK-LTDAE--QKKM-----SRKEK-----DERILWKKNE-VADHEATTFSIFY-NNTLFILIVLVASFLILHSFD-ANVNYTLSILGGAGLLALLSTGSK------
>Solaster_stimpsonii@EE123163.H1.1
------------------A-G-G-----K-K-LTKEE-ELLLQDFSRNVTTK--SS---ALFY-GNAFIVSALPIWVFWRIHQ--MDL--VQ--S--G--ILFGIV-TIVSTWLVAFAYKNVKFVLKHK--VAQK-REDA-VSK-EVMRQ-LTDTD--NKKI-----SRKEK-----DERILWKKNE-VADYEATTFAIFY-NNALYLLLVLFLSFFILRSFD-PSINYIVSIGIAGGLLALFSTGTQ------
>Patiria_pectinifera@X21
-----------------MA-G-G-----K-K-LTKEE-ELLLQDFSRNVTTK--SS---ALFY-GNAFIVSALPIWVFWRIHQ--MDL--VQ--S--A--ILFGVM-TIVSTWLVAFAYKNVKFVLKHK--VAQK-REDA-VSK-EVMRQ-LTDAD--NKKI-----SRKEK-----DERILWKKNE-VADYEATTFAIFY-NNALYLLLVLFLSFFILRSFD-PSVNYIVSIGIAGGLLALVSTGTQ------
>Patiria_miniata@EX453755.H1.1
-----------------MA-G-G-----K-K-LTKEE-ELLLQDFSRNVTTK--SS---ALFY-GNAFIVSALPIWVFWRIHQ--MDL--VQ--S--A--ILFGVM-TIVSTWLVAFAYKNVKFVLKHK--VAQK-REDA-VSK-EVMRQ-LTDAD--NKKI-----SRKEK-----DERILWKKNE-VADYEATTFAIFY-NNALYLLLVLFLSFFILRSFD-PSVNYIVSIGIAGGLLALVSTGTQ------
>Mus_musculus@EDL15541
----------VFSSA-MAP-K-G-G---S-K-QQSEE-DLLLQDFSRNLSAK--SS---ALFF-GNAFIVSAIPIWLYWRIWH--MDL--IQ--S--A--VLYSVM-TLVSTYLVAFAYKNVKFVLKHK--VAQK-REDA-VSK-EVTRK-LSEAD--NRKM-----SRKEK-----DERILWKKNE-VADYEATTFSIFY-NNTLFLVLVIVASFFILKNFN-PTVX--------------------------
>Bos_taurus@AAI03054
----------------MAP-K-G-G---P-K-QQSEE-DLLLQDFSRNLSAK--SS---ALFF-GNAFIVSAIPIWLYWRIWH--MDL--IQ--S--A--VLYSVM-TLVSTYLVAFAYKNVKFVLKHK--VAQK-REDA-VSK-EVTRK-LSEAD--NRKM-----SRKEK-----DERILWKKNE-VADYEATTFSIFY-NNTLFLVLVIVASFFILKNFN-PTVNYILSISASSGLIALLSTGSK------
>Homo_sapiens@BAG35777
----------------MAP-K-G-S---S-K-QQSEE-DLLLQDFSRNLSAK--SS---ALFF-GNAFIVSAIPIWLYWRIWH--MDL--IQ--S--A--VLYSVM-TLVSTYLVAFAYKNVKFVLKHK--VAQK-REDA-VSK-EVTRK-LSEAD--NRKM-----SRKEK-----DERILWKKNE-VADYEATTFSIFY-NNTLFLVVVIVASFFILKNFN-PTVNYILSISASSGLIALLSTGSK------
>Monodelphis_domestica@XP_001363489
----------------MAP-K-G-G---L-K-QQSEE-DLLLQDFSRNLSAK--SS---ALFF-GNAFIVSAIPIWLYWRIWH--MDL--VQ--S--A--VLYSVM-TLVSTYLVAFAYKNVKFVLKHK--VAQK-REDA-VSK-EVTRK-LSEAD--NRKM-----SRKEK-----DERILWKKNE-VADYEATTFSIFY-NNTLFLVLVIVASFFILKNFN-PTVNYILSISASSGLIALLSTGSK------
>Gallus_gallus@NP_001264404
----------------MAP-KGG-PG--G-R-QQSEE-DLLLQDFSRNLSAK--SS---ALFF-GNAFIVSAIPIWLYWRIWH--MDL--VQ--S--A--VLYSVM-TLISTYLVAFAYKNVKFVLKHK--VAQK-REDA-VSK-EVTRK-LSEAD--NRKM-----SRKEK-----DERILWKKNE-VADYEATTFSIFY-NNTLFLVLVIIASFFVLKNFN-PTVNYILSISASSGLIALLSTGSK------
>Taeniopygia_guttata@ACH44167
----------------MAP-KGG-PG----R-QQSEE-DLLLQDFSRNLSAK--SS---ALFF-GNAFIVSAIPIWLYWRIWH--MDL--VQ--S--A--VLYSVM-TLISTYLVAFAYKNVKFVLKHK--VAQK-REDA-VSK-EVTRK-LSEAD--NRKM-----SRKEK-----DERILWKKNE-VADYEATTFSIFY-NNTLFLVLVIIASFFVLKNFN-PTVNYILSISASSGLIALLSTGSK------
>Ornithorhynchus_anatinus@XP_001506610
--------------------------------------------------------------------------------------------------------------------------------X--VAQK-REDA-VSK-EVTRK-LSEAD--NRKM-----SRKEK-----DERILWKKNE-VADYEATTFSIFY-NNTLFLVLVIIASFFVLKNFN-PTVNYILTISASSGLIALLSTGSK------
>Callorhinchus_milii@AFM90240
----------------MAP-K-G-GGG-S-K-QQSEE-DLLLQDFSRNVSAK--SS---ALFY-GNAFIVSAIPIWLYWRIWH--MDL--VQ--S--A--VLYCVM-TLVSTYLVAFAYKNVKFVLKHK--VAQK-REDA-VSK-EVTRK-LSEAD--NRKM-----SRKEK-----DERILWKKNE-VADYEATTFSIFY-NNTLFLVLVIVASFFLLKNFN-PTVNYILSICASSGLIALLSTGSK------
>Squalus_acanthias@CT01080831.H1.1
----------------MAP-K-G-S---S-K-QQSEE-DLLLQDFSRNVSAK--SS---ALFY-GNAFIVSAIPIWLYWRIWH--MDL--VQ--S--A--VLYCVM-TLVSTYLVAFAYKNVKFVLKHK--VAQK-REDA-VSK-EVTRK-LSEAD--NRKM-----SRKEK-----DERILWKKNE-VADYEATTFSIFY-NNTLFLVMVIIASFFILKNFN-PTVNYILSICVSSGMIALLSTGSK------
>Ambystoma_mexicanum@CT01080711.H1.1
----------------MAP-K-G-S---S-K-LQTEE-DLLLQDFSRNLSAK--SS---ALFF-GNAFIVSAIPIWLYWRIWH--MDL--VQ--S--A--VLYGVM-TLVSTYLVAFAYKNVKFVLKHK--VAQK-REDA-VSK-EVTRK-LSEAD--NRKM-----SRKEK-----DERILWKKNE-VADYEATTFSIFY-NNTLFLVLVIVASFFLLRNFN-PTVNYILSISASSGLIALLSTGSK------
>Danio_rerio@AAH47859
----------------MAP-K-P-S---S-K-QQSEE-DLLLQDFSRNLSAK--ST---ALFY-GNALIVSAIPIWLFWRIWH--MDL--VQ--S--A--VLYAVM-TLVSTYLVAFAYKNVKFVLKHK--VAQK-REDA-VSK-EVTRK-LSEAD--NRKM-----SRKEK-----DERILWKKNE-VADYEATTFSIFY-NNTLFLLLVIVASFFLLKNFN-PTVNYILSISASSGLIALLSTGSK------
>Xenopus_laevis@AAH41301
----------------MAP-K-G-G---N-K-QQSEE-DLLLQDFSRNLSAK--SS---ALFY-GNAFIVSAIPIWLYWRIWH--MDL--VQ--S--A--VLYAVM-TLVSTYLVAFAYKNVKFVLKHK--VAQK-REDA-VSR-EVTRK-LSEAD--NRKM-----SRKEK-----DERILWKKNE-VADYEATTFSIFY-NNTLFLVLVIVASFFILKNFN-PTVNYILSLSVSSGLIALLSTGSK------
>Xenopus_laevis@AAH53768
----------------MAP-K-A-G---N-K-QQSEE-DLLMQDFSRNLSAK--SS---ALFY-GNAFIVSAIPIWLYWRIWH--MDL--VQ--S--A--VLYIVM-TLLSTYLVAFAYKNVKFVLKHK--VAQK-REDA-VSR-EVTRK-LSEAD--NRKM-----SRKEK-----DERILWKKNE-VADYEATTFSIFY-NNTLFLVLVIIASFFILKSFN-PTVNYILSLSASSGLIALLSTGSK------
>Xenopus_tropicalis@CAJ81804
----------------MAP-K-G-G---N-K-QQSEE-DLLLQDFSRNLSAK--SS---ALFY-GNAFIVSAIPIWLYWRIWH--MDL--VQ--S--A--VLYTVM-TLVSTYLVAFAYKNVKFVLKHK--VAQK-REDA-VSR-EVTRK-LSEAD--NRKM-----SRKEK-----DERILWKKNE-VADYEATTFSIFY-NNTLFLVLVIVASFFLLKNFN-PTVNYILSISAASGLIALLSTGSK------
>Eptatretus_burgeri@CT01080711.H1.1
----------------MAP-KHA-AS--K-Q-PSSEE-DLLLQDFSRTISMK--SA---LLFY-GNAFVVSAIPIWLYWRIWQ--MDL--IQ--S--A--LVFSLV-TVLSTWLVATAYKNLKFILKHK--VAQK-REDA-ISK-EVLRK-LSEMD--NKKM-----SKKEK-----DERILWKKNE-VADFEATAFSIFY-NNILFLLMVVVVSFFLLKNFN-PMINYIFSMGSSAGLIALLST---------
>Petromyzon_marinus@CT01080711.H1.1
----------------MAP-KQS-G---R-G-AASEE-ELLLQDFSRSVSTK--SA---ALFY-GNAFIVSAIPIWLYWRIWQ--MDL--FQ--S--A--VLFGVM-TIASTWLVAMAYKNMKFILKHK--VVQK-REDA-VAR-EVLRK-LPEAD--NKKM-----SKKEK-----DERILWKKNE-VADYEATTFSIFY-NNTLFLVLIIVASFFLLKNFN-PTVNYILSMGSSAGLIALLST---------
>Lethenteron_japonicum@CT01080928.H1.1
----------------MAP-KQS-G---R-G-AASEE-ELLLQDFSRSVSTK--SA---ALFY-GNAFIVSAIPIWLYWRIWQ--MDL--FQ--S--A--VLFGVM-TIASTWLVAMAYKNMKFILKHK--VVQK-REDA-VAR-EVLRK-LPEAD--NKKM-----SKKEK-----DERILWKKNE-VADYEATTFSIFY-NNTLFLVLIIVASFFLLKNFN-PTVNYILSMGSSAGLIALLST---------
>Xenoturbella_bocki@X38
-----------------MV-K-G-K---Q-Q-LSKEE-ELLLEDFSRNISKR--SS---VFFY-GVAFVVSVIPLWLFWRIHQ--MDP--KN--S--A--ILFIIG-TAVTTYLIAFAYRNVKFVLKHK--IAQK-RDDN-ASR-EMIKK-ITEADV-KKSM-----TRKEK-----DERILWKKNE-VADYEATTLSIFY-NNTLFIVLVIVLSFFLLKSLQ-PSFNYMLSVGIAGGLIALLSTGSQ------
>Ciona_intestinalis@XP_002131637
-----------------MA-P-K-S---S-N-FSKEE-ELLLQDFGRDLSRK--SS---VIFY-VHALFVSAIPLWLFNRIHQ--MEM--LD--N--A--ILFVIG-TIFSAYFVALAYKNNKFELKHK--IAQK-RSDG-VAA-ELNAK-MSESE--SKKI-----SKKEK-----DERILWRKNE-IAEAESMQLAVFY-TNSLFLILLILSSFFFFKSYS-PMPNYIISMVGASSITGLLSTSSQK-----
>Ciona_savignyi@CT01080711.H1.1
-----------------MA-P-K-T-----N-FSKEE-ELLLQDFGRDLSRK--SS---VIFY-IHAIFVSAIPLWLFNRIHQ--MEM--LD--N--V--IVFVIG-TVVSAYFIAVAYKNNKFQLKHK--IAQK-RSDG-VAA-ELFAK-LTDAE--SKKI-----SKKEK-----DERILWRKNE-IAEAESMQLSVFY-TNSLFLVLLIVSSFFIFKNYS-ALPNYIISMIGASSITGLLSTSSQ------
>Phallusia_mammilata@CT01091006.H1.1
-----------------MA-P-K-Q---A-N-FSKEE-ELLLQDFGRNLSKK--SS---VIFY-VHAIFVSAIPLWLFNRVHQ--MEL--VD--N--A--VLFVIG-TLVSAYLISMAYKNNKFEMKHK--L---------------------------------------------------------------------------LIVLILSSFYFFKNYT-PMFNYMVSMVGSSAVTALLSTSSKK-----
>Cystodytes_dellechiajei@CT01091006.H1.1
-----------------MP-Q-K-A---T-S-FSNED-ELLLQDFGRNLSVK--ST---LIFY-IHAFFVSAVPIWLFNRIHQ--MEL--TE--N--A--ILFVLG-TLASTYLVSLAYKNNKFQLKHK--IVLK-RSDG-IAA-EVNRK-LAQVD--SRKI-----SKKEK-----DERILWRKNE-IAEAESMQLAVFY-SNSLFLILLVLASFFFFKNYA-PIINYFVSMVGASGLTALLSTSSTK-----
>Dendrodoa_grossularia@CT01091006.H1.1
-----------------MA-P-K-----S-Q-FSKEE-EMLLRDFGRNVSRR--SS---IIFY-FHGLFISAVPIWLYIRIHQ--MDI--FE--S--P--IPFVIV-TLISMYLITIAYKNNKFELKHK--LAQK-REDA-IAK-EIQDR-LPESE--AKKF-----SKKEK-----DERILWRKNE-IAEGESMQLSILY-SNALFLVAMIFISFYMLRSYS-SLPNYVLSMVGASGLTALLSTGTK------
>Polyandrocarpa_maxima@CT01091006.H1.1
-----------------MA-P-K-----S-Q-FSKEE-EMLLRDFGRNLSRK--SS---IIFY-FHGLFISAVPIWLYIRIHQ--MDI--IE--T--P--IPFVVV-TLISMYLVTIAYKNNKFELKHK--LAQK-REDA-IAK-EIQER-LPESE--SKKI-----SRKEK-----DERILWRKNE-IAEGESMQLSILY-SNALFLVAMIFISFFLLRSYS-SLPNYVLSMIGASGLTALLSTGTK------
>Styela_plicata@CT01091006.H1.1
-----------------MA-P-K-----S-Q-FSQEE-EMLLRDFGRNLSRK--SS---IIFY-FHGLFISAVPIWLYIRIHQ--MDI--VE--T--P--IPFVLV-TLISMYLITIAYKNNKFELKHK--LAQK-REDA-IAK-EITDR-LPESE--AKKI-----SRKEK-----DERILWRKNE-IAEAESMQLSILY-SNALFLVAMIAISFFFLRSYT-SLPNYVLSMIGASGLTALLSTGTK------
>Molgula_tectiformis@CT01080711.H1.1
-----------------MA-PNK-S---S-K-FSEEE-EMLLRDFGKNLSKK--ST---VIFY-FHGLVVSAVPLWLFLRIHQ--MDI--MS--N--P--IMFAVC-TLISMYLIAIAYKNNKFELKHK--IAQK-NEDS-IAK-EINEK-MTDGD--SKKI-----SRKEK-----DERILWRKNE-IAEGESMQLSILY-SNSLYLLVLIFLSFYVLRSYA-ATPNYILSVLGAAGITCLLSTGTK------
>Molgula_gulf@CT01091006.H1.1
-----------------MA-PNK-S---S-Q-FSKEE-EMLLSDFGKTLSKK--ST---VIFY-FHGLVVSAVPLWLFLRIHQ--MDL--MS--N--P--AMFAIC-TLISMYLVTIAYKNNKFELKHK--IAQK-NEDS-IAK-EINEK-MVDGD--SKKI-----SRKEK-----DERILWRKNE-IAEGESMQLSILY-SNSLYLLALIFLSFFVLKSYS-ATPNYILSVLGAAGVTSLLSTGTK------
>Molgula_occidentalis@CT01091006.H1.1
-----------------MA-P-K-----S-Q-FSKEE-EMLLRDFGRSLSKK--ST---IIFY-FHGLVVSALPLWLFLRIHQ--MDL--AS--N--A--PMFVIC-TLISMYLVTQAYKNNKFELKHK--IAQK-NEDS-IAK-EINEK-MSDAD--SKKI-----SRKEK-----DERILWRKNE-IAEGESMQLSILY-SNSLYLLALILLSFYVLRSYS-ATPNYILSVLGSGGLTCLLSTGTK------
>Bostrichobranchus_pilularis@CT01091006.H1.1
-----------------MA-P-K-S---S-Q-FSKEE-EMLLRDFGRSLSRK--ST---MIFY-FHAFVVSAVPLWLFLRIHQ--MEL--FS--N--P--AMFVIC-TLISTYLVKMAYTNNKFELKHK--IAQK-NEDS-IAR-EINEK-MSDAD--SKKI-----SRKEK-----DERILWRKNE-IAEAESMQLSILY-SNSLYLLALIFLSFYALGSYS-ATPNYILSVLGAAGVTALLSTGTK------
>Oikopleura_dioica@CBY24632
---------------MARGQK-K-N---T-G-FSEKE-LELLRNFSPNTSSK--GM---AVFW-IHALYVVIVPIWIQARVHQ--YPV--GE--Q--M--IYLVLG-TLLQAFALQFAYKNVKNVQKEK--IALQ-RTEA-VSA-EVT----AQVG--T-KV-----ARQEL-----EDRILWRKGE-VAENESIHFSILY-NNCIYLGLYLLFSVIFFKNWA-PLTNYTFSIIVAAGAVAGISRTK-------
>Oikopleura_dioica@CBY37554
---------------MARGQK-K-N---I-G-FSEKE-LELLRNFSPNTSSK--GM---AVFW-IHALYVVIVPIWIQARVHQ--YPV--GE--Q--M--IYLVLG-TLLQAFALQFAYKNVKNVQKEK--IALQ-RTEA-VSA-EVT----AQVG--T-KV-----ARQEL-----EDRILWRKGE-VAENESIHFSILY-NNCIYLGLYLLFSVIFFKNWA-PLTNYTFSIIVAAGAVAGISRTK-------
>Apostichopus_japonicus@CT01110419.H1.1
----------------------------K-K-FTREE-ELLLQDFSRNISTK--SS---ALFY-GNALIVAALPIWLFWRIHQ--LDI--TQ--T--QTIILFAVV-TLLSTWLIAFAYRNVKFSLRHK--IAQK-REDA-VSK-EVLKK-LTPVE--AKKM-----SRKEK-----DERILWKKNE-VADHEATTFSIFY-NNTLFILIILVASFFLLYTFD-ASVNYALSILGGAGLLALLSTGTK------
>Anolis_carolinensis@XP_003218266
---------------------------------------------------------------------------XLYWRIWH--MDL--VQ--S--A--VLYSVM-TLVSTYLVAFAYKNVKFVLKHK--VAQK-REDA-VSK-EVTRK-LSEAD--NRKM-----SRKEK-----DERILWKKNE-VADYEATTFSIFY-NNTLFLVLVIVASFFILKNFN-PTVNYILSISASSGLIALLSTGSK------
>Meleagris_gallopavo@XP_003209319
---------------------------------------------------------------------------XLYWRIWH--MDL--VQ--S--A--VLYSVM-TLISTYLVAFAYKNVKFILKHK--VAQK-REDA-VSK-EVTRK-LSEAD--NRKM-----SRKEK-----DERILWKKNE-VADYEATTFSIFY-NNTLFLVLVIIASFFVLKNFN-PTVNYILSISASSGLIALLSTGSK------
>Eucidaris_tribuloides@CT02120410.H1.1
-----------------MP-G-G-----K-K-LTKEE-ELLLQDFSRNVSTK--SS---ALFY-GNAFIVSAIPTWLFWRIHQ--VDL--FQ--S--QSIIMFVIM-TLVSSWLVAFAYKNVKFVLKHK--IAPK-REDA-VTK-EVMKK-LSDAD--SKKM-----SRKEK-----DERILWKKNE-VADYEATTFSIFY-NNALFLLLVLFASFFILKSQD-PNINYILSVAVSGGLLALLSTGHK------
>Halocynthia_roretzi@CT01120410.H1.1
----------------------------S-Q-FSKEE-EMLLRDFGRNVSRK--SS---IIFY-FHGLFISAVPIWLFIRIHQ--MDL--IE--T--P--IPFVIC-TLISMYLVTIAYKNNKFELKFK--LAQK-REDA-IAR-EIQDR-LPESE--SKKI-----SRKEK-----DERILWRKNE-IAEAESMQLSILY-SNAFFLVIVIFISFFALKNYS-AVPNYVLTMIGASGVTALLSTGTK------
>Lytechinus_variegatus@CT01120410.H1.1
-----------------MA-G-G-----K-K-LTKEE-ELLLQDFSRNVSTK--SS---ALFY-GNAFIVSAIPTWLFWRIHQ--VDL--FQ--S--QSIVMFVIM-TLISSWLVAFAYKNVKFVLKHK--VAPK-REDA-VTK-EVMKK-LSDAD--SKKM-----SRKEK-----DERILWKKNE-VADYEATTFSIFY-NNALFLLLVLFMSFFALKSQD-PNINYILSVALSAGLLALLSTGQK------
>Crotalus_adamanteus@AFJ51825
----------------MAP-KGS-SG--GAR-QQSEE-ELLLQDFSRNLSAK--SS---ALFF-GNAFIVSAIPIWLYWRIWH--MDL--FQ--S--A--VLYTVM-TLVSTYLVAFAYKNVKFVLKHK--VAQK-REDA-VSK-EVTRK-LSEAD--NRKM-----SRKEK-----DERILWKKNE-VADYEATTFSIFY-NNTLFLVLIIVASFFVLKNFN-PTVNYILSISVSSGLIALLSTGSK------
>Sarcophilus_harrisii@XP_003766265
---------------------------------------------------------------------------XLYWRIWH--MDL--VQ--S--A--VLYSVM-TLVSTYLVAFAYKNVKFVLKHK--VAQK-REDA-VSK-EVTRK-LSEAD--NRKM-----SRKEK-----DERILWKKNE-VADYEATTFSIFY-NNTLFLVLVIVASFFILKNFN-PTVNYILSISASSGLIALLSTGSK------
>Oreochromis_niloticus@XP_003441666
----------------MAP-K-S-S---N-K-QQSEE-DLLLQDFSRNLSAK--ST---ALFY-GNALIVSAIPIWLFWRIWH--MDL--VQ--S--A--VLYAVM-TLVSTYLVAFAYKNVKFVLKHK--VAQK-REDA-VSK-EVTRK-LSEAD--NRKM-----SRKEK-----DERILWKKNE-VADYEATTFSIFY-NNTLFLVLVIIASFFLLKNFN-PTVNYILSISASSGLIALLSTGSK------
>Clavelina_lepadiformis@CT01130512.H1.1
-----------------MA-P-K-S---S-N-FSKEE-ELLLQDFGRDLTRK--SS---LIFY-MHAIFVSALPLWLFNRIHQ--MEL--TE--H--A--ILFAIG-TLVSTYLVASAYKNNKFQLKHK--VAQK-RSDG-VAA-EINSQ-MAEND--SKKV-----SKKEK-----DERILWRKNE-VAEAESMQLAVVY-SNSVFLILLILLSFFFFKSYS-PMINYIISMIGASGITALLSTSSK------
>Salpa_fusiformis@Sfus33789.H1.1
-----------------MA-P-K-S-----N-FSKEE-ELLLQDFGRGLSAK--SS---AIFY-FHAFIVSAVPLYLFSSIQQ--MYI--CE--N--A--ILFGIG-TLVSIYFISFAYKNNKFELKHK--IAQM-RGDG-VSA-EIHAA-VADMDG-NKKV-----SKKEK-----DERILWRKNE-VAEAESIQLAVFN-TNLTFLCLLILLAFLIFKNYA-PIPNYAISVFVASGLTALFSTSSQ------
>Ophionotus_victoriae@CT01130611.H1.1
-----------------MA-G-G-----K-K-LTREE-ELLLQDFSRNVTTK--SS---ALFY-GNAFIVSAIPIWIFWRIHQ--MDL--FQ--S--A--ILFTIV-TLISTWLVAFAYKNVKFVLKHK--VAQH-REDA-VSK-EVMRK-LTEAD--NKKM-----PRKEK-----DERILWKKNE-VADYEATTFAIFY-NNSLYLMLVLIASFFILKSFD-PNINYILSVGVAGGLLALLSTSNE------
>Parastichopus_parvimensis@SRA31936799.H1.1
----------------------------------------------------------------------------------------------------------------WLIAFAYRNVKFSLRHK--IAQK-REE--------------------------------------DERILWKKNE-VADHEATTFSIFY-----------------------------------------------------
>Anas_platyrhynchos@EOB06473
---------------------------------------------------------------------------XLYWRIWH--MDL--VQ--S--A--VLYGVM-TLISTYLVAFAYKNVKFVLKHK--VAQK-REDA-VSK-EVTRK-LSEAD--NRKM-----SRKEK-----DERILWKKNE-VADYEATTFSIFY-NNTLFLVLVIIASFFVLKNFN-PTV---------------------------
>Chelonia_mydas@EMP28962
----------------MAP-KGG-SG--A-R-QQSEE-DLLLQDFSRNLSAK--SS---ALFF-GNAFIVSAIPIWLYWRIWH--MDL--VQ--S--A--VLYSVM-TLVSTYLVAFAYKNVKFVLKHK--VAQK-REDA-VSK-EVTRK-LSEAD--NRKM-----SRKEK-----DERX-------------------------------------------------------------------------
>Botryllus_schlosseri@CT01131028.H1.1
-----------------MA-P-K-----G-Q-FSKEE-EMLLRDFGRNVSRR--SS---IIFY-IHGLFISAVPIWLYIRIHQ--MDL--MD--M--P--IPFALV-TLLSTYLITIAYKNNKFELKHK--LAQK-REDA-IAK-EIYDR-LPESE--SKKI-----SRKEK-----DERILWRKNE-IAEGESMQLSILY-SNALFLVAMIFISFYMLRSYS-SLPNYVLSMVGSSGLTALLSTGTK------
>Alligator_sinensis@XM_006016482.H1.1
---------------------------------------------------------------------------WLYWRIWH--MDL--VQ--S--A--VLYSVM-TLVSTYLVAFAYKNVKFVLKHK--VAQK-REDA-VSK-EVTRK-LSEAD--NRKM-----SRKEK-----DERILWKKNE-VADYEATTFSIFY-NNTLFLVLVIIASFFVLKNFN-PTVNYILSISASSGLIALLSTGSK------
>Caiman_crocodilus@Contig4356.H1.1
----------------MAP-KGG-SG--A-R-QQSEE-DLLLQDFSRNLSAK--SS---ALFF-GNAFIVSAIPIWLYWRIWH--MDL--VQ--S--A--VLYSVM-TLVSTYLVAFAYKNVKFVLKHK--VAQK-REDA-VSK-EVTRK-LSEAD--NRKM-----SR-------------------------------------------------------------------------------------
>Caretta_caretta@Contig1845.H1.1
----------------MAP-KGG-SG--A-R-QQSEE-DLLLQDFSRNLSAK--SS---ALFF-GNAFIVSAIPIWLYWRIWH--MDL--VQ--S--A--VLYSVM-TLVSTYLVAFAYKNVKFVLKHK--VAQK-REDA-VSK-EVTRK-LSEAD--NRKM-----SRKEK-----DERILWKKNE-VADYEATTFSIFY-NNTLFLVLVIIASFFLLKNFN-PTVNYILSISASSGLIALLSTGSK------
>Chelonoidis_nigra@Contig24.H1.1
----------------MAP-KGG-SG--A-R-QQSEE-DLLLQDFSRNLSAK--SS---ALFF-GNAFIVSAIPIWLYWRIWH--MDL--VQ--S--A--VLYSVM-TLVSTYLVAFAYKNVKFVLKHK--VAQK-REDA-VSK-EVTRK-LSEAD--NRKM-----SRKEK-----DERILWKKNE-VADYEATTFSIFY-NNTLFLVLVIIASFFLLKNFN-PTVNYILSISASSGLIALLSTGSK------
>Chrysemys_picta_bellii@CT01131213.H1.1
----------------MAP-KGG-SG--A-R-QQSEE-DLLLQDFSRNLSAK--SS---ALFF-GNAFIVSAIPIWLYWRIWH--MDL--VQ--S--A--VLYSVM-TLVSTYLVAFAYKNVKFVLKHK--VAQK-REDA-VSK-EVTRK-LSEAD--NRKM-----SRKEK-----DERILWKKNE-VADYEATTFSIF-------------ASFFLLKNFN-PTVNYILSISASSGLIALLSTGSK------
>Crocodylus_niloticus@toto2362.H1.1
----------------MAP-KGG-SG--A-R-QQSEE-DLLLQDFSRNLSAK--SS---ALFF-GNAFIVSAIPIWLYWRIWH--MDL--VQ--S--A--VLYSVM-TLVSTYLVAFAYKNVKFVLKHK--VAQK-REDA-VSK-EVTRK-LSEAD--NRKM-----SRKEK-----DERILWKKNE-VADYEATTFSIFY-NNTLFLVLVIIASFFVLKNFN-PTVNYILSISASSGLIALLSTGSK------
>Cyclorana_alboguttata@Calb6759.H1.1
----------------MAP-K-G-S---S-K-QQSEE-DLLLQDFSRNLSAK--SS---ALFF-GNAFIVSAIPIWLYWRIWH--MDL--VQ--S--A--VLYTVM-TLVSTYLVAFAYKNVKFVLKHK--VAQK-REDA-VSR-EVTRK-LSEAD--NRKM-----SRKEK-----DERILWKKNE-VADYEATTFSIFY-NNTLFLVLVIIASFFLLKNFN-PTVNYILSISAASGLIALLSTGSK------
>Cynops_pyrrhogaster@FS301176.H1.1
----------------------G-G---S-K-QQSEE-DLLLQDFSRNLSAK--SS---ALFF-GNAFIVSAIPIWLYWRIWH--MDL--VQ--S--A--VLYSVM-TLVSTYLVAFAYKNVKFVLKHK--VAQK-REDA-VSK-EVTRK-LSEAD--NRKM-----SRKEK-----DERILWKKNE-VADYEATTFSIFY-NNTLFLVLVIIASFFILRNFN-PTVNYILSISASSGLIALLSTGSK------
>Elaphe_guttata@toto1740.H1.1
----------------MAP-KGS-SG--GAR-QQSEE-ELLLQDFSRNLSAK--SS---ALFF-GNAFIVSAIPIWLYWRIWH--MDL--FQ--S--A--VLYTVM-TLVSTYLVAFAYKNVKFVLKHK--VAQK-REDA-VSK-EVTRK-LSEAD--NRKM-----SRKEK-----DERILWKKNE-VADYEATTFSIFY-NNTLFLILIIVASFFVLKNFN-PTVNYILSISVSSGLIALLSTGSR------
>Emys_orbicularis@Contig25996.H1.1
----------------MAP-KGG-SG--A-R-QQSEE-DLLLQDFSRNLSAK--SS---ALFF-GNAFIVSAIPIWLYWRIWH--MDL--VQ--S--A--VLYSVM-TLVSTYLVAFAYKNVKFVLKHK--VAQK-REDA-VSK-EVTRK-LSEAD--NRKM-----SRKEK-----DERILWKKNE-VADYEATTFSIFY-NNTLFLVLVIIASFFLLKNFN-PTVNYILSISASSGLIALLSTGSK------
>Eublepharis_macularius@Emac15052.H1.1
----------------MAP-KGG-SG--GAR-QQSEE-ELLLQDFSRNLSAK--SS---ALFF-GNAFIVSAIPIWLYWRIWH--MDL--VQ--S--A--VLYSVM-TLVSTYLVAFAYKNVKFVLKHK--VAQK-REDA-VSR-EVTRK-LSEAD--NRKM-----SRKEK-----DERILWKKNE-VADYEATTFSIFY-NNTLFLVLVVIASFFVLKNFN-PTVNYILSISASSGLIALLSTGSK------
>Lampropholis_coggeri@CT01131213.H1.1
----------------MAP-KGG-GGG-GAR-QQSEE-ELLLQDFSRNLSAK--SS---ALFF-GNAFIVSAIPIWLYWRIWH--MDL--VQ--S--A--VLYSVM-TLVSTYLVAFAYKNVKFVLKHK--VAQK-REDA-VSK-EVTRK-LSEAD--NRKI-----SRKEK-----DERILWKKNE-VADYEATTFSIYY-NNALFLVLVIIASFFILKNFN-PTVNYILSISASSGLIALLSTGSK------
>Latimeria_chalumnae@CT01131213.H1.1
----------------MAP-R-G-GGG-GGK-QQSEE-DLLLQDFSRNLSAK--SS---ALFY-GNAFIVSAIPIWLYWRIWH--MDL--VQ--S--A--VLYSVI-TLVSTYLVAFAYKNVKFVLKHK--VAQK-REDA-VSK-EVTRK-LSEAD--IRRM-----SRKEK-----DERILWKKNE-VADYEATTFSIFY-NNTLFLVLVVIASFFLLKNFN-PTVNYILSLTVSSGLIALLSTGSK------
>Latimeria_menadoensis@GAPS01041664.H1.1
----------------MAP-R-G-GGG-G-K-QQSEE-DLLLQDFSRNLSAK--SS---ALFY-GNAFIVSAIPIWLYWRIWH--MDL--VQ--S--A--VLYSVI-TLVSTYLVAFAYKNVKFVLKHK--VAQK-REDA-VSK-EVTRK-LSEAD--IRRM-----SRKEK-----DERILWKKNE-VADYEATTFSIFY-NNTLFLVLVVIASFFLLKNFN-PTVNYILSLTVSSGLIALLSTGSK------
>Leucoraja_erinacea@toto34464.H1.1
----------------MAP-K-G-S---S-K-QQSEE-DLLLQDFSRNVSAK--SS---ALFY-GNAFIVSAIPIWLYWRIWH--MDL--VQ--S--A--VLYCVM-TLVSTYLVAFAYKNVKFVLKHK--VAQK-REDA-VSK-EVTRK-LSEAD--NRKM-----SRKEK-----DERILWKKNE-VADYEATTFSIFY-NNTLFLVIVIIASFFILKNFN-PTVNYILSICVSSGVIALLSTGSK------
>Notophthalmus_viridescens@Nvir3007.H1.1
----------------MAP-K-G-G---S-K-QQSEE-DLLLQDFSRNLSAK--SS---ALFF-GNAFIVSAIPIWLYWRIWH--MDL--VQ--S--A--VLYSVM-TLVSTYLVAFAYKNVKFVLKHK--VAQX-XEDA-VSK-EVTRK-LSEAD--NRKM-----XRKEX-----DERILWKKNX-VADYEATTFSIFY-NNTLFLVLVIIASFFLLRNFN-PTVNYILSISASSGLIALLSTGXK------
>Phrynops_hilarii@CT01131213.H1.1
----------------MAP-KGG-SG--A-R-QQSEE-DLLLQDFSRNLSAK--SS---ALFF-GNAFIVSAIPIWLYWRIWH--MDL--VQ--S--A--VLYSVM-TLVSTYLVALAYKNVKFVLKHK--VAQK-REDA-VSK-EVTRK-LSEAD--NRKM-----SRKEK-----DERILWKKNE-VADYEATTFSIFY-NNTLFLVLVIIASFFLLKNFN-PTVNYILSISASSGLIALLSTGSK------
>Podarcis_sp.@Contig14411.H1.1
------------------------------------------------------------------------IPIWLYWRIWH--MDL--VQ--S--A--VLYSVM-TLVSTYLVAFAYKNVKFVLKHK--VAQK-REDA-VSK-EVTRK-LSEAD--NRKM-----SRKEK-----DERILWKKNE-VADYEATTFSIFY-NNTLFLVLVIIAS---------------------------------------
>Pogona_vitticeps@CT01131213.H1.1
----------------MAP-KGG-SG--GAR-QQSEE-ELLLQDFSRNLSAK--SS---ALFF-GNAFIVSAIPIWLYWRIWH--MDL--VQ--S--A--VLYSVM-TLVSTYLVAFAYKNVKFVLKHK--VAQK-REDA-VSK-EVTRK-LSEAD--NRKM-----SRKEK-----DERILWKKNE-VADYEATTFSIFY-NNTLFLVLVIIASFFMLKNFN-PTVNYILSISASSGLIALLSTGSK------
>Protopterus_annectens@CT01131213.H1.1
----------------MAP-K-G-N-------KQSEE-DLLLQDFSRNLSAK--SS---ALFY-GNAFIVSAIPIWLYWRILH--MDL--VQ--S--A--VLYSVM-TLVSTYLVTFAYKNVKFVLKHK--VAQK-REDA-VSK-EVTRK-LSETD--NRKM-----SRKEK-----DERILWKKNE-VADYEATTFSIFY-NNTLFLVLVIFASFFILKNFN-PTVNYILSISASSGFIALLSTGSK------
>Python_regius@CT01131213.H1.1
----------------MAP-KGG-SG--GAR-QQSEE-ELLLQDFSRNLSAK--SS---ALFF-GNAFIVSAIPIWLYWRIWH--MDL--FQ--S--A--VLYSVM-TLVSTYLVAFAYKNVKFVLKHK--VAQK-REDA-VSK-EVTRK-LSEAD--NRKM-----SRKEK-----DERILWKKNE-VADYEATTFSIFY-NNTLFLVLIIVASFFVLKNFN-PTVNYILSISASSGLIALLSTGSK------
>Rana_chensinensis@Rche171550.H1.1
-----------------------------------EE-DLLLQDFSRXLSXK--SS---ALFY-GNAFIVSAIPIWLYWRIWH--MYL--VQ--S--A--VLYSVM-TLVSTHLVAFAYKNVKFVLKHKHRVTQK-REDA-VSR-EXTRK-LXEAX--NRKM-----SRXEK-----XERILWKKNE-VADYEATTFSIFY-NNTLXLXXXLVASFFILKNLN-PTVNYILSMSVSSGLIALLXTGSK------
>Scyliorhinus_canicula@toto23367.H1.1
----------------MAP-K-G-S---N-K-QQSEE-DLLLQDFSRNVSAK--SS---ALFY-GNAFIVSAIPIWLYWRIWH--MDL--VQ--S--A--VLYCVM-TLVSTYLVAFAYKNVKFVLKHK--VAQK-REDA-VSK-EVTRK-LSEAD--NRKM-----SRKEK-----DERILWKKNE-VADYEATTFSIFY-NNTLFLVMVIIASFFILKNFN-PTVNYILSICVSSGLIALLSTGSK------
>Sphenodon_punctatus@toto25784.H1.1
----------------MAP-KGG-SG--A-R-QQSEE-DLLLQDFSRNLSAK--SS---ALFF-GNAFIVSAIPIWLYWRIWH--MDL--VQ--S--A--VLYSVM-TLVSTYLVAFAYKNVKFVLKHK--VAQK-REDA-VSK-EVTRK-LSEAD--NRKM-----SRKEK-----DERILWKKNE-VADYEATTFSIFY-NNTLFLVLVIIASFFMLKNFN-PTVNYILSISASSGLIALLSTGSK------
>Trachemys_scripta@CT01131213.H1.2
----------------MAP-KGG-SG--A-R-QQSEE-DLLLQDFSRNLSAK--SS---ALFF-GNAFIVSAIPIWLYWRIWH--MDL--VQ--S--A--V----M-TLVSTYLVAFAYKNVKFVLKHK--VAQK-REDA-VSK-EVTRK-LSEAD--NRKM-----SRKEK-----DERILWKKNE-VADYEATTFSIFY-NNTLFLVLVIIASFFLLKNFN-PTVNYILSISASSGLIALLSTGSK------
